# Supplementary material for: An investigation of plasma cell-free RNA for the detection of colorectal cancer: From transcriptome marker selection to targeted validation
Source: PLoS One. 2024 Aug 15;19(8):e0308711. doi: 10.1371/journal.pone.0308711 (PMC11326608; doi:10.1371/journal.pone.0308711)
Supplement: S1 File — (XLSX) [file pone.0308711.s001.xlsx]

## Sheet: Sheet1
Sample	Phase	Used in Analysis	sex	age	Sample type	tube type	group	stage
R19000027	Discovery, phase 1	N	Female	36	Plasma	LBgard	Cancer	I
R19000024	Discovery, phase 1	N	Male	44	Plasma	LBgard	Cancer	III
R19000026	Discovery, phase 1	N	Female	54	Plasma	LBgard	Cancer	III
R19000100	Discovery, phase 1	N	Female	33	Plasma	LBgard	Cancer	III
R19000121	Discovery, phase 1	N	Female	77	Plasma	LBgard	Cancer	III
R19000021	Discovery, phase 1	N	Female	43	Plasma	LBgard	Cancer	IV
R19000095	Discovery, phase 1	N	Female	69	Plasma	LBgard	Cancer	IV
R19000114	Discovery, phase 1	N	Male	71	Plasma	LBgard	Cancer	IV
R19000001	Discovery, phase 1	N	Male	86	Plasma	LBgard	Normal
R19000003	Discovery, phase 1	N	Male	55	Plasma	LBgard	Normal
R19000004	Discovery, phase 1	N	Female	59	Plasma	LBgard	Normal
R19000005	Discovery, phase 1	N	Female	52	Plasma	LBgard	Normal
R19000006	Discovery, phase 1	N	Female	62	Plasma	LBgard	Normal
R19000008	Discovery, phase 1	N	Male	63	Plasma	LBgard	Normal
R19000009	Discovery, phase 1	N	Male	64	Plasma	LBgard	Normal
R19000010	Discovery, phase 1	N	Female	77	Plasma	LBgard	Normal
R19000011	Discovery, phase 1	N	Female	41	Plasma	LBgard	Normal
R19000012	Discovery, phase 1	N	Male	61	Plasma	LBgard	Normal
R19000013	Discovery, phase 1	N	Male	60	Plasma	LBgard	Normal
R19000014	Discovery, phase 1	N	Female	70	Plasma	LBgard	Normal
R19000015	Discovery, phase 1	N	Male	61	Plasma	LBgard	Normal
R19000016	Discovery, phase 1	N	Female	41	Plasma	LBgard	Normal
R19000018	Discovery, phase 1	N	Male	44	Plasma	LBgard	Normal
R19000019	Discovery, phase 1	N	Female	47	Plasma	LBgard	Normal
R19000023	Discovery, phase 1	N	Female	76	Plasma	LBgard	Normal
R19000025	Discovery, phase 1	N	Female	50	Plasma	LBgard	Normal
R19000088	Discovery, phase 1	N	Male	63	Plasma	LBgard	Normal
R19000092	Discovery, phase 1	N	Male	55	Plasma	LBgard	Normal
R19000094	Discovery, phase 1	N	Male	61	Plasma	LBgard	Normal
R19000097	Discovery, phase 1	N	Male	64	Plasma	LBgard	Normal
R19000098	Discovery, phase 1	N	Female	56	Plasma	LBgard	Normal
R19000108	Discovery, phase 1	N	Female	69	Plasma	LBgard	Normal
R19000109	Discovery, phase 1	N	Female	60	Plasma	LBgard	Normal
R19000111	Discovery, phase 1	N	Female	77	Plasma	LBgard	Normal
R19000118	Discovery, phase 1	N	Male	79	Plasma	LBgard	Normal
R19000028	Discovery, phase 1	N	Female	65	Plasma	EDTA(K2)	Cancer	III
R19000029	Discovery, phase 1	Y	Female	72	Plasma	EDTA(K2)	Cancer	II
R19000030	Discovery, phase 1	N	Male	56	Plasma	EDTA(K2)	Cancer	III
R19000031	Discovery, phase 1	Y	Male	57	Plasma	EDTA(K2)	Cancer	II
R19000033	Discovery, phase 1	Y	Male	59	Plasma	EDTA(K2)	Cancer	III
R19000034	Discovery, phase 1	Y	Male	46	Plasma	EDTA(K2)	Cancer	IV
R19000035	Discovery, phase 1	Y	Male	63	Plasma	EDTA(K2)	Cancer	III
R19000036	Discovery, phase 1	Y	Male	63	Plasma	EDTA(K2)	Cancer	I
R19000037	Discovery, phase 1	Y	Male	65	Plasma	EDTA(K2)	Cancer	III
R19000038	Discovery, phase 1	Y	Male	84	Plasma	EDTA(K2)	Cancer	II
R19000039	Discovery, phase 1	Y	Male	59	Plasma	EDTA(K2)	Cancer	IV
R19000040	Discovery, phase 1	Y	Male	59	Plasma	EDTA(K2)	Cancer	III
R19000041	Discovery, phase 1	Y	Male	53	Plasma	EDTA(K2)	Cancer	II
R19000042	Discovery, phase 1	Y	Male	51	Plasma	EDTA(K2)	Cancer	III
R19000043	Discovery, phase 1	Y	Male	76	Plasma	EDTA(K2)	Cancer	II
R19000044	Discovery, phase 1	Y	Male	63	Plasma	EDTA(K2)	Cancer	II
R19000045	Discovery, phase 1	Y	Male	68	Plasma	EDTA(K2)	Cancer	I
R19000046	Discovery, phase 1	Y	Male	87	Plasma	EDTA(K2)	Cancer	II
R19000047	Discovery, phase 1	N	Male	65	Plasma	EDTA(K2)	Cancer	III
R19000048	Discovery, phase 1	Y	Male	57	Plasma	EDTA(K2)	Cancer	III
R19000049	Discovery, phase 1	N	Male	57	Plasma	EDTA(K2)	Cancer	III
R19000050	Discovery, phase 1	N	Male	71	Plasma	EDTA(K2)	Cancer	III
R19000051	Discovery, phase 1	Y	Male	58	Plasma	EDTA(K2)	Cancer	III
R19000052	Discovery, phase 1	Y	Male	61	Plasma	EDTA(K2)	Cancer	II
R19000053	Discovery, phase 1	Y	Male	55	Plasma	EDTA(K2)	Normal
R19000054	Discovery, phase 1	N	Female	58	Plasma	EDTA(K2)	Normal
R19000055	Discovery, phase 1	Y	Female	76	Plasma	EDTA(K2)	Normal
R19000056	Discovery, phase 1	Y	Female	62	Plasma	EDTA(K2)	Normal
R19000057	Discovery, phase 1	Y	Male	81	Plasma	EDTA(K2)	Normal
R19000058	Discovery, phase 1	Y	Male	54	Plasma	EDTA(K2)	Normal
R19000059	Discovery, phase 1	Y	Male	85	Plasma	EDTA(K2)	Normal
R19000060	Discovery, phase 1	Y	Female	57	Plasma	EDTA(K2)	Normal
R19000061	Discovery, phase 1	Y	Male	59	Plasma	EDTA(K2)	Normal
R19000062	Discovery, phase 1	Y	Male	50	Plasma	EDTA(K2)	Normal
R19000063	Discovery, phase 1	N	Male	52	Plasma	EDTA(K2)	Normal
R19000064	Discovery, phase 1	Y	Female	71	Plasma	EDTA(K2)	Normal
R19000065	Discovery, phase 1	Y	Female	78	Plasma	EDTA(K2)	Normal
R19000066	Discovery, phase 1	Y	Male	63	Plasma	EDTA(K2)	Normal
R19000067	Discovery, phase 1	Y	Male	64	Plasma	EDTA(K2)	Normal
R19000068	Discovery, phase 1	Y	Female	61	Plasma	EDTA(K2)	Normal
R19000069	Discovery, phase 1	Y	Female	63	Plasma	EDTA(K2)	Normal
R19000070	Discovery, phase 1	Y	Male	52	Plasma	EDTA(K2)	Normal
R19000071	Discovery, phase 1	Y	Female	53	Plasma	EDTA(K2)	Normal
R19000072	Discovery, phase 1	Y	Female	56	Plasma	EDTA(K2)	Normal
R19000073	Discovery, phase 1	Y	Male	87	Plasma	EDTA(K2)	Normal
R19000074	Discovery, phase 1	Y	Male	61	Plasma	EDTA(K2)	Normal
R19000075	Discovery, phase 1	Y	Female	59	Plasma	EDTA(K2)	Normal
R19000076	Discovery, phase 1	Y	Male	61	Plasma	EDTA(K2)	Normal
R19000077	Discovery, phase 1	Y	Male	58	Plasma	EDTA(K2)	Normal
R21000002	Validation,phase 2	Y	Female	69.4784	Plasma	EDTA(K2)	Tubulovillous Adenoma
R21000003	Validation,phase 2	Y	Female	83.6112	Plasma	EDTA(K2)	Normal
R21000004	Validation,phase 2	Y	Male	60.6434	Plasma	EDTA(K2)	Serrated/Mixed
R21000005	Validation,phase 2	Y	Male	66.1218	Plasma	EDTA(K2)	Normal
R21000006	Validation,phase 2	Y	Female	63.5346	Plasma	EDTA(K2)	Normal
R21000007	Validation,phase 2	Y	Female	71.4524	Plasma	EDTA(K2)	Normal
R21000008	Validation,phase 2	Y	Female	66.8912	Plasma	EDTA(K2)	Tubulovillous Adenoma
R21000009	Validation,phase 2	Y	Female	78.8693	Plasma	EDTA(K2)	Normal
R21000010	Validation,phase 2	Y	Female	36.6242	Plasma	EDTA(K2)	Cancer	II
R21000011	Validation,phase 2	Y	Female	87.4141	Plasma	EDTA(K2)	Cancer	I
R21000012	Validation,phase 2	Y	Male	51.6934	Plasma	EDTA(K2)	Cancer	I
R21000013	Validation,phase 2	Y	Female	67.9973	Plasma	EDTA(K2)	Normal
R21000014	Validation,phase 2	Y	Female	51.6441	Plasma	EDTA(K2)	Cancer	II
R21000015	Validation,phase 2	Y	Female	40.3614	Plasma	EDTA(K2)	Normal
R21000016	Validation,phase 2	Y	Female	87.2444	Plasma	EDTA(K2)	Cancer	II
R21000017	Validation,phase 2	Y	Male	70.5079	Plasma	EDTA(K2)	Normal
R21000018	Validation,phase 2	Y	Female	68.9227	Plasma	EDTA(K2)	Serrated/Mixed
R21000019	Validation,phase 2	Y	Male	43.7372	Plasma	EDTA(K2)	Cancer	III
R21000020	Validation,phase 2	Y	Female	67.5373	Plasma	EDTA(K2)	Normal
R21000021	Validation,phase 2	Y	Female	77.5113	Plasma	EDTA(K2)	Cancer	III
R21000022	Validation,phase 2	Y	Male	80.104	Plasma	EDTA(K2)	Normal
R21000023	Validation,phase 2	Y	Female	44.2327	Plasma	EDTA(K2)	Normal
R21000024	Validation,phase 2	Y	Female	76.46	Plasma	EDTA(K2)	Cancer	I
R21000025	Validation,phase 2	Y	Female	78.0287	Plasma	EDTA(K2)	Normal
R21000026	Validation,phase 2	Y	Female	52.0192	Plasma	EDTA(K2)	Serrated/Mixed
R21000027	Validation,phase 2	Y	Male	57.9822	Plasma	EDTA(K2)	Cancer	IV
R21000028	Validation,phase 2	Y	Male	49.3415	Plasma	EDTA(K2)	Normal
R21000029	Validation,phase 2	Y	Female	68.7173	Plasma	EDTA(K2)	Cancer	II
R21000030	Validation,phase 2	Y	Male	54.6064	Plasma	EDTA(K2)	Cancer	II
R21000031	Validation,phase 2	Y	Female	55.4716	Plasma	EDTA(K2)	Normal
R21000032	Validation,phase 2	Y	Female	70.0698	Plasma	EDTA(K2)	Normal
R21000033	Validation,phase 2	Y	Female	65.5743	Plasma	EDTA(K2)	Normal
R21000034	Validation,phase 2	Y	Female	71.7974	Plasma	EDTA(K2)	Normal
R21000035	Validation,phase 2	Y	Female	52.1889	Plasma	EDTA(K2)	Normal
R21000036	Validation,phase 2	Y	Female	71.3785	Plasma	EDTA(K2)	Normal
R21000037	Validation,phase 2	Y	Male	73.8891	Plasma	EDTA(K2)	Cancer	II
R21000038	Validation,phase 2	Y	Male	49.9247	Plasma	EDTA(K2)	Cancer	III
R21000039	Validation,phase 2	Y	Female	70.6858	Plasma	EDTA(K2)	Normal
R21000040	Validation,phase 2	Y	Female	60.7091	Plasma	EDTA(K2)	Serrated/Mixed
R21000041	Validation,phase 2	Y	Female	76.1697	Plasma	EDTA(K2)	Cancer	I
R21000042	Validation,phase 2	Y	Male	53.6153	Plasma	EDTA(K2)	Cancer	III
R21000043	Validation,phase 2	Y	Female	50.0397	Plasma	EDTA(K2)	Cancer	III
R21000044	Validation,phase 2	N	Male	55.5921	Plasma	EDTA(K2)	Normal
R21000045	Validation,phase 2	N	Male	66.3984	Plasma	EDTA(K2)	Cancer	IV
R21000046	Validation,phase 2	N	Female	79.4141	Plasma	EDTA(K2)	Cancer	I
R21000047	Validation,phase 2	N	Female	48.5038	Plasma	EDTA(K2)	Cancer	II
R21000048	Validation,phase 2	N	Male	74.7762	Plasma	EDTA(K2)	Normal
R21000049	Validation,phase 2	N	Female	35.9316	Plasma	EDTA(K2)	Cancer	III
R21000050	Validation,phase 2	N	Female	66.6366	Plasma	EDTA(K2)	Normal
R21000051	Validation,phase 2	N	Female	46.5845	Plasma	EDTA(K2)	Normal
R21000052	Validation,phase 2	Y	Female	38.026	Plasma	EDTA(K2)	Cancer	II
R21000053	Validation,phase 2	Y	Male	61.065	Plasma	EDTA(K2)	Normal
R21000054	Validation,phase 2	Y	Female	57.3498	Plasma	EDTA(K2)	Tubular Adenoma
R21000055	Validation,phase 2	Y	Male	54.2177	Plasma	EDTA(K2)	Normal
R21000057	Validation,phase 2	Y	Male	53.5387	Plasma	EDTA(K2)	Tubulovillous Adenoma
R21000059	Validation,phase 2	Y	Male	74.6858	Plasma	EDTA(K2)	Cancer	III
R21000061	Validation,phase 2	Y	Female	52.7283	Plasma	EDTA(K2)	Cancer	III
R21000062	Validation,phase 2	Y	Female	51.1951	Plasma	EDTA(K2)	Cancer	II
R21000063	Validation,phase 2	Y	Male	70.1328	Plasma	EDTA(K2)	Normal
R21000064	Validation,phase 2	Y	Male	57.2402	Plasma	EDTA(K2)	Normal
R21000065	Validation,phase 2	Y	Female	67.4634	Plasma	EDTA(K2)	Normal
R21000066	Validation,phase 2	Y	Male	79.7153	Plasma	EDTA(K2)	Tubular Adenoma
R21000067	Validation,phase 2	Y	Male	76.5503	Plasma	EDTA(K2)	Normal
R21000068	Validation,phase 2	Y	Female	63.6988	Plasma	EDTA(K2)	Normal
R21000069	Validation,phase 2	Y	Female	75.9781	Plasma	EDTA(K2)	Normal
R21000070	Validation,phase 2	Y	Female	68.4435	Plasma	EDTA(K2)	Normal
R21000071	Validation,phase 2	Y	Female	80.9254	Plasma	EDTA(K2)	Cancer	I
R21000072	Validation,phase 2	Y	Female	42.7379	Plasma	EDTA(K2)	Cancer	IV
R21000073	Validation,phase 2	Y	Female	48.1232	Plasma	EDTA(K2)	Cancer	III
R21000074	Validation,phase 2	Y	Female	55.9863	Plasma	EDTA(K2)	Cancer	III
R21000075	Validation,phase 2	Y	Female	76.9938	Plasma	EDTA(K2)	Normal
R21000076	Validation,phase 2	Y	Female	60.2491	Plasma	EDTA(K2)	Normal
R21000077	Validation,phase 2	Y	Female	58.601	Plasma	EDTA(K2)	Cancer	III
C22000073	Validation, phase 3	Y	Male	74.1437	Plasma	EDTA(K2)	Cancer	II
C22000074	Validation, phase 3	Y	Male	40.5804	Plasma	EDTA(K2)	Normal
C22000075	Validation, phase 3	Y	Male	54.6393	Plasma	EDTA(K2)	Cancer	III
C22000076	Validation, phase 3	Y	Male	67.4634	Plasma	EDTA(K2)	Cancer	II
C22000077	Validation, phase 3	Y	Male	72.1342	Plasma	EDTA(K2)	Normal
C22000078	Validation, phase 3	Y	Male	67.206	Plasma	EDTA(K2)	Normal
C22000079	Validation, phase 3	Y	Male	63.707	Plasma	EDTA(K2)	Cancer	III
C22000080	Validation, phase 3	Y	Female	41.5743	Plasma	EDTA(K2)	Normal
C22000081	Validation, phase 3	Y	Female	41.7331	Plasma	EDTA(K2)	Normal
C22000082	Validation, phase 3	Y	Male	62.6831	Plasma	EDTA(K2)	Normal
C22000083	Validation, phase 3	Y	Female	77.4538	Plasma	EDTA(K2)	Normal
C22000084	Validation, phase 3	Y	Female	66.9541	Plasma	EDTA(K2)	Normal
C22000085	Validation, phase 3	Y	Female	41.8042	Plasma	EDTA(K2)	Cancer	III
C22000086	Validation, phase 3	Y	Female	88.5996	Plasma	EDTA(K2)	Normal
C22000087	Validation, phase 3	Y	Female	72.9528	Plasma	EDTA(K2)	Cancer	IV
C22000088	Validation, phase 3	Y	Male	83.1211	Plasma	EDTA(K2)	Normal
C22000089	Validation, phase 3	Y	Male	70.5845	Plasma	EDTA(K2)	Normal
C22000090	Validation, phase 3	Y	Male	66.412	Plasma	EDTA(K2)	Cancer	II
C22000091	Validation, phase 3	Y	Male	61.4812	Plasma	EDTA(K2)	Cancer	IV
C22000092	Validation, phase 3	Y	Female	40.5065	Plasma	EDTA(K2)	Cancer	II
C22000093	Validation, phase 3	Y	Female	62.4038	Plasma	EDTA(K2)	Cancer	III
C22000094	Validation, phase 3	Y	Male	40.1424	Plasma	EDTA(K2)	Cancer	III
C22000095	Validation, phase 3	Y	Male	41.473	Plasma	EDTA(K2)	Normal
C22000096	Validation, phase 3	Y	Female	78.4668	Plasma	EDTA(K2)	Normal
C22000097	Validation, phase 3	Y	Male	64.2081	Plasma	EDTA(K2)	Normal
C22000098	Validation, phase 3	Y	Female	49.8097	Plasma	EDTA(K2)	Cancer	II
C22000099	Validation, phase 3	Y	Male	55.4497	Plasma	EDTA(K2)	Cancer	II
C22000100	Validation, phase 3	Y	Male	60.9582	Plasma	EDTA(K2)	Normal
C22000101	Validation, phase 3	Y	Male	48.6352	Plasma	EDTA(K2)	Normal
C22000102	Validation, phase 3	Y	Female	62.9295	Plasma	EDTA(K2)	Normal
C22000103	Validation, phase 3	Y	Male	50.3381	Plasma	EDTA(K2)	Cancer	II
C22000104	Validation, phase 3	Y	Female	71.6057	Plasma	EDTA(K2)	Cancer	IV
C22000105	Validation, phase 3	Y	Male	58.6831	Plasma	EDTA(K2)	Control
C22000106	Validation, phase 3	Y	Male	36.4901	Plasma	EDTA(K2)	Normal	IV
C22000107	Validation, phase 3	Y	Female	64.8049	Plasma	EDTA(K2)	Normal
C22000108	Validation, phase 3	Y	Male	57.3087	Plasma	EDTA(K2)	Normal
C22000109	Validation, phase 3	Y	Male	69.7467	Plasma	EDTA(K2)	Cancer	IV
C22000110	Validation, phase 3	Y	Female	28.3121	Plasma	EDTA(K2)	Normal
C22000111	Validation, phase 3	Y	Male	44.3641	Plasma	EDTA(K2)	Cancer	IV
C22000112	Validation, phase 3	Y	Female	45.577	Plasma	EDTA(K2)	Normal
C22000113	Validation, phase 3	Y	Female	65.9658	Plasma	EDTA(K2)	Cancer	III
C22000114	Validation, phase 3	Y	Female	35.0034	Plasma	EDTA(K2)	Cancer	II
C22000115	Validation, phase 3	Y	Female	67.5072	Plasma	EDTA(K2)	Cancer	II
C22000116	Validation, phase 3	Y	Male	51.6386	Plasma	EDTA(K2)	Cancer	II
C22000117	Validation, phase 3	Y	Female	71.6934	Plasma	EDTA(K2)	Normal
C22000118	Validation, phase 3	Y	Male	61.1472	Plasma	EDTA(K2)	Normal
C22000119	Validation, phase 3	Y	Male	60.0767	Plasma	EDTA(K2)	Normal
C22000120	Validation, phase 3	Y	Male	82.2396	Plasma	EDTA(K2)	Cancer	II
C22000121	Validation, phase 3	Y	Male	68.5065	Plasma	EDTA(K2)	Cancer	II
C22000122	Validation, phase 3	Y	Female	66.9487	Plasma	EDTA(K2)	Normal
C22000123	Validation, phase 3	Y	Female	48.1697	Plasma	EDTA(K2)	Normal
C22000124	Validation, phase 3	Y	Female	83.8631	Plasma	EDTA(K2)	Cancer	IV
C22000125	Validation, phase 3	Y	Female	60.4682	Plasma	EDTA(K2)	Cancer	II
C22000126	Validation, phase 3	Y	Male	51.0992	Plasma	EDTA(K2)	Cancer	IV
C22000127	Validation, phase 3	Y	Male	66.2286	Plasma	EDTA(K2)	Normal
C22000128	Validation, phase 3	Y	Male	57.8672	Plasma	EDTA(K2)	Normal
C22000129	Validation, phase 3	Y	Female	50.7296	Plasma	EDTA(K2)	Normal
C23000001	Validation, phase 3	Y	Female	47.9699	Buffy Coat	EDTA(K2)	Normal
C23000002	Validation, phase 3	Y	Female	66.9487	Buffy Coat	EDTA(K2)	Normal
C23000003	Validation, phase 3	Y	Male	54.6393	Buffy Coat	EDTA(K2)	Cancer	III
C23000004	Validation, phase 3	Y	Male	51.0992	Buffy Coat	EDTA(K2)	Cancer	IV
C23000005	Validation, phase 3	Y	Female	51.7919	Buffy Coat	EDTA(K2)	Normal
C23000006	Validation, phase 3	Y	Female	61.0075	Buffy Coat	EDTA(K2)	Normal
C23000007	Validation, phase 3	Y	Male	55.4497	Buffy Coat	EDTA(K2)	Cancer	II
C23000008	Validation, phase 3	Y	Male	67.206	Buffy Coat	EDTA(K2)	Normal
C23000009	Validation, phase 3	Y	Male	50.3381	Buffy Coat	EDTA(K2)	Cancer	II
C23000010	Validation, phase 3	Y	Male	78.2587	Buffy Coat	EDTA(K2)	Normal
C23000011	Validation, phase 3	Y	Male	51.6386	Buffy Coat	EDTA(K2)	Cancer	II
C23000012	Validation, phase 3	Y	Female	71.6934	Buffy Coat	EDTA(K2)	Normal
C23000013	Validation, phase 3	Y	Male	70.4285	Buffy Coat	EDTA(K2)	Normal
C23000014	Validation, phase 3	Y	Male	43.6167	Buffy Coat	EDTA(K2)	Normal
C23000015	Validation, phase 3	Y	Female	41.0787	Buffy Coat	EDTA(K2)	Normal
C23000016	Validation, phase 3	Y	Female	70.9268	Buffy Coat	EDTA(K2)	Cancer	IV
C23000017	Validation, phase 3	Y	Female	65.9658	Buffy Coat	EDTA(K2)	Cancer	III
C23000018	Validation, phase 3	Y	Female	44.9692	Buffy Coat	EDTA(K2)	Normal
C23000019	Validation, phase 3	Y	Female	71.6057	Buffy Coat	EDTA(K2)	Cancer	IV
C23000020	Validation, phase 3	Y	Male	57.3087	Buffy Coat	EDTA(K2)	Normal
C23000021	Validation, phase 3	Y	Female	44.4189	Buffy Coat	EDTA(K2)	Normal
C23000022	Validation, phase 3	Y	Female	77.4538	Buffy Coat	EDTA(K2)	Normal
C23000023	Validation, phase 3	Y	Male	57.8672	Buffy Coat	EDTA(K2)	Normal
C23000024	Validation, phase 3	Y	Female	66.9541	Buffy Coat	EDTA(K2)	Normal
C23000025	Validation, phase 3	Y	Female	49.8097	Buffy Coat	EDTA(K2)	Cancer	II
C23000026	Validation, phase 3	Y	Male	62.6831	Buffy Coat	EDTA(K2)	Normal
C23000027	Validation, phase 3	Y	Male	36.4901	Buffy Coat	EDTA(K2)	Cancer	IV
C23000028	Validation, phase 3	Y	Male	40.1424	Buffy Coat	EDTA(K2)	Cancer	III
C23000029	Validation, phase 3	Y	Female	41.8042	Buffy Coat	EDTA(K2)	Cancer	III
C23000030	Validation, phase 3	Y	Female	43.77	Buffy Coat	EDTA(K2)	Normal
C23000031	Validation, phase 3	Y	Female	64.8049	Buffy Coat	EDTA(K2)	Normal
C23000032	Validation, phase 3	Y	Male	69.7467	Buffy Coat	EDTA(K2)	Cancer	IV
C23000033	Validation, phase 3	Y	Female	72.9528	Buffy Coat	EDTA(K2)	Cancer	IV
C23000034	Validation, phase 3	Y	Female	67.5072	Buffy Coat	EDTA(K2)	Cancer	II
C23000035	Validation, phase 3	Y	Female	49.8426	Buffy Coat	EDTA(K2)	Normal
C23000036	Validation, phase 3	Y	Female	62.4038	Buffy Coat	EDTA(K2)	Cancer	III
C23000037	Validation, phase 3	Y	Female	35.0034	Buffy Coat	EDTA(K2)	Cancer	II
C23000038	Validation, phase 3	Y	Male	82.2396	Buffy Coat	EDTA(K2)	Cancer	II
C23000039	Validation, phase 3	Y	Male	83.1211	Buffy Coat	EDTA(K2)	Normal
C23000040	Validation, phase 3	Y	Male	62.9103	Buffy Coat	EDTA(K2)	Normal
C23000041	Validation, phase 3	Y	Male	48.512	Buffy Coat	EDTA(K2)	Normal
C23000042	Validation, phase 3	Y	Male	70.5845	Buffy Coat	EDTA(K2)	Normal
C23000043	Validation, phase 3	Y	Female	78.4668	Buffy Coat	EDTA(K2)	Normal
C23000044	Validation, phase 3	Y	Male	67.4634	Buffy Coat	EDTA(K2)	Cancer	II
C23000045	Validation, phase 3	Y	Male	66.412	Buffy Coat	EDTA(K2)	Cancer	II
C23000046	Validation, phase 3	Y	Male	61.1472	Buffy Coat	EDTA(K2)	Normal
C23000047	Validation, phase 3	Y	Female	73.7248	Buffy Coat	EDTA(K2)	Normal
C23000048	Validation, phase 3	Y	Female	40.5065	Buffy Coat	EDTA(K2)	Cancer	II
C23000049	Validation, phase 3	Y	Male	61.4812	Buffy Coat	EDTA(K2)	Cancer	IV
C23000050	Validation, phase 3	Y	Male	41.473	Buffy Coat	EDTA(K2)	Normal
C23000051	Validation, phase 3	Y	Female	60.4682	Buffy Coat	EDTA(K2)	Cancer	II
C23000052	Validation, phase 3	Y	Male	68.5065	Buffy Coat	EDTA(K2)	Cancer	II
C23000053	Validation, phase 3	Y	Male	58.6831	Buffy Coat	EDTA(K2)	Normal
C23000054	Validation, phase 3	Y	Male	74.1437	Buffy Coat	EDTA(K2)	Cancer	II
C23000055	Validation, phase 3	Y	Female	83.8631	Buffy Coat	EDTA(K2)	Cancer	IV
C23000056	Validation, phase 3	Y	Male	63.707	Buffy Coat	EDTA(K2)	Cancer	III
C23000057	Validation, phase 3	Y	Male	44.3641	Buffy Coat	EDTA(K2)	Cancer	IV
C23000058	Validation, phase 3	Y	Female	28.3121	Buffy Coat	EDTA(K2)	Normal
