# Supplementary material for: An investigation of plasma cell-free RNA for the detection of colorectal cancer: From transcriptome marker selection to targeted validation
Source: PLoS One. 2024 Aug 15;19(8):e0308711. doi: 10.1371/journal.pone.0308711 (PMC11326608; doi:10.1371/journal.pone.0308711)
Supplement: S2 File — (XLSX) [file pone.0308711.s002.xlsx]

## Sheet: Modified
Chromosome	Start	Stop	Name	Score	Strand	Code	Seq	Len
chr1	201825686	201825806	NAV1_89796_34_99	10001	+	remove	AGTCTCGCTTTGTCACCCAGGCTGGTGTGCAGTGGCACGATCTCGGCTCACTGCAACCTCCGCCTCCCAGGTTCAAGCGATTCTCCTGTCTCAGCCTCCTGAGTAGCTGGGATTACAGAC	120
chr12	122728715	122728835	HCAR1_27198_1_20	10001	-	remove	GCCAACACACCCGGCTAATTTTTGTATTTTTAGTAGAGACAGGGTTTTGCCATGTTGGCCAGGCTGGTCTCGAGCTCCTGACCTCAGGTGATCCGCCTGCCTTGGCCTCCCAAAGTGGTG	120
chr13	30206019	30206139	KATNAL1_84056_12_58	10001	-	remove	CTTATTTTTTTGTATTTTTAGTAGAGGCAGAGTTTCACCATGTTGGCCAGGCTAGTCTCGAACTCCTGACCTCAGATGATCCGCCCACATTGGCCTCCCAAAGTGCTGGGATTACAGGTG	120
chr13	30206139	30206259	KATNAL1_84056_12_60	10001	-	remove	GCCCAGGCTGGAGTGCAGTGGCATGATCTCGGCTCACTGCAACTTCTGCCTCCCAGGTTCAAGCCATTCTCCTGCCTCGGCCTCCTGAGTAGCTGGGATTACAGTTGCCGCCACACCCGG	120
chr15	65890070	65890190	RAB11A_8766_5_41	10001	+	remove	TTTTTGAGACGGAGTCTTGCTCTGTTGCCCAGGCTGGAGTACAATGGCACCATCTCAGCTCACTGCAAGCTCCACCTCCAGGGTTCATGCCATTCTCCTGCCTCAGCCTCCCGAGTAGCT	120
chr15	65890130	65890250	RAB11A_8766_5_42	10001	+	remove	CACTGCAAGCTCCACCTCCAGGGTTCATGCCATTCTCCTGCCTCAGCCTCCCGAGTAGCTGGGATTATAGGCGCCAGCCACCACGACTGGCTAATTTTTTGTATTTTTAGTAGAGACGGG	120
chr15	65890190	65890310	RAB11A_8766_5_43	10001	+	remove	GGGATTATAGGCGCCAGCCACCACGACTGGCTAATTTTTTGTATTTTTAGTAGAGACGGGGTTTCACCATGTTAGCCAGGGTGGTCTCGATCTCCTGACCTGGTGATACACCCACCTCGG	120
chr15	65890250	65890370	RAB11A_8766_5_44	10001	+	remove	GTTTCACCATGTTAGCCAGGGTGGTCTCGATCTCCTGACCTGGTGATACACCCACCTCGGCCTCCCAAAGTGCTGGGATTAAAGGCGTGAGCCACCGTGCCTGGCCTTGAATTTTTTTTT	120
chr21	32792022	32792142	C21ORF62_56245_4_24	10001	-	remove	CACCTGAGGTCGGGAGTTCGAGACCAGCCTGACCAACATGGAGAAACCCTGTCTCTACTAAAAATACAAAATAAGCCAGGCGTGGTGGTGCATGCCTGTAATCCCAGCTACTCAGGAGGC	120
chr21	32792982	32793102	C21ORF62_56245_4_40	10001	-	remove	GCCTGTAATCCCAGCTACTCGGAGGCTGAGCAGGAGAATCGCTTGAACCTGGGAGGCGGAGGTTGCAGTGAGCCAAAATCGTGCCACTGCACTCTACACTCCAGCCTGGGTGACAGAGTC	120
chr5	177603053	177603173	B4GALT7_11285_2_6	10001	+	remove	TGTATTTTTAGTAGAGATGGGGTGTTACCATATTTGCCAGGCTGGTCTTGAGCTCCTGACCTCGTGATGCACCTGCCTCGGCCTCCCAAAGTGCTGGGATTACAGGCGTGAGCCACCACG	120
chr5	10279604	10279724	CMBL_134147_6_35	10001	-	remove	CTACTAAAAATATAAAAATCAGCCGGGCATGGTGGCATGTGCCTGTAATCCCAGCTACTCAGGAGTCTGAGGAGGAGAATCACTTGAACCTGGAGGCAGAGGTTGCAGTGAGTCGAGGTT	120
chr5	10279724	10279844	CMBL_134147_6_37	10001	-	remove	CTACAGGCCGGGTGCGGTGGCTCACGCCTGTAATCCCAGCACTTTGGGAGGCCGAGGTGGGTGGATCACTTGAGGTCAGGAGTTCAAGACCAGCCTGGCCAACATGGTGAAACCCCATCT	120
chr7	74507231	74507351	GTF2IRD1_9569_2_23	10001	+	remove	GGGAGGCTGAGGTGGGCAGATCACCTGAGGCCAGGAGTTCAAGACCAGCCTGGCCAACATGGTGAAACCCCATCTCTACTAAAAATACAAAAATTAGCCAGACGTGTGGTGGCACCTGTA	120
chr7	74601477	74601597	GTF2IRD1_9569_29_9	10001	+	remove	GAAAAGACATGGCTGGCGGGTGCAGTGGCTCACGCCTGTAATCCCAGCACTTTGGCAGGTCAAGTCGGGTGGATCACCTGAGGTCAGGAGTTTGAGACCAGGCTGACCAACACGGGGAAA	120
chr7	74601651	74601771	GTF2IRD1_9569_29_12	10001	+	remove	CATGCCTGTAATCCCAGCTACTTGGAAGGCTGAGATAGGAGAATCGCTTGAACCTGGGAGGCAGAGGTTGCAATGAGCCGAGGTCGCGCCATTGCACTGCAGCCTGGGCAACAAGAGTGA	120
chr1	201825746	201825866	NAV1_89796_34_100	10000	+	remove	CGCCTCCCAGGTTCAAGCGATTCTCCTGTCTCAGCCTCCTGAGTAGCTGGGATTACAGACGTGCGCCATCACGCCCAGCTAATTTTTGTATTTTTAGTAGATACGGAGTTTTGCCTTGTT	120
chr12	51352799	51352919	GALNT6_11226_15_17	10000	-	remove	CGGGTGGATAACCTGAGGTCAGGAATTCGAGACCAGCCTGGCCAACATGGTAAAACCCCATCTCTACTAAAAATATAAAAATTAGCCAGGCATGGTGGCGCACACCTGTAATCCCAGCTA	120
chr12	122727635	122727755	HCAR1_27198_1_2	10000	-	remove	CATGGTGGCTCACGCTTGTGATCCCAGCACTTTGGGAGACTGAGGCGGATCACCTGAGGTCAGGAGTTCTAGACCAGCCTGACCAACATGGAGAAACCTCGTCTCTACTAAAAATTCAAA	120
chr12	122728775	122728895	HCAR1_27198_1_21	10000	-	remove	TCCCGGGTTCAAGCAATTCTCCTGCCTCAGCCTCCCGAGTAGCTGGGATTAGAGGCGCCAGCCAACACACCCGGCTAATTTTTGTATTTTTAGTAGAGACAGGGTTTTGCCATGTTGGCC	120
chr12	122728835	122728955	HCAR1_27198_1_22	10000	-	remove	TCACTCTGTGTCCCAGGCTGGAGTGCAGTGGCACAGTCTCGGCTCACTGCAACCTCTGCCTCCCGGGTTCAAGCAATTCTCCTGCCTCAGCCTCCCGAGTAGCTGGGATTAGAGGCGCCA	120
chr13	30205899	30206019	KATNAL1_84056_12_56	10000	-	remove	TGATCCACCGCACCTGGCCCTAACTTTTAATATACAACACACACACACACACACACACACACACACACACACACACACACACACACACACACACTATTTCAGAAGACAGTGTGTTGCCTT	120
chr13	30207639	30207759	KATNAL1_84056_12_85	10000	-	remove	AGGAGTCTGTGTCACCCAGGCTGTGTAGTGCAGTGGTTGATCTTGGCTCACTGCAACCTCTGCCTCCTAGATTCAAGCAATTCTCCTGTCTCAGCCTCCCAAGTAGCTGGGATTACAGGT	120
chr17	19308123	19308243	EPN2_22905_6_5	10000	+	remove	AGTGCAGTAGCTTGATCTTGGCTCACTGCAACCTCTGCCTTCTGTGTTCAAGCAATTCTCCTGCCTCAGCCTCCCAAGTAGTTGGGATTACTGGCGCCCGCCACCACACCCAGCTAATTT	120
chr17	61866103	61866223	INTS2_57508_25_14	10000	-	remove	CACCTGTATTTTTGTATTTTTAGTAAAGACGGGGGTTTGCCATGTTGCCCAGACTGGTTTTGAACTCCTGGCCTCAGGTGATCTGCCCACCTTGGCCTCCCAAAGTGCTGGGATTACAGG	120
chr2	37106759	37106879	EIF2AK2_5610_17_29	10000	-	remove	TAAAGACAGGGTTTCACCATGTTGGCCAGGCTGGTCTCAAACTCCTGACCTCAAGTAATCCACCTGCCTCGGCCTCCCAAAGTGCTGGGATTACAGGGATGAGCCACCGCGCCCAGCCTC	120
chr21	32793042	32793162	C21ORF62_56245_4_41	10000	-	remove	CAACATGGAGAAACCCCATCTCTACTAAAAATACAAAATTAGCCGGGCATGGTGGCACATGCCTGTAATCCCAGCTACTCGGAGGCTGAGCAGGAGAATCGCTTGAACCTGGGAGGCGGA	120
chr21	32793102	32793222	C21ORF62_56245_4_42	10000	-	remove	CACTTTGGGAGGCCGAGGCGGGCGGATCACCTGAGGTCGGGAGTTCAAGACCAGCCTGACCAACATGGAGAAACCCCATCTCTACTAAAAATACAAAATTAGCCGGGCATGGTGGCACAT	120
chr3	99797264	99797384	COL8A1_1295_8_53	10000	+	remove	AAAGTCAATTTTTTTCTTTTTTTTTTGAGATGGAGTCTTACTCTGTCACCCAGGCTGGAGTGCAGTAGCACGATCTTGGCTTACTGCAACCTCTACCTCCTAGGTTCAAGCAATTGTCCT	120
chr5	177602885	177603005	B4GALT7_11285_2_3	10000	+	remove	TATTTATTTATTTATGAGATGGAGTCTCGCTCTGTTGCCCAGGCTGGAGTGCAGTGGCGTGATCTCAGCTCACTGCAACCTCCGCCTCCCAGATTCAAGCTATGCTTCTGCCTCAGCCTC	120
chr5	10280084	10280204	CMBL_134147_6_43	10000	-	remove	CACTTTGGGAGGCCAAAGTGGGTGGATCACCTGAGGTCAGGAGTTTGAGACCAGCCTGGCCAACATGGTGAGACCCCATCTCTACAAAAAATACAAAAATTAGCCTGGTGTGGTGGTGCA	120
chr7	74507347	74507467	GTF2IRD1_9569_2_25	10000	+	remove	TGTAATCCCAGCTACCCGGGAGGCTGAGGCAGGAGAATCACTCGAACCCAGGAAGGGGAGGTTGCAGTGAGCCAAGATTGCACCACTGCACTATAGCCTGGGCAACAGAGTGAGACTCTG	120
chr7	74602057	74602177	GTF2IRD1_9569_29_19	10000	+	remove	ATGGCAAAACCCCGTCTCTACTAAAAATAGAAAAATTAGCCGGGCATGGTGGCGGGCGCCTATAATCCCAGCTACTCGGGAGGCTGAGGCAGGAGACTCGCTTGAACCCGCGGGGCCAAG	120
chr9	36603981	36604101	MELK_9833_9_1	10000	+	remove	TTTTTGAGACGGAGTTTCGCTCTTGTTGCCCAGGCTGGAGTGCAATGGTGTGATCTTGGCTCACTGCAACCTCTGCCTCCCGAGTTCAAGCGATTCTCCTGCCTCAGCCTCCCGAATTGC	120
chr12	51352739	51352859	GALNT6_11226_15_16	9999	-	remove	TCTCTACTAAAAATATAAAAATTAGCCAGGCATGGTGGCGCACACCTGTAATCCCAGCTACTCAAGAGGCTGAGGCAGGAGAATTGCTTAAATCTGGGAGGCGGAAGTTGCAGTGAGCCA	120
chr12	51352859	51352979	GALNT6_11226_15_18	9999	-	remove	ACAGCCAGGGCCGGGCACGGTGGCTCATGCCTGTAATCTCAACACTCTGGGAGGCCGAGCCGGGTGGATAACCTGAGGTCAGGAATTCGAGACCAGCCTGGCCAACATGGTAAAACCCCA	120
chr2	37106936	37107056	EIF2AK2_5610_17_32	9999	-	remove	CTTTTTTTTTTTTTAAAGACAGAGTCTCGCTCTGTTGCCCAGGCTGGAGTGCAATGACACAGTCTTGGCTCACTGCAACTTCTGCCTCTTGGGTTCAAGTGATTCTCCTGCCTCAGCCTC	120
chr21	32791902	32792022	C21ORF62_56245_4_22	9999	-	remove	TGAGGCAGGAGAGTCACTTGAACCTGGGAGGCGGAGGTTGCAGTGAGCCAAGATTGCGCCACTGCACTCCAGCCTGGGCAACAAGAGCAAAACTCCATCTCAAAAAAAAAAAAAGAAAAG	120
chr5	10279664	10279784	CMBL_134147_6_36	9999	-	remove	GTGGATCACTTGAGGTCAGGAGTTCAAGACCAGCCTGGCCAACATGGTGAAACCCCATCTCTACTAAAAATATAAAAATCAGCCGGGCATGGTGGCATGTGCCTGTAATCCCAGCTACTC	120
chr7	74507289	74507409	GTF2IRD1_9569_2_24	9999	+	remove	ATGGTGAAACCCCATCTCTACTAAAAATACAAAAATTAGCCAGACGTGTGGTGGCACCTGTAATCCCAGCTACCCGGGAGGCTGAGGCAGGAGAATCACTCGAACCCAGGAAGGGGAGGT	120
chr7	74601999	74602119	GTF2IRD1_9569_29_18	9999	+	remove	GGAGGCCGAGGCAGGCGGATCACTTGAGGCTCAGGAGTTCAAGACCAGCCTGGCCAACATGGCAAAACCCCGTCTCTACTAAAAATAGAAAAATTAGCCGGGCATGGTGGCGGGCGCCTA	120
chr9	36604001	36604121	MELK_9833_9_2	9999	+	remove	TCTTGTTGCCCAGGCTGGAGTGCAATGGTGTGATCTTGGCTCACTGCAACCTCTGCCTCCCGAGTTCAAGCGATTCTCCTGCCTCAGCCTCCCGAATTGCTGGAATTACAGGCATGTACC	120
chr12	68624640	68624760	RAP1B_5908_2_1	9998	+	remove	CCCCATCTTTACTAAAAATATGAAAATTAGCCAGGCATGGTGGTGTGTTCCTGTAGTCCCAGCTACTCGGGAGGCTGAGCAGGAGAATCGCTGGAACCTGGCAGGCAGAACTTGCAGTGA	120
chr12	51353519	51353639	GALNT6_11226_15_29	9998	-	remove	CTAGCACTTTGGGAGGCCAAGGCAGGTGGATCACCTGAGGTCAGAAGTTTGAAACCAGCCTGGACTACATGGTGAAACTCCATCTCTACTAAAAGTACAAAAATTAGCTGGGCATGATGG	120
chr21	32791962	32792082	C21ORF62_56245_4_23	9998	-	remove	AAAATACAAAATAAGCCAGGCGTGGTGGTGCATGCCTGTAATCCCAGCTACTCAGGAGGCTGAGGCAGGAGAGTCACTTGAACCTGGGAGGCGGAGGTTGCAGTGAGCCAAGATTGCGCC	120
chr3	99797441	99797561	COL8A1_1295_8_56	9998	+	remove	TTGTATATTTAGTAAAGATGGGTTTTCGCCATGTTGGCCAGGCTGGTCTCAAACTCCTGGCCTCAAGTGATGCACCTGCCTCAGCCTTCCAAAGTGCTGGGATTACAGGCATGAGCCACC	120
chr5	177602941	177603061	B4GALT7_11285_2_4	9998	+	remove	GCGTGATCTCAGCTCACTGCAACCTCCGCCTCCCAGATTCAAGCTATGCTTCTGCCTCAGCCTCCCAAGTAGCTGGGACTATAGGCGCGTACCACCACACCCAGCTAATTTTTGTATTTT	120
chr7	74602115	74602235	GTF2IRD1_9569_29_20	9998	+	remove	CCTATAATCCCAGCTACTCGGGAGGCTGAGGCAGGAGACTCGCTTGAACCCGCGGGGCCAAGGTTGCAGTGAGCCGAGATTGCATCACTGCACTCCAGCCTGGGCAGAAGAGTGAAACTC	120
chr8	143725342	143725462	FAM83H_286077_7_25	9998	-	remove	TACCACGCCCAGGTAGTTTTTGTATTTTTAGTAGAGACAGGGTTTCACTATGTTGGCCAGGCTGGTCTCCAACTCCTGGCCTCAAATGATCAGCCCGCTTCAGCCTCCCAAAGTGGGGGG	120
chr12	51352679	51352799	GALNT6_11226_15_15	9997	-	remove	CTCAAGAGGCTGAGGCAGGAGAATTGCTTAAATCTGGGAGGCGGAAGTTGCAGTGAGCCAAGATCGCGCCACTGAACTCCAGCCTAGGCAACAAGAGCAAAACTCCATCTCCAAAAAAAA	120
chr12	122727575	122727695	HCAR1_27198_1_1	9997	-	remove	CAGGAGTTCTAGACCAGCCTGACCAACATGGAGAAACCTCGTCTCTACTAAAAATTCAAAATTAGCCTGGTGTGGTGGCGCATGCCTATAATCCCAGCTATTCGGGAGGCTGAGGCAGGA	120
chr8	143725462	143725582	FAM83H_286077_7_27	9997	-	remove	TTTTGAGACCTAGGGCTGGAGTGCAGTTGAGCGGTCTGGGCTCACTGCAACCTCTGCCTCCCGGGTTCCAGCGATTCTCCTGCCTCAGCCTCCTGAGTAGCTGGGATTACAGATGTATGC	120
chr1	201825806	201825926	NAV1_89796_34_101	9996	+	remove	GTGCGCCATCACGCCCAGCTAATTTTTGTATTTTTAGTAGATACGGAGTTTTGCCTTGTTGGCCAGGCTGTGCTGGAGCTCCTGACCTCAGGTGATTCACCTGCCACAGCCTCCCAAAGT	120
chr12	68624688	68624808	RAP1B_5908_2_2	9996	+	remove	TCCTGTAGTCCCAGCTACTCGGGAGGCTGAGCAGGAGAATCGCTGGAACCTGGCAGGCAGAACTTGCAGTGAGCTGAGATCGTGCCACTGCACTCCAGCCTAGGCGACAGAGTGAGACTC	120
chr5	10279544	10279664	CMBL_134147_6_34	9996	-	remove	AGGAGTCTGAGGAGGAGAATCACTTGAACCTGGAGGCAGAGGTTGCAGTGAGTCGAGGTTGCGCTACTGCACTCCAGCCTGGACAACAGAGGGAGACTCTGTCTCAAAAAAAAAAAAAAA	120
chr6	111297212	111297332	RP5_1112D6_7_TranscriptTargets_3	9996	+	remove	AGCCCCAGCTACTTGGGAGGCTGAAGTGAGAGGACTGCTTGAACTCGGGGTGGAGGTTGCAGTGAGCCAAGATCGCCCCACTGCACTCCAGCCTGGGCAACAATGCAAGACCCCTCAAGA	120
chr7	74601593	74601713	GTF2IRD1_9569_29_11	9996	+	remove	GAAACCCCATCTCTACTAAAAATACAAAATTAGCCGGGCAAAGTGGGGCATAGTGGCTCATGCCTGTAATCCCAGCTACTTGGAAGGCTGAGATAGGAGAATCGCTTGAACCTGGGAGGC	120
chr7	74601941	74602061	GTF2IRD1_9569_29_17	9996	+	remove	TCAAAAATAAATAAATAGGCTGGGTGTGGTGGCTCACGCCTGTAATCCTAGCACTTTGGGAGGCCGAGGCAGGCGGATCACTTGAGGCTCAGGAGTTCAAGACCAGCCTGGCCAACATGG	120
chr8	143725402	143725522	FAM83H_286077_7_26	9996	-	remove	CCGGGTTCCAGCGATTCTCCTGCCTCAGCCTCCTGAGTAGCTGGGATTACAGATGTATGCTACCACGCCCAGGTAGTTTTTGTATTTTTAGTAGAGACAGGGTTTCACTATGTTGGCCAG	120
chr10	5516987	5517107	CALML3_AS1_TranscriptTargets_48	9995	-	remove	GACAGAATTTGGCTCTGTTGCCCAGGCTGGAGTGCAGTGGCACCATCTTGGCTCACTGCAACCTCTGCCTCCTGGGCTCAAGCCATCCTCCCAACTCAGCCTCCTGAGTAGCTGGGTCTT	120
chr12	51353399	51353519	GALNT6_11226_15_27	9995	-	remove	CACGCACCTGCAGTCCCAGCTACTTGGGAGGCTGAGGCAGGAGAATCACTCGAACCCAGGAGGCAGAGGTTGCAGTGAGCCAAGACAGCACCATTGCACCCCAGCCTGAGCAACAAGAGC	120
chr17	19279851	19279971	EPN2_22905_2_1	9995	+	remove	TTTGAGACAGGGTCTCACTCTATCGCCCAGGCTGGAGTGCAGTGGCGCAATCTTGGCTCACTACAACCTCCACCTCTCGGGCTCAAGCAGTTCTCGTGCCTCAGCCTCCTGAGTAAGCTG	120
chr3	99797382	99797502	COL8A1_1295_8_55	9995	+	remove	CTGTCTCAGCCTCCCGAGTACTGGGACTACTGTCTTGCGCCACCATGCCTGGCTAATTTTTGTATATTTAGTAAAGATGGGTTTTCGCCATGTTGGCCAGGCTGGTCTCAAACTCCTGGC	120
chr12	122728655	122728775	HCAR1_27198_1_19	9994	-	remove	AGGCTGGTCTCGAGCTCCTGACCTCAGGTGATCCGCCTGCCTTGGCCTCCCAAAGTGGTGGGATCACAGGCGTGAGCCACCGTGCCTGGCCTCCCCTGTGTCATTTTAAATGGCTAAGTA	120
chr17	61866221	61866341	INTS2_57508_25_16	9994	-	remove	CCTGTTGCCCAGGCTGGAGTGCAGTGGGATGATCTTGGCTCACTGCAACTTCTGCCACCTGGGTTCAAGGGATTCTCGTGCCTCAACCTCCTGAGTAGCTGGGACTGCAGGCACGCGCCA	120
chr13	30206079	30206199	KATNAL1_84056_12_59	9993	-	remove	AAGCCATTCTCCTGCCTCGGCCTCCTGAGTAGCTGGGATTACAGTTGCCGCCACACCCGGCTTATTTTTTTGTATTTTTAGTAGAGGCAGAGTTTCACCATGTTGGCCAGGCTAGTCTCG	120
chr17	19279871	19279991	EPN2_22905_2_2	9993	+	remove	TATCGCCCAGGCTGGAGTGCAGTGGCGCAATCTTGGCTCACTACAACCTCCACCTCTCGGGCTCAAGCAGTTCTCGTGCCTCAGCCTCCTGAGTAAGCTGGGATTACAGGTGTGTACCAC	120
chr5	10280024	10280144	CMBL_134147_6_42	9992	-	remove	CAACATGGTGAGACCCCATCTCTACAAAAAATACAAAAATTAGCCTGGTGTGGTGGTGCACGCCTGTAGTCCCAGCTACTTGGGAGGCTGAGGCACAAGAATCAATAGAACCCAGGAGGT	120
chr19	8520817	8520937	MYO1F_4542_28_2	9991	-	remove	TTGTCCCAGTTTGGGCTGGGCGCAGTGGCTCACGCCTGTAATCCCAGCACTTTGGGAGGCTGAGGCGGGCAGATCACGTGAGACCAGGAGTTCAAGACCAGCCTGGATAACACAGCAAAA	120
chr21	32793162	32793282	C21ORF62_56245_4_43	9991	-	remove	TTTGGGGACTATGAGTTTTATAAAATGGTCGGGCACAGTGGCTCACACCTGTAATCCCAGCACTTTGGGAGGCCGAGGCGGGCGGATCACCTGAGGTCGGGAGTTCAAGACCAGCCTGAC	120
chr5	10280144	10280264	CMBL_134147_6_44	9991	-	remove	CGAATCATAATTTAAAAACAAGGTCTGACCAGGTGTAGTGCCTCATGCCTGTAATTCCAGCACTTTGGGAGGCCAAAGTGGGTGGATCACCTGAGGTCAGGAGTTTGAGACCAGCCTGGC	120
chr10	92654054	92654174	KIF11_3832_22_8	9990	+	remove	AATCCCAGCTACTGGGGAGGCTGAGGCACGAGAATCACTTGAACCCAGGAAGCGGGGTTGCAGTGAGCCAAAGGTACACCACTACACTCCAGCCTGGGCAACAGAGCAAGACTCGGTCTC	120
chr17	19308180	19308300	EPN2_22905_6_6	9990	+	remove	CTCCTGCCTCAGCCTCCCAAGTAGTTGGGATTACTGGCGCCCGCCACCACACCCAGCTAATTTTTGTGTTTTTAGTAGAGACCGGGTTTTACCATTTTGGCCAGGCTTGTCTAGAACTCC	120
chr17	19308237	19308357	EPN2_22905_6_7	9990	+	remove	TAATTTTTGTGTTTTTAGTAGAGACCGGGTTTTACCATTTTGGCCAGGCTTGTCTAGAACTCCTGGCCTCAGGTGATCCGCCCGTCTCAGCCTCCCAAAGTGCTAGGATTACAGGCATAA	120
chr2	37106877	37106997	EIF2AK2_5610_17_31	9990	-	remove	CAGTCTTGGCTCACTGCAACTTCTGCCTCTTGGGTTCAAGTGATTCTCCTGCCTCAGCCTCCTGAGTAGCTGGATTACAGGCATGTGCCACCCACCCAACTAATTTTTGTGTTTTTAATA	120
chr5	177602997	177603117	B4GALT7_11285_2_5	9990	+	remove	TCAGCCTCCCAAGTAGCTGGGACTATAGGCGCGTACCACCACACCCAGCTAATTTTTGTATTTTTAGTAGAGATGGGGTGTTACCATATTTGCCAGGCTGGTCTTGAGCTCCTGACCTCG	120
chr2	37106818	37106938	EIF2AK2_5610_17_30	9989	-	remove	TCCTGAGTAGCTGGATTACAGGCATGTGCCACCCACCCAACTAATTTTTGTGTTTTTAATAAAGACAGGGTTTCACCATGTTGGCCAGGCTGGTCTCAAACTCCTGACCTCAAGTAATCC	120
chr12	51353459	51353579	GALNT6_11226_15_28	9986	-	remove	TGGACTACATGGTGAAACTCCATCTCTACTAAAAGTACAAAAATTAGCTGGGCATGATGGCACGCACCTGCAGTCCCAGCTACTTGGGAGGCTGAGGCAGGAGAATCACTCGAACCCAGG	120
chr7	74601535	74601655	GTF2IRD1_9569_29_10	9986	+	remove	GTCAAGTCGGGTGGATCACCTGAGGTCAGGAGTTTGAGACCAGGCTGACCAACACGGGGAAACCCCATCTCTACTAAAAATACAAAATTAGCCGGGCAAAGTGGGGCATAGTGGCTCATG	120
chr6	111297096	111297216	RP5_1112D6_7_TranscriptTargets_1	9985	+	remove	GCCTGAGGTAGCCAGATCGTTGAGTTCAGGAGTTCGAGACCAGCCTGGCCAACAGGGCGAGACCCCATCTCAACCAAAAATACAAAAATTAGCCAAGCGTGGTGGTGTATGCCTGTAGCC	120
chr10	92653874	92653994	KIF11_3832_22_5	9984	+	remove	TATAGATTTTAAAAGAATATATATATCAGCCGGGCGCGGTGGCTCATGCCTGTAATCCCAGCACTTTGGGAGGCTGAGGCGGGTGGATTGCTTGAGCCCAGGAGTTTGAGACCAGCCTGG	120
chr5	10279964	10280084	CMBL_134147_6_41	9984	-	remove	CGCCTGTAGTCCCAGCTACTTGGGAGGCTGAGGCACAAGAATCAATAGAACCCAGGAGGTGGAGACTGCAGTGAGCCAAGATTGTGCCACTACTGTACTCTAGCCTGGGCAGCAGAGTGA	120
chr4	8589029	8589149	GPR78_27201_3_35	9983	+	remove	CTAATTTTTGTATTTTTTTTTGTAGAGATGGCGGTCTCACTTTGTTGCCCAGGCTGGTCTTGAATTCCTGAGCTTAAGTGATCCTCCCACCTCAGCCTCCCAAAGTGCTGGGATTACAGG	120
chr13	30206199	30206319	KATNAL1_84056_12_61	9981	-	remove	AACTTTTATTTTATTTTATTTTATTTATTTATTTATTTTGAGACTGAGTCTTGCTCTGTCGCCCAGGCTGGAGTGCAGTGGCATGATCTCGGCTCACTGCAACTTCTGCCTCCCAGGTTC	120
chr21	32792082	32792202	C21ORF62_56245_4_25	9980	-	remove	AACTTGCCATTAAAGTGGACTGTAAAGAATCCATGGCTTGGGAGGCCGAGGCAGGCGGATCACCTGAGGTCGGGAGTTCGAGACCAGCCTGACCAACATGGAGAAACCCTGTCTCTACTA	120
chr17	19308066	19308186	EPN2_22905_6_4	9979	+	remove	CAATTAGAACATTTATTTATTTTTTGAGATGCAGTCTTGCTCTTTTGCCCAGGCTGGAGTGCAGTAGCTTGATCTTGGCTCACTGCAACCTCTGCCTTCTGTGTTCAAGCAATTCTCCTG	120
chr3	99797323	99797443	COL8A1_1295_8_54	9976	+	remove	GTGCAGTAGCACGATCTTGGCTTACTGCAACCTCTACCTCCTAGGTTCAAGCAATTGTCCTGTCTCAGCCTCCCGAGTACTGGGACTACTGTCTTGCGCCACCATGCCTGGCTAATTTTT	120
chr7	74601825	74601945	GTF2IRD1_9569_29_15	9974	+	remove	GCAGCTACTTGGGAGGCTGGGGCAGGAGGATCATTTGAGCCCAAGGGGATTGAGGCTGCAGTGAGCCAAGATCGTCCCATTGCACTCCAGCCTGGGCAAGAGAACGAGACTCCATCTCAA	120
chr6	106569253	106569373	AIM1_202_22_15	9973	+	remove	CAGGATCTCAGGCTGGAGTGCAGTGGCACAATCACGGCTCACTGCAGCCTCTACCTCCCCAGGCTCAGGTGATCCTCCCACCTCAGCCTCCCAAGTAGCTGGGACTATAGGCACACATCA	120
chr6	111297154	111297274	RP5_1112D6_7_TranscriptTargets_2	9972	+	remove	GAGACCCCATCTCAACCAAAAATACAAAAATTAGCCAAGCGTGGTGGTGTATGCCTGTAGCCCCAGCTACTTGGGAGGCTGAAGTGAGAGGACTGCTTGAACTCGGGGTGGAGGTTGCAG	120
chr19	39111162	39111282	PAPL_390928_13_20	9969	+	remove	GGGTACAGTAACTCACATCTGTAGTCCCAGCACTTTGGGAGGCCGAGGCGGGCAGATCACTTGAGCCCAGGAGTTTGAGACCAGCCTGGGCAACACAGCGAAACCCTTTCTCTACCAAAA	120
chr2	108298564	108298684	SULT1C2_6819_4_2	9964	+	remove	AGAGACAGGATTTCACCATGTTGCCCAGGCTGGTCTCAAACTCCTGAGCTCAAGCAATCCACCTGCCTCAACCTCCCAAAGTGCCAAGATTACAGACGTGAGCCACTGCCCCTGGTCTTC	120
chr2	26729556	26729676	KCNK3_3777_3_33	9962	+	remove	TGGGTGCAGTGGCTCACACCTGTATTCCCAACACTTTTGGAGGCTGAGGTTGGAGGATTGCTTGAGCCCAGGAATTTGAGACCAGCCTAGGTGACATAGTGAGACCCCATCTCTACAAAA	120
chr19	39111282	39111402	PAPL_390928_13_22	9960	+	remove	ATATGAAATTTAGCTGGGCATGGTGGTGTGTGCCTGTAGTCCCAGCTGCTCAGGAGGCTGAGGCGGGAGGATGGCTTGAGCCCAGGAGGTTGAGGCTGCAGTGAGCCATGATTGCGCCAC	120
chr4	8588911	8589031	GPR78_27201_3_33	9958	+	remove	GCTAGAGTGCAGTGGTGCAATCTCAGCTCACTGCAGCCTCCACCTCCCATGCTCAAGCCATCCTCCCACCTCAGCCTCCTGAGTAGTTGAGGACACAGGCACGGGACACCATGCCTGGCT	120
chr19	39111342	39111462	PAPL_390928_13_23	9956	+	remove	AGGCGGGAGGATGGCTTGAGCCCAGGAGGTTGAGGCTGCAGTGAGCCATGATTGCGCCACTGCACCCCAGCCTGGGCAACAGAGCAAGACCCTGTCTCAAAAAATATATATAAATAAAAA	120
chr9	36580064	36580184	MELK_9833_2_2	9955	+	remove	TGAGACAGAATCTCGCTCCGTTGCCCAGGCTGGAGTGCAGTGGCGTGATCTCGGCTCACTGCAACCTCTGCCTCCTGCCTCAGCCTCCCAAGTAGGTGGAACTACAGGCGCGTGCCACCA	120
chr4	152977164	152977284	FHDC1_85462_13_43	9954	+	remove	GTGGATTGCTTGAGCCTAGGAGTTCGAGACCAGCCTAGGCAACATGGAGAAACCCCGTCTCTATCAGAAATACAAAATTTAGCCGAGTGTGGTGGCACATGCCTGTGGCCCCAGCCACTC	120
chr10	92653994	92654114	KIF11_3832_22_7	9953	+	remove	CCAACGTGGCAAAACCTCGTCTCTGTTAAAAATTAGCCGGGCGTGGTGGCACACTCCTGTAATCCCAGCTACTGGGGAGGCTGAGGCACGAGAATCACTTGAACCCAGGAAGCGGGGTTG	120
chr2	26729736	26729856	KCNK3_3777_3_36	9953	+	remove	GAGGTGGGAGGATTGTTTGAGCCTGGGAGGTCGAGGCTGTAGTGAGCCCTGATTGCACCACTGTACTCCAGCCTGGGTGACAGGGCAAGACCCTGTCTCAAAAAAAAAAAAAAAAATGGC	120
chr12	51353579	51353699	GALNT6_11226_15_30	9945	-	remove	CCTGCAGAGTCCAGTGAAATGATATATTCTGGCTGGGCACAGTGGCTCACACCTGTAATCCTAGCACTTTGGGAGGCCAAGGCAGGTGGATCACCTGAGGTCAGAAGTTTGAAACCAGCC	120
chr12	51353759	51353879	GALNT6_11226_15_33	9943	-	remove	TACTCAGAAGGCTGAGGTGGGAGGATTGCTTGTTCCCCGGAGGTTGAAGCTACAGTGAGCCTTGATTGTGTCACTGCACTCCAGCCTGGGCAACAGGTAAGACTCTGTCTCAAAAAAAAA	120
chr7	74507173	74507293	GTF2IRD1_9569_2_22	9933	+	remove	CAATTAAAAGCTTCGATGAGGCTGGGTGAGTGGCTTATGCCTGTATTTCCAACACTTTGGGAGGCTGAGGTGGGCAGATCACCTGAGGCCAGGAGTTCAAGACCAGCCTGGCCAACATGG	120
chr7	35905580	35905700	SEPT7_989_15_24	9929	+	remove	CAAACACGACTTGACTGCAGCCTCAACCCTCTGGGCTCAAGCAGTCCTCCTGCCTCAGCCCCCTGAGTATCTGGGATTGCAGGCGTGCACCACCACGCCTGGCTAATTTTTGTATTTTTT	120
chr1	201825866	201825986	NAV1_89796_34_102	9928	+	remove	GGCCAGGCTGTGCTGGAGCTCCTGACCTCAGGTGATTCACCTGCCACAGCCTCCCAAAGTGCTGGGATTACAGGCGTGAGCCACAGCACCCTGCCAAATAAGATCCTTTTTAAAAAATAT	120
chr4	152977644	152977764	FHDC1_85462_13_51	9927	+	remove	ATCTCACTATGTTGCTCAGGCTGATCTCGAGCTCCTGGGCTCAAGTGATCCTCCCACCTCAGCCTCCCAAAGTGCTGGGATTACAGGTGTGAGCCACCACACTTGGCCAGTATATCCTCA	120
chr4	123663943	123664063	LINC01091_TranscriptTargets_38	9923	+	remove	TTTTTTTTAAAGACAGAGTCTTGCTCTGTCACCCAGGCTGGAGTGCAGTGGTGTGATCATAGCTCACTGCAACCTTGAACTCGTGGGCTCAGGTGATCTACCTGTTTCCAAGTTGCTTGA	120
chr17	61866162	61866282	INTS2_57508_25_15	9920	-	remove	TGGGTTCAAGGGATTCTCGTGCCTCAACCTCCTGAGTAGCTGGGACTGCAGGCACGCGCCACCTGTATTTTTGTATTTTTAGTAAAGACGGGGGTTTGCCATGTTGCCCAGACTGGTTTT	120
chr2	108298544	108298664	SULT1C2_6819_4_1	9914	+	remove	TTTTGGTATTTTTTTTTTTTAGAGACAGGATTTCACCATGTTGCCCAGGCTGGTCTCAAACTCCTGAGCTCAAGCAATCCACCTGCCTCAACCTCCCAAAGTGCCAAGATTACAGACGTG	120
chr12	68624736	68624856	RAP1B_5908_2_3	9907	+	remove	CCTGGCAGGCAGAACTTGCAGTGAGCTGAGATCGTGCCACTGCACTCCAGCCTAGGCGACAGAGTGAGACTCCGTCTCAAACAACAACAACAACAAAAGCTCCTCGATGGAACCATTTGA	120
chr10	92653934	92654054	KIF11_3832_22_6	9903	+	remove	GCACTTTGGGAGGCTGAGGCGGGTGGATTGCTTGAGCCCAGGAGTTTGAGACCAGCCTGGCCAACGTGGCAAAACCTCGTCTCTGTTAAAAATTAGCCGGGCGTGGTGGCACACTCCTGT	120
chr19	39111222	39111342	PAPL_390928_13_21	9900	+	remove	TTGAGCCCAGGAGTTTGAGACCAGCCTGGGCAACACAGCGAAACCCTTTCTCTACCAAAAATATGAAATTTAGCTGGGCATGGTGGTGTGTGCCTGTAGTCCCAGCTGCTCAGGAGGCTG	120
chr4	8588970	8589090	GPR78_27201_3_34	9896	+	remove	ATCCTCCCACCTCAGCCTCCTGAGTAGTTGAGGACACAGGCACGGGACACCATGCCTGGCTAATTTTTGTATTTTTTTTTGTAGAGATGGCGGTCTCACTTTGTTGCCCAGGCTGGTCTT	120
chr12	122728895	122729015	HCAR1_27198_1_23	9891	-	remove	CTAGGAACTGCACAGCCCTTGTGTAATTTTCGTTGTTTGTTTTTGTTTTGAGACAGAGTCTCACTCTGTGTCCCAGGCTGGAGTGCAGTGGCACAGTCTCGGCTCACTGCAACCTCTGCC	120
chr17	61866044	61866164	INTS2_57508_25_13	9839	-	remove	TTGAACTCCTGGCCTCAGGTGATCTGCCCACCTTGGCCTCCCAAAGTGCTGGGATTACAGGTGTGAGCCACCGCACCTGGCCAGACCGCTTCACTTGTAAAAGAAATTAGGCTAATAAGA	120
chr4	152977464	152977584	FHDC1_85462_13_48	9834	+	remove	AGGGTCGTGCTCTTGTCTCCCAGACTGGACTGCAGTGGCACAATCATAGCTCACTGCAGCTTTGACCTCCCAGACCCAAGTGATCCTCCCACCTCAGCCTCCCTCAGAGCTGGGACTACA	120
chr4	152977104	152977224	FHDC1_85462_13_42	9825	+	remove	AAAATTAGCTAGGTGCAGTGGTTCATGCCTGTAATCCAGCACTTTGGGAGGCTAAGATGAGTGGATTGCTTGAGCCTAGGAGTTCGAGACCAGCCTAGGCAACATGGAGAAACCCCGTCT	120
chr12	51353939	51354059	GALNT6_11226_15_36	9822	-	remove	TGGGCACAGTGGCTCATGCCTGAAATCCTAGCACTTTGGGAAGACAATGTGGGAGAATGGCTTGAGCCCAGGAGTTCAAGACCGGCCTGAGCAACATAGTGAGGATCCCATCTCTACGCC	120
chr6	106569311	106569431	AIM1_202_22_16	9737	+	remove	CCAGGCTCAGGTGATCCTCCCACCTCAGCCTCCCAAGTAGCTGGGACTATAGGCACACATCACCAAGCCCAGCCAAATTTTGTTTTTTTTTTGTAGAGATGGGGTTTCATCACGTTGCCC	120
chr7	74601767	74601887	GTF2IRD1_9569_29_14	9716	+	remove	GTGAAACACTGTCTCAGAAAAAAAAATTAGCCAGGCATGGTGGCACGTGCCTGTGGTCGCAGCTACTTGGGAGGCTGGGGCAGGAGGATCATTTGAGCCCAAGGGGATTGAGGCTGCAGT	120
chr13	30207579	30207699	KATNAL1_84056_12_84	9702	-	remove	TGCCTCCTAGATTCAAGCAATTCTCCTGTCTCAGCCTCCCAAGTAGCTGGGATTACAGGTGCGCACCACCATGCCTGGCTGTGTTTTCACTTTTCTTTCAACATGTTCAACCAGATATAT	120
chr9	36580044	36580164	MELK_9833_2_1	9689	+	remove	TTTTTTTTTTTTTTTTATTTTGAGACAGAATCTCGCTCCGTTGCCCAGGCTGGAGTGCAGTGGCGTGATCTCGGCTCACTGCAACCTCTGCCTCCTGCCTCAGCCTCCCAAGTAGGTGGA	120
chr12	51353339	51353459	GALNT6_11226_15_26	9640	-	remove	AGGCAGAGGTTGCAGTGAGCCAAGACAGCACCATTGCACCCCAGCCTGAGCAACAAGAGCGAAACTCCATCTCAGGAAAAAAAAAAAAAAAAAAAGTATATTCTAACAGACAGATCAGAG	120
chr6	106569427	106569547	AIM1_202_22_18	9617	+	remove	GCCCAGGCTGATCTCGAACCTCTGGGCTCAAGCAATTCACTCGCCTCGGCCTCCCAAAATGCTGGGATTACAGGCCTGAGCCACTGCGCCCAGCCAGGATTTGAATTATTTTAACTCATC	120
chr4	8588852	8588972	GPR78_27201_3_32	9601	+	remove	GGTGTTATTATTATACTTTTAAAAAACTTTTTGAGACAGGGTCTGACTCTGTTGCCTAGGCTAGAGTGCAGTGGTGCAATCTCAGCTCACTGCAGCCTCCACCTCCCATGCTCAAGCCAT	120
chr7	74602173	74602293	GTF2IRD1_9569_29_21	9599	+	remove	CAAGGTTGCAGTGAGCCGAGATTGCATCACTGCACTCCAGCCTGGGCAGAAGAGTGAAACTCCATCTCAAAAAAATAAAAAATATAAATAAATAGCCTCTGAGAAAGCTCTTCCAAAAGC	120
chr2	26729676	26729796	KCNK3_3777_3_35	9595	+	remove	AATAAAAAATTAACCAGGTGTGGTGGCACGTGCCTGGGAGTCCCAGCGACTTGGGAGGCTGAGGTGGGAGGATTGTTTGAGCCTGGGAGGTCGAGGCTGTAGTGAGCCCTGATTGCACCA	120
chr4	123664123	123664243	LINC01091_TranscriptTargets_41	9573	+	remove	TATGTTGCCTAGGCTGGTCTTGCACTCTTGGCCTTGAGTGATCCTCGCACCTTGGCCTCCCAAAGTGCTGGGATTATAGGTGTGAGCTACCACTCGTGGCTAATAATCCCCTTATTAATG	120
chr2	26729616	26729736	KCNK3_3777_3_34	9565	+	remove	CTTGAGCCCAGGAATTTGAGACCAGCCTAGGTGACATAGTGAGACCCCATCTCTACAAAAAATAAAAAATTAACCAGGTGTGGTGGCACGTGCCTGGGAGTCCCAGCGACTTGGGAGGCT	120
chr9	130114570	130114690	GPR107_57720_16_2	9528	+	remove	AGATAGAGTCTCACCATTTTGCCCAGGCTGATCTTGAACTCCTGGCCTCTAGCTGTCCTCCTGCCTCAGTCTCCCAAAGGGCTGGGATTACAGGTGTGAGCCACTGGACCCATCCTGTTT	120
chr17	61866280	61866400	INTS2_57508_25_17	9376	-	remove	CTTGAAACAGACCTCTTCACTTGTGTTTTTTTTTTTTTTTTCCTGAGGTGGAGTCTTCCCCTGTTGCCCAGGCTGGAGTGCAGTGGGATGATCTTGGCTCACTGCAACTTCTGCCACCTG	120
chr1	201825626	201825746	NAV1_89796_34_98	9331	+	remove	GGTGACAGAATAAAATCCTTTTTTTGTTGTTTTCTGTTTGTTTGTTTGTTTTGGAGAAGGAGTCTCGCTTTGTCACCCAGGCTGGTGTGCAGTGGCACGATCTCGGCTCACTGCAACCTC	120
chr6	106569369	106569489	AIM1_202_22_17	9203	+	remove	ATCACCAAGCCCAGCCAAATTTTGTTTTTTTTTTGTAGAGATGGGGTTTCATCACGTTGCCCAGGCTGATCTCGAACCTCTGGGCTCAAGCAATTCACTCGCCTCGGCCTCCCAAAATGC	120
chr19	8520759	8520879	MYO1F_4542_28_1	9183	-	remove	GCTGAGGCGGGCAGATCACGTGAGACCAGGAGTTCAAGACCAGCCTGGATAACACAGCAAAACCCTGTTTCTACTAAAAATTTAAAAAAGAAAAAAAAAAAAGCCGGGTGTGGTGGTGCC	120
chr7	74507405	74507525	GTF2IRD1_9569_2_26	9183	+	remove	AGGTTGCAGTGAGCCAAGATTGCACCACTGCACTATAGCCTGGGCAACAGAGTGAGACTCTGTCTCGAAATAAAATTAAATTTAAAATTTAAAAAAGCTTCAAGGACAACCAGCAGATGA	120
chr5	177603109	177603229	B4GALT7_11285_2_7	9050	+	remove	TGACCTCGTGATGCACCTGCCTCGGCCTCCCAAAGTGCTGGGATTACAGGCGTGAGCCACCACGCCTGGCCAGGAGATAGAATTTATAAGACCTGATAGCTAATCGCTGACTCTTAAGAT	120
chr4	152977584	152977704	FHDC1_85462_13_50	8898	+	remove	GGCGTGCACCACCACGCCTGGTTAATTGTTTTTTTTTAATTTATCTTTTGTAGAGATGGGATCTCACTATGTTGCTCAGGCTGATCTCGAGCTCCTGGGCTCAAGTGATCCTCCCACCTC	120
chr4	152977524	152977644	FHDC1_85462_13_49	8797	+	remove	TTTGACCTCCCAGACCCAAGTGATCCTCCCACCTCAGCCTCCCTCAGAGCTGGGACTACAGGCGTGCACCACCACGCCTGGTTAATTGTTTTTTTTTAATTTATCTTTTGTAGAGATGGG	120
chr9	130114550	130114670	GPR107_57720_16_1	8742	+	remove	TTTTAAAATTTTTTTTGTGGAGATAGAGTCTCACCATTTTGCCCAGGCTGATCTTGAACTCCTGGCCTCTAGCTGTCCTCCTGCCTCAGTCTCCCAAAGGGCTGGGATTACAGGTGTGAG	120
chr20	44907311	44907431	YWHAB_7529_8_17	8675	+	remove	GCGTGCATCTAGTCCCAACTATTTGGGAGGCTGAGGCAGGAGGATCGCTTGAGCCCAGGAGTTTAAAGCTGCAGTGCCCTGTGGTTGCACCTGTGAATAACTGCACTCCAGCCTGGGCAA	120
chr7	35905521	35905641	SEPT7_989_15_23	8604	+	remove	ATTTTTTTTTTCCCCCAGACAGGGTCTTGCTTCATTGCCCAGGCTGGAGTGCGGTGGCACAAACACGACTTGACTGCAGCCTCAACCCTCTGGGCTCAAGCAGTCCTCCTGCCTCAGCCC	120
chr1	161071727	161071847	PVRL4_81607_9_14	8516	-	remove	TTTTTTTAGAGATGGAGTCTCACTATGTTGCTCAGGCTGGCCTTGAACTCCTGGGCTCAAGCAATCCTCCTGCCTCAGCCTCCCTAGTAGCTGGGACTTTAAGTGTACACCACTGTGCCT	120
chr4	8589088	8589208	GPR78_27201_3_36	8474	+	remove	TTGAATTCCTGAGCTTAAGTGATCCTCCCACCTCAGCCTCCCAAAGTGCTGGGATTACAGGTGTGAGCCACCACACCCAGCCAAAACCAGGTGTTATTTGCTGACTCACCAATGCCTCCC	120
chr21	32792862	32792982	C21ORF62_56245_4_38	8371	-	remove	AGAGATCACACCATTGCACTCCAGCCTGGGCAACAAGAGCGAAACTCCATCTCAAAAAAAAAAAAAATAATAATAATAAAATGATTAGGTTCTCTTAAACTGATCTTTTCTAAATACCTT	120
chr5	10279904	10280024	CMBL_134147_6_40	8337	-	remove	GGAGACTGCAGTGAGCCAAGATTGTGCCACTACTGTACTCTAGCCTGGGCAGCAGAGTGAGACCCTGTCTCAAAAATAAATAAGTAAATAAATAAATAAATAAAATAAAAACCAGGTCAG	120
chr18	24452908	24453028	IMPACT_55364_11_37	8138	+	remove	ACAGACAGGCATGTGCTATTACACCTGGCTAATTTTTAAAGTTTTTTTTGTAAAGATAGGGTCTTTCTATGTTGCCCAGGCTCGTCTTGAGCTCCTGGCCTCAATCGATCTTCCTGCCAA	120
chr17	19308294	19308414	EPN2_22905_6_8	8001	+	remove	AACTCCTGGCCTCAGGTGATCCGCCCGTCTCAGCCTCCCAAAGTGCTAGGATTACAGGCATAAGCCGCCATGCCCGGCACAATTAGAACATTTTAAAATGACCCGTTAACCATGAAATTG	120
chr15	65890010	65890130	RAB11A_8766_5_40	7792	+	remove	GAAGTATTTTGCTACTTGACCTTGATTTTCAGTTATTTTAACTTTGAATTTTTTTTTTTTTTTTTGAGACGGAGTCTTGCTCTGTTGCCCAGGCTGGAGTACAATGGCACCATCTCAGCT	120
chr21	29091488	29091608	MAP3K7CL_56911_5_2	7377	+	remove	TTTTCAATACAGCCCCTTGCTCTGTCACGCAGGCTGGAATGCAGTGGTGGAATCATGGCTCACTACAGCCCTGACCTCCTGGGCCCAGGTAATTGTCCCACCTCAGCCCCTCAAGTAACT	120
chr18	24452788	24452908	IMPACT_55364_11_35	7155	+	remove	CTTTATTTAAAAATTTTTTTTTAGAGATGAGTTCTTGCTCTGTCACCTAGGCTGGAGTGCAGTGGCATGATCATGGCTCACTGCAGCCTTGACCTTCCAGCCTGCCAAGTAGCTGGGATT	120
chr21	32791842	32791962	C21ORF62_56245_4_21	6849	-	remove	ACTGCACTCCAGCCTGGGCAACAAGAGCAAAACTCCATCTCAAAAAAAAAAAAAGAAAAGAAAAAAGAATCCACTGCAATTGTGATACAAATGTCTAAACCTGGAGTGGAATGAATTTGA	120
chr2	37105225	37105345	EIF2AK2_5610_17_3	6801	-	remove	CCAGGGACGGCATTAATGTATTCATGAGGGGTCTTCCCCCATGACCCAAACACCTCCCATCAGGCCCCACCTCCAACACTGGGATCAAATTTCAACATGAGATTTTGGGGGACAAACATG	120
chr7	74601709	74601829	GTF2IRD1_9569_29_13	6419	+	remove	AGGCAGAGGTTGCAATGAGCCGAGGTCGCGCCATTGCACTGCAGCCTGGGCAACAAGAGTGAAACACTGTCTCAGAAAAAAAAATTAGCCAGGCATGGTGGCACGTGCCTGTGGTCGCAG	120
chr12	51353819	51353939	GALNT6_11226_15_34	6387	-	remove	CACCCTCCCCCCGGCAAAAAAAAAAAGCTGGGTATGGTGGCTTATGCCTGTAGTCGCAGCTACTCAGAAGGCTGAGGTGGGAGGATTGCTTGTTCCCCGGAGGTTGAAGCTACAGTGAGC	120
chr10	5517046	5517166	CALML3_AS1_TranscriptTargets_49	6227	-	remove	GGCCTTCATCCCTGCCTCCTCTAGTCTTCTCATCTCTCTCTCTCTCTCTCTCTTTTTGAGACAGAATTTGGCTCTGTTGCCCAGGCTGGAGTGCAGTGGCACCATCTTGGCTCACTGCAA	120
chr13	30205959	30206079	KATNAL1_84056_12_57	6125	-	remove	AACTCCTGACCTCAGATGATCCGCCCACATTGGCCTCCCAAAGTGCTGGGATTACAGGTGTGATCCACCGCACCTGGCCCTAACTTTTAATATACAACACACACACACACACACACACAC	120
chr21	29091468	29091588	MAP3K7CL_56911_5_1	6076	+	remove	TTCTTTTTTTCTTTTTTATTTTTTCAATACAGCCCCTTGCTCTGTCACGCAGGCTGGAATGCAGTGGTGGAATCATGGCTCACTACAGCCCTGACCTCCTGGGCCCAGGTAATTGTCCCA	120
chr8	143725282	143725402	FAM83H_286077_7_24	5986	-	remove	GCTGGTCTCCAACTCCTGGCCTCAAATGATCAGCCCGCTTCAGCCTCCCAAAGTGGGGGGATTACAGGCGTGAGCCTTGCACCCCGCTAAGTCCCCTATCCTCTTGCAAGGGTCTCGCCT	120
chr18	24452968	24453088	IMPACT_55364_11_38	5668	+	remove	GTCTTTCTATGTTGCCCAGGCTCGTCTTGAGCTCCTGGCCTCAATCGATCTTCCTGCCAAGGTTTTGGAATTACAGGTGTGAGCCACCATGCCTGGCCTGCTTTGACATATTTTATAGTG	120
chr1	23381090	23381210	TCEA3_6920_11_2	5602	-	remove	GGGCACGGTGGTTTATGGCTGTAATCTGCAAACTCTGGGAGGCTGAGGTGGGAGAATCGCTTAACCCCAGAAGTTTGAGTCCAGCCCAGGCAACACAGCAAGACCCCATCTCTATAAAAA	120
chr5	10279784	10279904	CMBL_134147_6_38	5586	-	remove	TACCTGGAGAATTTGAATGATAGAGAATGATAGAGTAATACCCTAATTATTAGTTAAAACCTACAGGCCGGGTGCGGTGGCTCACGCCTGTAATCCCAGCACTTTGGGAGGCCGAGGTGG	120
chr3	99797500	99797620	COL8A1_1295_8_57	5463	+	remove	GCCTCAAGTGATGCACCTGCCTCAGCCTTCCAAAGTGCTGGGATTACAGGCATGAGCCACCGTGCCCGGCCAAAGTCAGCTTTCAAAATCCAAGCCATAATTGGTGAGGGGGGAGTTTCA	120
chr5	177602829	177602949	B4GALT7_11285_2_2	5266	+	remove	GAACAGATGAGTGAGGAAGGATCAGAGGGGGACTTAGGAGATAGAATTTATTTATTTATTTATTTATTTATGAGATGGAGTCTCGCTCTGTTGCCCAGGCTGGAGTGCAGTGGCGTGATC	120
chr20	44907251	44907371	YWHAB_7529_8_16	5128	+	remove	ACCTTATCTGTTTCCTGGATAATACCTTTAAGAATAATGTCCTGAGTCAGGCGTGGTGGTGCGTGCATCTAGTCCCAACTATTTGGGAGGCTGAGGCAGGAGGATCGCTTGAGCCCAGGA	120
chr10	92654114	92654234	KIF11_3832_22_9	4675	+	remove	CAGTGAGCCAAAGGTACACCACTACACTCCAGCCTGGGCAACAGAGCAAGACTCGGTCTCAAAAACAAAATTTAAAAAAGATATAAGGCAGTACTGTAAATTCAGTTGAATTTTGATATC	120
chr4	123664063	123664183	LINC01091_TranscriptTargets_40	4633	+	remove	CTACAGGTGCTCACCACTGTGCCTGGCATTTTTGCATTGTTTGTAGAGACAGGGTCCTGCTATGTTGCCTAGGCTGGTCTTGCACTCTTGGCCTTGAGTGATCCTCGCACCTTGGCCTCC	120
chr14	80230964	80231084	DIO2_1734_1_3	4604	-	remove	ATAAAGCAGGCAGAAAAACGTGAAGAGGTGAGACTGGTCTAGCCTCCCAGCCTACATCTTTCTTCAGTGCTGGATGCTTCCTGCCCTCAAACATCGGACTCCAAGTTCTTCAGTTTTGAG	120
chr4	152977284	152977404	FHDC1_85462_13_45	4548	+	remove	TGAACGCTGAGATGGGAAGGTCACTTGAGCCCAGGACCCCACCACTGCACTCCAGCCTGGATGACAGAGTGAGACCTTGTCTCAAACAAAACAAAACAAAAATGAAATGTTCTAGTTTTG	120
chr21	32792922	32793042	C21ORF62_56245_4_39	4512	-	remove	GGTTGCAGTGAGCCAAAATCGTGCCACTGCACTCTACACTCCAGCCTGGGTGACAGAGTCAGAGATCACACCATTGCACTCCAGCCTGGGCAACAAGAGCGAAACTCCATCTCAAAAAAA	120
chr7	74601883	74602003	GTF2IRD1_9569_29_16	4339	+	remove	CAGTGAGCCAAGATCGTCCCATTGCACTCCAGCCTGGGCAAGAGAACGAGACTCCATCTCAAAAATAAATAAATAGGCTGGGTGTGGTGGCTCACGCCTGTAATCCTAGCACTTTGGGAG	120
chr12	51353699	51353819	GALNT6_11226_15_32	4245	-	remove	CTTGATTGTGTCACTGCACTCCAGCCTGGGCAACAGGTAAGACTCTGTCTCAAAAAAAAACAAAAAAGAAGAAGAAAAGTACTTCTACAGCCATGTCCTATTCCTTGATCATCCAAAGCA	120
chr4	123664003	123664123	LINC01091_TranscriptTargets_39	3983	+	remove	AGCTCACTGCAACCTTGAACTCGTGGGCTCAGGTGATCTACCTGTTTCCAAGTTGCTTGACTACAGGTGCTCACCACTGTGCCTGGCATTTTTGCATTGTTTGTAGAGACAGGGTCCTGC	120
chr14	80230917	80231037	DIO2_1734_1_2	3968	-	remove	CAGCCTACATCTTTCTTCAGTGCTGGATGCTTCCTGCCCTCAAACATCGGACTCCAAGTTCTTCAGTTTTGAGACTCAGACTGACTGTCCTTGCTCCTCAAGCTTGCAGACAGCCTATTG	120
chr4	123666523	123666643	LINC01091_TranscriptTargets_81	3803	+	remove	CATTAGATTCTCATAAGGTGTGTGCAACCTAGATCCCTCACATGCACAGTTTCACGATAGGGTTTGTGCTTCTATGATAATCTAATGCTGCTGGAGGAGGAGGTAGAGCTCAGGCAGTAA	120
chr2	37106995	37107115	EIF2AK2_5610_17_33	3561	-	remove	CTTCTTTTTGCTTCAAAAACATTCTTACATTTTACTTTTTCCTGGCTCATCTCTTTATTCTTTTTTTTTTTTTAAAGACAGAGTCTCGCTCTGTTGCCCAGGCTGGAGTGCAATGACACA	120
chr4	123666463	123666583	LINC01091_TranscriptTargets_80	3447	+	remove	ATGGACAGCGGTAGTGAGGGATGATTTCGGGATGAATTTGTTCCACCTCGGATCATCAGGCATTAGATTCTCATAAGGTGTGTGCAACCTAGATCCCTCACATGCACAGTTTCACGATAG	120
chr13	30207699	30207819	KATNAL1_84056_12_86	3229	-	remove	TAGATGTAATTCTTCATTCTAGACTTCCAAGTTTGTTTTCACTTTTTTGTGTGTGCGTGAAGGAGTCTGTGTCACCCAGGCTGTGTAGTGCAGTGGTTGATCTTGGCTCACTGCAACCTC	120
chr2	37106700	37106820	EIF2AK2_5610_17_28	2989	-	remove	CCACCTGCCTCGGCCTCCCAAAGTGCTGGGATTACAGGGATGAGCCACCGCGCCCAGCCTCATCTCTTTGTTCTAAAGATGGAAAAACCACCCCCAAATTTTCTTTTTATACTATTAATG	120
chr12	51352619	51352739	GALNT6_11226_15_14	2638	-	remove	AGATCGCGCCACTGAACTCCAGCCTAGGCAACAAGAGCAAAACTCCATCTCCAAAAAAAAGAAAGGAAAAACAGGGCCAGGTAGCCATTGTGGAGAGAGCACACTTAGGAATCCTGGGAT	120
chr21	29077466	29077586	MAP3K7CL_56911_1_4	2350	+	remove	CGCGCGCAGCCCCGGTTCCTGCCCGCACCTCTCCCTCCACACCTCCCCGCAAGCTGAGGGAGCCGGCTCCGGCCTCGGCCAGCCCAGGAAGGCGCTCCCACAGCGCAGTGGTGGGCTGAA	120
chr21	29077413	29077533	MAP3K7CL_56911_1_3	2285	+	remove	GCGAGGTCCGCGGGGCCCACGCCCACCCGGAACTCACGCTGGCCCGCAAGCACCGCGCGCAGCCCCGGTTCCTGCCCGCACCTCTCCCTCCACACCTCCCCGCAAGCTGAGGGAGCCGGC	120
chr21	29077572	29077692	MAP3K7CL_56911_1_6	2279	+	remove	AGTGGTGGGCTGAAGGGCTCCTCAAGTGCCGCCAAAGTGGGAGCCCAGGCAGAGGAGGCGCCGAGAGCGAGGGAGGGCTGTGAGGACTGCCAGCACGCTGTCACCTCTCAATAGCAGCCC	120
chr7	35905639	35905759	SEPT7_989_15_25	2268	+	remove	CCCCTGAGTATCTGGGATTGCAGGCGTGCACCACCACGCCTGGCTAATTTTTGTATTTTTTGCAGCCTCCCAAAGTTCTGGGATTACAGGCATGAGCCGTCATGCCTGGCCTCTGAGAAC	120
chr14	80230870	80230990	DIO2_1734_1_1	2253	-	remove	CGGACTCCAAGTTCTTCAGTTTTGAGACTCAGACTGACTGTCCTTGCTCCTCAAGCTTGCAGACAGCCTATTGTGGGACGTTGTGATCATGTAAGATAATAAACTCTCCTTTGTATATAT	120
chr21	29077519	29077639	MAP3K7CL_56911_1_5	2178	+	remove	CTGAGGGAGCCGGCTCCGGCCTCGGCCAGCCCAGGAAGGCGCTCCCACAGCGCAGTGGTGGGCTGAAGGGCTCCTCAAGTGCCGCCAAAGTGGGAGCCCAGGCAGAGGAGGCGCCGAGAG	120
chr4	123663883	123664003	LINC01091_TranscriptTargets_37	2144	+	remove	TCTTTTTACAGCTGCATGTGTTCTATATTTCATTCAATAATTGCCTCCCCCCAGCAACCCTTTTTTTTAAAGACAGAGTCTTGCTCTGTCACCCAGGCTGGAGTGCAGTGGTGTGATCAT	120
chr12	51353879	51353999	GALNT6_11226_15_35	2067	-	remove	CTTGAGCCCAGGAGTTCAAGACCGGCCTGAGCAACATAGTGAGGATCCCATCTCTACGCCCACCCTCCCCCCGGCAAAAAAAAAAAGCTGGGTATGGTGGCTTATGCCTGTAGTCGCAGC	120
chr15	65890310	65890430	RAB11A_8766_5_45	2067	+	remove	CCTCCCAAAGTGCTGGGATTAAAGGCGTGAGCCACCGTGCCTGGCCTTGAATTTTTTTTTAACCTGTTATATAGTCTCCTGAATAGTTAGCCATGGTGCCTTGATTTAATCTTATGTCAT	120
chr21	29091664	29091784	MAP3K7CL_56911_6_2	2061	+	remove	TAGAGATGGAGTCTCGCTATTTTGCCCAGGTTGGTCTTGAACACCTGGCTTCAAGCAGTCCTCCTGCTTTTGGCTTCTTGAAGTGCTTGGATTACAGGTATGAACTACTGCACCTGGCCT	120
chr2	37105520	37105640	EIF2AK2_5610_17_8	2050	-	remove	GTTTCTTATTGGTTTAAATGGATACTTGAAGCTGGATAATTTATAAGGAAAAGAGATTTATATGACTTACAGTTCTGCAGGCTGTACAAGAAACATGGCACCAGCATCTGCTTCTTCCCC	120
chr3	99797205	99797325	COL8A1_1295_8_52	2032	+	remove	ATTTTGAGGACATTTCTCTGTTTAGCATGTATGCAAACTGATATGTAATCTGAGGTTCCAAAGTCAATTTTTTTCTTTTTTTTTTGAGATGGAGTCTTACTCTGTCACCCAGGCTGGAGT	120
chr21	32790642	32790762	C21ORF62_56245_4_1	2011	-	remove	CTCCAACAAAAAAGGGAGGTGGGCTGCTCTGCCTATGCAGTAGCCATGCTTTTATTCCTTTACTTTGTTAATAAACTTGCTTTCACTTTACTCTACGGACTCGCCTTGAATTCTTTCTTA	120
chr4	123666403	123666523	LINC01091_TranscriptTargets_79	1936	+	remove	GAGCAATGATCCCCAACCTTTTTGGCACCAGGCACTGGTTTCGTGGAAGACAGTTTTTCCATGGACAGCGGTAGTGAGGGATGATTTCGGGATGAATTTGTTCCACCTCGGATCATCAGG	120
chr4	123666583	123666703	LINC01091_TranscriptTargets_82	1842	+	remove	GGTTTGTGCTTCTATGATAATCTAATGCTGCTGGAGGAGGAGGTAGAGCTCAGGCAGTAATACCCCCTTGCCTGCTGTTCACCTCCTGCTGTGTGGCCTGGTTCCTAACAGGCCACGGAC	120
chr2	37105461	37105581	EIF2AK2_5610_17_7	1679	-	remove	ATATGACTTACAGTTCTGCAGGCTGTACAAGAAACATGGCACCAGCATCTGCTTCTTCCCCGGCTGCTTCCACTCATGGTGGAAGGTGAAGGGGAGCCGGATGTGCAGAGATCATATGGC	120
chr1	161071786	161071906	PVRL4_81607_9_15	1667	-	remove	TCTTTTTTTTTTCTTGCCCTTTCCATTAGTTGTATTTTTTATTTATTTTTATTTTTATTTTTTTTTAGAGATGGAGTCTCACTATGTTGCTCAGGCTGGCCTTGAACTCCTGGGCTCAAG	120
chr19	8520875	8520995	MYO1F_4542_28_3	1540	-	remove	TGACCCAAGACTGCACAGAGCCATGCCTTGCATTCATATGTGACCATAAAGCTTGAATTTGTCCCAGTTTGGGCTGGGCGCAGTGGCTCACGCCTGTAATCCCAGCACTTTGGGAGGCTG	120
chr12	122727695	122727815	HCAR1_27198_1_3	1535	-	remove	CTCTCAAATGCCCAGGATACTCTACCCACTTAAGAACCTTGCCAACTTCTGGGGGTTGGGCATGGTGGCTCACGCTTGTGATCCCAGCACTTTGGGAGACTGAGGCGGATCACCTGAGGT	120
chr13	30206619	30206739	KATNAL1_84056_12_68	1528	-	remove	CCGTCACTAAAACATTAGTCTTGTGATTGTTAAAACTTGTTTGTAATGGGTTGGTGCAAAAGTAATTGTGGTTTTTCCATTACTTTCAATGGCAAAAACCGCAATTACTTTTGCACCAGC	120
chr8	81701300	81701420	ZFAND1_79752_9_1	1506	-	remove	TACTATAGTCTATTTAATGTGCAATAGCATTATGTCTAAAAAATGTATATACTTTAAGTAAAAAAATACTTTATTGCTAAAAAATGCTAATAATATCTGAGCCTTCAACAATTTGTAATG	120
chr2	37105402	37105522	EIF2AK2_5610_17_6	1505	-	remove	CCGGCTGCTTCCACTCATGGTGGAAGGTGAAGGGGAGCCGGATGTGCAGAGATCATATGGCAAGAGAGGAAGCAAGAGAGCGAGGGAGAAGGTGCCAGGCTCTTTTTAAATAACCGGCTC	120
chr19	39111102	39111222	PAPL_390928_13_19	1389	+	remove	ATTCCAGGCAGAGGAACAGCCAGTGCAAAGGCCCTGAGACAGAAATGTGCCTGGCCGGCTGGGTACAGTAACTCACATCTGTAGTCCCAGCACTTTGGGAGGCCGAGGCGGGCAGATCAC	120
chr21	29077360	29077480	MAP3K7CL_56911_1_2	1359	+	remove	GCTAAGCCCCTCAACTGCCCGGGGCCGGTGGGGCCGGCAGGCGGCTCCGAGTTGCGAGGTCCGCGGGGCCCACGCCCACCCGGAACTCACGCTGGCCCGCAAGCACCGCGCGCAGCCCCG	120
chr5	10279484	10279604	CMBL_134147_6_33	1275	-	remove	GCGCTACTGCACTCCAGCCTGGACAACAGAGGGAGACTCTGTCTCAAAAAAAAAAAAAAACCTACAGCTGTTCAAGGACCAGCTGACAGGTCAAGTGTGGCCTTTTCTGGTCTTTGAACA	120
chr5	62308422	62308542	KIF2A_3796_2_4	1231	+	remove	ACCTTGTGAAGATATCTGCACTCTCGCGTTCATTGCAGCATTATTCACAGTAGCCAAGATAGGGAAGCAACCTAAATGTCCATCGATGGGTGAGGAATGGCTAAAGAAATTATGTGTGTG	120
chr20	44907371	44907491	YWHAB_7529_8_18	1180	+	remove	GTTTAAAGCTGCAGTGCCCTGTGGTTGCACCTGTGAATAACTGCACTCCAGCCTGGGCAACATAGCGAGACCTCATCTCCAAAAAAGAAAACAAAAAACAAAAAAAGGAATGATGTTCTG	120
chr19	39111402	39111522	PAPL_390928_13_24	1165	+	remove	TGCACCCCAGCCTGGGCAACAGAGCAAGACCCTGTCTCAAAAAATATATATAAATAAAAAAGTTTTAAAAAGAGAAAAATAAACAAAGAAACGTGCCTGCCCTGTTGGAGTGTCCACGAG	120
chr6	111297270	111297390	RP5_1112D6_7_TranscriptTargets_4	1150	+	remove	GCAGTGAGCCAAGATCGCCCCACTGCACTCCAGCCTGGGCAACAATGCAAGACCCCTCAAGACAAAACAAGCTTATTTGATGGGCCTTAAGGAATATTCCTGTACTCCAACTGTTATGAA	120
chr2	37105166	37105286	EIF2AK2_5610_17_2	1144	-	remove	TCAGGCCCCACCTCCAACACTGGGATCAAATTTCAACATGAGATTTTGGGGGACAAACATGCAAACTATAGCAGCAACCAGCTACCATTCTAAAACTGCCATATGATTTTAGGATTTTTA	120
chr21	29091644	29091764	MAP3K7CL_56911_6_1	1106	+	remove	TTTTCTTTCTTTTTTTTTCATAGAGATGGAGTCTCGCTATTTTGCCCAGGTTGGTCTTGAACACCTGGCTTCAAGCAGTCCTCCTGCTTTTGGCTTCTTGAAGTGCTTGGATTACAGGTA	120
chr10	5516928	5517048	CALML3_AS1_TranscriptTargets_47	1014	-	remove	AACCTCTGCCTCCTGGGCTCAAGCCATCCTCCCAACTCAGCCTCCTGAGTAGCTGGGTCTTCCCATCTCTTTAAAAAACAATTCAATTGTTCAGAACAAAACCCTGGAGTCATATTTAAT	120
chr6	106569195	106569315	AIM1_202_22_14	963	+	remove	TTTAATGTCAAAGTCTGGTAACATTTGTTAGTAGGATTTGAGTTATTATTTTTTGAGACAGGATCTCAGGCTGGAGTGCAGTGGCACAATCACGGCTCACTGCAGCCTCTACCTCCCCAG	120
chr8	81701359	81701479	ZFAND1_79752_9_2	925	-	remove	ATTGAGCCAGACAAATTTTTTTTTGTTTCCCAGGGCATATAAAAATTATGTTTACACTATACTATAGTCTATTTAATGTGCAATAGCATTATGTCTAAAAAATGTATATACTTTAAGTAA	120
chr2	26729796	26729916	KCNK3_3777_3_37	828	+	remove	CTGTACTCCAGCCTGGGTGACAGGGCAAGACCCTGTCTCAAAAAAAAAAAAAAAAATGGCAAAGGGAGACAAGAGCCCAGCCTGCTTGTTGCTAGCCAAAGTGTTCTTTCCTTCCAGCTT	120
chr4	152977224	152977344	FHDC1_85462_13_44	786	+	remove	CTATCAGAAATACAAAATTTAGCCGAGTGTGGTGGCACATGCCTGTGGCCCCAGCCACTCTGAACGCTGAGATGGGAAGGTCACTTGAGCCCAGGACCCCACCACTGCACTCCAGCCTGG	120
chr4	123666643	123666763	LINC01091_TranscriptTargets_83	766	+	remove	TACCCCCTTGCCTGCTGTTCACCTCCTGCTGTGTGGCCTGGTTCCTAACAGGCCACGGACCAGTGCTGGTCCACGGCCTGGGGACTGGGGATCCTGGTCTACAGTGTCTCTGTTCTGAAC	120
chr21	29077307	29077427	MAP3K7CL_56911_1_1	744	+	remove	GAAGACAGCTAAGGCCAGGCGAGAAATTGAGCACGGCAGCTGCTGGCCCAGGTGCTAAGCCCCTCAACTGCCCGGGGCCGGTGGGGCCGGCAGGCGGCTCCGAGTTGCGAGGTCCGCGGG	120
chr13	30206259	30206379	KATNAL1_84056_12_62	740	-	remove	TGCTTTGTATATCTTAAATCCCTTAAAGGATCTTAAAGACATCCCTCAGGTGTTCTATTTAACTTTTATTTTATTTTATTTTATTTATTTATTTATTTTGAGACTGAGTCTTGCTCTGTC	120
chr18	24452848	24452968	IMPACT_55364_11_36	734	+	remove	AGTGGCATGATCATGGCTCACTGCAGCCTTGACCTTCCAGCCTGCCAAGTAGCTGGGATTACAGACAGGCATGTGCTATTACACCTGGCTAATTTTTAAAGTTTTTTTTGTAAAGATAGG	120
chr5	10307859	10307979	CMBL_134147_1_6	723	-	remove	TCCCTCCCTCTTCCTCCCTACCCCACCCTCCGACCACCCCACTTCTTCCCCTCCCCTCACACTTCCCTCCCTCCCTTCTCTCGTCTCCTCCCCACTGCGCCTCCCTCCCTCCTGGCCTTC	120
chr2	26729496	26729616	KCNK3_3777_3_32	708	+	remove	AGAATACTGAGGCCTGGACAGGTGAAGTGACCAGAGAGCAAAAGGCAAAGGGGTGGGGGCTGGGTGCAGTGGCTCACACCTGTATTCCCAACACTTTTGGAGGCTGAGGTTGGAGGATTG	120
chr15	23441365	23441485	GOLGA6L2_283685_8_11	669	-	remove	GCGGGAGCAGGAGAAGGAGCTGCGGGAGCAGAAGAAGCTGCGGGAGCAGGAGGAGCAGATGCAGGAGCAGGAGGAGAAGATGTGGGAGCAGGAGGAGAAGATGCGGGAGCAGGAAGAGAA	120
chr15	23441308	23441428	GOLGA6L2_283685_8_10	611	-	remove	GATGCAGGAGCAGGAGGAGAAGATGTGGGAGCAGGAGGAGAAGATGCGGGAGCAGGAAGAGAAGATGTGGAGACAGGAGGAGAGGCTGTGGGAGCAGGAGAAGCAGATGCGGGAGCAGGA	120
chr10	121989245	121989365	TACC2_10579_1_3	591	+	remove	ATTAAGGGTTGTACAGTGCACTGGGATTTCTCAAGTCACCCGCTTGGTCCTCTTCCAAGTATACTTTACTTCCTTTCATTCCTCTCTAAAACTTTTTTAAAAACTTTCACTCCTGCTCTA	120
chr4	152977404	152977524	FHDC1_85462_13_47	589	+	remove	GTTCCTTTTGCAGAGTGAAATGCCTCCCAGGAAAAAAATACATATGTATTTTTTTGCGACAGGGTCGTGCTCTTGTCTCCCAGACTGGACTGCAGTGGCACAATCATAGCTCACTGCAGC	120
chr5	62308374	62308494	KIF2A_3796_2_3	560	+	remove	CACAGCAACACCTGTCCCTGGTATACACCCAAGGGAGAGGAAATCACCACCTTGTGAAGATATCTGCACTCTCGCGTTCATTGCAGCATTATTCACAGTAGCCAAGATAGGGAAGCAACC	120
chr10	121989296	121989416	TACC2_10579_1_4	517	+	remove	CTTCCAAGTATACTTTACTTCCTTTCATTCCTCTCTAAAACTTTTTTAAAAACTTTCACTCCTGCTCTAAAAGTTATCTTGGTTTCTTACTCTACCTTATGCCCCTTGGGCGAATTTTTT	120
chr9	130138474	130138594	GPR107_57720_20_59	481	+	risk	CTCGCCCTTACCCCTCCCCCTTCCCCTTCCGCTCCTCCTCCCTCCTCCACCTCTTTCTCCTCCTCCTTCCCTCCTCCTCCCTCCTCTTCCCTTCTCTGCCATCTTTCTCCCCGTGCCTAT	120
chr21	29077625	29077745	MAP3K7CL_56911_1_7	468	+	risk	GGAGGCGCCGAGAGCGAGGGAGGGCTGTGAGGACTGCCAGCACGCTGTCACCTCTCAATAGCAGCCCAAACAGATTAAGACATGGGAGGTATGGTCTCTATTCTTACCATCCAGACGTAT	120
chr4	152977704	152977824	FHDC1_85462_13_52	464	+	risk	AGCCTCCCAAAGTGCTGGGATTACAGGTGTGAGCCACCACACTTGGCCAGTATATCCTCAGTATGAAGATATTTTTATCTTCCTGTGTTCTCTGGCTTCAGAGTTTCACCTGCCCACACA	120
chr1	201821486	201821606	NAV1_89796_34_29	456	+	risk	AATCATTAGGTTAAAACAGACACACACACACACACACACACACACACACACACACACACACACACAAGACCTGGGCCCTTAAGTTTACAGTCCAGCAGGAAATGTTAACCTCCATTCAGC	120
chr15	23440852	23440972	GOLGA6L2_283685_8_2	422	-	risk	GGAACAGGAGAAGATGCAGGAGCAGGAGGAGAAGATATGGGAGCAGGAGGAGAAGATACGGGACCAGGAGGAGATGTGGGGGCAGGAGAAGAAGATGTGGCGGCAGGAGAAGATGCGGGA	120
chr9	130138414	130138534	GPR107_57720_20_58	415	+	risk	TCTCTCCTCCTCTGCCCTCGCCCTTCCCCCTTCCCCATCCCCTCCCCCTCCTCCTCTGCCCTCGCCCTTACCCCTCCCCCTTCCCCTTCCGCTCCTCCTCCCTCCTCCACCTCTTTCTCC	120
chr15	23441422	23441542	GOLGA6L2_283685_8_12	380	-	risk	GCAGGAGGAGAAGATGCGGAGACAGGAGAAGAGGCTGCGAGAGCAGGAGAAGGAGCTGCGGGAGCAGGAGAAGGAGCTGCGGGAGCAGAAGAAGCTGCGGGAGCAGGAGGAGCAGATGCA	120
chr15	23441023	23441143	GOLGA6L2_283685_8_5	375	-	risk	GAAGATGCAAGAGGAGGAGAGGATACGGGAGCGGGAGAAGAAGATGCGGGAAGAGGAGGAGACGATGCGGGAGCAGGAGGAGAAGATGCAGAAGCAGGAGGAGAATATGTGGGAGCAGGA	120
chr15	23441137	23441257	GOLGA6L2_283685_8_7	374	-	risk	ACGGGAGAAGGAGGAGAGGATGCGGGAGCAGGAGAAGATGTGGGAGCAGGTGGAGAAGATGCGGGAGGAGAAGAAGATGCAGGAGCAGGAGAAGAAGACGCGGGACCAGGAGGAGAAGAT	120
chr15	23441536	23441656	GOLGA6L2_283685_8_14	349	-	risk	GATGTGGAGGCAGGAGGAGGAGCTACGGGAGCAGGAAAAGAAGATACGGAAGCAGGAGGAGAAGATGTGGAGACAGGAGGAGAGACTGCGGGAGCAGGAGGGGAAGATGCGGGAGCAGGA	120
chr15	23441251	23441371	GOLGA6L2_283685_8_9	334	-	risk	AGAGAAGATGTGGAGACAGGAGGAGAGGCTGTGGGAGCAGGAGAAGCAGATGCGGGAGCAGGAGCAGAAGATGCGGGACCAAGAGGAGAGGATGTGGGAGCAGGACGAGAGGCTACGGGA	120
chr13	30206559	30206679	KATNAL1_84056_12_67	325	-	risk	AGTAATTGTGGTTTTTCCATTACTTTCAATGGCAAAAACCGCAATTACTTTTGCACCAGCCTAACAATAGTTGATTAGTTAGACCTTTTCTGGGTTTTGTATTGATTATCTTGGTGTGCA	120
chr5	10307806	10307926	CMBL_134147_1_5	287	-	risk	CCCTCACACTTCCCTCCCTCCCTTCTCTCGTCTCCTCCCCACTGCGCCTCCCTCCCTCCTGGCCTTCCTTCCCTTCCCCGACTTTGCAGATTTCTCTTCCCCCAGGCCTCCCTCCTCCAC	120
chr6	30687150	30687270	PPP1R18_170954_1_48	270	-	risk	CTCCGTCCCTCCTCCTTTGCTGCCTCTTTCCCTCCTCCTCTCCCTCCCTCCTCCCCTCCCTCCAGTCTCCGGATCTCCCTCGGTCCCTCTCTCCTCCTCTTCCTCTCTCTGGACGCCCGG	120
chr15	23441479	23441599	GOLGA6L2_283685_8_13	252	-	risk	GGAGAAGATGTGGAGACAGGAGGAGAGACTGCGGGAGCAGGAGGGGAAGATGCGGGAGCAGGAGGAGAAGATGCGGAGACAGGAGAAGAGGCTGCGAGAGCAGGAGAAGGAGCTGCGGGA	120
chr15	23440909	23441029	GOLGA6L2_283685_8_3	251	-	risk	GCAGGAAGAGAAGGAGTGGCAGCAGCAGAGGCTGCCGGAACAGAAGGAGAAGCTGTGGGAACAGGAGAAGATGCAGGAGCAGGAGGAGAAGATATGGGAGCAGGAGGAGAAGATACGGGA	120
chr8	81701418	81701538	ZFAND1_79752_9_3	242	-	risk	ACCTTGGAAATATTGTGGGTTCAGTTTCAGACTACCACACAAAGCAAATATTGGAGTATATTGAGCCAGACAAATTTTTTTTTGTTTCCCAGGGCATATAAAAATTATGTTTACACTATA	120
chr1	201824786	201824906	NAV1_89796_34_84	241	+	risk	CAAGACCAGCAGCATCAGCAGCCTTTGGGAACTTGTTAGAAACGAAAATTCTCAATCCCATCCCAGATCTGCTGAATCAGAAACTCTAATGAGAGGACCCGGCAATCCACGTTTTAATAA	120
chr15	23440966	23441086	GOLGA6L2_283685_8_4	231	-	risk	GGAGACGATGCGGGAGCAGGAGGAGAAGATGCAGAAGCAGGAGGAGAATATGTGGGAGCAGGAAGAGAAGGAGTGGCAGCAGCAGAGGCTGCCGGAACAGAAGGAGAAGCTGTGGGAACA	120
chr12	51352919	51353039	GALNT6_11226_15_19	216	-	risk	ATTCCCTCTTCCTCCATTCTAATCATTTCTAGCTGGCTGGCCTCCACAGAGCATAGGAAAACAGCCAGGGCCGGGCACGGTGGCTCATGCCTGTAATCTCAACACTCTGGGAGGCCGAGC	120
chr10	121989347	121989467	TACC2_10579_1_5	209	+	risk	ACTTTCACTCCTGCTCTAAAAGTTATCTTGGTTTCTTACTCTACCTTATGCCCCTTGGGCGAATTTTTTCCTCTGAGGAGGGAAGAATAGAGTTGCTGCTGCAGACACATCAGATTCCCT	120
chr10	121989194	121989314	TACC2_10579_1_2	207	+	risk	AGGAGAGAAGAAACGCAAATCCCAGAACCGTGCCAACATATAAAACCCCACATTAAGGGTTGTACAGTGCACTGGGATTTCTCAAGTCACCCGCTTGGTCCTCTTCCAAGTATACTTTAC	120
chr15	23441080	23441200	GOLGA6L2_283685_8_6	197	-	risk	GATGCGGGAGGAGAAGAAGATGCAGGAGCAGGAGAAGAAGACGCGGGACCAGGAGGAGAAGATGCAAGAGGAGGAGAGGATACGGGAGCGGGAGAAGAAGATGCGGGAAGAGGAGGAGAC	120
chr12	51353999	51354119	GALNT6_11226_15_37	196	-	risk	GAAGGCAGCTGGGGGAGGGTTCAGGGCAGCAATGCTGAGTTCAAGAAAAGTACTTCAGGCTGGGCACAGTGGCTCATGCCTGAAATCCTAGCACTTTGGGAAGACAATGTGGGAGAATGG	120
chr15	23441194	23441314	GOLGA6L2_283685_8_8	185	-	risk	GCAGGAGCAGAAGATGCGGGACCAAGAGGAGAGGATGTGGGAGCAGGACGAGAGGCTACGGGAGAAGGAGGAGAGGATGCGGGAGCAGGAGAAGATGTGGGAGCAGGTGGAGAAGATGCG	120
chr15	23439805	23439925	GOLGA6L2_283685_9_9	176	-	risk	AGAAGATGTGGGGCCAGGAGGAGAAGATGTGGGGGCAGGAGGAGAAGATGTGGGGGCAGGAGGAGATGCGAGAGAAGGAGGAGAGGATACGAGATCAGAAAGAGAAGATGCAGGAGAGGC	120
chr11	94419393	94419513	MRE11A_4361_20_37	166	-	risk	CTGTATCCTTAATGGTGTTCTCTCTCTCTCTCTCTCTCTCTCTCTCTCCCTCTCCCCCCCGTTCCCCACTCTTCCTTTCTCCTTTGCTTTTTCTTCTCTTTCATACATATATGCGTGCCT	120
chr17	19308009	19308129	EPN2_22905_6_3	160	+	risk	CCTGCTAGTTAGGTTTCCTAAAATAGATGTAATGAAAGAAGGAAGTAAACTAATACACAATTAGAACATTTATTTATTTTTTGAGATGCAGTCTTGCTCTTTTGCCCAGGCTGGAGTGCA	120
chr4	123666343	123666463	LINC01091_TranscriptTargets_78	149	+	risk	CACAACATTCTTAACCTAAAACAGCATATGTTCACCCTTTGTAGCTTGACATTCTGTCTAGAGCAATGATCCCCAACCTTTTTGGCACCAGGCACTGGTTTCGTGGAAGACAGTTTTTCC	120
chr2	37105343	37105463	EIF2AK2_5610_17_5	145	-	risk	GCAAGAGAGGAAGCAAGAGAGCGAGGGAGAAGGTGCCAGGCTCTTTTTAAATAACCGGCTCTTGAGGGAACTAATAGATTGAGAACTCCTTGCTTCTCCTCCCCAGCACACCCCACCCCC	120
chr3	123418803	123418923	ADCY5_111_2_2	133	-	risk	AGAGGCCTGAGAACCAGGAGCCCGCTTTCCAAGGGCAGGGGAAGATGGATGTCTCAGCTCAAGAAGAGAGTGAATTCTCCCCTCCTCTACCTTTTTGCTCTATTCAAGCCTTCAGTGGAT	120
chr7	74601419	74601539	GTF2IRD1_9569_29_8	130	+	risk	ATGGGCCGGCTGAGGTCCACCTGCCCACACCCTTCAGCCGCACCAGAGCTGGAGACATGAAAAGACATGGCTGGCGGGTGCAGTGGCTCACGCCTGTAATCCCAGCACTTTGGCAGGTCA	120
chr18	24452728	24452848	IMPACT_55364_11_34	129	+	risk	ATTTTTCAGTTCTCCATATAATAATTTTCTACAATCAGATCTATGCTGTGGCATATTTTGCTTTATTTAAAAATTTTTTTTTAGAGATGAGTTCTTGCTCTGTCACCTAGGCTGGAGTGC	120
chr7	35905462	35905582	SEPT7_989_15_22	124	+	risk	GATACCATATCTCTCTATTCATTTCTATCTCTCATTTGTATGCTTATTTTTCTGAGAACATTTTTTTTTTCCCCCAGACAGGGTCTTGCTTCATTGCCCAGGCTGGAGTGCGGTGGCACA	120
chr19	4172437	4172557	CREB3L3_84699_10_15	120	+	risk	CAGACAGACAGACAGACACAGCCTGAAACAGACCCGGACAGACAGACAGACACAGCCTGAAACAGACCCGGACAGACAGACAGACACAGCCTGAAACAGACCCGGACAGACAGACAGACA	120
chr12	55743355	55743475	GDF11_10220_1_3	115	+	risk	CTCGCCCTGGAGCTGCGGCCCCGGGGGGAGGCGGCCGAGGGCCCCGCGGCGGCGGCGGCGGCGGCGGCGGCGGCGGCAGCGGCGGGGGTCGGGGGGGAGCGCTCCAGCCGGCCAGCCCCG	120
chr5	10279844	10279964	CMBL_134147_6_39	107	-	risk	GACCCTGTCTCAAAAATAAATAAGTAAATAAATAAATAAATAAAATAAAAACCAGGTCAGTACCTGGAGAATTTGAATGATAGAGAATGATAGAGTAATACCCTAATTATTAGTTAAAAC	120
chr1	201648465	201648585	NAV1_89796_4_4	97	+	risk	GCGTTTCTTTCCCCTGCGCCCTCGGCTTGCCTCTCTCCCTCCTCCCTCGCTCTCTCCCCCTTCTCTCCCCTTCTTCCTCGGTTTCTTCCGTCCTCTCTCTCCCCCTCCTCCTCCCCCGCC	120
chr3	123448089	123448209	ADCY5_111_1_13	97	-	risk	CGCGGCAGCCGCCGGCAGCGGCGGGGCGCGGCCAGCGGGGGCAGCACCCGGGCGCCCCCTGCGGGCGGCGGCGGCGGCTCGGCGGCGGCGGCTGCCTCGGCGGGCGGGACGGAGGTGCGC	120
chr7	35905698	35905818	SEPT7_989_15_26	96	+	risk	TTGCAGCCTCCCAAAGTTCTGGGATTACAGGCATGAGCCGTCATGCCTGGCCTCTGAGAACAGTTTCTGACTCATTCAGATTAGGTATACTCTCAAGTCCCTGGAAACTGAAATTTTTTT	120
chr4	123662443	123662563	LINC01091_TranscriptTargets_13	93	+	risk	TGTTCTATCTAATATGGTAGCCACTAGCCACACATGGCTACTAAGCACTTGAATTGTGGCTAGTGTGGCTGAGAAATTGGCTTTTTATTTAAAAACTTTTAATTACTTTTAATTTAAATA	120
chr19	14496043	14496163	GIPC1_10755_1_2	90	-	risk	GGCCCCGCCCCCCAGGCGCCGCTGCGGGAGAGGCCCGGTCTGGAGTTTGCGGAGGGCCGAGCCGGGTGCGCACGGGGAGGCGGAGGCAGCGGCGGCGGCGGCGGCGGCGGCGGCGGCGGC	120
chr1	23381031	23381151	TCEA3_6920_11_1	87	-	risk	CTTAACCCCAGAAGTTTGAGTCCAGCCCAGGCAACACAGCAAGACCCCATCTCTATAAAAAGAAAAAATAAAGAAACTGCAGCGCCTTAGACCTGAGGTGTCATATCTTTGACAGTGGGC	120
chr19	39111042	39111162	PAPL_390928_13_18	87	+	risk	AACATTTGATCTGAAGGAGGTGGGGAAGGAGCCAAGTGGGCAGACATCTGGGGGAAGAGCATTCCAGGCAGAGGAACAGCCAGTGCAAAGGCCCTGAGACAGAAATGTGCCTGGCCGGCT	120
chr19	14496023	14496143	GIPC1_10755_1_1	80	-	risk	GCTGCGGGAGAGGCCCGGTCTGGAGTTTGCGGAGGGCCGAGCCGGGTGCGCACGGGGAGGCGGAGGCAGCGGCGGCGGCGGCGGCGGCGGCGGCGGCGGCGGAGCAGGTGAGTGGCCTCT	120
chr19	4172495	4172615	CREB3L3_84699_10_16	79	+	risk	GAAACAGACCCGGACAGACAGACAGACACAGCCTGAAACAGACCCGGACAGACAGACAGACACAGCCTGAAACAGACCTAGACAGACAGACACAGATTGAAACAGACCCAGACAAACAGA	120
chr3	123418856	123418976	ADCY5_111_2_3	78	-	risk	GCCTGAAGGCCTGAAACCCAGGAGAGACAATGTTGTAAGTCCCAGCCTAAGTCAGAGGCCTGAGAACCAGGAGCCCGCTTTCCAAGGGCAGGGGAAGATGGATGTCTCAGCTCAAGAAGA	120
chr5	10278764	10278884	CMBL_134147_6_21	75	-	risk	CCTGAGTGTCCAACCTGTGGCCAGGTGTCCCTCTCGCAGGAAGCTTGTTTATCCTGGCACATGACCTTGTGGCTCTCATCTGACCTGTGTCCAGTTTATTCCTACTGAGACAGCCACTCT	120
chr12	52447747	52447867	KRT6B_3854_7_1	72	-	risk	GAAGGAGTACCAGGAGCTGATGAACGTCAAGCTGGCCCTGGATGTGGAGATCGCCACCTACCGCAAGCTGCTGGAGGGCGAGGAGTGCAGGTGGGTAACTGACGCGACTTCCTCCAACAG	120
chr12	52469639	52469759	KRT6C_286887_7_1	72	-	risk	GAAGGAGTACCAGGAGCTGATGAATGTCAAGCTGGCCCTGGATGTGGAGATCGCCACCTACCGCAAGCTGCTGGAGGGCGAGGAGTGCAGGTAGGTAACTGACGCGACTTCCTCCAACAG	120
chr12	68624784	68624904	RAP1B_5908_2_4	71	+	risk	AGCCTAGGCGACAGAGTGAGACTCCGTCTCAAACAACAACAACAACAAAAGCTCCTCGATGGAACCATTTGATAGTGACAAGGATTGAAGTAAGTATCTGAAGAGGCTACTTAGAAACTC	120
chr12	52488297	52488417	KRT6A_3853_7_1	68	-	risk	GAAGGAGTACCAGGAGCTGATGAATGTCAAGCTGGCCCTGGACGTGGAGATCGCCACCTACCGCAAGCTGCTGGAGGGTGAGGAGTGCAGGTGGGTAACTGACACGAACTCCTTCAACAG	120
chr12	52488351	52488471	KRT6A_3853_7_2	68	-	risk	GGAAGGGCTGGAGGATGCCCTGCAGAAGGCCAAGCAGGACCTGGCCCGGCTGCTGAAGGAGTACCAGGAGCTGATGAATGTCAAGCTGGCCCTGGACGTGGAGATCGCCACCTACCGCAA	120
chr12	52447801	52447921	KRT6B_3854_7_2	66	-	risk	GGAAGGGCTGGAGGATGCCCTGCAGAAGGCCAAGCAGGACCTGGCCCGGCTGCTGAAGGAGTACCAGGAGCTGATGAACGTCAAGCTGGCCCTGGATGTGGAGATCGCCACCTACCGCAA	120
chr12	52469693	52469813	KRT6C_286887_7_2	66	-	risk	GGAAGGGCTGGAGGATGCCCTGCAGAAGGCCAAGCAGGACCTGGCCCGGCTGCTGAAGGAGTACCAGGAGCTGATGAATGTCAAGCTGGCCCTGGATGTGGAGATCGCCACCTACCGCAA	120
chr12	52490590	52490710	KRT6A_3853_5_2	59	-	risk	CATCTCAGACACATCTGTGGTGCTGTCCATGGACAACAACCGCAACCTGGACCTGGACAGCATCATCGCTGAGGTCAAGGCCCAATATGAGGAGATTGCTCAGAGAAGCCGGGCTGAGGC	120
chr15	23440795	23440915	GOLGA6L2_283685_8_1	59	-	risk	ACGGGACCAGGAGGAGATGTGGGGGCAGGAGAAGAAGATGTGGCGGCAGGAGAAGATGCGGGAGCAGGAAGATGTGGAGACAGGAGGAGAGGCTGCAGGAGCAGGAGAAGCAGATGTGGG	120
chr19	4172611	4172731	CREB3L3_84699_10_18	55	+	risk	CAGACAGACACAGCCTGAAACAGACCCAGACACAGCCTGAAACAGACCCGGACAGACAGACAGACACAGCCTGAAACAGACCCAGACAGACAGACAGACACAGCCTGAAACAGACCCAGA	120
chr19	4172669	4172789	CREB3L3_84699_10_19	55	+	risk	GACAGACACAGCCTGAAACAGACCCAGACAGACAGACAGACACAGCCTGAAACAGACCCAGACAGACAGACCGACGCAGCCTGAAAGAGACCCAGACAGAGAGACAGGCAGACACAGCCT	120
chr5	10278704	10278824	CMBL_134147_6_20	55	-	risk	ATGACCTTGTGGCTCTCATCTGACCTGTGTCCAGTTTATTCCTACTGAGACAGCCACTCTCCCGGAGAGCCCTGACCGGGAAAGAAGTTAGGATGGGGTAGAGGAGGCAACTCATCAGAA	120
chr2	37105284	37105404	EIF2AK2_5610_17_4	54	-	risk	TCTTGAGGGAACTAATAGATTGAGAACTCCTTGCTTCTCCTCCCCAGCACACCCCACCCCCAGGGACGGCATTAATGTATTCATGAGGGGTCTTCCCCCATGACCCAAACACCTCCCATC	120
chr1	201821426	201821546	NAV1_89796_34_28	49	+	good	AGGTCTGGCAATCCCTGTTCTTTCATTTGACAAGTACTTACTGAGTACTCACTATATACAAATCATTAGGTTAAAACAGACACACACACACACACACACACACACACACACACACACACA	120
chr15	23447067	23447187	GOLGA6L2_283685_1_1	49	-	good	ACGCTGATGTGGCCCCAACCCCACCTCCCTCCCCACCCCATGATGTCAGAAAAAACCAGACAGAACAAATTGGCTGAGGCCAAGAAAAAGGTAAAACTCACTGGGTTGCGGCACCCCAAC	120
chr12	52471153	52471273	KRT6C_286887_5_2	48	-	good	CATCTCAGACACATCCGTGGTGCTATCCATGGACAACAACCGCAACCTGGACCTGGACAGCATCATCGCTGAGGTCAAGGCCCAATACGAGGAGATTGCTCAGAGGAGCCGGGCTGAGGC	120
chr13	30205599	30205719	KATNAL1_84056_12_51	48	-	good	ACCAGAATGAGTGCTTGGATTACAGGCGTGAGCCACTGTGCCCAGCCCTAACTTTTAATGTACATCACACACACACTCACACTCACATACACACACACACACACACTCTGACTGTCTTTA	120
chr12	52449490	52449610	KRT6B_3854_5_2	46	-	good	CATCTCAGACACATCCGTGGTGCTATCCATGGACAACAACCGCAACCTGGACCTGGACAGCATCATCGCTGAGGTCAAGGCCCAATATGAGGAGATTGCTCAGAGGAGCAGGGCTGAGGC	120
chr15	23447110	23447230	GOLGA6L2_283685_1_2	46	-	good	CGTGGTACGTGACTGGAGGTGTATCCTTGTCCTCGTCTGAATCACGCTGATGTGGCCCCAACCCCACCTCCCTCCCCACCCCATGATGTCAGAAAAAACCAGACAGAACAAATTGGCTGA	120
chr15	23447153	23447273	GOLGA6L2_283685_1_3	46	-	good	GTGCAGCCCTGGTTACACCTCCTCTGGCTCAGTCACATAGCTGCGTGGTACGTGACTGGAGGTGTATCCTTGTCCTCGTCTGAATCACGCTGATGTGGCCCCAACCCCACCTCCCTCCCC	120
chr19	4172263	4172383	CREB3L3_84699_10_12	46	+	good	CACAGCCTGAAACAGACCCGGACAGACAGACACAGCCTGAAACAGACCCAGACAAACAGACAGACAGACACAGCCTGAAACAGACCCAGACAGACAGACAGACAGCCTGAAACAGACCCA	120
chr15	23444435	23444555	GOLGA6L2_283685_3_2	44	-	good	GGGAATAGAGTCCAGGGGGCCACCCTCAGTCACCTTCCTTTGACTCTCCCCACAGACACAACAGAACCGAGCGCAGCTGAAAGAAGTAACGTGATTTGTTTGCTCACGACATGACTGCTG	120
chr12	52490642	52490762	KRT6A_3853_5_3	43	-	good	AGTTGATCTTATGACCTTCTGTTCTGCAGGAGCTGTCCCAGATGCAGACCCACATCTCAGACACATCTGTGGTGCTGTCCATGGACAACAACCGCAACCTGGACCTGGACAGCATCATCG	120
chr15	23443864	23443984	GOLGA6L2_283685_5_3	43	-	good	TGAAGATGGGAACCTGGGCACCCCATCATCCTTCAACCTGGCACTTTCACAGGCCTTTAGGGGGAGTCCTTTGGGCTGTGTCTCAACCTCTCTCATTCCAGGAGAGTCCAAGGATCTCGC	120
chr4	152977044	152977164	FHDC1_85462_13_41	43	+	good	AAGTCAAAAAAGTTTTTTTCAGGCCAGTTTTTATATATCAAAGACTTTCTTTTTAATATAAAAATTAGCTAGGTGCAGTGGTTCATGCCTGTAATCCAGCACTTTGGGAGGCTAAGATGA	120
chr15	23444117	23444237	GOLGA6L2_283685_4_1	40	-	good	GAGCTCTGTCTTCCTCTTTCTATAGGAAAAGAAGGCAAGCCACCAACATCAGGAAGCCCTAAGGCGGGAGATAGAGGTGAGTGGAGGGTGTGAAGTTCCCTCCTGTCCTCTGGAGAAGGT	120
chr1	23381149	23381269	TCEA3_6920_11_3	39	-	good	TTGGAGAATGATGCTGAGAATTTGTATTGATGAACCTCTTTTAGAAACTGCAGAGGGCTGGGCACGGTGGTTTATGGCTGTAATCTGCAAACTCTGGGAGGCTGAGGTGGGAGAATCGCT	120
chr12	52471101	52471221	KRT6C_286887_5_1	39	-	good	CTGGACAGCATCATCGCTGAGGTCAAGGCCCAATACGAGGAGATTGCTCAGAGGAGCCGGGCTGAGGCTGAGTCCTGGTACCAGACCAAGGTGAGCAGGGAGTGGGCAGCTGCTGAGGAA	120
chr15	23444415	23444535	GOLGA6L2_283685_3_1	39	-	good	CACCCTCAGTCACCTTCCTTTGACTCTCCCCACAGACACAACAGAACCGAGCGCAGCTGAAAGAAGTAACGTGATTTGTTTGCTCACGACATGACTGCTGGGTTTGGAGGGCACTCAGAT	120
chr12	52490538	52490658	KRT6A_3853_5_1	38	-	good	CTGGACAGCATCATCGCTGAGGTCAAGGCCCAATATGAGGAGATTGCTCAGAGAAGCCGGGCTGAGGCTGAGTCCTGGTACCAGACCAAGGTGAGCAGGGAGTGGGCAGCCGCTGAGGAA	120
chr15	23444137	23444257	GOLGA6L2_283685_4_2	38	-	good	TCTCTGCCTCCCCCTAGTAAGAGCTCTGTCTTCCTCTTTCTATAGGAAAAGAAGGCAAGCCACCAACATCAGGAAGCCCTAAGGCGGGAGATAGAGGTGAGTGGAGGGTGTGAAGTTCCC	120
chr15	23443805	23443925	GOLGA6L2_283685_5_2	37	-	good	GGGGGAGTCCTTTGGGCTGTGTCTCAACCTCTCTCATTCCAGGAGAGTCCAAGGATCTCGCCGGCCGCTTGCATCATTCCTGGCACTTTGCAGGAGAGTTACAGCGGGCTCTCTCTGCTG	120
chr12	103938351	103938471	HSP90B1_7184_7_2	36	+	good	GAGGAGCCCATGGAGGAAGAAGAAGCAGCCAAAGAAGAGAAAGAAGAATCTGATGATGAAGCTGCAGTAGAGGAAGAAGAAGAAGAAAAGAAACCAAAGACTAAAAAAGTAAGTCTGGTT	120
chr12	52451508	52451628	KRT6B_3854_1_1	36	-	good	CAAATTGACCCCGCCATCCAGCGGGTGCGGGCCGAGGAGCGTGAGCAGATCAAGACCCTCAACAACAAGTTTGCCTCCTTCATCGACAAGGTGAGCCAGTGCCATGCCCTCCATCGGGCA	120
chr12	52473167	52473287	KRT6C_286887_1_1	36	-	good	CAAATTGACCCCGCCATCCAGCGGGTGCGGGCCGAGGAGCGTGAGCAGATCAAGACCCTCAACAACAAGTTTGCCTCCTTCATCGACAAGGTGAGCCAGTGCCATGCCCTCCATCGGGCA	120
chr6	165331096	165331216	PDE10A_10846_23_65	36	-	good	GATGGATGTAATATATGTAGAACACACACATAGATGTATATAGGATACACACTCATGTATGTAAACGTATACATATGTGTATATATGATACATACACATACACACACACGAGAGACAGAA	120
chr10	121989143	121989263	TACC2_10579_1_1	35	+	good	AGTGCTGGCAGACCACTGCATAAGTGGACAGCCTGCTCCAAGGGAAGGATCAGGAGAGAAGAAACGCAAATCCCAGAACCGTGCCAACATATAAAACCCCACATTAAGGGTTGTACAGTG	120
chr17	47310288	47310408	ITGB3_3690_15_4	35	+	good	TGTGGGGAGGGATTTGGGGCTCAGAGTGGGGTAGGTTGGGAGAATGTCAGTATGTGGAAGTGTGGGTCTGTGTGTGTGTATGTGGGGGTCTGTGTGTTTATGTGTGTGTGTTGTGTGTGG	120
chr12	52492618	52492738	KRT6A_3853_1_1	33	-	good	CAAATCGATCCCACCATCCAGCGGGTGCGGGCTGAGGAGCGTGAACAGATCAAGACCCTCAACAACAAGTTTGCCTCCTTCATCGACAAGGTGAGCCAGTGCCATGCCCTCCATGGGGCA	120
chr19	4172321	4172441	CREB3L3_84699_10_13	33	+	good	GACAGACAGACACAGCCTGAAACAGACCCAGACAGACAGACAGACAGCCTGAAACAGACCCAGACACAGCCTGAAACAGATCCGGACAGACAGACAGAAACAGCCTGAAACAGACCCAGA	120
chr3	99798562	99798682	COL8A1_1295_8_75	33	+	good	AATATCTTCCAACTTATTTATTGGTTGTCACTCAATTGCCTATATATATATATATATGTGTGTGTGTGTGTGTGTGCGCGTGAGCGCACGTGTGTGTATGCGTGCGCATGTGTGTGTATG	120
chr3	123418962	123419082	ADCY5_111_2_5	33	-	good	TTACTGTGGGGGATTGGCTCATGCCGTTACGGAGACTGAGAAGACCCATGAGCTGTTGTCTGTAAGCTGGAGGACCAGAAAAGCCAGTGACGTGGTTTCAGTCCAAGCCTGAAGGCCTGA	120
chr12	52488405	52488525	KRT6A_3853_7_3	32	-	good	TGCTGATGCTGAGCAGCGTGGGGAGATGGCCCTCAAGGATGCCAAGAACAAGCTGGAAGGGCTGGAGGATGCCCTGCAGAAGGCCAAGCAGGACCTGGCCCGGCTGCTGAAGGAGTACCA	120
chr1	170737097	170737217	PRRX1_5396_5_19	31	+	good	CGTGCCTTAAGGATAGTGAGATGCACACTTATATATATACTGTATATATTTATATATTTATATATATATTTCATATATATATATAATATTGCAAGCTTAAGTTTGCAATTTCCCAAACAA	120
chr19	4172379	4172499	CREB3L3_84699_10_14	31	+	good	CCCAGACACAGCCTGAAACAGATCCGGACAGACAGACAGAAACAGCCTGAAACAGACCCAGACAGACAGACAGACACAGCCTGAAACAGACCCGGACAGACAGACAGACACAGCCTGAAA	120
chr12	52083881	52084001	OR7E47P_TranscriptTargets_2	30	+	good	GACCATTCCTAGAGAGGAGAAGAAGAGAAGAGGAGAGGAGAGAAGAGAAGAAGAGAGGAGAGAAGAGAAGAGGAGAGGAGAGAAGAGGTATAGAACCAGCCCTCTATTCCTGGGAACACT	120
chr4	123662383	123662503	LINC01091_TranscriptTargets_12	30	+	good	GACTCTCTAGAGCAGCATTCGCTAATACAAGTTTCTATGGTGATGGAAGTATTCTATATCTGTTCTATCTAATATGGTAGCCACTAGCCACACATGGCTACTAAGCACTTGAATTGTGGC	120
chr7	100957451	100957571	MUC3A_4584_2_95	30	+	good	CTTGGTAACCACGACCACCAAGATCACCTCACACAGTACTCCTAGCTTCACTTCTTCAATCGCAACCACCGAGACCCCCTCACACAGTACTCCCAGATTCACTTCTTCAATCACCACTAC	120
chr7	100957991	100958111	MUC3A_4584_2_104	30	+	good	CAGTACTCTCAGCTACACTACCTCAATCACCACCACCGAGACCCCCTCACACAGTACTCTCAGCTTCACTTCTTCAATCACCACCACTGAGACCACCTCACACAGTACTCCCAGCTTCAC	120
chr7	100958051	100958171	MUC3A_4584_2_105	30	+	good	CAGCTTCACTTCTTCAATCACCACCACTGAGACCACCTCACACAGTACTCCCAGCTTCACTTCCTCAATCACCACCTCTGAGATGCCCTCACACAGTACTCCCAGCTTCACTTCTTCGAT	120
chr7	100958171	100958291	MUC3A_4584_2_107	30	+	good	CACCACCACTGAGAACGCCACACACAGTACTCCCAACTTCACTTCTTCAATCACCACCACCGAGACCACATCCCACAGTACTCCCAGCTTCACTTCTTTGATCACCACCACGGAGACCAC	120
chr7	100958591	100958711	MUC3A_4584_2_114	30	+	good	CAGCTTCACTTCTTCAATCACCACCAGTGAGACCCCCTCACACAGTACTCCCAGCTCCACTTCTTTAATCACCACCACCAAGACCACCTCACACAGTACTCCCAGCTTCACTTCTTCGAT	120
chr7	100958651	100958771	MUC3A_4584_2_115	30	+	good	TTCTTTAATCACCACCACCAAGACCACCTCACACAGTACTCCCAGCTTCACTTCTTCGATCACCACCACGGAGACCACCTCACACAGTGCTCACAGCTTCACTTCTTCGATCACCACCAC	120
chr7	100958711	100958831	MUC3A_4584_2_116	30	+	good	CACCACCACGGAGACCACCTCACACAGTGCTCACAGCTTCACTTCTTCGATCACCACCACCGAGACCACCTCACACAATACTCGCAGCTTCACTTCTTCGATCACCACCACCGAGACCAA	120
chr7	100958771	100958891	MUC3A_4584_2_117	30	+	good	CGAGACCACCTCACACAATACTCGCAGCTTCACTTCTTCGATCACCACCACCGAGACCAACTCTCACAGTACTACCAGCTTCACTTCTTCGATCACCACCACCGAGACCACCTCACACAG	120
chr12	52447855	52447975	KRT6B_3854_7_3	29	-	good	TGCTGATGCTGAGCAGCGTGGGGAGATGGCCCTCAAGGATGCTAAGAACAAGCTGGAAGGGCTGGAGGATGCCCTGCAGAAGGCCAAGCAGGACCTGGCCCGGCTGCTGAAGGAGTACCA	120
chr7	100957511	100957631	MUC3A_4584_2_96	29	+	good	CGCAACCACCGAGACCCCCTCACACAGTACTCCCAGATTCACTTCTTCAATCACCACTACCGAGACCCCCTCACACAGTACTCCCAGATTCACTTCTTCAATCACCAATACCAAGACCAC	120
chr7	100957631	100957751	MUC3A_4584_2_98	29	+	good	CTCACACAGCTCTCCCAGCTTCACTTCTTCGATCACCACCACCGAGACCACATCCCACAATACTCCCAGCCTCACTTCTTCAATCACCACCACCAAGACCACCTCACACAGTACTCCCAG	120
chr7	100958531	100958651	MUC3A_4584_2_113	29	+	good	CAGTACTCCCAGCTTCACTTCTTCGATCACCACCACTGAGACCACCTCACATGATACTCCCAGCTTCACTTCTTCAATCACCACCAGTGAGACCCCCTCACACAGTACTCCCAGCTCCAC	120
chr7	100958831	100958951	MUC3A_4584_2_118	29	+	good	CTCTCACAGTACTACCAGCTTCACTTCTTCGATCACCACCACCGAGACCACCTCACACAGTACTCCCAGCTTCAGTTCTTCAATCACCACCACTGAGACCCCCTTACACAGTACTCCTGG	120
chr19	4172553	4172673	CREB3L3_84699_10_17	28	+	good	GACACAGCCTGAAACAGACCTAGACAGACAGACACAGATTGAAACAGACCCAGACAAACAGACAGACACAGCCTGAAACAGACCCAGACACAGCCTGAAACAGACCCGGACAGACAGACA	120
chr7	100957571	100957691	MUC3A_4584_2_97	28	+	good	CGAGACCCCCTCACACAGTACTCCCAGATTCACTTCTTCAATCACCAATACCAAGACCACCTCACACAGCTCTCCCAGCTTCACTTCTTCGATCACCACCACCGAGACCACATCCCACAA	120
chr7	100957691	100957811	MUC3A_4584_2_99	28	+	good	TACTCCCAGCCTCACTTCTTCAATCACCACCACCAAGACCACCTCACACAGTACTCCCAGCTACACTTCTTTGATCACCACAACCACCACCACCTCACACAGTACTCCCAGCTTCACTTC	120
chr7	100957811	100957931	MUC3A_4584_2_101	28	+	good	TTCCATCACCACCACTGAGACCACATCCCACAATACTCCCAGCTTGACTTCTTCGATCACAACCACCGAGACCACATCCCATAGTACTCCCAGCTTCACTTCTTCGATCACCACCGAGAC	120
chr7	100958351	100958471	MUC3A_4584_2_110	28	+	good	AAATACCATCACTGAGACCACCTCACACAGTACTCCCAGCTACATTACCTCAATCACCACCACCGAGACCCCCTCAAGCAGTACTCCCAGCTTCAGTTCTTCGATCACCACCACTGAGAC	120
chr7	100958411	100958531	MUC3A_4584_2_111	28	+	good	CACCGAGACCCCCTCAAGCAGTACTCCCAGCTTCAGTTCTTCGATCACCACCACTGAGACCACATCCCACAGTACTCCCGGCTTCACTTCTTCAATCACCACCACTGAGACTACATCCCA	120
chr7	100958471	100958591	MUC3A_4584_2_112	28	+	good	CACATCCCACAGTACTCCCGGCTTCACTTCTTCAATCACCACCACTGAGACTACATCCCACAGTACTCCCAGCTTCACTTCTTCGATCACCACCACTGAGACCACCTCACATGATACTCC	120
chr12	52449438	52449558	KRT6B_3854_5_1	27	-	good	CTGGACAGCATCATCGCTGAGGTCAAGGCCCAATATGAGGAGATTGCTCAGAGGAGCAGGGCTGAGGCTGAGTCCTGGTACCAGACAAAGGTGAGCACGGAGTGGACAGCCGCTGAGGAA	120
chr3	123448030	123448150	ADCY5_111_1_12	27	-	good	TGCGGGCGGCGGCGGCGGCTCGGCGGCGGCGGCTGCCTCGGCGGGCGGGACGGAGGTGCGCCCTCGCTCGGTGGAGGTGGGTCTGGAGGAGCGGCGGGGCAAGGGGCGCGCGGCCGACGA	120
chr7	100957871	100957991	MUC3A_4584_2_102	27	+	good	AACCACCGAGACCACATCCCATAGTACTCCCAGCTTCACTTCTTCGATCACCACCGAGACCACATCCCACAGTACTCCCAGCTTCACTTCATTGATCACCATCACCGAGATCACCTCACA	120
chr2	178653229	178653349	TTN_7273_199_2	26	-	good	ACATGTAACTTTACTAATATCTTTTAAGTGCCAGAGGCTCCCAAAGAAGTTGTCCTTGAAAAGAAAGTGCCCTTGGCTCCTCCTAAAAAGCCTGAAGTCCCACCTGTTAAAGGTATTTGT	120
chr7	100958111	100958231	MUC3A_4584_2_106	26	+	good	TTCCTCAATCACCACCTCTGAGATGCCCTCACACAGTACTCCCAGCTTCACTTCTTCGATCACCACCACTGAGAACGCCACACACAGTACTCCCAACTTCACTTCTTCAATCACCACCAC	120
chr7	100959011	100959131	MUC3A_4584_2_121	26	+	good	TTCAATCACCACCACTGAGACTACCTCACACAGTACTCCTGGCTTCACTTCTTCAATCACCACCACTGAGACCACCTCAGAGAGTACTCCCAGCCTCAGTTCTTCAACCATCTACTCCAC	120
chr14	104948622	104948742	AHNAK2_113146_8_191	25	-	good	CCCAAGCTGCAGATGCCCAGTTTCAAGGTGCCCAAAGTGGACCTCAAGGGCCCCGAAATAGACATCAAGGGCCCCAAGCTGGACCTAAAAGACCCCAAGGTGGAAGTGACAGCCCCTGAT	120
chr15	23439637	23439757	GOLGA6L2_283685_9_6	25	-	good	AAGTTCTTTGTAATATGAGCCACACTGGCAGTGTGGAGCCTGCAGGAGGAGAGGCTGGGGAGGGTTCTCCGCAGGACAACCCCACTGCACAGGAGATCATGCAGCTGTTTTGTGGGATGA	120
chr19	14492815	14492935	GIPC1_10755_2_1	25	-	good	CAGGAATTCCACCCATTTTTCAGATGAAGAAACTGAGGCCCTGTGATGTGAAGTGACTTGCCCCCCAGCCACACAGCTGGTAAGTGGCAGGGGTGGGATTTGAACCCAGGCCACGAAGCC	120
chr7	100957751	100957871	MUC3A_4584_2_100	25	+	good	CTACACTTCTTTGATCACCACAACCACCACCACCTCACACAGTACTCCCAGCTTCACTTCTTCCATCACCACCACTGAGACCACATCCCACAATACTCCCAGCTTGACTTCTTCGATCAC	120
chr7	100957931	100958051	MUC3A_4584_2_103	25	+	good	CACATCCCACAGTACTCCCAGCTTCACTTCATTGATCACCATCACCGAGATCACCTCACACAGTACTCTCAGCTACACTACCTCAATCACCACCACCGAGACCCCCTCACACAGTACTCT	120
chr7	100958951	100959071	MUC3A_4584_2_120	25	+	good	CCTCACTTCGTGGGTCACCACCACCAAGACCACCTCACACATTACTCCTGGCCTCACTTCTTCAATCACCACCACTGAGACTACCTCACACAGTACTCCTGGCTTCACTTCTTCAATCAC	120
chr12	52469747	52469867	KRT6C_286887_7_3	24	-	good	TGCTGATGCTGAGCAGCGTGGGGAGATGGCACTCAAGGATGCTAAGAACAAGCTGGAAGGGCTGGAGGATGCCCTGCAGAAGGCCAAGCAGGACCTGGCCCGGCTGCTGAAGGAGTACCA	120
chr14	104941662	104941782	AHNAK2_113146_8_75	24	-	good	CCCAAAGTGGACCTCAAGGGCCCCCAGGTGGACGTCAAGGGCCCCAAGCTGGACCTGAAAGGCCCAAAGGCAGAGGTGATGGCCCCCGATGTGGAGGTGTCTCTGCCCAGCGTGGAGACG	120
chr14	104941722	104941842	AHNAK2_113146_8_76	24	-	good	CCCGAGGTAGCCGGCCTCAAAGGGCACCTGCCCAAGGTGGAGATGCCCAGTTTCAAGATGCCCAAAGTGGACCTCAAGGGCCCCCAGGTGGACGTCAAGGGCCCCAAGCTGGACCTGAAA	120
chr14	104941782	104941902	AHNAK2_113146_8_77	24	-	good	TCCGCCGACCTGGAGGTCCAGGCTGGCCAGGTGGACTTGAAACTTCCAGAAGGCCACATGCCCGAGGTAGCCGGCCTCAAAGGGCACCTGCCCAAGGTGGAGATGCCCAGTTTCAAGATG	120
chr14	104941842	104941962	AHNAK2_113146_8_78	24	-	good	ATGAGCATTCCCTCCATGCAGGGGGACCTCAAGACCACTGACCTCCGCATTCAGGCCCCTTCCGCCGACCTGGAGGTCCAGGCTGGCCAGGTGGACTTGAAACTTCCAGAAGGCCACATG	120
chr14	104941902	104942022	AHNAK2_113146_8_79	24	-	good	TCCCCAGGCAAGTCCATCGAGGTCTCGGTGGATGTGTCTGCGCCAAAGATGGAGGCCGACATGAGCATTCCCTCCATGCAGGGGGACCTCAAGACCACTGACCTCCGCATTCAGGCCCCT	120
chr14	104941962	104942082	AHNAK2_113146_8_80	24	-	good	ACTGCCAAAGACAGCAAGTTCAAAATGCCCAAGTTCAAGATGCCATCCTTTGGGATGTTGTCCCCAGGCAAGTCCATCGAGGTCTCGGTGGATGTGTCTGCGCCAAAGATGGAGGCCGAC	120
chr14	104942082	104942202	AHNAK2_113146_8_82	24	-	good	GTGACGTCCCCCAACCTGGACGTGTCTCTGCCCAGCATGGAGGTGGACATCCAAGCCCCAGGAGCCAAGCTGGACAGTACGCGGCTGGAGGGGGACCTGTCCCTGGCTGACAAGGACGTG	120
chr14	104942142	104942262	AHNAK2_113146_8_83	24	-	good	AAGGGTCCCCAGATAGACGTTAATGTCCCCAAGCTGGACCTGAAAGGCCCCAAGGTGGAGGTGACGTCCCCCAACCTGGACGTGTCTCTGCCCAGCATGGAGGTGGACATCCAAGCCCCA	120
chr14	104942202	104942322	AHNAK2_113146_8_84	24	-	good	CTCAAAGGGCACCTGCCGAAGCTGCAGATGCCCAGTTTCAAGGTACCCAAAGTGGACCTCAAGGGTCCCCAGATAGACGTTAATGTCCCCAAGCTGGACCTGAAAGGCCCCAAGGTGGAG	120
chr14	104942262	104942382	AHNAK2_113146_8_85	24	-	good	GTCCAGGCTGGCCAAGAGGATGTGAAACTCCCAGAGGGCCCTGTGCATGAGGGAGCCGGCCTCAAAGGGCACCTGCCGAAGCTGCAGATGCCCAGTTTCAAGGTACCCAAAGTGGACCTC	120
chr14	104942322	104942442	AHNAK2_113146_8_86	24	-	good	ATGCAGGGGGACCTGAAGACCACTCACCTCAGCATTCAGCCCCCTTCCGCTGATCTGGAGGTCCAGGCTGGCCAAGAGGATGTGAAACTCCCAGAGGGCCCTGTGCATGAGGGAGCCGGC	120
chr14	104942382	104942502	AHNAK2_113146_8_87	24	-	good	ATCGAGGCCTCGTTGGATGTGTCTGCGCTGAAGGTGGAGGCTGACGTGAGCCTCCCCTCCATGCAGGGGGACCTGAAGACCACTCACCTCAGCATTCAGCCCCCTTCCGCTGATCTGGAG	120
chr14	104942442	104942562	AHNAK2_113146_8_88	24	-	good	AAGTTCAAAATGCCCAAGTTCAAGATGCCGTCGTTCGGGGTGTCTGCCCCAGGCAAGTCCATCGAGGCCTCGTTGGATGTGTCTGCGCTGAAGGTGGAGGCTGACGTGAGCCTCCCCTCC	120
chr14	104942502	104942622	AHNAK2_113146_8_89	24	-	good	AGTGTGCGGCTGGAGGGTGACCTGTCCCTAGCCGACAAGGACATGACTGCCAAAGACAGCAAGTTCAAAATGCCCAAGTTCAAGATGCCGTCGTTCGGGGTGTCTGCCCCAGGCAAGTCC	120
chr14	104942622	104942742	AHNAK2_113146_8_91	24	-	good	GATGTCAAGGGCCCCAAGCTGGACCTGAAAGGCCCCAAGGCGGATGTGATGACCCCCGTCGTGGAGGTGTCTCTGCCCAGCATGGAGGTGGACGTCGAGGCCCCGGGAGCCAAGCTGGAC	120
chr14	104942682	104942802	AHNAK2_113146_8_92	24	-	good	CCCAAGGTGCAGATGCCCTGTTTGAAGATGCCCAAAGTGGCCCTCAAGGGCCCCCAGGTGGATGTCAAGGGCCCCAAGCTGGACCTGAAAGGCCCCAAGGCGGATGTGATGACCCCCGTC	120
chr14	104942742	104942862	AHNAK2_113146_8_93	24	-	good	GTGGACGTGAAACTCCCGGAGGGCCCCCTGCCCAAGGGAGCCGGCCTCAAAGGGCACCTCCCCAAGGTGCAGATGCCCTGTTTGAAGATGCCCAAAGTGGCCCTCAAGGGCCCCCAGGTG	120
chr14	104942802	104942922	AHNAK2_113146_8_94	24	-	good	AAGACCACTGACCTCAGCATTCAGTCCCCTTCCGCCGACCTGGAGGTCCAGGCTGGCCAAGTGGACGTGAAACTCCCGGAGGGCCCCCTGCCCAAGGGAGCCGGCCTCAAAGGGCACCTC	120
chr14	104942862	104942982	AHNAK2_113146_8_95	24	-	good	GATGTGTCTGAGCTGAAGGCGAAAGCCGACGTGAGCCTCCCCTCCATGCAGGGGGACCTCAAGACCACTGACCTCAGCATTCAGTCCCCTTCCGCCGACCTGGAGGTCCAGGCTGGCCAA	120
chr14	104942922	104943042	AHNAK2_113146_8_96	24	-	good	AAGTTCAAGATGCCATCATTCGGGGTGTCGGCCCCAGGCAAGTCCATGGAGGCGTCCGTGGATGTGTCTGAGCTGAAGGCGAAAGCCGACGTGAGCCTCCCCTCCATGCAGGGGGACCTC	120
chr14	104942982	104943102	AHNAK2_113146_8_97	24	-	good	GGGGACCTGTCCCTGGCCGACAAGGATGTGACTGCCAAAGACAGCAAGTTCAAAATGCCCAAGTTCAAGATGCCATCATTCGGGGTGTCGGCCCCAGGCAAGTCCATGGAGGCGTCCGTG	120
chr14	104943042	104943162	AHNAK2_113146_8_98	24	-	good	TCCAGCATGGAGGTGGACGTCCAGGCCCCGAGAGCAAAGCTGGATGGTGTGCAGCTGGAGGGGGACCTGTCCCTGGCCGACAAGGATGTGACTGCCAAAGACAGCAAGTTCAAAATGCCC	120
chr14	104943162	104943282	AHNAK2_113146_8_100	24	-	good	CCCAGTTTCAAGATGCCCAAAGTGGACCTCAAGGGCCCCCAGATAGATGTTAAGGGCCCCAAGCTGGACCTGAAAGGCCCCAAGGCGGAAGTGACAGCCCCTGATGTGAAGATGTCTCTG	120
chr14	104943222	104943342	AHNAK2_113146_8_101	24	-	good	CCAGAGGGCCCCGTGCCCGAGGGAGCCAGCCTCAAAGGGCACCTGCCCAAGGTGCAGATGCCCAGTTTCAAGATGCCCAAAGTGGACCTCAAGGGCCCCCAGATAGATGTTAAGGGCCCC	120
chr14	104943282	104943402	AHNAK2_113146_8_102	24	-	good	AGCGTTCAGCCCCCTTCCGCTGACCTGGAGGTCCAGGCTGGCCAAGTGGACGTGAAACTCCCAGAGGGCCCCGTGCCCGAGGGAGCCAGCCTCAAAGGGCACCTGCCCAAGGTGCAGATG	120
chr14	104943342	104943462	AHNAK2_113146_8_103	24	-	good	AAGGTGGAGGCCGACGTGAGCCTCCCTTCCATGCAGGGGGACCTCAAGGCCACTGACCTCAGCGTTCAGCCCCCTTCCGCTGACCTGGAGGTCCAGGCTGGCCAAGTGGACGTGAAACTC	120
chr14	104943402	104943522	AHNAK2_113146_8_104	24	-	good	TCGTTCGGGGTGTCTGCCCCAGGCAAGTCCATGGAGGCATCAGTGGATGTGACCGCGCCAAAGGTGGAGGCCGACGTGAGCCTCCCTTCCATGCAGGGGGACCTCAAGGCCACTGACCTC	120
chr14	104943462	104943582	AHNAK2_113146_8_105	24	-	good	GCCGACAAGGACATGACGGCCAAAGACAGCAAGTTCAAAATGCCCAAGTTCAAGATGCCGTCGTTCGGGGTGTCTGCCCCAGGCAAGTCCATGGAGGCATCAGTGGATGTGACCGCGCCA	120
chr14	104943522	104943642	AHNAK2_113146_8_106	24	-	good	GACGTCGAGGCCCCAGGAGCCAAGCTGGATGGTGCGCGGCTGGAGGGGGACCTGTCCCTGGCCGACAAGGACATGACGGCCAAAGACAGCAAGTTCAAAATGCCCAAGTTCAAGATGCCG	120
chr14	104943582	104943702	AHNAK2_113146_8_107	24	-	good	GACCCCAAGGTGGAAGTGACAGCCCCTGATGTGGAGGTTTCTCTGCCCAGCGTGGAGGTGGACGTCGAGGCCCCAGGAGCCAAGCTGGATGGTGCGCGGCTGGAGGGGGACCTGTCCCTG	120
chr14	104943702	104943822	AHNAK2_113146_8_109	24	-	good	CCCGAGGAAGCCGGCCTCAAAGGACACCTGCCCAAGGTGCAGATGCCCAGTTTCAAGATGCCCAAAGTCGACCTCAAGGGCCCTGAAATAGACATCAAGGGCCCCAAGCTGGACCTAAAA	120
chr14	104943762	104943882	AHNAK2_113146_8_110	24	-	good	TCTGCCGACCTGACGGTCCAAGCTCGCCAGGTGGACATGAAACTCCTGGAGGGCCACGTGCCCGAGGAAGCCGGCCTCAAAGGACACCTGCCCAAGGTGCAGATGCCCAGTTTCAAGATG	120
chr14	104943822	104943942	AHNAK2_113146_8_111	24	-	good	GTGAGTCTCCCCTCCATGCAGGGGGACCTCAAGACCACTGACCTCAGCATTCAGCCCCATTCTGCCGACCTGACGGTCCAAGCTCGCCAGGTGGACATGAAACTCCTGGAGGGCCACGTG	120
chr14	104943882	104944002	AHNAK2_113146_8_112	24	-	good	GCCCCAGGCAAGTCCATTGAGGCCTCGGTGCACGTGTCTGCACCCAAGGTGGAGGCCGATGTGAGTCTCCCCTCCATGCAGGGGGACCTCAAGACCACTGACCTCAGCATTCAGCCCCAT	120
chr14	104943942	104944062	AHNAK2_113146_8_113	24	-	good	ACTGCCAAAGACAGCAAATTCAAAATGCCCAAGTTCAAGATGCCGTCATTTGGGGTGTCTGCCCCAGGCAAGTCCATTGAGGCCTCGGTGCACGTGTCTGCACCCAAGGTGGAGGCCGAT	120
chr14	104944122	104944242	AHNAK2_113146_8_116	24	-	good	AAGGGCCCCCAGGTGGACATCAAGGGCCCCAAGCTGGACCTAAAAGTCTCCAAGGCGGAAGTCACAGCCCCTGATGTGGAGGTGTCTCTGCCCAGCGTGGAGGTGGACGTCCAGGCCCCA	120
chr14	104944182	104944302	AHNAK2_113146_8_117	24	-	good	CTCAAAGAGCACCTGCCCAAGGTGGAGATGCCCAGTTTGAAGATGCCCAAAGTGGACCTCAAGGGCCCCCAGGTGGACATCAAGGGCCCCAAGCTGGACCTAAAAGTCTCCAAGGCGGAA	120
chr14	104944242	104944362	AHNAK2_113146_8_118	24	-	good	GTCCAGGCTGGCCAGATGGATGTGAAGCTCCCGGAGGGCCAGGTGCCCGAGGGAGCCGGCCTCAAAGAGCACCTGCCCAAGGTGGAGATGCCCAGTTTGAAGATGCCCAAAGTGGACCTC	120
chr14	104944302	104944422	AHNAK2_113146_8_119	24	-	good	ATGCAGGGGGACCTGAAGACCACTGACCTCAGCATTCAGCCCCCTTCTGCCGACCTGAAGGTCCAGGCTGGCCAGATGGATGTGAAGCTCCCGGAGGGCCAGGTGCCCGAGGGAGCCGGC	120
chr14	104944362	104944482	AHNAK2_113146_8_120	24	-	good	ATGGAGGCCTCGGTGGATGTGTCTGCACCCAAGGTGGAAGCCGATGTGAGTCTCCCCTCCATGCAGGGGGACCTGAAGACCACTGACCTCAGCATTCAGCCCCCTTCTGCCGACCTGAAG	120
chr14	104944422	104944542	AHNAK2_113146_8_121	24	-	good	AAGTTCAAAATGCCCAAATTCAAGATGCCGTCATTCAGGGTATCGGCCCCAGGGAAGTCCATGGAGGCCTCGGTGGATGTGTCTGCACCCAAGGTGGAAGCCGATGTGAGTCTCCCCTCC	120
chr14	104944482	104944602	AHNAK2_113146_8_122	24	-	good	GCTGGGCGGCTGGAGGGAGACCTGTCCCTGGCTGACAAGGACGTGACTGCCAAAGACAGCAAGTTCAAAATGCCCAAATTCAAGATGCCGTCATTCAGGGTATCGGCCCCAGGGAAGTCC	120
chr14	104944542	104944662	AHNAK2_113146_8_123	24	-	good	GTCGAGGTGTCTCTGCCCAGCGTGGAGGTGGATGTCCAGGCCCCGAAGGCCAAGCTGGATGCTGGGCGGCTGGAGGGAGACCTGTCCCTGGCTGACAAGGACGTGACTGCCAAAGACAGC	120
chr14	104944602	104944722	AHNAK2_113146_8_124	24	-	good	GATGTTAAGGGCCCCAAGCTGGACCTGAAAGGCCCCAAGGCAGAAGTGAGAGTCCCCGATGTCGAGGTGTCTCTGCCCAGCGTGGAGGTGGATGTCCAGGCCCCGAAGGCCAAGCTGGAT	120
chr14	104944662	104944782	AHNAK2_113146_8_125	24	-	good	CCCAAAGTGGAGATGCCCAGTTTAAAGACGCCCAAAGTGGACCTCAAGGGCCCCCAGATAGATGTTAAGGGCCCCAAGCTGGACCTGAAAGGCCCCAAGGCAGAAGTGAGAGTCCCCGAT	120
chr14	104944722	104944842	AHNAK2_113146_8_126	24	-	good	GTGGATGTGGAACTCCTGGAGGGCCCCGTGCCCGAGGGAGCCGGCCTCAAAGGGCACCTGCCCAAAGTGGAGATGCCCAGTTTAAAGACGCCCAAAGTGGACCTCAAGGGCCCCCAGATA	120
chr14	104944782	104944902	AHNAK2_113146_8_127	24	-	good	AAGGCCACTGACCTCAGCATTCAGCCCCCTTCCGCTGACCTGGAGGTCCAGGCTGTCCAAGTGGATGTGGAACTCCTGGAGGGCCCCGTGCCCGAGGGAGCCGGCCTCAAAGGGCACCTG	120
chr14	104944842	104944962	AHNAK2_113146_8_128	24	-	good	GATGTGTCTGCGCCGAAGGTGGAGGCCGACGTGAGCCTCTCCTCCATGCAGGGGGACCTCAAGGCCACTGACCTCAGCATTCAGCCCCCTTCCGCTGACCTGGAGGTCCAGGCTGTCCAA	120
chr14	104944902	104945022	AHNAK2_113146_8_129	24	-	good	AAGTTCAAGATGCCCTCCTTCGGGGTGTCGGCCCCAGGCAGGTCCATCGAGGCCTCGCTGGATGTGTCTGCGCCGAAGGTGGAGGCCGACGTGAGCCTCTCCTCCATGCAGGGGGACCTC	120
chr14	104944962	104945082	AHNAK2_113146_8_130	24	-	good	GGGGACCTGTCCCTGGCTGAAAAGGATGTGACTGCCAAAGACAGCAAGTTCAAAATGCCCAAGTTCAAGATGCCCTCCTTCGGGGTGTCGGCCCCAGGCAGGTCCATCGAGGCCTCGCTG	120
chr14	104945022	104945142	AHNAK2_113146_8_131	24	-	good	CCCAGCGTGGAGGTGGACGTCCAGGCCCCGAGAGCCAAGCTGGATGGTGCGCGGCTGGAGGGGGACCTGTCCCTGGCTGAAAAGGATGTGACTGCCAAAGACAGCAAGTTCAAAATGCCC	120
chr14	104945142	104945262	AHNAK2_113146_8_133	24	-	good	CCCAGTTTCAAGATGCCCAAAGTGGACCTCAAGAGCCCCCAGGTGGACATCAAGGGCCCCAAGCTGGACCTAAAAGTCCCCAAGGCGGAAGTGACAGTCCCTGATGTGGAGGTGTCTCTG	120
chr14	104945202	104945322	AHNAK2_113146_8_134	24	-	good	CCGGAGGGCCACGTGCCCGAGGGAGCTGGCCTCAAAGGGCACCTGCCCAAGGTGGAGATGCCCAGTTTCAAGATGCCCAAAGTGGACCTCAAGAGCCCCCAGGTGGACATCAAGGGCCCC	120
chr14	104945262	104945382	AHNAK2_113146_8_135	24	-	good	AGCATTCAGCTCCCTTCTGTGGACCTGGAGGTCCAGGCTGGCCAGGTGGACGTGAAGCTCCCGGAGGGCCACGTGCCCGAGGGAGCTGGCCTCAAAGGGCACCTGCCCAAGGTGGAGATG	120
chr14	104945322	104945442	AHNAK2_113146_8_136	24	-	good	AAGGCGGAGGCCGACGTGAGCCTCCCCTCCATGCAGGGGGACCTCAAGACCACTGACCTCAGCATTCAGCTCCCTTCTGTGGACCTGGAGGTCCAGGCTGGCCAGGTGGACGTGAAGCTC	120
chr14	104945382	104945502	AHNAK2_113146_8_137	24	-	good	TCGTACAGGGCGTCTGCCCCAGGCAAGTCCATCCAGGCCTCGGTGGATGTGTCTGCGCCGAAGGCGGAGGCCGACGTGAGCCTCCCCTCCATGCAGGGGGACCTCAAGACCACTGACCTC	120
chr14	104945442	104945562	AHNAK2_113146_8_138	24	-	good	GCCGACAAGGATGTGACTGCCAAAGACAGCAAGTTCAAAATGCCCAAATTCAAGATGCCGTCGTACAGGGCGTCTGCCCCAGGCAAGTCCATCCAGGCCTCGGTGGATGTGTCTGCGCCG	120
chr14	104945622	104945742	AHNAK2_113146_8_141	24	-	good	CCCAAAGTAGATCGCAAGGGCCCCCAGATAGACATCAAGGGCCCCAAGCTGGACCTGAAAGGCCCGAAGATGGATGTGACGGCCCCCGACGTGGAGGTGTCTCAGCCCAGCATGGAGGTG	120
chr14	104945682	104945802	AHNAK2_113146_8_142	24	-	good	CTCGAGGGAGCTGGCCTCAAAGGGCACCTGCCCAAGTTGCAGATGCCCAGTTTCAAGATGCCCAAAGTAGATCGCAAGGGCCCCCAGATAGACATCAAGGGCCCCAAGCTGGACCTGAAA	120
chr14	104945742	104945862	AHNAK2_113146_8_143	24	-	good	TCTGCCCAACTGGAGGTCCAGGCTGGCCAGGTGGACGTGAAGCTCCCAGAGGGCCACGTTCTCGAGGGAGCTGGCCTCAAAGGGCACCTGCCCAAGTTGCAGATGCCCAGTTTCAAGATG	120
chr14	104945802	104945922	AHNAK2_113146_8_144	24	-	good	CTGAGCCTCCCCTCCATGCAGGGGGACCTGAAGAACACTGACATCAGCATTGAGCCCCCCTCTGCCCAACTGGAGGTCCAGGCTGGCCAGGTGGACGTGAAGCTCCCAGAGGGCCACGTT	120
chr14	104945862	104945982	AHNAK2_113146_8_145	24	-	good	GCCCCAGGCAAGTCCATTGAGGTCTTGGTGGATGTGTCTGCGCCAAAGGTGGAGGCCGACCTGAGCCTCCCCTCCATGCAGGGGGACCTGAAGAACACTGACATCAGCATTGAGCCCCCC	120
chr14	104945922	104946042	AHNAK2_113146_8_146	24	-	good	ACTGCCAAAGACAGCAAGTTCAAAATGCCCAAGTTCAAGATGCCGTCGTTCGGGGTGTCTGCCCCAGGCAAGTCCATTGAGGTCTTGGTGGATGTGTCTGCGCCAAAGGTGGAGGCCGAC	120
chr14	104946042	104946162	AHNAK2_113146_8_148	24	-	good	GTGACGGCCCCCGACGTGGAGGTGTCTCAGCCCGGCATGGAGGTGGATGTCGAGGCCCCAGGAGCCAAGTTGGATGGTGCACGGCTGGAGGGGGACCTGTCCCTGGCCGACAAGGATGTG	120
chr14	104946102	104946222	AHNAK2_113146_8_149	24	-	good	AAGGGACCCCAGATAGATGTCAAGGGCCCCAAGCTGGACCTGAAAGGCCCGAAGACGGACGTGACGGCCCCCGACGTGGAGGTGTCTCAGCCCGGCATGGAGGTGGATGTCGAGGCCCCA	120
chr14	104946162	104946282	AHNAK2_113146_8_150	24	-	good	CTCAAAGGGCACCTGCCCAAGTTGCAGATGCCCAGTTTCAAGATGCCCAAAGTAGATCGCAAGGGACCCCAGATAGATGTCAAGGGCCCCAAGCTGGACCTGAAAGGCCCGAAGACGGAC	120
chr14	104946222	104946342	AHNAK2_113146_8_151	24	-	good	GTCCAGGCTGGCCAGGTGGACCTGAAGCTCCCAGAGGGCCACGTTCCCGAGGGAGCTGGCCTCAAAGGGCACCTGCCCAAGTTGCAGATGCCCAGTTTCAAGATGCCCAAAGTAGATCGC	120
chr14	104946282	104946402	AHNAK2_113146_8_152	24	-	good	ATGCAGGGGGACCTGAAGACCACTGACATCAGCATTGAGCCCCCCTCTGCCCAACTGGAGGTCCAGGCTGGCCAGGTGGACCTGAAGCTCCCAGAGGGCCACGTTCCCGAGGGAGCTGGC	120
chr14	104946342	104946462	AHNAK2_113146_8_153	24	-	good	ATTGAGGTCTCGGTGGATGTGTCTGCGCCGAAGGTGGAGGCCGAAGTGAGCCTCCCCTCCATGCAGGGGGACCTGAAGACCACTGACATCAGCATTGAGCCCCCCTCTGCCCAACTGGAG	120
chr14	104946402	104946522	AHNAK2_113146_8_154	24	-	good	AAGTTCAAAATGCCCAAGTTCAAGATGCCGTCGTTCGGGGTGTCTGCCCCAGGCAAGTCCATTGAGGTCTCGGTGGATGTGTCTGCGCCGAAGGTGGAGGCCGAAGTGAGCCTCCCCTCC	120
chr14	104946462	104946582	AHNAK2_113146_8_155	24	-	good	GGTGCACGGCTGGAGGGTGACCTGTCCCTGGCCGACAAGGATGTGACTGCCAAAGACAGCAAGTTCAAAATGCCCAAGTTCAAGATGCCGTCGTTCGGGGTGTCTGCCCCAGGCAAGTCC	120
chr14	104946522	104946642	AHNAK2_113146_8_156	24	-	good	GTGGAGGTGTCTCTGCCCAGCGTGGAGGTGGACGTCGAGGCCCCGAGAGCAAAGCTGGATGGTGCACGGCTGGAGGGTGACCTGTCCCTGGCCGACAAGGATGTGACTGCCAAAGACAGC	120
chr14	104946582	104946702	AHNAK2_113146_8_157	24	-	good	GACGTCAAGGGCCCCAAGCTGGACCTGAAAGGCCCCAAGGCGGAGGTGACGGCCCCCGACGTGGAGGTGTCTCTGCCCAGCGTGGAGGTGGACGTCGAGGCCCCGAGAGCAAAGCTGGAT	120
chr14	104946642	104946762	AHNAK2_113146_8_158	24	-	good	CCCAAGGTGCAGATGCCCAGTTTCAAGATGCCCAAAGTGGATCTCAAGGGCCCCCAGATAGACGTCAAGGGCCCCAAGCTGGACCTGAAAGGCCCCAAGGCGGAGGTGACGGCCCCCGAC	120
chr14	104946702	104946822	AHNAK2_113146_8_159	24	-	good	GTGGACGTGAAACTCCCAGAGGGCCACGTTCCCGAGGGAGCCGGCCTCAAAGGGCACCTGCCCAAGGTGCAGATGCCCAGTTTCAAGATGCCCAAAGTGGATCTCAAGGGCCCCCAGATA	120
chr14	104946762	104946882	AHNAK2_113146_8_160	24	-	good	AAGACCACTGACATCCGCATTCAGCCCCCCTCCGCCCAACTGGAGGTCCAGGCTGGCCAGGTGGACGTGAAACTCCCAGAGGGCCACGTTCCCGAGGGAGCCGGCCTCAAAGGGCACCTG	120
chr14	104946822	104946942	AHNAK2_113146_8_161	24	-	good	GATGTGTCTGAGCTGAAGGTGGAAGCTGACGGGAGCTTCCCCTCCATGCAAGGGGATCTTAAGACCACTGACATCCGCATTCAGCCCCCCTCCGCCCAACTGGAGGTCCAGGCTGGCCAG	120
chr14	104946882	104947002	AHNAK2_113146_8_162	24	-	good	AAGTTCAAGATGCCGTCATTCGGGGTGTCGGCCCCAGGCAAGTCCATCGAGGCCTCGGTGGATGTGTCTGAGCTGAAGGTGGAAGCTGACGGGAGCTTCCCCTCCATGCAAGGGGATCTT	120
chr14	104946942	104947062	AHNAK2_113146_8_163	24	-	good	GGGGACCTGTCCCTGGCCGACAAGGGCATGACAGCCAAAGACAGCAAGTTCAAAATGCCCAAGTTCAAGATGCCGTCATTCGGGGTGTCGGCCCCAGGCAAGTCCATCGAGGCCTCGGTG	120
chr14	104947002	104947122	AHNAK2_113146_8_164	24	-	good	TCCAGCATGGAGGTGGACGTCCAGGCCCCGAGAGCAAAGCTGGATGGTGCGCGGCTGGAGGGGGACCTGTCCCTGGCCGACAAGGGCATGACAGCCAAAGACAGCAAGTTCAAAATGCCC	120
chr14	104947182	104947302	AHNAK2_113146_8_167	24	-	good	CCAGAGGGCCACGTTCCCGAGGGAGCCGGCCTCAAAGGGCACCTGCCCAAGCTGCAGATGCCCAGTTTCAAGATGCCTGAAGTGGACCTCAAGGGCCCCCAGATAGATGTTAAGGGCCCC	120
chr14	104947242	104947362	AHNAK2_113146_8_168	24	-	good	AGCATTCAGCCCCCCTCTGCCCAACTGGAGGTCCAGGCTGGCCAGGTGGATGTGAAACTCCCAGAGGGCCACGTTCCCGAGGGAGCCGGCCTCAAAGGGCACCTGCCCAAGCTGCAGATG	120
chr14	104947302	104947422	AHNAK2_113146_8_169	24	-	good	AAGGTGGAAGCCGACATGAGCCTCCCCTCCATGCAAGGGGACCTTAAGACCACTGACATCAGCATTCAGCCCCCCTCTGCCCAACTGGAGGTCCAGGCTGGCCAGGTGGATGTGAAACTC	120
chr14	104947362	104947482	AHNAK2_113146_8_170	24	-	good	TCATTCAGGGTGTCGGCCCCAGGCGAGTCCATCGAGGCGTTGGTGGATGTGTCTGAGCTGAAGGTGGAAGCCGACATGAGCCTCCCCTCCATGCAAGGGGACCTTAAGACCACTGACATC	120
chr14	104947422	104947542	AHNAK2_113146_8_171	24	-	good	GCCGACAAGGGTGTGACAGCCAAAGATAGCAAGTTCAAAATGCCCAAGTTCAAGATGCCATCATTCAGGGTGTCGGCCCCAGGCGAGTCCATCGAGGCGTTGGTGGATGTGTCTGAGCTG	120
chr14	104947482	104947602	AHNAK2_113146_8_172	24	-	good	GACGTCCAGGCCCCGAGAGCAAAGCTGGATGGTGCGCGGCTGGAGGGGGACCTGTCCCTGGCCGACAAGGGTGTGACAGCCAAAGATAGCAAGTTCAAAATGCCCAAGTTCAAGATGCCA	120
chr14	104947602	104947722	AHNAK2_113146_8_174	24	-	good	CCTGAAATGGACCTCAAGGGCCCCCAGCTAGATGTCAAGGGCCCCAAGCTGGACCTGAAAGGCCCCAAGGCGGAAGTGACAGCCCCCGATGTGGAGATGTCTCTGTCCAGCATGGAGGTG	120
chr14	104947662	104947782	AHNAK2_113146_8_175	24	-	good	CCGGAGGGAGCCGGCCTCAAAGGGCACCTGCCCAAGGTGCAGATGCCCAGTTTCAAGATGCCTGAAATGGACCTCAAGGGCCCCCAGCTAGATGTCAAGGGCCCCAAGCTGGACCTGAAA	120
chr14	104947722	104947842	AHNAK2_113146_8_176	24	-	good	TCCGCTGACCTGGAGGTCCAGGCTGGCCAAGTGGACGTGAAACTCCCAGAGGGCCCTGTGCCGGAGGGAGCCGGCCTCAAAGGGCACCTGCCCAAGGTGCAGATGCCCAGTTTCAAGATG	120
chr14	104947782	104947902	AHNAK2_113146_8_177	24	-	good	GGGAGCCTCTCCTCCATGCAGGGGGACCTCAAGGCCACTGACCTCAGCATTCAGCCCCCTTCCGCTGACCTGGAGGTCCAGGCTGGCCAAGTGGACGTGAAACTCCCAGAGGGCCCTGTG	120
chr14	104947842	104947962	AHNAK2_113146_8_178	24	-	good	GCCCCAGGCAAGTCCATCGAGGCCTCGGTGGATGTGTCTGCGCCGAAGGTGGAGGCCGACGGGAGCCTCTCCTCCATGCAGGGGGACCTCAAGGCCACTGACCTCAGCATTCAGCCCCCT	120
chr14	104947902	104948022	AHNAK2_113146_8_179	24	-	good	ACTACCAAAGACAGCAGGTTCAAAATTCCCAAGTTCAAGATGCCGTCATTCGGGGTGTCTGCCCCAGGCAAGTCCATCGAGGCCTCGGTGGATGTGTCTGCGCCGAAGGTGGAGGCCGAC	120
chr14	104948082	104948202	AHNAK2_113146_8_182	24	-	good	AAGGGCCCCCAGATAGATGTCAAGGGCCCCAAGCTGGACCTGAAAGGCCCCAAGACGGACGTGATGGCCCCCGACGTGGAGGTGTCTCAGCCCAGCGTGGAGGTGGATGTCGAGGCCCCG	120
chr14	104948142	104948262	AHNAK2_113146_8_183	24	-	good	CTCAAAGGGCACCTGCCCAAGCTGCAGATGCCCAGTTTCAAGATGCCCAAAGTAGATCTCAAGGGCCCCCAGATAGATGTCAAGGGCCCCAAGCTGGACCTGAAAGGCCCCAAGACGGAC	120
chr14	104948202	104948322	AHNAK2_113146_8_184	24	-	good	GTCCAGGCTGGCCAAGTGGATGTGAAACTCCCAGAGGGCCCCGTGCCGGAGGGAGCCGGCCTCAAAGGGCACCTGCCCAAGCTGCAGATGCCCAGTTTCAAGATGCCCAAAGTAGATCTC	120
chr14	104948262	104948382	AHNAK2_113146_8_185	24	-	good	ATGCAGGGGGACCTCAAGACCACTGACCTCAGCGTTCAGCCCCCTTCCGCTGACCTGGAGGTCCAGGCTGGCCAAGTGGATGTGAAACTCCCAGAGGGCCCCGTGCCGGAGGGAGCCGGC	120
chr14	104948322	104948442	AHNAK2_113146_8_186	24	-	good	ATCGAGGCCTCAGCGGATGTGTCTGCGTTGAAGGTGGAGGCCGACGTGAGCCTCCCCTCCATGCAGGGGGACCTCAAGACCACTGACCTCAGCGTTCAGCCCCCTTCCGCTGACCTGGAG	120
chr14	104948382	104948502	AHNAK2_113146_8_187	24	-	good	AAGTTCAAAATGCCCAAGTTCAAGATGCTGTCGTTTGGGGTGTCTGCCCTTGGCAAGTCCATCGAGGCCTCAGCGGATGTGTCTGCGTTGAAGGTGGAGGCCGACGTGAGCCTCCCCTCC	120
chr14	104948442	104948562	AHNAK2_113146_8_188	24	-	good	GGTGCGCGGCTGGAGGGGGACATGTCCCTGGCCGACAAGGACGTGACTGCCAAAGACAGCAAGTTCAAAATGCCCAAGTTCAAGATGCTGTCGTTTGGGGTGTCTGCCCTTGGCAAGTCC	120
chr14	104948502	104948622	AHNAK2_113146_8_189	24	-	good	GTGGAGGTGTCTCTGCCCAGCGTGGAGGTGGACGTCAAGGCCCCAGGAGCCAAGCTGGATGGTGCGCGGCTGGAGGGGGACATGTCCCTGGCCGACAAGGACGTGACTGCCAAAGACAGC	120
chr14	104948562	104948682	AHNAK2_113146_8_190	24	-	good	GACATCAAGGGCCCCAAGCTGGACCTAAAAGACCCCAAGGTGGAAGTGACAGCCCCTGATGTGGAGGTGTCTCTGCCCAGCGTGGAGGTGGACGTCAAGGCCCCAGGAGCCAAGCTGGAT	120
chr14	104948682	104948802	AHNAK2_113146_8_192	24	-	good	GTGGACGTGAAACTCCTGGAGGGCCCTGTGCCCGAGGAAGTCGGCCTCAAAGGGCACCTGCCCAAGCTGCAGATGCCCAGTTTCAAGGTGCCCAAAGTGGACCTCAAGGGCCCCGAAATA	120
chr14	104948742	104948862	AHNAK2_113146_8_193	24	-	good	AAGACCACTGACCTCAGCATTCAGCCCCTTTCCGCCGACGTGAAGGTCCAGGCTGGCCAGGTGGACGTGAAACTCCTGGAGGGCCCTGTGCCCGAGGAAGTCGGCCTCAAAGGGCACCTG	120
chr14	104948802	104948922	AHNAK2_113146_8_194	24	-	good	GATGTGTCTCCACCCAAGGTGGAGGCCGACATGAGTCTCCCCTCCATGCAGGGGGACCTCAAGACCACTGACCTCAGCATTCAGCCCCTTTCCGCCGACGTGAAGGTCCAGGCTGGCCAG	120
chr14	104948862	104948982	AHNAK2_113146_8_195	24	-	good	AAGTTCAAGATGCCGTCGTTTGGGGTGTCTGCCCCAGGCAAGTCCATCGAGGCCTCGGTGGATGTGTCTCCACCCAAGGTGGAGGCCGACATGAGTCTCCCCTCCATGCAGGGGGACCTC	120
chr14	104948922	104949042	AHNAK2_113146_8_196	24	-	good	GGGGACCTGACCCTGGCCAACAAGGACCTGACTACCAAAGACAGCAAGTTCAAAATGCCCAAGTTCAAGATGCCGTCGTTTGGGGTGTCTGCCCCAGGCAAGTCCATCGAGGCCTCGGTG	120
chr14	104949162	104949282	AHNAK2_113146_8_200	24	-	good	CCGGAGGGCCACGTGCCCGAGGGAGCTGGCCTCAAAGGGCACCTGCCCAAGGTGGAGATGCCCAGTTTGAAGATGCCCAAAGTGGACCTCAAGGGCCCCCAGGTGGACATCAAGGGCCCC	120
chr14	104949222	104949342	AHNAK2_113146_8_201	24	-	good	AGCATTCAGCCCCCTTCTGCCGACCTGAAGGTCCAGACTGGCCAGGTGGATGTGAAGCTCCCGGAGGGCCACGTGCCCGAGGGAGCTGGCCTCAAAGGGCACCTGCCCAAGGTGGAGATG	120
chr14	104949282	104949402	AHNAK2_113146_8_202	24	-	good	AAGGTGGAGGCCGACGTGAGTCTCCCCTCCATGCAGGGGGACCTGAAGACCACTGACCTCAGCATTCAGCCCCCTTCTGCCGACCTGAAGGTCCAGACTGGCCAGGTGGATGTGAAGCTC	120
chr14	104949342	104949462	AHNAK2_113146_8_203	24	-	good	TCGTTCGGGGTATCGGCCCCAGGGAGGTCCATCGAGGCCTCGGTGGATGTGCCTGCACCCAAGGTGGAGGCCGACGTGAGTCTCCCCTCCATGCAGGGGGACCTGAAGACCACTGACCTC	120
chr14	104949402	104949522	AHNAK2_113146_8_204	24	-	good	GCCGACAAGGACATGACTGCCAAAGACAGCAAGTTCAAAATGCCCAAATTCAAGATGCCGTCGTTCGGGGTATCGGCCCCAGGGAGGTCCATCGAGGCCTCGGTGGATGTGCCTGCACCC	120
chr14	104949462	104949582	AHNAK2_113146_8_205	24	-	good	GATGTCCAGGCCCAGAAGGCTAAGCTGGATGGTGCGCGGCTGGAGGGAGACCTGTCCCTGGCCGACAAGGACATGACTGCCAAAGACAGCAAGTTCAAAATGCCCAAATTCAAGATGCCG	120
chr14	104949582	104949702	AHNAK2_113146_8_207	24	-	good	CCCAAAGTGGACCTCAAGGGCCCCCAGACAGATGTTAAGGGCGCCAAGCTGGACCTGAAAGGCCCCAAGGCGGAAGTGACAGCCCCCGATGTCGAGGTGTCTCTGCCCAGCATGGAGGTG	120
chr14	104949642	104949762	AHNAK2_113146_8_208	24	-	good	CCCGAGGGAGCCGGCCTCAAAGGGCACTTGCCCAAGGTGGATATGCCCAGTTTCAAGATGCCCAAAGTGGACCTCAAGGGCCCCCAGACAGATGTTAAGGGCGCCAAGCTGGACCTGAAA	120
chr14	104949702	104949822	AHNAK2_113146_8_209	24	-	good	TCTGCAGACCTGGTGGTCCAGGCTGGCCAAGTGGACATGAAGCTCCCGGAGGGCCAGGTGCCCGAGGGAGCCGGCCTCAAAGGGCACTTGCCCAAGGTGGATATGCCCAGTTTCAAGATG	120
chr14	104949762	104949882	AHNAK2_113146_8_210	24	-	good	GTGAGCCTCCCCTCCATGCAGGGGGACCTCAAGACCACGGACCTCTGCATTCCGCTCCCTTCTGCAGACCTGGTGGTCCAGGCTGGCCAAGTGGACATGAAGCTCCCGGAGGGCCAGGTG	120
chr14	104949822	104949942	AHNAK2_113146_8_211	24	-	good	GCCCCAGGCAAGTCCATCGAGGCCTCGGTGGATGTGTCTGCGCCGAAGGTGGAGGCCGAAGTGAGCCTCCCCTCCATGCAGGGGGACCTCAAGACCACGGACCTCTGCATTCCGCTCCCT	120
chr14	104949882	104950002	AHNAK2_113146_8_212	24	-	good	ACTGCCAAAGACAGCAAGTTCAAAATGCCCAAGTTCAAGATGCCGTCGTTCGGGGTGTCTGCCCCAGGCAAGTCCATCGAGGCCTCGGTGGATGTGTCTGCGCCGAAGGTGGAGGCCGAA	120
chr14	104950002	104950122	AHNAK2_113146_8_214	24	-	good	GTGATGGCCCCCGACGTGGAGGTGTCTCTGCCCAGCGTGGAGGTGGACGTCGAGGCTCCAGGAGCCAAGCTGGACAGTGTGCGGCTGGAGGGTGACCTGTCCCTGGCCGACAAGGATGTG	120
chr14	104950062	104950182	AHNAK2_113146_8_215	24	-	good	AAGGGCCCCCAGATGGACGTCAAGGGCCCCAAGCTGGACCTGAAAGGCCCCAAGGCGGAGGTGATGGCCCCCGACGTGGAGGTGTCTCTGCCCAGCGTGGAGGTGGACGTCGAGGCTCCA	120
chr14	104950122	104950242	AHNAK2_113146_8_216	24	-	good	TTCAAAGGGCACCTCCCCAAGGTGCAGATGCCCAGTTTGAAGATGCCCAAAGTGGCCCTCAAGGGCCCCCAGATGGACGTCAAGGGCCCCAAGCTGGACCTGAAAGGCCCCAAGGCGGAG	120
chr14	104950182	104950302	AHNAK2_113146_8_217	24	-	good	GTCCAGGCTGGCCAAGTGAACGTGAAACTCCCGGAGGGCCCCCTTCCCGAGGGAGCCGGCTTCAAAGGGCACCTCCCCAAGGTGCAGATGCCCAGTTTGAAGATGCCCAAAGTGGCCCTC	120
chr14	104950242	104950362	AHNAK2_113146_8_218	24	-	good	ATGCAGGGGGACCTGAAGACCACTGACCTCAGCATTCAGTCCCCTTCCGCCGACCTGGAGGTCCAGGCTGGCCAAGTGAACGTGAAACTCCCGGAGGGCCCCCTTCCCGAGGGAGCCGGC	120
chr14	104950302	104950422	AHNAK2_113146_8_219	24	-	good	ATCGAGGCCTCGGTGGATGTGTCTGAGCCGAAGGTGGAAGCTGATGTGAGCCTCCCCTCCATGCAGGGGGACCTGAAGACCACTGACCTCAGCATTCAGTCCCCTTCCGCCGACCTGGAG	120
chr14	104950362	104950482	AHNAK2_113146_8_220	24	-	good	AAGTTCAAAATGCCCAAGTTCAAGATGCCATCATTTGGGGTGTCGGCCCCAGGCAAGTCCATCGAGGCCTCGGTGGATGTGTCTGAGCCGAAGGTGGAAGCTGATGTGAGCCTCCCCTCC	120
chr14	104950422	104950542	AHNAK2_113146_8_221	24	-	good	GGTGCGCAGCTGGAGGGGGACCTGTCCCTGGCCGACAAGGCGGTGACTGCCAAAGACAGCAAGTTCAAAATGCCCAAGTTCAAGATGCCATCATTTGGGGTGTCGGCCCCAGGCAAGTCC	120
chr14	104950482	104950602	AHNAK2_113146_8_222	24	-	good	GTGAAGATGTCTCTGTCCAGCATGGAGGTGGACGTCCAGGCCCCGAGAGCAAAGCTGGATGGTGCGCAGCTGGAGGGGGACCTGTCCCTGGCCGACAAGGCGGTGACTGCCAAAGACAGC	120
chr14	104950542	104950662	AHNAK2_113146_8_223	24	-	good	GATGTTAAGGGCCCCAAGCTGGACCTGAAAGGCCCCAAGGTGGAAGTGACAGCCCCCGATGTGAAGATGTCTCTGTCCAGCATGGAGGTGGACGTCCAGGCCCCGAGAGCAAAGCTGGAT	120
chr14	104950602	104950722	AHNAK2_113146_8_224	24	-	good	CCCAAAGTGCAGATGCCCAGTTTCAAGATGCCCAAAGTGGACCTCAAGGGGCCCCAGATAGATGTTAAGGGCCCCAAGCTGGACCTGAAAGGCCCCAAGGTGGAAGTGACAGCCCCCGAT	120
chr14	104950662	104950782	AHNAK2_113146_8_225	24	-	good	GTGGACGTGAAACTCCCAGAGGGCCCTGTGTCCGAGGGAGCCGGCCTCAAAGGGCACCTGCCCAAAGTGCAGATGCCCAGTTTCAAGATGCCCAAAGTGGACCTCAAGGGGCCCCAGATA	120
chr14	104950722	104950842	AHNAK2_113146_8_226	24	-	good	AAGGCCACTGACCTGAGCATACAGCCCCCTTCTGCTGACCTGGAGGTCCAGGCTGGCCAAGTGGACGTGAAACTCCCAGAGGGCCCTGTGTCCGAGGGAGCCGGCCTCAAAGGGCACCTG	120
chr14	104950782	104950902	AHNAK2_113146_8_227	24	-	good	GATGTGTCTGCGCCGAAGGTGGAGGCCGACGTGAGCCTCCCCTCCATGCAGGGGGACCTCAAGGCCACTGACCTGAGCATACAGCCCCCTTCTGCTGACCTGGAGGTCCAGGCTGGCCAA	120
chr14	104950842	104950962	AHNAK2_113146_8_228	24	-	good	AAGTTCAAGATGCCGTCGTTCGGGGTGTCTGCCCCAGGCAAGTCCATCGAGGCCTCAGTGGATGTGTCTGCGCCGAAGGTGGAGGCCGACGTGAGCCTCCCCTCCATGCAGGGGGACCTC	120
chr14	104950902	104951022	AHNAK2_113146_8_229	24	-	good	GAGGACATGTCCCTGGCCGACAAGGACTTGACTACCAAAGACAGCAAGTTCAAAATGCCCAAGTTCAAGATGCCGTCGTTCGGGGTGTCTGCCCCAGGCAAGTCCATCGAGGCCTCAGTG	120
chr14	104950962	104951082	AHNAK2_113146_8_230	24	-	good	CCCAGCGTGGAGGTGGATGTCGAGGCCCCAGGAGCCAAGCTGGATGGTGGACGGCTGGAGGAGGACATGTCCCTGGCCGACAAGGACTTGACTACCAAAGACAGCAAGTTCAAAATGCCC	120
chr14	104951022	104951142	AHNAK2_113146_8_231	24	-	good	AAGCTGGACCTAAAAGACCCCAAGGTGGAAGTGACAGCCCCTGATGTGGAGGTTTCTCTGCCCAGCGTGGAGGTGGATGTCGAGGCCCCAGGAGCCAAGCTGGATGGTGGACGGCTGGAG	120
chr14	104951142	104951262	AHNAK2_113146_8_233	24	-	good	CCAGAGGGCCCCGTGCCCGAGGGAGCCGGCCTCAAAGGGCACCTGCCCAAGCTGCAGATGCCCAGTTTCAAGGTGCCCAAAGTGGACCTCAAGGGCCCTGAAATAGACATCAAGGGCCCC	120
chr14	104951202	104951322	AHNAK2_113146_8_234	24	-	good	AGCATTCAGCCCCCTTCCACTGACCTGGAGCTCCAGGCTGGCCAATTGGACGTGAAACTCCCAGAGGGCCCCGTGCCCGAGGGAGCCGGCCTCAAAGGGCACCTGCCCAAGCTGCAGATG	120
chr14	104951262	104951382	AHNAK2_113146_8_235	24	-	good	AAGGTGGAGGCCGACATGAGCCTCCCCTCCATGCAGGGGGACCTCAAGACCACTGACCTCAGCATTCAGCCCCCTTCCACTGACCTGGAGCTCCAGGCTGGCCAATTGGACGTGAAACTC	120
chr14	104951322	104951442	AHNAK2_113146_8_236	24	-	good	TCGTTCGGGGTGTCTGCCCCAGGCAAGTCCATTGAGGCCTCCGTGGACCTGTCTGCACCCAAGGTGGAGGCCGACATGAGCCTCCCCTCCATGCAGGGGGACCTCAAGACCACTGACCTC	120
chr14	104951382	104951502	AHNAK2_113146_8_237	24	-	good	GCTGACAAGGACGTGACTGCCAAAGACAGCAAGTTCAAAATGCCCAAGTTCAAGATGCCGTCGTTCGGGGTGTCTGCCCCAGGCAAGTCCATTGAGGCCTCCGTGGACCTGTCTGCACCC	120
chr14	104951622	104951742	AHNAK2_113146_8_241	24	-	good	CCTGAGGGAGCCGGCTTCAAAGGGCACCTGCCCAAGGTGCAGATGCCTAGTTTGAAGATGCCCAAAGTGGACCTCAAGGGCCCCCAGGTGGAAGTCAGGGGCCCCAAGCTGGACCTGAAA	120
chr14	104951682	104951802	AHNAK2_113146_8_242	24	-	good	TCCGCTGACCTGGAGGTCCACGCTGGCCAGGTGGACGTGAAGCTCCTGGAGGGCCACGTGCCTGAGGGAGCCGGCTTCAAAGGGCACCTGCCCAAGGTGCAGATGCCTAGTTTGAAGATG	120
chr14	104951742	104951862	AHNAK2_113146_8_243	24	-	good	GTGAGTCTCCCCTCCATGCAGGGGGACCTCAAGACCACTGACCTCAGCATTCAGCCCCCTTCCGCTGACCTGGAGGTCCACGCTGGCCAGGTGGACGTGAAGCTCCTGGAGGGCCACGTG	120
chr14	104951802	104951922	AHNAK2_113146_8_244	24	-	good	GCCCCAGGCAAGTCCATCGAGGCCTCGGTGGATGTGTCTGCACCCAAAGTGGAGGCCGACGTGAGTCTCCCCTCCATGCAGGGGGACCTCAAGACCACTGACCTCAGCATTCAGCCCCCT	120
chr14	104951862	104951982	AHNAK2_113146_8_245	24	-	good	ACTGCCAAAGACAGCAGGTTCAAAATGCCCAAGTTCAAGATGCCATCGTTCGGGGCGTCAGCCCCAGGCAAGTCCATCGAGGCCTCGGTGGATGTGTCTGCACCCAAAGTGGAGGCCGAC	120
chr14	104951922	104952042	AHNAK2_113146_8_246	24	-	good	GGAGCCAAGCTGGACAGTGCGCGGCTGGAGGGGGAACTGTCCCTGGCCGACAAGGATGTGACTGCCAAAGACAGCAGGTTCAAAATGCCCAAGTTCAAGATGCCATCGTTCGGGGCGTCA	120
chr14	104951982	104952102	AHNAK2_113146_8_247	24	-	good	GTCACAGCCCCTGATGTGGAGGTGTCTCTGCCCAGCGTGGAGGTGGACGTCGAGGCCCCGGGAGCCAAGCTGGACAGTGCGCGGCTGGAGGGGGAACTGTCCCTGGCCGACAAGGATGTG	120
chr14	104952042	104952162	AHNAK2_113146_8_248	24	-	good	AAGGGCCCCCAGGTGGACGTCAAGGGCCCCAAGCTGGACCTGAAAAGCCCCAAGGCGGAAGTCACAGCCCCTGATGTGGAGGTGTCTCTGCCCAGCGTGGAGGTGGACGTCGAGGCCCCG	120
chr14	104952102	104952222	AHNAK2_113146_8_249	24	-	good	CTTAAAGGGCACTTGCCCAAGGTGGAGATGCCCAGTTTCAAGATGCCCAAAGTGGCCCTCAAGGGCCCCCAGGTGGACGTCAAGGGCCCCAAGCTGGACCTGAAAAGCCCCAAGGCGGAA	120
chr14	104952162	104952282	AHNAK2_113146_8_250	24	-	good	GTCCAGGCTGACCAGGTGGATGTGAAGCTCCCGGAGGGCCACCTGCCCGAGGGAGCTGGCCTTAAAGGGCACTTGCCCAAGGTGGAGATGCCCAGTTTCAAGATGCCCAAAGTGGCCCTC	120
chr14	104952222	104952342	AHNAK2_113146_8_251	24	-	good	ATGCAGGGGGACCTGAAGACCACTGACCTCAGCATTCAGCCTGCTTCTACTGACCTGAAGGTCCAGGCTGACCAGGTGGATGTGAAGCTCCCGGAGGGCCACCTGCCCGAGGGAGCTGGC	120
chr14	104952282	104952402	AHNAK2_113146_8_252	24	-	good	ATCAAGGCCTTGGTGGATGTGTCTGCACCCAAGGTGGAGGCCGACCTGAGTCTCCCCTCCATGCAGGGGGACCTGAAGACCACTGACCTCAGCATTCAGCCTGCTTCTACTGACCTGAAG	120
chr14	104952342	104952462	AHNAK2_113146_8_253	24	-	good	AAGTTCAAAATGCCCAAGTTCAAGATGCCGTCGTTCGGGGTATCGGCCCCAGGGAAGTCCATCAAGGCCTTGGTGGATGTGTCTGCACCCAAGGTGGAGGCCGACCTGAGTCTCCCCTCC	120
chr14	104952402	104952522	AHNAK2_113146_8_254	24	-	good	GGTGCGTGGCTGGAGGGGGACCTGTCCCTGGCCGACAAGGACGTGACTGCCAAAGACAGCAAGTTCAAAATGCCCAAGTTCAAGATGCCGTCGTTCGGGGTATCGGCCCCAGGGAAGTCC	120
chr14	104952462	104952582	AHNAK2_113146_8_255	24	-	good	GGCGAGGTGTCTCTGCCCAGCATGGAGGTGGATGTCCAGGCCCAGAAGGCCAAGCTGGATGGTGCGTGGCTGGAGGGGGACCTGTCCCTGGCCGACAAGGACGTGACTGCCAAAGACAGC	120
chr14	104952522	104952642	AHNAK2_113146_8_256	24	-	good	GATGTTAAGGGCCCCAAGCTGGACCTGAAAGGCCCCAAGGCGGAAGTGACAGCCCCCGATGGCGAGGTGTCTCTGCCCAGCATGGAGGTGGATGTCCAGGCCCAGAAGGCCAAGCTGGAT	120
chr14	104952582	104952702	AHNAK2_113146_8_257	24	-	good	CCCAAAGTGGAGATGCCCAGTTTCAAGATGCCCAAAGTGGACCTCAAGGGCCCCCAGATAGATGTTAAGGGCCCCAAGCTGGACCTGAAAGGCCCCAAGGCGGAAGTGACAGCCCCCGAT	120
chr14	104952642	104952762	AHNAK2_113146_8_258	24	-	good	GTGGATGTGAAACTTCCGGAGGGCCCTGTGCCCGAGGGAGCCGGCCCCAAAGTGCACCTGCCCAAAGTGGAGATGCCCAGTTTCAAGATGCCCAAAGTGGACCTCAAGGGCCCCCAGATA	120
chr14	104952702	104952822	AHNAK2_113146_8_259	24	-	good	AAGGCCACTGACCTCAGCATTCAGCCCCCTTCCGCTGACCTGGAGGTCCAGGCTGGCCAAGTGGATGTGAAACTTCCGGAGGGCCCTGTGCCCGAGGGAGCCGGCCCCAAAGTGCACCTG	120
chr14	104952762	104952882	AHNAK2_113146_8_260	24	-	good	GATGTGTCTGCGCCGAAGGTGGAGGCCGACGTGAGCCTCTCCTCCATGCAGGGGGACCTCAAGGCCACTGACCTCAGCATTCAGCCCCCTTCCGCTGACCTGGAGGTCCAGGCTGGCCAA	120
chr14	104952822	104952942	AHNAK2_113146_8_261	24	-	good	AAGTTCAAGATGCCATCATTCGGGGTGTCGGCCCCAGGCAAGTCCATGGAGGACTCGGTGGATGTGTCTGCGCCGAAGGTGGAGGCCGACGTGAGCCTCTCCTCCATGCAGGGGGACCTC	120
chr14	104952882	104953002	AHNAK2_113146_8_262	24	-	good	GGGGACCTGTCCCTGGCCGACAAGGAGGTGACTGCCAAAGACAGCAAGTTCAAAATGCCCAAGTTCAAGATGCCATCATTCGGGGTGTCGGCCCCAGGCAAGTCCATGGAGGACTCGGTG	120
chr14	104952942	104953062	AHNAK2_113146_8_263	24	-	good	TCCAGCATGGAGGTGGACGTCCAGGCCCCGAGAGCAAAGCTGGATGGTGCGCGGCTGGAGGGGGACCTGTCCCTGGCCGACAAGGAGGTGACTGCCAAAGACAGCAAGTTCAAAATGCCC	120
chr14	104953062	104953182	AHNAK2_113146_8_265	24	-	good	CACCTGCCCAAGGTGCAGAGGCCCAGTTTGAAGATGCCCAAAGTGGACCTCAAGGGCCCCAAGCTGGACCTGAAAGGCCCCAAGGCGGAAGTGACAGCCCCCGATGTGAAGATGTCTCTG	120
chr14	104953122	104953242	AHNAK2_113146_8_266	24	-	good	GGCCAAGTGGATGTGAAACTTCCGGAGGGCCCCCTGCCCGAGGGAGCCAGCCTCAAAGGGCACCTGCCCAAGGTGCAGAGGCCCAGTTTGAAGATGCCCAAAGTGGACCTCAAGGGCCCC	120
chr14	104953182	104953302	AHNAK2_113146_8_267	24	-	good	GACCTCAAGACCACTGACCTCAGCGTCCAGACCCCTTCCGCTGACCTGGAGGTCCAGGATGGCCAAGTGGATGTGAAACTTCCGGAGGGCCCCCTGCCCGAGGGAGCCAGCCTCAAAGGG	120
chr14	104953242	104953362	AHNAK2_113146_8_268	24	-	good	TCGGTGGATGTGTCTGCGCCGAAGGTGGAGGCCGACGTGAGCCTCCTCTCCATGCAGGGGGACCTCAAGACCACTGACCTCAGCGTCCAGACCCCTTCCGCTGACCTGGAGGTCCAGGAT	120
chr14	104953302	104953422	AHNAK2_113146_8_269	24	-	good	ATGCCCAAGTTCAAGATGCCATTGTTCGGGGCGTCAGCCCCAGGCAAGTCCATGGAGGCCTCGGTGGATGTGTCTGCGCCGAAGGTGGAGGCCGACGTGAGCCTCCTCTCCATGCAGGGG	120
chr14	104953362	104953482	AHNAK2_113146_8_270	24	-	good	TTAAAAAAGGAACAAATTCTGACAGAAAAGGAAGTGGCCACCAAAGACAGCAAGTTCAAAATGCCCAAGTTCAAGATGCCATTGTTCGGGGCGTCAGCCCCAGGCAAGTCCATGGAGGCC	120
chr2	178653032	178653152	TTN_7273_200_2	24	-	good	AATGTAATTTTACCTAATATCTTTTAAGTGCCAGAGGCTCCCAAAGAAGTTGTTCCTGAAAAGAAAGTGCCAGTGACTCCTCCTAAAAAACCTGAAGTCCCACCTGTTAAAGGTATTTGT	120
chr14	104941602	104941722	AHNAK2_113146_8_74	23	-	good	GGCCCAAAGGCAGAGGTGATGGCCCCCGATGTGGAGGTGTCTCTGCCCAGCGTGGAGACGGATGTCCAGGCCCCAGGATCCATGCTGGATGGTGCGCGGCTTGAGGGGGACCTGTCCCTG	120
chr14	104942022	104942142	AHNAK2_113146_8_81	23	-	good	GGAGCCAAGCTGGACAGTACGCGGCTGGAGGGGGACCTGTCCCTGGCTGACAAGGACGTGACTGCCAAAGACAGCAAGTTCAAAATGCCCAAGTTCAAGATGCCATCCTTTGGGATGTTG	120
chr14	104942562	104942682	AHNAK2_113146_8_90	23	-	good	GTGGAGGTGTCTCTGCCCAGCATGGAGGTGGACGTCGAGGCCCCGGGAGCCAAGCTGGACAGTGTGCGGCTGGAGGGTGACCTGTCCCTAGCCGACAAGGACATGACTGCCAAAGACAGC	120
chr14	104943102	104943222	AHNAK2_113146_8_99	23	-	good	AAGCTGGACCTGAAAGGCCCCAAGGCGGAAGTGACAGCCCCTGATGTGAAGATGTCTCTGTCCAGCATGGAGGTGGACGTCCAGGCCCCGAGAGCAAAGCTGGATGGTGTGCAGCTGGAG	120
chr14	104943642	104943762	AHNAK2_113146_8_108	23	-	good	CCCAAAGTCGACCTCAAGGGCCCTGAAATAGACATCAAGGGCCCCAAGCTGGACCTAAAAGACCCCAAGGTGGAAGTGACAGCCCCTGATGTGGAGGTTTCTCTGCCCAGCGTGGAGGTG	120
chr14	104944002	104944122	AHNAK2_113146_8_114	23	-	good	AGAGCCAAACTGGATAGTGCACAGCTGGAGGGGGACCTGTCCCTGGCCGACAAGGATGTGACTGCCAAAGACAGCAAATTCAAAATGCCCAAGTTCAAGATGCCGTCATTTGGGGTGTCT	120
chr14	104944062	104944182	AHNAK2_113146_8_115	23	-	good	GTCACAGCCCCTGATGTGGAGGTGTCTCTGCCCAGCGTGGAGGTGGACGTCCAGGCCCCAAGAGCCAAACTGGATAGTGCACAGCTGGAGGGGGACCTGTCCCTGGCCGACAAGGATGTG	120
chr14	104945082	104945202	AHNAK2_113146_8_132	23	-	good	AAGCTGGACCTAAAAGTCCCCAAGGCGGAAGTGACAGTCCCTGATGTGGAGGTGTCTCTGCCCAGCGTGGAGGTGGACGTCCAGGCCCCGAGAGCCAAGCTGGATGGTGCGCGGCTGGAG	120
chr14	104945502	104945622	AHNAK2_113146_8_139	23	-	good	GACGTCGAGGCCCCAGGAGCCAAGTTGGATGGTGCACGGCTGGAGGGGGACCTGTCCCTGGCCGACAAGGATGTGACTGCCAAAGACAGCAAGTTCAAAATGCCCAAATTCAAGATGCCG	120
chr14	104945982	104946102	AHNAK2_113146_8_147	23	-	good	GGAGCCAAGTTGGATGGTGCACGGCTGGAGGGGGACCTGTCCCTGGCCGACAAGGATGTGACTGCCAAAGACAGCAAGTTCAAAATGCCCAAGTTCAAGATGCCGTCGTTCGGGGTGTCT	120
chr14	104947062	104947182	AHNAK2_113146_8_165	23	-	good	AACGTGGACCTGAAAGGCCCCAAGGCGGAAGTGACAGCCCCCGATGTGAAGATGTCTCTGTCCAGCATGGAGGTGGACGTCCAGGCCCCGAGAGCAAAGCTGGATGGTGCGCGGCTGGAG	120
chr14	104947122	104947242	AHNAK2_113146_8_166	23	-	good	CCCAGTTTCAAGATGCCTGAAGTGGACCTCAAGGGCCCCCAGATAGATGTTAAGGGCCCCAACGTGGACCTGAAAGGCCCCAAGGCGGAAGTGACAGCCCCCGATGTGAAGATGTCTCTG	120
chr14	104947542	104947662	AHNAK2_113146_8_173	23	-	good	GGCCCCAAGGCGGAAGTGACAGCCCCCGATGTGGAGATGTCTCTGTCCAGCATGGAGGTGGACGTCCAGGCCCCGAGAGCAAAGCTGGATGGTGCGCGGCTGGAGGGGGACCTGTCCCTG	120
chr14	104947962	104948082	AHNAK2_113146_8_180	23	-	good	GGAGCCAAGCTGGATGGTGCGTGGCTGGAGGGGGACCTGTCTGTGGCGGACAAGGATGTGACTACCAAAGACAGCAGGTTCAAAATTCCCAAGTTCAAGATGCCGTCATTCGGGGTGTCT	120
chr14	104948022	104948142	AHNAK2_113146_8_181	23	-	good	GTGATGGCCCCCGACGTGGAGGTGTCTCAGCCCAGCGTGGAGGTGGATGTCGAGGCCCCGGGAGCCAAGCTGGATGGTGCGTGGCTGGAGGGGGACCTGTCTGTGGCGGACAAGGATGTG	120
chr14	104948982	104949102	AHNAK2_113146_8_197	23	-	good	CCCAGCATGGAGGTGGACGTCCAGGCCCCAAGAGCCAAGCTGGATAGTGCGCATCTGCAGGGGGACCTGACCCTGGCCAACAAGGACCTGACTACCAAAGACAGCAAGTTCAAAATGCCC	120
chr14	104949522	104949642	AHNAK2_113146_8_206	23	-	good	GGCCCCAAGGCGGAAGTGACAGCCCCCGATGTCGAGGTGTCTCTGCCCAGCATGGAGGTGGATGTCCAGGCCCAGAAGGCTAAGCTGGATGGTGCGCGGCTGGAGGGAGACCTGTCCCTG	120
chr14	104949942	104950062	AHNAK2_113146_8_213	23	-	good	GGAGCCAAGCTGGACAGTGTGCGGCTGGAGGGTGACCTGTCCCTGGCCGACAAGGATGTGACTGCCAAAGACAGCAAGTTCAAAATGCCCAAGTTCAAGATGCCGTCGTTCGGGGTGTCT	120
chr14	104951082	104951202	AHNAK2_113146_8_232	23	-	good	CCCAGTTTCAAGGTGCCCAAAGTGGACCTCAAGGGCCCTGAAATAGACATCAAGGGCCCCAAGCTGGACCTAAAAGACCCCAAGGTGGAAGTGACAGCCCCTGATGTGGAGGTTTCTCTG	120
chr14	104951442	104951562	AHNAK2_113146_8_238	23	-	good	GACATGCAGGCCCCGGGAGCCAAGTTGGATGGCGCACAGCTGGACGGGGACCTGTCCCTGGCTGACAAGGACGTGACTGCCAAAGACAGCAAGTTCAAAATGCCCAAGTTCAAGATGCCG	120
chr14	104951562	104951682	AHNAK2_113146_8_240	23	-	good	CCCAAAGTGGACCTCAAGGGCCCCCAGGTGGAAGTCAGGGGCCCCAAGCTGGACCTGAAAGGTCATAAGGCAGAGGTGACGGCCCACGAAGTGGCTGTGTCTCTGCCCAGTGTGGAGGTG	120
chr14	104953002	104953122	AHNAK2_113146_8_264	23	-	good	AAGCTGGACCTGAAAGGCCCCAAGGCGGAAGTGACAGCCCCCGATGTGAAGATGTCTCTGTCCAGCATGGAGGTGGACGTCCAGGCCCCGAGAGCAAAGCTGGATGGTGCGCGGCTGGAG	120
chr2	178661750	178661870	TTN_7273_181_2	23	-	good	ACATGTAACTTTACTAATATCTTTTAAGTGCCAGAGGCTCCCAAAGAAGTTGTCCTTGAAAAGAAAGTGCCCTCGGCTCCTCCTAAAAAGCCTGAAGTCCCACCTGTTAAAGGTATTTGT	120
chr14	104949042	104949162	AHNAK2_113146_8_198	22	-	good	AAACTGGACCTAAAAGACCCCAAGGTGGAAATGAGAGTCCCCGATGTCGAGGTGTCTCTGCCCAGCATGGAGGTGGACGTCCAGGCCCCAAGAGCCAAGCTGGATAGTGCGCATCTGCAG	120
chr14	104949102	104949222	AHNAK2_113146_8_199	22	-	good	CCCAGTTTGAAGATGCCCAAAGTGGACCTCAAGGGCCCCCAGGTGGACATCAAGGGCCCCAAACTGGACCTAAAAGACCCCAAGGTGGAAATGAGAGTCCCCGATGTCGAGGTGTCTCTG	120
chr10	92653814	92653934	KIF11_3832_22_4	21	+	good	ATTTTATTTTTAAAGAAAACTTAAAAATAAAACCTGAAACCCCAGAACTTGAGCCTTGTGTATAGATTTTAAAAGAATATATATATCAGCCGGGCGCGGTGGCTCATGCCTGTAATCCCA	120
chr14	104945562	104945682	AHNAK2_113146_8_140	21	-	good	GGCCCGAAGATGGATGTGACGGCCCCCGACGTGGAGGTGTCTCAGCCCAGCATGGAGGTGGACGTCGAGGCCCCAGGAGCCAAGTTGGATGGTGCACGGCTGGAGGGGGACCTGTCCCTG	120
chr2	178652644	178652764	TTN_7273_202_2	21	-	good	AAATGTAATTTCACTAATATCTTTTAAGTACCAGAGGCTCCCAAAGAGGTTGTTCCTGAAAAGAAAGTGCCCTCGGCTCCTCCTAAAAAGCCTGAAGTCCCACCTGTTAAAGGTATTTGT	120
chr2	178657489	178657609	TTN_7273_190_2	21	-	good	ACATGTAACTTTACTAATATCTTTTAAGTGCCAGAGGCTCCCAAAGAAGTTGTCCTTGAAAAGAAAGTGCCCTCGACTCCTCCTAAAAAGCCTGAAGTCCCACCTGTTAAAGGTATTTGT	120
chr5	10278164	10278284	CMBL_134147_6_11	21	-	good	AGTTGTATAACTGGAAACTGTGTTACTAATCCCTGCTTCTAGTATGAGAAAGTCCAACTTACATTCAAATAGATGCTCAGGAAACATAAAATTCAAAGAATTCCCAAACTTGAGCTTCCT	120
chr5	10278404	10278524	CMBL_134147_6_15	21	-	good	ATGCAGGTTTCCCCTGGAGGTTCTAACTGGGGGGTTTAGAGCAAGCAGGCATGAGCCCCGGGGACTCACGCTGTGACTGAGAGGGGTCGGTGTGGGTAGGATATCGGCATGGTCCATGTG	120
chr7	100958291	100958411	MUC3A_4584_2_109	21	+	good	CTCACACAGGTGGGGGACCACCGAGACCACATCCTACAGTACTCCCAGCTTCACTTCTTCAAATACCATCACTGAGACCACCTCACACAGTACTCCCAGCTACATTACCTCAATCACCAC	120
chr14	104951502	104951622	AHNAK2_113146_8_239	20	-	good	GGTCATAAGGCAGAGGTGACGGCCCACGAAGTGGCTGTGTCTCTGCCCAGTGTGGAGGTGGACATGCAGGCCCCGGGAGCCAAGTTGGATGGCGCACAGCTGGACGGGGACCTGTCCCTG	120
chr15	23439581	23439701	GOLGA6L2_283685_9_5	20	-	good	GGGGAGGGTTCTCCGCAGGACAACCCCACTGCACAGGAGATCATGCAGCTGTTTTGTGGGATGAAGAACGCCCAGCAGTGCCCAGGATTAGGCAGTACCTCCTGCATCCCATTCTTCTAC	120
chr2	178651231	178651351	TTN_7273_209_2	20	-	good	TTCTAATGTTAAAATACTAATATATTTGAAGTGCCTGAAGTTCCAAAAGAAGTTGTTCCAGAAAAGAAAGTAGCTGTTCCCAAAAAGCCAGAAGTCCCACCAGCAAAAGGTACATGTCAC	120
chr5	10278464	10278584	CMBL_134147_6_16	20	-	good	AGAACGAGAGAGAGAGGGAGCTATGAGCCAAAGCCTTCACTGGGGCCCAGGGTGTCATCTATGCAGGTTTCCCCTGGAGGTTCTAACTGGGGGGTTTAGAGCAAGCAGGCATGAGCCCCG	120
chr12	52083861	52083981	OR7E47P_TranscriptTargets_1	19	+	good	TCATTATTTTCCCTGAACCTGACCATTCCTAGAGAGGAGAAGAAGAGAAGAGGAGAGGAGAGAAGAGAAGAAGAGAGGAGAGAAGAGAAGAGGAGAGGAGAGAAGAGGTATAGAACCAGC	120
chr2	178652449	178652569	TTN_7273_203_2	19	-	good	AAATGTAATTTCACTAATATCTTTTAAGTGCCAGAGGCTCCGAAAGAAGTTGTTCCTGAAAAGAAAGTGCCAGCGGCTCCTCCTAAAAAGCCTGAAGTCACACCTGTTAAAGGTATTTGT	120
chr2	178653611	178653731	TTN_7273_197_2	19	-	good	TTAAGTCTAAAACTACTAATATCTTTCAAGTGCCTGAAGCTCAAGAAGTTGTCCCAGAAAAGAAAGTTCCTAAGGCTCCTCCCACAAAACCAGAAGCCCCACCTGCCACAGGTATTTTTT	120
chr2	178657871	178657991	TTN_7273_188_2	19	-	good	TTAAGTCTAAAACTACTAATATCTTTCAAGTGCCTGAAGCTCAAGAAGTTGTCCCAGAAAAGAAAGTTCCTAAGGCTCCTCCCACAAAACCAGAAGCCCCACCTGCCACAGGTATTTTTT	120
chr2	178662132	178662252	TTN_7273_179_2	19	-	good	TTAAGTCTAAAACTACTAATATCTTTCAAGTGCCTGAAGCTCAAGAAGTTGTCCCAGAAAAGAAAGTTCCTAAGGCTCCTCCCACAAAACCAGAAGCCCCACCTGCCACAGGTATTTTTT	120
chr5	10278224	10278344	CMBL_134147_6_12	19	-	good	TCCCAGGAGGCGGTTTTGTAAGGCAGATGTCTGGATCGACCACCTTGGGGAACAGTGAGAAGTTGTATAACTGGAAACTGTGTTACTAATCCCTGCTTCTAGTATGAGAAAGTCCAACTT	120
chr5	10278884	10279004	CMBL_134147_6_23	19	-	good	TCAGGAGAGAGTGGCTGTAAACTCTAGCCCTGCCCTGACGGGGATCCTGGGGATGTGGTCGTGGGTGTTTCCCATGTGCCTTTCATGGGATCCTTCTTTGACCTCACAGACGGCCTGATT	120
chr7	100958891	100959011	MUC3A_4584_2_119	19	+	good	TACTCCCAGCTTCAGTTCTTCAATCACCACCACTGAGACCCCCTTACACAGTACTCCTGGCCTCACTTCGTGGGTCACCACCACCAAGACCACCTCACACATTACTCCTGGCCTCACTTC	120
chr1	161071668	161071788	PVRL4_81607_9_13	18	-	good	AGCAATCCTCCTGCCTCAGCCTCCCTAGTAGCTGGGACTTTAAGTGTACACCACTGTGCCTGCTTTGAATCCTTTACGAAGAGAAAAAAAAAATTAAAGAAAGCCTTTAGATTTATCCAA	120
chr11	314891	315011	IFITM1_8519_2_1	18	+	good	CTGGTCCCCTCACCATCTCCTCTCCCCCAGTCTAGGGACAGGAAGATGGTTGGCGACGTGACCGGGGCCCAGGCCTATGCCTCCACCGCCAAGTGCCTGAACATCTGGGCCCTGATTCTG	120
chr15	23441593	23441713	GOLGA6L2_283685_8_15	18	-	good	TAGCTAGTTCATAAGTCTATTTCCTTTTGAGGTTCAAACCAACACTTTGCAGGAGGAGATGTGGAGGCAGGAGGAGGAGCTACGGGAGCAGGAAAAGAAGATACGGAAGCAGGAGGAGAA	120
chr18	24453028	24453148	IMPACT_55364_11_39	18	+	good	GGTTTTGGAATTACAGGTGTGAGCCACCATGCCTGGCCTGCTTTGACATATTTTATAGTGTGTTAATTACAAATAGTCTTCATATGCCAGAATATAAGAGCAAGTGTTATCTACTTTTTA	120
chr2	178652839	178652959	TTN_7273_201_2	18	-	good	AAATGTAATTTCACTAATATCTTTTAAGTGCCAGAGGCTCCCATAGAGGTTGTTCCTGAAAAGAAAATGCCCTTGGCTCCTCCTAAAAAGCCTGAAGTCCCTCCTGTTAAAGGTATTTGT	120
chr2	178664006	178664126	TTN_7273_170_2	18	-	good	GAGTGTAAAAATACTAATATCTTTCAAGTGCACGAAGCTCCCAAAGAGATTATCCCTGAAAAGAAAGTGTCGGTGGTGCCTCCTAAAAAGCCTGAAGTCCCACCTGTTAAAGGTATTTGT	120
chr11	314215	314335	IFITM1_8519_1_6	17	+	good	AGCACCATCCTTCCAAGGTCCACCGTGATCAACATCCACAGCGAGACCTCCGTGCCCGACCATGTCGTCTGGTCCCTGTTCAACACCCTCTTCTTGAACTGGTGCTGTCTGGGCTTCATA	120
chr12	52449542	52449662	KRT6B_3854_5_3	17	-	good	AGTTGATCTTATGACCTTCTGTTCTGCAGGAGCTGTCCCAGATGCAGACCCACATCTCAGACACATCCGTGGTGCTATCCATGGACAACAACCGCAACCTGGACCTGGACAGCATCATCG	120
chr12	52471205	52471325	KRT6C_286887_5_3	17	-	good	AGTTGATCTTATGACCTTCTGTTCTGCAGGAGCTGTCCCAGATGCAGACCCACATCTCAGACACATCCGTGGTGCTATCCATGGACAACAACCGCAACCTGGACCTGGACAGCATCATCG	120
chr2	178653012	178653132	TTN_7273_200_1	17	-	good	CTTTTAAGTGCCAGAGGCTCCCAAAGAAGTTGTTCCTGAAAAGAAAGTGCCAGTGACTCCTCCTAAAAAACCTGAAGTCCCACCTGTTAAAGGTATTTGTCACTGGCTTTAGGCTTCAGA	120
chr2	178653417	178653537	TTN_7273_198_2	17	-	good	CTAAGTGAAAAACTACTAATATCTTTCAAGTGCCTGAAGTCCCACAAGAAATTGTGCCAGAAAAGAAAACACTGGTGCTTCCTAAAAAGCCAGAAGTTCCACCTGTTACAGGTACTTGTC	120
chr2	178654903	178655023	TTN_7273_191_2	17	-	good	AAATGTAATTTCACTAATATCTTTCAAGTGCCTGAGGCTCCCAAAGAAGTTGTTCCTGAAAAGAAAGTGCCAGTGCCTCCTCCTAAAAAGCCTGAAGTGCCACCCACAAAAGGTAGACAC	120
chr2	178657677	178657797	TTN_7273_189_2	17	-	good	CTAAGTGAAAAACTACTAATATCTTTCAAGTGCCTGAAGTCCCACAAGAAATTGTGCCAGAAAAGAAAACACTGGTGCTTCCTAAAAAGCCAGAAGTTCCACCTGTTACAGGTACTTGTC	120
chr2	178659163	178659283	TTN_7273_182_2	17	-	good	AAATGTAATTTCACTAATATCTTTCAAGTGCCTGAGGCTCCCAAAGAAGTTGTTCCTGAAAAGAAAGTGCCAGTGCCTCCTCCTAAAAAGCCTGAAGTGCCACCCACAAAAGGTAGACAC	120
chr2	178661938	178662058	TTN_7273_180_2	17	-	good	CTAAGTGAAAAACTACTAATATCTTTCAAGTGCCTGAAGTCCCACAAGAAATTGTGCCAGAAAAGAAAACACTGGTGCTTCCTAAAAAGCCAGAAGTTCCACCTGTTACAGGTACTTGTC	120
chr2	178663424	178663544	TTN_7273_173_2	17	-	good	AAATGTAATTTCACTAATATCTTTCAAGTGCCTGAGGCTCCCAAAGAAGTTGTTCCTGAAAAGAAAGTGCCAGTGCCTCCTCCTAAAAAGCCTGAAGTGCCACCCACAAAAGGTAGACAC	120
chr5	10278824	10278944	CMBL_134147_6_22	17	-	good	GTGGGTGTTTCCCATGTGCCTTTCATGGGATCCTTCTTTGACCTCACAGACGGCCTGATTCCTGAGTGTCCAACCTGTGGCCAGGTGTCCCTCTCGCAGGAAGCTTGTTTATCCTGGCAC	120
chr11	314266	314386	IFITM1_8519_1_7	16	+	good	GTGCCCGACCATGTCGTCTGGTCCCTGTTCAACACCCTCTTCTTGAACTGGTGCTGTCTGGGCTTCATAGCATTCGCCTACTCCGTGAAGGTGCGTATGGCCCTGGCGGAAATCCAGGGG	120
chr11	314949	315069	IFITM1_8519_2_2	16	+	good	TGACCGGGGCCCAGGCCTATGCCTCCACCGCCAAGTGCCTGAACATCTGGGCCCTGATTCTGGGCATCCTCATGACCATTGGATTCATCCTGTTACTGGTATTCGGCTCTGTGACAGTCT	120
chr15	23442409	23442529	GOLGA6L2_283685_6_1	16	-	good	TTAACCTTTCTCTATTTGCAGTACATCGAGGAGTTAACAAAGGAGAGGGACGCCCTGAGTCTGGAACTGTACAGGAACACGTAGGATGGGGGAAGGTGGGATGGGAGGTCTGGGGGCCCT	120
chr15	23442429	23442549	GOLGA6L2_283685_6_2	16	-	good	TCTGCCTGCTCTGTCCTGACTTAACCTTTCTCTATTTGCAGTACATCGAGGAGTTAACAAAGGAGAGGGACGCCCTGAGTCTGGAACTGTACAGGAACACGTAGGATGGGGGAAGGTGGG	120
chr15	23443923	23444043	GOLGA6L2_283685_5_4	16	-	good	TGTCAGAAAACTGAACTGGAGACAGCGCTCTATTACAGCCAGGATGCTGCCAGGAAATTTGAAGATGGGAACCTGGGCACCCCATCATCCTTCAACCTGGCACTTTCACAGGCCTTTAGG	120
chr17	47310348	47310468	ITGB3_3690_15_5	16	+	good	TGTGGGTCTGTGTGTGTGTATGTGGGGGTCTGTGTGTTTATGTGTGTGTGTTGTGTGTGGGAGTGTGTAATTTAAAATTGTGATGTGTCCTGATAAGCTGAGCTCCTTAGCCTTTGTCCC	120
chr2	178663810	178663930	TTN_7273_171_2	16	-	good	AAATGTAATTTCACTAATATCTTTCAAGTGCCAGAAGCTTCCAAAGAGGTTATCCGCGAAGAGAAAGTGCCCTTGGCTCCTCCTAAAGAGCCTGAAGTCCCACCTGTTAAAGGTAGTTGC	120
chr3	123418909	123419029	ADCY5_111_2_4	16	-	good	TGTTGTCTGTAAGCTGGAGGACCAGAAAAGCCAGTGACGTGGTTTCAGTCCAAGCCTGAAGGCCTGAAACCCAGGAGAGACAATGTTGTAAGTCCCAGCCTAAGTCAGAGGCCTGAGAAC	120
chr6	106569485	106569605	AIM1_202_22_19	16	+	good	ATGCTGGGATTACAGGCCTGAGCCACTGCGCCCAGCCAGGATTTGAATTATTTTAACTCATCCATGGGCTGCCCTAGAATGTCACAAATGAGGGTTGTTTAATGCCTTTCTTATAGCTGC	120
chr12	52451567	52451687	KRT6B_3854_1_2	15	-	good	CCCCTGGAGGCATCCAAGAGGTCACTGTCAACCAGAGTCTCCTGACTCCCCTCAACCTGCAAATTGACCCCGCCATCCAGCGGGTGCGGGCCGAGGAGCGTGAGCAGATCAAGACCCTCA	120
chr2	178652429	178652549	TTN_7273_203_1	15	-	good	CTTTTAAGTGCCAGAGGCTCCGAAAGAAGTTGTTCCTGAAAAGAAAGTGCCAGCGGCTCCTCCTAAAAAGCCTGAAGTCACACCTGTTAAAGGTATTTGTCACTGATTTTAGGCTTCAGA	120
chr2	178653209	178653329	TTN_7273_199_1	15	-	good	CTTTTAAGTGCCAGAGGCTCCCAAAGAAGTTGTCCTTGAAAAGAAAGTGCCCTTGGCTCCTCCTAAAAAGCCTGAAGTCCCACCTGTTAAAGGTATTTGTCACTGACCTTAGGCTTCAGA	120
chr2	178657469	178657589	TTN_7273_190_1	15	-	good	CTTTTAAGTGCCAGAGGCTCCCAAAGAAGTTGTCCTTGAAAAGAAAGTGCCCTCGACTCCTCCTAAAAAGCCTGAAGTCCCACCTGTTAAAGGTATTTGTCACTGATTTTAGGCTTCAGA	120
chr2	178661730	178661850	TTN_7273_181_1	15	-	good	CTTTTAAGTGCCAGAGGCTCCCAAAGAAGTTGTCCTTGAAAAGAAAGTGCCCTCGGCTCCTCCTAAAAAGCCTGAAGTCCCACCTGTTAAAGGTATTTGTCACTGATTTTAGGCTTCAGA	120
chr2	178663986	178664106	TTN_7273_170_1	15	-	good	CTTTCAAGTGCACGAAGCTCCCAAAGAGATTATCCCTGAAAAGAAAGTGTCGGTGGTGCCTCCTAAAAAGCCTGAAGTCCCACCTGTTAAAGGTATTTGTCACTGACTTTAGGCTTCAGA	120
chr11	314164	314284	IFITM1_8519_1_5	14	+	good	CAGAAGATGCACAAGGAGGAACATGAGGTGGCTGTGCTGGGGCCACCCCCCAGCACCATCCTTCCAAGGTCCACCGTGATCAACATCCACAGCGAGACCTCCGTGCCCGACCATGTCGTC	120
chr15	23442030	23442150	GOLGA6L2_283685_7_3	14	-	good	CATTCCTTTCTCTACTGCCTCGGGCCATAGCATAACCAATGAGGAGCTGAAGAAGAAAAATGCCGAACTACAAGAAAAACTTCGACTTGCAGAATCTGAAAAGTCTGAGATCCAGCTCAA	120
chr2	108309597	108309717	SULT1C2_6819_9_23	14	+	good	CTGAATGCTTTTTGTTGGATTTCGTAGGGTATTTTTTTTAAAATAGGGTCTTGCTATGTTGCCCAGGCTGGTCTTAACTGACTGCTTTTTATTATTACCATGCACTGGCAATTCCAAACA	120
chr2	178651211	178651331	TTN_7273_209_1	14	-	good	TATATTTGAAGTGCCTGAAGTTCCAAAAGAAGTTGTTCCAGAAAAGAAAGTAGCTGTTCCCAAAAAGCCAGAAGTCCCACCAGCAAAAGGTACATGTCACTAATGAGATTCTGCAGAAAA	120
chr2	178651444	178651564	TTN_7273_208_2	14	-	good	CTTAAACAACTACTAATATCTTTTATAGTGCCCGAGGTGCCCAAGGAGGTTGTTCCTGAAAAGAAGGTGCCTCTGGTGGTTCCCAAAAAGCCAGAAGCCCCACCTGCTAAAGGTATATGT	120
chr2	178652624	178652744	TTN_7273_202_1	14	-	good	CTTTTAAGTACCAGAGGCTCCCAAAGAGGTTGTTCCTGAAAAGAAAGTGCCCTCGGCTCCTCCTAAAAAGCCTGAAGTCCCACCTGTTAAAGGTATTTGTCATTGAGTTTAAGCGTCAGA	120
chr2	178652819	178652939	TTN_7273_201_1	14	-	good	CTTTTAAGTGCCAGAGGCTCCCATAGAGGTTGTTCCTGAAAAGAAAATGCCCTTGGCTCCTCCTAAAAAGCCTGAAGTCCCTCCTGTTAAAGGTATTTGTCACTGGCTTTAGGCTTCAGA	120
chr2	178663598	178663718	TTN_7273_172_1	14	-	good	CTTTTAAGTACCAGAGCCTCCCAAAGAAGTAGTTCCTGAAAAGAAAGCGCCAGTGGCTCCTCCTAAAGAGCCTGAAGTCCCACCTGTTAAAGGTATTTGTCACTGATTTTAGGCTTCAGA	120
chr2	178663618	178663738	TTN_7273_172_2	14	-	good	GAATGTAATTTTGCTAATATCTTTTAAGTACCAGAGCCTCCCAAAGAAGTAGTTCCTGAAAAGAAAGCGCCAGTGGCTCCTCCTAAAGAGCCTGAAGTCCCACCTGTTAAAGGTATTTGT	120
chr5	10278344	10278464	CMBL_134147_6_14	14	-	good	GGGACTCACGCTGTGACTGAGAGGGGTCGGTGTGGGTAGGATATCGGCATGGTCCATGTGGGTGTGGGGGTCAGTGGGACAAGTCAAGCAGGTGGTATCCAGCTGTCCATGGGAAGGTGG	120
chr7	35863535	35863655	SEPT7_989_5_1	14	+	good	CCCTTATTTCTTTTAGGTGAATCTGGATTGGGAAAGTCGACATTAATCAACTCATTATTCCTCACAGATTTGTATTCTCCAGAGTATCCAGGTCCTTCTCATAGAATTAAAAAGACTGTA	120
chr7	35863555	35863675	SEPT7_989_5_2	14	+	good	ATCTGGATTGGGAAAGTCGACATTAATCAACTCATTATTCCTCACAGATTTGTATTCTCCAGAGTATCCAGGTCCTTCTCATAGAATTAAAAAGACTGTACAGGTATGGATATTAGTATT	120
chr1	201824846	201824966	NAV1_89796_34_85	13	+	good	TCCCAGATCTGCTGAATCAGAAACTCTAATGAGAGGACCCGGCAATCCACGTTTTAATAAGCCCTCCTGGTGATTCTGATGCACACTAAATTCAACTGTTTTAAAGGGAAAGCCCTTTAT	120
chr14	104941542	104941662	AHNAK2_113146_8_73	13	-	good	GATGTCCAGGCCCCAGGATCCATGCTGGATGGTGCGCGGCTTGAGGGGGACCTGTCCCTGGCCCACGAGGATGTAGCTGGGAAAGACAGTAAGTTTCAAGGACCAAAACTGAGCACGTCT	120
chr15	23445304	23445424	GOLGA6L2_283685_2_1	13	-	good	TCAGTGGAACATTGCTGGTGTTGGTACCAGAGCAACTGACACCAAAAAGAAGAAAATAAATAATGGCACTAACCCTGAGACAACCACTTCGGAGGGTTGCCATTCACCTGAGGATGTGGG	120
chr19	4172205	4172325	CREB3L3_84699_10_11	13	+	good	AGGAGCAGAAGCAAAGAGCAGACACACATACAGCCTGAAACAGACCTGGACAGACAGACACAGCCTGAAACAGACCCGGACAGACAGACACAGCCTGAAACAGACCCAGACAAACAGACA	120
chr2	178652255	178652375	TTN_7273_204_2	13	-	good	AAATGTAATTTCACTATTATCTTTCAAGTGCCTGAGGCTCCCAAAGAAGTTGTTCCTGAAAAGAAAGTGCCAGTGCCTCCTCCTAAAAAGCCTGAAGTGCCACCCACAAAAGGTAGACAC	120
chr2	178653397	178653517	TTN_7273_198_1	13	-	good	ATCTTTCAAGTGCCTGAAGTCCCACAAGAAATTGTGCCAGAAAAGAAAACACTGGTGCTTCCTAAAAAGCCAGAAGTTCCACCTGTTACAGGTACTTGTCATTTGACCTTAAGCTTCAGA	120
chr2	178654003	178654123	TTN_7273_195_2	13	-	good	AATTATAAAAATACTAATATCTTTCAAGTGCCTGAAGCTGCTCAAGAAGTTGTCCCAGAAAAGAAAATTCCCAAGGCACCAATCAAAAAACCAGAAGCCCCCGCAGTTACAGGTACATGT	120
chr2	178657657	178657777	TTN_7273_189_1	13	-	good	ATCTTTCAAGTGCCTGAAGTCCCACAAGAAATTGTGCCAGAAAAGAAAACACTGGTGCTTCCTAAAAAGCCAGAAGTTCCACCTGTTACAGGTACTTGTCATTTGACCTTAAGCTTCAGA	120
chr2	178658263	178658383	TTN_7273_186_2	13	-	good	AATTATAAAAATACTAATATCTTTCAAGTGCCTGAAGCTGCTCAAGAAGTTGTCCCAGAAAAGAAAATTCCCAAGGCACCAATCAAAAAACCAGAAGCCCCCGCAGTTACAGGTACATGT	120
chr2	178661918	178662038	TTN_7273_180_1	13	-	good	ATCTTTCAAGTGCCTGAAGTCCCACAAGAAATTGTGCCAGAAAAGAAAACACTGGTGCTTCCTAAAAAGCCAGAAGTTCCACCTGTTACAGGTACTTGTCATTTGACCTTAAGCTTCAGA	120
chr2	178662524	178662644	TTN_7273_177_2	13	-	good	AATTATAAAAATACTAATATCTTTCAAGTGCCTGAAGCTGCTCAAGAAGTTGTCCCAGAAAAGAAAATTCCCAAGGCACCAATCAAAAAACCAGAAGCCCCCGCAGTTACAGGTACATGT	120
chr20	44904989	44905109	YWHAB_7529_6_2	13	+	good	GGCTTACCAGGAAGCATTTGAAATTAGTAAGAAAGAAATGCAGCCTACACACCCAATTCGTCTTGGTCTGGCACTAAATTTCTCAGTCTTTTACTATGAGATTCTAAACTCTCCTGAAAA	120
chr7	100958231	100958351	MUC3A_4584_2_108	13	+	good	CGAGACCACATCCCACAGTACTCCCAGCTTCACTTCTTTGATCACCACCACGGAGACCACCTCACACAGGTGGGGGACCACCGAGACCACATCCTACAGTACTCCCAGCTTCACTTCTTC	120
chr1	201824726	201824846	NAV1_89796_34_83	12	+	good	AGTAAGTGAGTGATCCCCTGGTTTCTCATTCCTTAAAGCAGTGGTTCGCAAAGTATGGCACAAGACCAGCAGCATCAGCAGCCTTTGGGAACTTGTTAGAAACGAAAATTCTCAATCCCA	120
chr12	55750120	55750240	GDF11_10220_3_12	12	+	good	AGGTTTGACAAAAAGACAGAGAGATGTAGAGACAGTGATAGAGACAGAGGAACAAAAAGAGCAGCAGTGAGAAGGCAAAGAGAGAGGCAGAAGAGACAGACGAGGCAGAGACAAAACACT	120
chr12	103938331	103938451	HSP90B1_7184_7_1	12	+	good	TTCAACAGACTGAAACTGTTGAGGAGCCCATGGAGGAAGAAGAAGCAGCCAAAGAAGAGAAAGAAGAATCTGATGATGAAGCTGCAGTAGAGGAAGAAGAAGAAGAAAAGAAACCAAAGA	120
chr12	52448834	52448954	KRT6B_3854_6_1	12	-	good	AGATCACAGCAGGCAGACATGGGGACGACCTGCGCAACACCAAGCAGGAGATTGCTGAGATCAACCGCATGATCCAGAGGCTGAGATCTGAGATCGACCACGTCAAGAAGCAGGTATGGT	120
chr12	52470497	52470617	KRT6C_286887_6_1	12	-	good	AGGTCACAGCAGGCAGACATGGGGACGACCTGCGCAACACCAAGCAGGAGATTGCTGAGATCAACCGCATGATCCAGAGGCTGAGATCTGAGATCGACCATGTCAAGAAGCAGGTACAGT	120
chr12	52489935	52490055	KRT6A_3853_6_1	12	-	good	AGGTCACAGCAGGCAGACATGGGGACGACCTGCGCAACACCAAGCAGGAGATTGCTGAGATCAACCGCATGATCCAGAGGCTGAGATCTGAGATCGACCACGTCAAGAAGCAGGTATGGT	120
chr15	23439413	23439533	GOLGA6L2_283685_9_2	12	-	good	CTGTCAACAAGGCCTACAGAAGCATAAGCCGCCATGTCACTGTGTGAATATAGTCTGAGCACAAACTTGAAAAAAAAAAAAAAAAAGAAAAGAAAATTTACTTTAAATTGTGGTAAAATA	120
chr15	23441948	23442068	GOLGA6L2_283685_7_1	12	-	good	CGACTTGCAGAATCTGAAAAGTCTGAGATCCAGCTCAACGTGAAGGAGCTAAAAAGGAAACTGGAGAGGGCCAAGTTCCTGCTGCCACAGGTGAGCGGCTGCAGCCCCAGGGGTTGTGGG	120
chr15	23441989	23442109	GOLGA6L2_283685_7_2	12	-	good	AGGAGCTGAAGAAGAAAAATGCCGAACTACAAGAAAAACTTCGACTTGCAGAATCTGAAAAGTCTGAGATCCAGCTCAACGTGAAGGAGCTAAAAAGGAAACTGGAGAGGGCCAAGTTCC	120
chr15	23443746	23443866	GOLGA6L2_283685_5_1	12	-	good	GCCGGCCGCTTGCATCATTCCTGGCACTTTGCAGGAGAGTTACAGCGGGCTCTCTCTGCTGTGTCCACATGGCACAAGAAGGCAGACAGGGTAAGTCCAATCACCTCCCCAGTCTCCTGG	120
chr15	23445324	23445444	GOLGA6L2_283685_2_2	12	-	good	CCACAGTTTACAGACTATCGTCAGTGGAACATTGCTGGTGTTGGTACCAGAGCAACTGACACCAAAAAGAAGAAAATAAATAATGGCACTAACCCTGAGACAACCACTTCGGAGGGTTGC	120
chr2	178658067	178658187	TTN_7273_187_2	12	-	good	CTAAGTATAAAACTACTAATATCTTTCAAGTGCCAGAAGTTCCTCAAGAAGCCGCAGAAAAAGAAATTCCCGTGGCTCCACCCAAAAAACCAGAAGCTCCGATTGTCCCAGGTACACTTT	120
chr2	178662328	178662448	TTN_7273_178_2	12	-	good	CTAAGTATAAAACTACTAATATCTTTCAAGTGCCAGAAGTTCCTCAAGAAGCCACAGAAAAAGAAATTCCCGTGGCTCCACCCAAAAAACCAGAAGCTCCAATTGTCCCAGGTACACTTT	120
chr12	52450531	52450651	KRT6B_3854_2_4	11	-	good	CTGGAAAATGACCATTTTGCTTCCCCTCCAGGTGCGGTTCCTAGAGCAGCAGAACAAGGTTCTGGACACCAAGTGGACCCTGCTGCAGGAGCAGGGCACCAAGACTGTGAGGCAGAACCT	120
chr12	52471652	52471772	KRT6C_286887_3_2	11	-	good	CCCACTGGCTCATATGTGTCCTATGCCTTTCTTCCTGTAGATATGAGGATGAAATCAACAAGCGCACAGCAGCAGAGAATGAATTTGTGACTCTGAAGAAGGTGAGCAGATGAAGCCGGG	120
chr13	30205719	30205839	KATNAL1_84056_12_53	11	-	good	CACACAGAGTCTTTATTGCAGAAGACAGTGTGTTGCCTTATAGGCGTGAGACACACACACACACACACACACACACACACACACACACAGTCTTTATTGCAGAAGACAGTGTGTTGCCTT	120
chr15	23443982	23444102	GOLGA6L2_283685_5_5	11	-	good	TCAGCACTTGCTTGTCTTTTCTCCCAAAGGCCCAGGATCATACAATACGAATTCTCACGTGTCAGAAAACTGAACTGGAGACAGCGCTCTATTACAGCCAGGATGCTGCCAGGAAATTTG	120
chr19	14492835	14492955	GIPC1_10755_2_2	11	-	good	CACAACCACCTTGAGAGTGACAGGAATTCCACCCATTTTTCAGATGAAGAAACTGAGGCCCTGTGATGTGAAGTGACTTGCCCCCCAGCCACACAGCTGGTAAGTGGCAGGGGTGGGATT	120
chr2	178653983	178654103	TTN_7273_195_1	11	-	good	CTTTCAAGTGCCTGAAGCTGCTCAAGAAGTTGTCCCAGAAAAGAAAATTCCCAAGGCACCAATCAAAAAACCAGAAGCCCCCGCAGTTACAGGTACATGTCAGCTCAACCTTATCCTGCA	120
chr2	178654883	178655003	TTN_7273_191_1	11	-	good	CTTTCAAGTGCCTGAGGCTCCCAAAGAAGTTGTTCCTGAAAAGAAAGTGCCAGTGCCTCCTCCTAAAAAGCCTGAAGTGCCACCCACAAAAGGTAGACACCCTCTTGTTGCTGTGTTTGA	120
chr2	178658243	178658363	TTN_7273_186_1	11	-	good	CTTTCAAGTGCCTGAAGCTGCTCAAGAAGTTGTCCCAGAAAAGAAAATTCCCAAGGCACCAATCAAAAAACCAGAAGCCCCCGCAGTTACAGGTACATGTCAGCTCAACCTTATCCTGCA	120
chr2	178659143	178659263	TTN_7273_182_1	11	-	good	CTTTCAAGTGCCTGAGGCTCCCAAAGAAGTTGTTCCTGAAAAGAAAGTGCCAGTGCCTCCTCCTAAAAAGCCTGAAGTGCCACCCACAAAAGGTAGACACCCTCTTGTTGCTGTGTTTGA	120
chr2	178662504	178662624	TTN_7273_177_1	11	-	good	CTTTCAAGTGCCTGAAGCTGCTCAAGAAGTTGTCCCAGAAAAGAAAATTCCCAAGGCACCAATCAAAAAACCAGAAGCCCCCGCAGTTACAGGTACATGTCAGCTCAACCTTATCCTGCA	120
chr2	178663404	178663524	TTN_7273_173_1	11	-	good	CTTTCAAGTGCCTGAGGCTCCCAAAGAAGTTGTTCCTGAAAAGAAAGTGCCAGTGCCTCCTCCTAAAAAGCCTGAAGTGCCACCCACAAAAGGTAGACACCCTCTTGTTGCTGTGTTTGA	120
chr20	44901549	44901669	YWHAB_7529_3_2	11	+	good	GTGAGCTGGTACAGAAAGCCAAACTCGCTGAGCAGGCTGAGCGATATGATGATATGGCTGCAGCCATGAAGGCAGTCACAGAACAGGGGCATGAACTCTCCAACGAAGAGAGAAATCTGC	120
chr3	123418750	123418870	ADCY5_111_2_1	11	-	good	TCAGCTCAAGAAGAGAGTGAATTCTCCCCTCCTCTACCTTTTTGCTCTATTCAAGCCTTCAGTGGATTTGATAACGCCCACCTGAATTTGGTGAGGGCGATTGCTATGGTTTGAGTTTGT	120
chr7	35872646	35872766	SEPT7_989_6_1	11	+	good	GCACCAATTACTCTTACAGGTGGAACAATCCAAAGTTTTAATCAAAGAAGGTGGTGTTCAGTTGCTGCTCACAATAGTTGATACCCCAGGATTTGGAGATGCAGTGGATAATAGTAATTG	120
chr7	35872666	35872786	SEPT7_989_6_2	11	+	good	TGGAACAATCCAAAGTTTTAATCAAAGAAGGTGGTGTTCAGTTGCTGCTCACAATAGTTGATACCCCAGGATTTGGAGATGCAGTGGATAATAGTAATTGGTAAGAAGGGTTTGTCCTCA	120
chr7	35873638	35873758	SEPT7_989_7_1	11	+	good	AGCTGGCAGCCTGTTATCGACTACATTGATAGTAAATTTGAGGACTACCTAAATGCAGAATCACGAGTGAACAGACGTCAGATGCCTGATAACAGGGTGCAGTGTTGTTTATACTTCATT	120
chr7	35873658	35873778	SEPT7_989_7_2	11	+	good	CTACATTGATAGTAAATTTGAGGACTACCTAAATGCAGAATCACGAGTGAACAGACGTCAGATGCCTGATAACAGGGTGCAGTGTTGTTTATACTTCATTGCTCCTTCAGGACATGGGTC	120
chr7	35890660	35890780	SEPT7_989_12_1	11	+	good	ATGACAGAACACACATGCAGGACTTGAAAGATGTTACTAATAATGTCCACTATGAGAACTACAGAAGCAGAAAACTTGCAGCTGTGACTTATAATGGAGTTGATAACAACAAGAATAAAG	120
chr7	35890680	35890800	SEPT7_989_12_2	11	+	good	GACTTGAAAGATGTTACTAATAATGTCCACTATGAGAACTACAGAAGCAGAAAACTTGCAGCTGTGACTTATAATGGAGTTGATAACAACAAGAATAAAGGGCAGCTGACTAAGTAAGTA	120
chr1	52667409	52667529	FAM159A_348378_5_2	10	+	good	CTTCCTGGCAACAACCACAATTGTAATTCGTTCAAAGAGATTGACTGCTGTGGAGACAGATCATCACCATCACCATCACCATCACCATCACCACCACCACCATCATCATCATTGTCATCG	120
chr1	52667450	52667570	FAM159A_348378_5_3	10	+	good	TGACTGCTGTGGAGACAGATCATCACCATCACCATCACCATCACCATCACCACCACCACCATCATCATCATTGTCATCGTCATCATTATGTTGCTTTTAGCTCACTGGAGCCTCACAGAA	120
chr12	52447909	52448029	KRT6B_3854_7_4	10	-	good	ACAAGTTCTTTCTCTTCCTTTGCCCTCCTAGTGTGCCAACCTACAGGCCGCCATTGCTGATGCTGAGCAGCGTGGGGAGATGGCCCTCAAGGATGCTAAGAACAAGCTGGAAGGGCTGGA	120
chr12	52472191	52472311	KRT6C_286887_2_4	10	-	good	CTGGAAAATGACCATCTTGCTTCCCTTCCAGGTGCGGTTCCTAGAGCAGCAGAACAAGGTTCTGGACACCAAGTGGACCCTGCTGCAGGAGCAGGGCACCAAGACTGTGAGGCAGAACCT	120
chr12	52473226	52473346	KRT6C_286887_1_2	10	-	good	CCCCTGGAGGCATCCAAGAGGTCACCGTCAACCAGAGTCTCCTGACTCCCCTCAACCTGCAAATTGACCCCGCCATCCAGCGGGTGCGGGCCGAGGAGCGTGAGCAGATCAAGACCCTCA	120
chr12	52488459	52488579	KRT6A_3853_7_4	10	-	good	ACAAGTTTCTTCTATTCCTTTCCTCTTCCAGTGCGCCAACCTGCAGGCCGCCATTGCTGATGCTGAGCAGCGTGGGGAGATGGCCCTCAAGGATGCCAAGAACAAGCTGGAAGGGCTGGA	120
chr12	52492675	52492795	KRT6A_3853_1_2	10	-	good	CCTGGAGGCATCCAAGAGGTCACCGTCAACCAGAGTCTCCTGACTCCCCTCAACCTGCAAATCGATCCCACCATCCAGCGGGTGCGGGCTGAGGAGCGTGAACAGATCAAGACCCTCAAC	120
chr15	23439469	23439589	GOLGA6L2_283685_9_3	10	-	good	TCTTCTACCGAGGAGACAAGAGAAAGATGAAGATCATCAATATCTAAAAGTTGGCACTGTCAACAAGGCCTACAGAAGCATAAGCCGCCATGTCACTGTGTGAATATAGTCTGAGCACAA	120
chr19	4172727	4172847	CREB3L3_84699_10_20	10	+	good	CAGACAGACAGACCGACGCAGCCTGAAAGAGACCCAGACAGAGAGACAGGCAGACACAGCCTAAAACAGACCTGGACAGACAGGCAGACGTAGTCTGAAACAGACCTGAACAGACAGACA	120
chr2	178652235	178652355	TTN_7273_204_1	10	-	good	CTTTCAAGTGCCTGAGGCTCCCAAAGAAGTTGTTCCTGAAAAGAAAGTGCCAGTGCCTCCTCCTAAAAAGCCTGAAGTGCCACCCACAAAAGGTAGACACCCTCATGGTGCTGTGTTTGA	120
chr2	178653813	178653933	TTN_7273_196_2	10	-	good	ATTAACCTAAGTATAAAACTACTAATATCTTTCAAGTGCCAGAAGTTCCTCAAGAAGCCGCAGAAAAAGAAATTCCCGTGGCTCCACCCAAAAAACCAGAAGCTCCAATTGTCCCAGGTA	120
chr2	178654419	178654539	TTN_7273_193_1	10	-	good	TGAAGTGCCTGAAGTGCTGCCACCGAAGGAAGTGGTCCCAGAAAAGAAAGTACCGGTGCCTCCTGCCAAAAAGCCAGAAGCTCCACCTCCTAAAGGTAGGTATCATTACACATTGTCAGT	120
chr2	178654439	178654559	TTN_7273_193_2	10	-	good	ACACAAATTACAAATATCTTTGAAGTGCCTGAAGTGCTGCCACCGAAGGAAGTGGTCCCAGAAAAGAAAGTACCGGTGCCTCCTGCCAAAAAGCCAGAAGCTCCACCTCCTAAAGGTAGG	120
chr2	178658679	178658799	TTN_7273_184_1	10	-	good	TGAAGTGCCTGAAGTGCTGCCACCGAAGGAAGTGGTCCCAGAAAAGAAAGTACCGGTGCCTCCTGCCAAAAAGCCAGAAGCTCCACCTCCTAAAGGTAGGTATCATTACACATTGTCAGT	120
chr2	178658699	178658819	TTN_7273_184_2	10	-	good	ACACAAATTACAAATATCTTTGAAGTGCCTGAAGTGCTGCCACCGAAGGAAGTGGTCCCAGAAAAGAAAGTACCGGTGCCTCCTGCCAAAAAGCCAGAAGCTCCACCTCCTAAAGGTAGG	120
chr2	178662940	178663060	TTN_7273_175_1	10	-	good	TGAAGTGCCTGAAGTGCTGCCACCGAAGGAAGTGGTCCCAGAAAAGAAAGTACCGGTGCCTCCTGCCAAAAAGCCAGAAGCTCCACCTCCTAAAGGTAGGTATCATTACACATTGTCAGT	120
chr2	178662960	178663080	TTN_7273_175_2	10	-	good	ACACAAATTACAAATATCTTTGAAGTGCCTGAAGTGCTGCCACCGAAGGAAGTGGTCCCAGAAAAGAAAGTACCGGTGCCTCCTGCCAAAAAGCCAGAAGCTCCACCTCCTAAAGGTAGG	120
chr2	178663790	178663910	TTN_7273_171_1	10	-	good	CTTTCAAGTGCCAGAAGCTTCCAAAGAGGTTATCCGCGAAGAGAAAGTGCCCTTGGCTCCTCCTAAAGAGCCTGAAGTCCCACCTGTTAAAGGTAGTTGCCACTGACCTTAGGCTTCAGA	120
chr7	100956311	100956431	MUC3A_4584_2_76	10	+	good	TACCACAAACTTGGTAACCACCACCACCAAGACCACCTCACATAGTACCACCAGCTTCACTTCTTCAACCATCTACTCCACAGCCAGCACACCCACCACTGCCATCACCTCAGTTCCCAC	120
chr12	52449992	52450112	KRT6B_3854_3_2	9	-	good	CCCACTGGCTCAAATGTGTCCCATGCCTTTCTTCCTGTAGATATGAGGATGAAATCAACAAGCGCACAGCAGCAGAGAATGAATTTGTGACTCTGAAGAAGGTGAGCAGATGAAGCCAGG	120
chr12	52491072	52491192	KRT6A_3853_3_1	9	-	good	CCATGCCTTTCTTCCTGTAGATATGAGGATGAAATCAACAAGCGCACAGCAGCAGAGAATGAATTTGTGACTCTGAAGAAGGTGAGCAGATGAAGCCGGGGGTTCAAATTCATTTAGAAG	120
chr12	52491092	52491212	KRT6A_3853_3_2	9	-	good	CCCACTGGCTCAAATGTGTCCCATGCCTTTCTTCCTGTAGATATGAGGATGAAATCAACAAGCGCACAGCAGCAGAGAATGAATTTGTGACTCTGAAGAAGGTGAGCAGATGAAGCCGGG	120
chr12	52491647	52491767	KRT6A_3853_2_4	9	-	good	CTGGAAAATGATCATCTTGTCTCTCTTTCAGGTGCGGTTCCTGGAGCAGCAGAACAAGGTTCTGGAAACAAAGTGGACCCTGCTGCAGGAGCAGGGCACCAAGACTGTGAGGCAGAACCT	120
chr18	3272899	3273019	MYL12B_103910_4_2	9	+	good	TGTCGAGCAAAAAGGCAAAGACCAAGACCACCAAGAAGCGCCCTCAGCGTGCAACATCCAATGTGTTTGCCATGTTTGACCAGTCACAGATTCAGGAGTTCAAAGAGGCCTTCAACATGA	120
chr18	3272945	3273065	MYL12B_103910_4_3	9	+	good	GCGTGCAACATCCAATGTGTTTGCCATGTTTGACCAGTCACAGATTCAGGAGTTCAAAGAGGCCTTCAACATGATTGATCAGAACAGAGATGGCTTCATCGACAAGGAAGATTTGCATGA	120
chr18	3277271	3277391	MYL12B_103910_6_8	9	+	good	ATACCTTGATGCCATGATGAATGAGGCCCCAGGGCCCATCAATTTCACCATGTTCCTGACCATGTTTGGTGAGAAGTTAAATGGCACAGATCCTGAAGATGTCATCAGAAACGCCTTTGC	120
chr2	178664448	178664568	TTN_7273_169_2	9	-	good	TCTAAATGTAAAATTATTAATATCTTCAAAGTGCCGGAGGCTCTCAGAGAAGTTGTCCCGGAAAAGAAAGTGCATCCTCCCCAAAGGGCTGAAGTTGTACCTGTCAAAGGTACATTCTTA	120
chr20	44901647	44901767	YWHAB_7529_3_4	9	+	good	TCCAACGAAGAGAGAAATCTGCTCTCTGTTGCCTACAAGAATGTGGTAGGCGCCCGCCGCTCTTCCTGGCGTGTCATCTCCAGCATTGAGCAGAAAACAGAGAGGAATGAGAAGAAGCAG	120
chr5	10277564	10277684	CMBL_134147_6_1	9	-	good	AGGTAAAGGGAAAAAATGGCAACTTTAGCTTTTTTCCCCATGTATGTAATTTTAAATTTTCTTATAGCCCCATTAAAAAAAGGAAAGAGACACAAGTGAAATTAATTTTAATAATGCATT	120
chr7	35904341	35904461	SEPT7_989_15_3	9	+	good	TGGACATCAGTGTTTGTTGGATCCGTTTGACCAATTTGCACCAGTTTTATCCATAATGATGGATTTAACAGCATGACAAAAATTATTTTTTTTTTTGTTCTTGATGGAGATTAAGATGCC	120
chr9	130138354	130138474	GPR107_57720_20_57	9	+	good	CTCCTGCGTGATGACCTCATCGCCATCTCTGCTGTCTCATTCCACAGCCTCCCTCCCTCTTCTCTCCTCCTCTGCCCTCGCCCTTCCCCCTTCCCCATCCCCTCCCCCTCCTCCTCTGCC	120
chr12	52448854	52448974	KRT6B_3854_6_2	8	-	good	GCTGCAGTACGAGGAGCTGCAGATCACAGCAGGCAGACATGGGGACGACCTGCGCAACACCAAGCAGGAGATTGCTGAGATCAACCGCATGATCCAGAGGCTGAGATCTGAGATCGACCA	120
chr12	52469801	52469921	KRT6C_286887_7_4	8	-	good	AGAAGTTCCTTCTCTTCCTTTCCCCTCCTAGTGTGCCAGCCTGCAGGCTGCCATTGCTGATGCTGAGCAGCGTGGGGAGATGGCACTCAAGGATGCTAAGAACAAGCTGGAAGGGCTGGA	120
chr12	52471632	52471752	KRT6C_286887_3_1	8	-	good	CTATGCCTTTCTTCCTGTAGATATGAGGATGAAATCAACAAGCGCACAGCAGCAGAGAATGAATTTGTGACTCTGAAGAAGGTGAGCAGATGAAGCCGGGGGTTCAAATTCATTTAGAAG	120
chr15	23439357	23439477	GOLGA6L2_283685_9_1	8	-	good	GAGCACAAACTTGAAAAAAAAAAAAAAAAAGAAAAGAAAATTTACTTTAAATTGTGGTAAAATACTAGCCAGGCCTTGTGGCCGAAACCTACAACCGCAGCACTTTGGGAGACCTAGAGG	120
chr15	78766794	78766914	ADAMTS7_11173_19_21	8	-	good	CACACTGGGCCCTGAAGGCTCAGGCAGCGGCTCCTCCAGCCACGAGCTCTTCAACGAGGCTGACTTCATCCCGCACCACCTGGCCCCACGCCCTTCACCCGCCTCATCACCCAAGCCAGG	120
chr15	78766853	78766973	ADAMTS7_11173_19_22	8	-	good	GCCCAGCAGCCAGCCAGCGAAGTCACCTGCTCTCTGCCACTCTGTCGGTGGCCCCTGGGCACACTGGGCCCTGAAGGCTCAGGCAGCGGCTCCTCCAGCCACGAGCTCTTCAACGAGGCT	120
chr18	3277792	3277912	MYL12B_103910_7_2	8	+	good	GCTGCTGACAACCATGGGGGATCGGTTTACAGATGAGGAAGTGGATGAGCTGTACAGAGAAGCACCTATTGACAAAAAGGGGAATTTCAATTACATCGAGTTCACACGCATCCTGAAACA	120
chr2	178653591	178653711	TTN_7273_197_1	8	-	good	ATCTTTCAAGTGCCTGAAGCTCAAGAAGTTGTCCCAGAAAAGAAAGTTCCTAAGGCTCCTCCCACAAAACCAGAAGCCCCACCTGCCACAGGTATTTTTTACCCCTGTCCTTTTTCTGCA	120
chr2	178654199	178654319	TTN_7273_194_2	8	-	good	TAACTAAAAGATACTAATATCTTCAAAGTTCCTGAAGCTCCTAAAGAAGTTGTACTTGAAAAGAAAGTATCTGTGGCTGTGCCCAAAAAACCGGAAGCCCCACGTGCAAAAGGTATTTAT	120
chr2	178654736	178654856	TTN_7273_192_2	8	-	good	AATAATGAAAATACTAATATCTTTAAAGTCCCAGAGGTGCCAAAGGCAGCTGTCCCAGAAAAGAAGGTGCCTGAAGCTATTCCTCCCAAACCGGAAAGTCCTCCCCCTGAAGGTAATGCC	120
chr2	178657851	178657971	TTN_7273_188_1	8	-	good	ATCTTTCAAGTGCCTGAAGCTCAAGAAGTTGTCCCAGAAAAGAAAGTTCCTAAGGCTCCTCCCACAAAACCAGAAGCCCCACCTGCCACAGGTATTTTTTACCCCTGTCCTTTTTCTGCA	120
chr2	178658996	178659116	TTN_7273_183_2	8	-	good	AATAATGAAAATACTAATATCTTTAAAGTCCCAGAGGTGCCAAAGGCAGCTGTCCCAGAAAAGAAGGTGCCTGAAGCTATTCCTCCCAAACCGGAAAGTCCTCCCCCTGAAGGTAATGCC	120
chr2	178662112	178662232	TTN_7273_179_1	8	-	good	ATCTTTCAAGTGCCTGAAGCTCAAGAAGTTGTCCCAGAAAAGAAAGTTCCTAAGGCTCCTCCCACAAAACCAGAAGCCCCACCTGCCACAGGTATTTTTTACCCCTGTCCTTTTTCTGCA	120
chr3	123419015	123419135	ADCY5_111_2_6	8	-	good	GCGTTCCCTGGAGAAACAGAACCCTTAGGATTTATATAGACATATAGAAAGATTTACTGTGGGGGATTGGCTCATGCCGTTACGGAGACTGAGAAGACCCATGAGCTGTTGTCTGTAAGC	120
chr5	10278284	10278404	CMBL_134147_6_13	8	-	good	GGTGTGGGGGTCAGTGGGACAAGTCAAGCAGGTGGTATCCAGCTGTCCATGGGAAGGTGGTCCCAGGAGGCGGTTTTGTAAGGCAGATGTCTGGATCGACCACCTTGGGGAACAGTGAGA	120
chr5	10278944	10279064	CMBL_134147_6_24	8	-	good	GACTTTGGGCAAGTGACTTGATGTTGTAGTTTTTTTCCTAATTTTGTCTTGACGTCCTTCTCAGGAGAGAGTGGCTGTAAACTCTAGCCCTGCCCTGACGGGGATCCTGGGGATGTGGTC	120
chr5	10307965	10308085	CMBL_134147_1_8	8	-	good	TCCTCCCTCAAGGCTGCCTGATTCTCTTCTCCCTTCCTCTCTGCGGTTCCCTCCCTCCCACCCCCTCTCCCTGCACCTTTCTTTATCTTGGAGCCTCTCCCATCTCTCCCTCCCTCTTCC	120
chr7	35882460	35882580	SEPT7_989_9_1	8	+	good	GCTGACTACTTCTTCCATTTTAGATAATGAAAGAAATCCAAGAACATAAAATTAAAATATACGAATTTCCAGAAACAGATGATGAAGAAGAAAATAAACTTGTTAAAAAGATAAAGGTAG	120
chr7	35882480	35882600	SEPT7_989_9_2	8	+	good	TAGATAATGAAAGAAATCCAAGAACATAAAATTAAAATATACGAATTTCCAGAAACAGATGATGAAGAAGAAAATAAACTTGTTAAAAAGATAAAGGTAGGTTCATCCCTGTACACACGC	120
chr7	35883869	35883989	SEPT7_989_10_1	8	+	good	CAAGAATACTTTGTTTTATAGGACCGTTTACCTCTTGCTGTGGTAGGTAGTAATACTATCATTGAAGTTAATGGCAAAAGGGTCAGAGGAAGGCAGTATCCTTGGGGTGTTGCTGAAGGT	120
chr7	35883889	35884009	SEPT7_989_10_2	8	+	good	GGACCGTTTACCTCTTGCTGTGGTAGGTAGTAATACTATCATTGAAGTTAATGGCAAAAGGGTCAGAGGAAGGCAGTATCCTTGGGGTGTTGCTGAAGGTAAGATTTTCTTCAGTGAATG	120
chr7	35898245	35898365	SEPT7_989_13_1	8	+	good	AGGAGCCCTCTGGCACAAATGGAAGAAGAAAGAAGGGAGCATGTAGCTAAAATGAAGAAGATGGAGATGGAGATGGAGCAGGTGTTTGAGATGAAGGTCAAAGAAAAAGTTCAAAAACTG	120
chr7	35898265	35898385	SEPT7_989_13_2	8	+	good	GGAAGAAGAAAGAAGGGAGCATGTAGCTAAAATGAAGAAGATGGAGATGGAGATGGAGCAGGTGTTTGAGATGAAGGTCAAAGAAAAAGTTCAAAAACTGAAGGACTCTGAAGCTGAGGT	120
chr7	35903085	35903205	SEPT7_989_14_2	8	+	good	GCCATGAGCAAATGAAAAAGAATTTGGAAGCACAGCACAAAGAATTGGAGGAAAAACGTCGTCAGTTCGAGGATGAGAAAGCAAACTGGGAAGCTCAACAACGTATTTTAGAACAACAGA	120
chr7	35904282	35904402	SEPT7_989_15_2	8	+	good	AGATCTTTTAAACTCTCTATTGACCACCAGTTAACGTATTAGTTGCCAATATGCCAGCTTGGACATCAGTGTTTGTTGGATCCGTTTGACCAATTTGCACCAGTTTTATCCATAATGATG	120
chr7	35904400	35904520	SEPT7_989_15_4	8	+	good	TGGATTTAACAGCATGACAAAAATTATTTTTTTTTTTGTTCTTGATGGAGATTAAGATGCCTTGAATTGTCTAGGGTGTTCTGTACTTAGAAAGTAAGAGCTCTAAGTACCTTTCCTACA	120
chr7	35904872	35904992	SEPT7_989_15_12	8	+	good	TTTGTTTTGGATTCTTTAAATATATATTATTCTCATTTAGTGCCCTCTTTAGCCAGAATCTCATTACTGCTTCATTTTTGTAATAACATTTAATTTAGATATTTTCCATATATTGGCACT	120
chr7	35904931	35905051	SEPT7_989_15_13	8	+	good	CTCATTACTGCTTCATTTTTGTAATAACATTTAATTTAGATATTTTCCATATATTGGCACTGCTAAAATAGAATATAGCATCTTTCATATGGTAGGAACCAACAAGGAAACTTTCCTTTA	120
chr7	35905167	35905287	SEPT7_989_15_17	8	+	good	ATTTTACTAGAAATGGGAATCATGGCCTCTTGAAGAGAAAAAAGTCACCATTCTGCATTTAGCTGTATTCATATATTGCATTTCTGTATTTTTTGTTTGTATTGTAAAAAATTCACATAA	120
chr12	68648690	68648810	RAP1B_5908_3_2	7	+	good	TTAATAAGGTACTAGGTTTTGACAAGCTTGCATCATGCGTGAGTATAAGCTAGTCGTTCTTGGCTCAGGAGGCGTTGGAAAGTCTGCTTTGGTAAGTCATTCTTACTTTACCTAAGCCTT	120
chr12	68654121	68654241	RAP1B_5908_6_2	7	+	good	CAGCAATGAGGGATTTATACATGAAAAATGGACAAGGATTTGCATTAGTTTATTCCATCACAGCACAGTCCACATTTAACGATTTACAAGACCTGAGAGAACAGATTCTTCGAGTTAAAG	120
chr12	68656317	68656437	RAP1B_5908_7_2	7	+	good	CTTGTTGGTAATAAGTGTGACTTGGAAGATGAAAGAGTTGTAGGGAAGGAACAAGGTCAAAATCTAGCAAGACAATGGAACAACTGTGCATTCTTAGAATCTTCTGCAAAATCAAAAATA	120
chr12	68660293	68660413	RAP1B_5908_9_19	7	+	good	TTTTATTTAACAATGCCTTGTTGCTTTGTATGCATTAATGTTTGGATGTAAAGATTGTGTGTCTATCCAACAGGGAGCCACAGTATTTAAATTGACCAACCTAATGTTACAACTACTTTG	120
chr12	68660351	68660471	RAP1B_5908_9_20	7	+	good	GTGTCTATCCAACAGGGAGCCACAGTATTTAAATTGACCAACCTAATGTTACAACTACTTTGAGGTGGCCAAATGTAAACTAAAAGCCTTAATTAAAGTGGTGCAATTTTGTATAACTTA	120
chr12	51353639	51353759	GALNT6_11226_15_31	7	-	good	CAAAAAAGAAGAAGAAAAGTACTTCTACAGCCATGTCCTATTCCTTGATCATCCAAAGCACCTGCAGAGTCCAGTGAAATGATATATTCTGGCTGGGCACAGTGGCTCACACCTGTAATC	120
chr12	52449972	52450092	KRT6B_3854_3_1	7	-	good	CCATGCCTTTCTTCCTGTAGATATGAGGATGAAATCAACAAGCGCACAGCAGCAGAGAATGAATTTGTGACTCTGAAGAAGGTGAGCAGATGAAGCCAGGGGTTCAAATTCATTTAGAAG	120
chr12	52470517	52470637	KRT6C_286887_6_2	7	-	good	GCTGCAGTACGAGGAGCTGCAGGTCACAGCAGGCAGACATGGGGACGACCTGCGCAACACCAAGCAGGAGATTGCTGAGATCAACCGCATGATCCAGAGGCTGAGATCTGAGATCGACCA	120
chr12	52472139	52472259	KRT6C_286887_2_3	7	-	good	AACAAGGTTCTGGACACCAAGTGGACCCTGCTGCAGGAGCAGGGCACCAAGACTGTGAGGCAGAACCTGGAGCCGTTGTTCGAGCAGTACATCAACAACCTCAGGAGGCAGCTGGACAGC	120
chr12	52489955	52490075	KRT6A_3853_6_2	7	-	good	GCTGCAGTACGAGGAGCTGCAGGTCACAGCAGGCAGACATGGGGACGACCTGCGCAACACCAAGCAGGAGATTGCTGAGATCAACCGCATGATCCAGAGGCTGAGATCTGAGATCGACCA	120
chr12	52491595	52491715	KRT6A_3853_2_3	7	-	good	AACAAGGTTCTGGAAACAAAGTGGACCCTGCTGCAGGAGCAGGGCACCAAGACTGTGAGGCAGAACCTGGAGCCGTTGTTCGAGCAGTACATCAACAACCTCAGGAGGCAGCTGGACAGC	120
chr18	3272991	3273111	MYL12B_103910_4_4	7	+	good	CAGGAGTTCAAAGAGGCCTTCAACATGATTGATCAGAACAGAGATGGCTTCATCGACAAGGAAGATTTGCATGATATGCTTGCTTCTCTAGGTAGACTTTATATTCTTTATTTGTATTTT	120
chr18	3277326	3277446	MYL12B_103910_6_9	7	+	good	CTGACCATGTTTGGTGAGAAGTTAAATGGCACAGATCCTGAAGATGTCATCAGAAACGCCTTTGCTTGCTTTGATGAAGAAGCAACAGGTGAGTGCTATTTGTTTATGCCCAGCCTCATT	120
chr2	178649805	178649925	TTN_7273_212_2	7	-	good	CTAATTCTAAAAGAAATTCCTATTATTCAAGTGCCTGAAGAGCCCAAGAAGATCATCCCAGAGAAGAAAGTTCCTGTCATCAAAAAACCAGAAGCACCGCCTCCTAAAGGTACTCATGTT	120
chr2	178653793	178653913	TTN_7273_196_1	7	-	good	ACTAATATCTTTCAAGTGCCAGAAGTTCCTCAAGAAGCCGCAGAAAAAGAAATTCCCGTGGCTCCACCCAAAAAACCAGAAGCTCCAATTGTCCCAGGTACACTTTAGCCCTGACTTCAT	120
chr2	178658459	178658579	TTN_7273_185_2	7	-	good	TAACTAAAAGATACTAATATCTTCAAAGTTCCTGAAGCTCCTAAAGAAGTTGTACTTGAAAAGAAAGCATCTGTGGCTGTGCCCAAAAAACCGGAAGCCCCACGTGCAAAAGGTATTTAT	120
chr2	178662720	178662840	TTN_7273_176_2	7	-	good	TAACTAAAAGATACTAATATCTTCAAAGTTCCTGAAGCTCCTAAAGAAGTTGTACTTGAAAAGAAAGCATCTGTGGCTGTGCCCAAAAAACCGGAAGCCCCACGTGCAAAAGGTATTTAT	120
chr2	178663257	178663377	TTN_7273_174_2	7	-	good	AATAATGAAAATACTAATATCTTTAAAGTCCCAGAGGTGCCAAAGGCAGCTGTCCCAGAAAAGAAGTTGCCTGAAGCTATTCCTCCCAAACCGGAAAGTCCTCCCCCTGAAGGTAATGCC	120
chr2	178677708	178677828	TTN_7273_147_3	7	-	good	GAAGTTCTACCTGAGGAAGAGGAAGTTCTACCTGAGGAAGAGGAAGTTCTACCTGAAGAAGAGGAAGTTCTACCTGAAGAAGAGGAAATTCCACCTGAGGAAGAGGAAGTTCCTCCCGAA	120
chr4	123662203	123662323	LINC01091_TranscriptTargets_9	7	+	good	TGCCTGGATCCCCATGGCATCGTATAAGACATTCATCTGTCCCTTGTATTTCTTGTAAATTGGTAGTTAGATCCAGAGGCTTAAGTTTATTCAGGTTTGATTTTTTTTTTTTTGCAAGAA	120
chr5	10278584	10278704	CMBL_134147_6_18	7	-	good	CCCAAGAAATGACAGAAGCAGTTTATTGCTTACAGATCCAGAGAACAGAGGGCAGCACGCTTCACAGGGCCAGCAAAAAGGGGGAGCCATTCAGGACACATGGGCTCAACCAGAAGGTGG	120
chr7	35879811	35879931	SEPT7_989_8_1	7	+	good	GTGTATTTCAGACTTAAACCATTGGATATTGAGTTTATGAAGCGTTTGCATGAAAAAGTGAATATCATCCCACTTATTGCCAAAGCAGACACACTCACACCAGAGGAATGCCAACAGTTT	120
chr7	35879831	35879951	SEPT7_989_8_2	7	+	good	ATTGGATATTGAGTTTATGAAGCGTTTGCATGAAAAAGTGAATATCATCCCACTTATTGCCAAAGCAGACACACTCACACCAGAGGAATGCCAACAGTTTAAAAAACAGGTGAGCAGGAT	120
chr7	35885783	35885903	SEPT7_989_11_1	7	+	good	GTTTAGTGGAAATATAACATATGCGGTCTGCTTTTTTCTTACAGTTGAAAATGGTGAACATTGTGATTTTACAATCCTAAGAAATATGTTGATAAGGTAAGTGCAAGCAATGATGGAAAT	120
chr7	35903125	35903245	SEPT7_989_14_3	7	+	good	AGAATTGGAGGAAAAACGTCGTCAGTTCGAGGATGAGAAAGCAAACTGGGAAGCTCAACAACGTATTTTAGAACAACAGAACTCTTCAAGGTAACTAATAGCAGATTACTAAGAAATGTG	120
chr7	35904223	35904343	SEPT7_989_15_1	7	+	good	CATCTTGCTTATTTTCCTTTTATCCTTTAGAACCTTGGAAAAGAACAAGAAGAAAGGGAAGATCTTTTAAACTCTCTATTGACCACCAGTTAACGTATTAGTTGCCAATATGCCAGCTTG	120
chr7	35904459	35904579	SEPT7_989_15_5	7	+	good	CCTTGAATTGTCTAGGGTGTTCTGTACTTAGAAAGTAAGAGCTCTAAGTACCTTTCCTACATTTTCTTTTTTTATTAAACAGATATCTTCAGTTTAATGCAAGAGAACATTTTACTGTTG	120
chr7	35904518	35904638	SEPT7_989_15_6	7	+	good	CATTTTCTTTTTTTATTAAACAGATATCTTCAGTTTAATGCAAGAGAACATTTTACTGTTGTACAATCATGTTCTGGTGGTTTGATTGTTTACAGGATATTCCAAAATAAAAGGACTCTG	120
chr7	35904577	35904697	SEPT7_989_15_7	7	+	good	TGTACAATCATGTTCTGGTGGTTTGATTGTTTACAGGATATTCCAAAATAAAAGGACTCTGGAAGATTTTCATTGAGGATAAATTGCCATAATATGATGCAAACTGTGCTTCTCTATGAT	120
chr7	35904990	35905110	SEPT7_989_15_14	7	+	good	CTGCTAAAATAGAATATAGCATCTTTCATATGGTAGGAACCAACAAGGAAACTTTCCTTTAACTCCCTTTTTACACTTTATGGTAAGTAGCAGGGGGGGAAATGCATTTATAGATCATTT	120
chr7	41689090	41689210	INHBA_3624_3_3	7	-	good	AGGCACTTTCCTACCCAATTACCCAGGTCATAAGGTATGTCTGTGTGACACTTATCTCTGTGTATATCAGCATACACACACACACACACACACACACACACACACACAGGCATTTCCACA	120
chr12	68654081	68654201	RAP1B_5908_6_1	6	+	good	TTTTTTAACGTTCCTTTCTTTCTATTGTAGGAGCAATTTACAGCAATGAGGGATTTATACATGAAAAATGGACAAGGATTTGCATTAGTTTATTCCATCACAGCACAGTCCACATTTAAC	120
chr12	68656359	68656479	RAP1B_5908_7_3	6	+	good	GGGAAGGAACAAGGTCAAAATCTAGCAAGACAATGGAACAACTGTGCATTCTTAGAATCTTCTGCAAAATCAAAAATAAATGTTAATGAGGTATGGTCAAATATACTTAAAATGGGTCTT	120
chr12	68659945	68660065	RAP1B_5908_9_13	6	+	good	TTTGTTTACATAGGGAACAATGTTTATAGTCGTGTGTACAGTGGGGGTCTACAACAAGAAGTGTATATTTTCAAACAATTTTTTAATGATTTAACAATTTTTGTAAATCATTTTCAGGCT	120
chr12	52449755	52449875	KRT6B_3854_4_2	6	-	good	AGGTTGTTGGCTCTTTCCCCAGGATGTGGATGCTGCCTACATGAACAAGGTTGAACTGCAAGCCAAGGCAGACACTCTTACAGATGAGATCAACTTCCTGAGAGCCTTGTATGATGCAGT	120
chr12	52450427	52450547	KRT6B_3854_2_2	6	-	good	CTGTGAGGCAGAACCTGGAGCCGTTGTTCGAGCAGTACATCAACAACCTCAGGAGGCAGCTGGACAACATCGTGGGGGAACGGGGTCGTCTGGACTCGGAGCTGAGAAACATGCAGGACC	120
chr12	52450479	52450599	KRT6B_3854_2_3	6	-	good	AACAAGGTTCTGGACACCAAGTGGACCCTGCTGCAGGAGCAGGGCACCAAGACTGTGAGGCAGAACCTGGAGCCGTTGTTCGAGCAGTACATCAACAACCTCAGGAGGCAGCTGGACAAC	120
chr12	52471418	52471538	KRT6C_286887_4_2	6	-	good	AGGTTGTTGGCTCTTTCCCCAGGATGTGGATGCTGCCTACATGAACAAGGTTGAACTGCAAGCCAAGGCAGACACTCTCACAGATGAGATCAACTTCCTGAGAGCCTTGTATGATGCAGT	120
chr12	52472087	52472207	KRT6C_286887_2_2	6	-	good	CTGTGAGGCAGAACCTGGAGCCGTTGTTCGAGCAGTACATCAACAACCTCAGGAGGCAGCTGGACAGCATCGTCGGGGAACGGGGCCGCCTGGACTCGGAGCTGAGAAACATGCAGGACC	120
chr12	52490855	52490975	KRT6A_3853_4_2	6	-	good	AGGTTGTTGGCTCTTTCCCCAGGATGTGGATGCTGCCTACATGAACAAGGTTGAACTGCAAGCCAAGGCAGACACTCTCACAGACGAGATCAACTTCCTGAGAGCCTTGTATGATGCAGT	120
chr15	23439525	23439645	GOLGA6L2_283685_9_4	6	-	good	TGGGATGAAGAACGCCCAGCAGTGCCCAGGATTAGGCAGTACCTCCTGCATCCCATTCTTCTACCGAGGAGACAAGAGAAAGATGAAGATCATCAATATCTAAAAGTTGGCACTGTCAAC	120
chr15	23439693	23439813	GOLGA6L2_283685_9_7	6	-	good	GGAGAGGCTGCCAGAGCACGAGGAGCGGTGCTCAGAGCCCTGCCTCCCTCCCTCCAAAGTTCTTTGTAATATGAGCCACACTGGCAGTGTGGAGCCTGCAGGAGGAGAGGCTGGGGAGGG	120
chr18	3272853	3272973	MYL12B_103910_4_1	6	+	good	TTACGTTTTTGTGTTTTTTTTTTAATCCAGAATTAAACAACCACCATGTCGAGCAAAAAGGCAAAGACCAAGACCACCAAGAAGCGCCCTCAGCGTGCAACATCCAATGTGTTTGCCATG	120
chr18	3277734	3277854	MYL12B_103910_7_1	6	+	good	GACTGCTTTCTTCTTTCTATTGTCTTCCAGGCACCATTCAGGAAGATTACCTAAGAGAGCTGCTGACAACCATGGGGGATCGGTTTACAGATGAGGAAGTGGATGAGCTGTACAGAGAAG	120
chr18	3277850	3277970	MYL12B_103910_7_3	6	+	good	GAAGCACCTATTGACAAAAAGGGGAATTTCAATTACATCGAGTTCACACGCATCCTGAAACATGGAGCCAAAGACAAAGATGACTGAAAGAACTTTAGCTAAAATCTTCCAGTTACATTG	120
chr2	30159428	30159548	YPEL5_51646_6_15	6	+	good	CTAGTTATTTGTCACCACATAATTGGTGTTGATTGGAAACTTTTTCTGAGATGGGACAGAACTGCTGGGTTGTCTTTTTCCATGTAACTTAAGCATAGTAATATAAATAAAGTAATAGTT	120
chr2	37106346	37106466	EIF2AK2_5610_17_22	6	-	good	AAGAATGTCCATAAAACCCTGTTTATAATAGCCAAAAGAACAGGGAACAACCATAATGCACATCAAAAGAAGAATGGATTAAAAAAATTATATTCACACACAGGAGTACTATATAGTATT	120
chr2	72176253	72176373	EXOC6B_23233_24_6	6	-	good	AGGAACTGCTGCAGAAATTCCCCTACCTTAGCCTCCCTTCTCCCAGGACTCCTCTCTTGACTGCAATTGCCTCTTCTTCTTCTTCTTCTTCTTCCTTTTTGTTTTTTTTTTTTTTGCCTG	120
chr2	178658047	178658167	TTN_7273_187_1	6	-	good	ATCTTTCAAGTGCCAGAAGTTCCTCAAGAAGCCGCAGAAAAAGAAATTCCCGTGGCTCCACCCAAAAAACCAGAAGCTCCGATTGTCCCAGGTACACTTTAGCCCTGACTTCATTCTGCA	120
chr2	178662308	178662428	TTN_7273_178_1	6	-	good	ATCTTTCAAGTGCCAGAAGTTCCTCAAGAAGCCACAGAAAAAGAAATTCCCGTGGCTCCACCCAAAAAACCAGAAGCTCCAATTGTCCCAGGTACACTTTAGCCCTGACTTCATTCTGCA	120
chr2	178677767	178677887	TTN_7273_147_4	6	-	good	CTGTAGCTCTACCTCAGGAAGAGGAAGTTCTATTTGAAGAAGAAATTGTTCCTGAAGAGGAAGTTCTACCTGAGGAAGAGGAAGTTCTACCTGAGGAAGAGGAAGTTCTACCTGAAGAAG	120
chr2	178747074	178747194	TTN_7273_48_46	6	-	good	CTCTAGAGAGATACTCCACACCCCCAGGAGAGACTCTAGAGAGATATTCCACACCCCCAGGAGAGACTCTGGAGAGATACTCCACACCCCCAGGAGAGACTCTAGAGCGATATTCCACAC	120
chr2	178747134	178747254	TTN_7273_48_47	6	-	good	AAAGATACTCCACACCCCCAGGGGAGACACTAGAGAGATACTCCACACCTCCAGGAGAGACTCTAGAGAGATACTCCACACCCCCAGGAGAGACTCTAGAGAGATATTCCACACCCCCAG	120
chr20	44901598	44901718	YWHAB_7529_3_3	6	+	good	TGATATGGCTGCAGCCATGAAGGCAGTCACAGAACAGGGGCATGAACTCTCCAACGAAGAGAGAAATCTGCTCTCTGTTGCCTACAAGAATGTGGTAGGCGCCCGCCGCTCTTCCTGGCG	120
chr20	44908391	44908511	YWHAB_7529_8_35	6	+	good	AAAGAAAAATCCCCGGTTATTGATGTACTAGATTTGTGTATGTCTTTTAAACAGTTCTAGTTTCACCTTACACAGAATAATCAGGAAAAGTGTAAAAATTCAAAAGTGAAATAAAAATTT	120
chr3	123286677	123286797	ADCY5_111_24_1	6	-	good	GCCCCGTGGTGGCCGGGGTGATAGGGGCACGAAAGCCTCAGTACGACATCTGGGGCAATACCGTGAACGTGGCCAGCCGCATGGACAGCACCGGTGTACCCGACCGCATCCAGGTGAGTG	120
chr5	10278644	10278764	CMBL_134147_6_19	6	-	good	CCCGGAGAGCCCTGACCGGGAAAGAAGTTAGGATGGGGTAGAGGAGGCAACTCATCAGAACCCAAGAAATGACAGAAGCAGTTTATTGCTTACAGATCCAGAGAACAGAGGGCAGCACGC	120
chr7	35903045	35903165	SEPT7_989_14_1	6	+	good	TTTTGTTTTATATATTGTGCTATGATTTAGCTCCAGCGGCGCCATGAGCAAATGAAAAAGAATTTGGAAGCACAGCACAAAGAATTGGAGGAAAAACGTCGTCAGTTCGAGGATGAGAAA	120
chr7	35904754	35904874	SEPT7_989_15_10	6	+	good	ACACAGTTGACCCTATTTTTTGACACTTCCATTGTTTAAAAATACACATGGAAAAAAAAAAAACCCTATATGCTTACTGTGCACCTAGAGCTTTTTTATAACAACGTCTTTTTGTTTGTT	120
chr7	35904813	35904933	SEPT7_989_15_11	6	+	good	AAAACCCTATATGCTTACTGTGCACCTAGAGCTTTTTTATAACAACGTCTTTTTGTTTGTTTGTTTTGGATTCTTTAAATATATATTATTCTCATTTAGTGCCCTCTTTAGCCAGAATCT	120
chr7	35905049	35905169	SEPT7_989_15_15	6	+	good	TAACTCCCTTTTTACACTTTATGGTAAGTAGCAGGGGGGGAAATGCATTTATAGATCATTTCTAGGCAAAATTGTGAAGCTAATGACCAACCTGTTTCTACCTATATGCAGTCTCTTTAT	120
chr7	35905108	35905228	SEPT7_989_15_16	6	+	good	TTCTAGGCAAAATTGTGAAGCTAATGACCAACCTGTTTCTACCTATATGCAGTCTCTTTATTTTACTAGAAATGGGAATCATGGCCTCTTGAAGAGAAAAAAGTCACCATTCTGCATTTA	120
chr7	35905226	35905346	SEPT7_989_15_18	6	+	good	TAGCTGTATTCATATATTGCATTTCTGTATTTTTTGTTTGTATTGTAAAAAATTCACATAATAAACGATGTTGTGATGTAATATTGTGTGAGGTCTTAAATATCCTACAGTCGATGTACA	120
chr7	100957391	100957511	MUC3A_4584_2_94	6	+	good	TCTTCGACCCACCTCTTCCTCTCTCCTCACCACAGTAACAGCCACAGTTCCAACAACAAACTTGGTAACCACGACCACCAAGATCACCTCACACAGTACTCCTAGCTTCACTTCTTCAAT	120
chr7	116917755	116917875	CAPZA2_830_10_2	6	+	good	GTCGGACACTACTTTCAAAGCCTTACGTCGACAGTTGCCAGTTACACGCACTAAGATTGATTGGAACAAGATCCTTAGCTACAAGATTGGCAAAGAGATGCAGAATGCATAAGATGAACA	120
chr7	41689444	41689564	INHBA_3624_3_9	6	-	good	AACCAGAAAAATAGAAATTAAAAACAAAACAAAAAAAAAAACAAAAAAAAACAAAAGTAAATTAAAAACAAAACCTGATGAAACAGATGAAGGAAGATGTGGAAAAAATCCTTAGCCAGG	120
chr11	94419452	94419572	MRE11A_4361_20_38	5	-	good	GTAGCAAAGATTTCAAAAGATTGTGTTCCCATTAAGTGGTAGTAATTTCCTTTATTATTCTGTATCCTTAATGGTGTTCTCTCTCTCTCTCTCTCTCTCTCTCTCTCCCTCTCCCCCCCG	120
chr11	110583603	110583723	ARHGAP20_57569_18_3	5	-	good	TTCCGAGAGCCAATGTTGTTCTCCTAAGGTATCTTTTTGGGGTGTTACACAACATTGAGCAACATTCCTCATCCAATCAGATGACTGCATTTAATTTAGCTGTGTGTGTCGCTCCAAGTA	120
chr12	68648670	68648790	RAP1B_5908_3_1	5	+	good	ATTCTTTTTTTTTTTTTCCTTTAATAAGGTACTAGGTTTTGACAAGCTTGCATCATGCGTGAGTATAAGCTAGTCGTTCTTGGCTCAGGAGGCGTTGGAAAGTCTGCTTTGGTAAGTCAT	120
chr12	68656275	68656395	RAP1B_5908_7_1	5	+	good	TTATTTTTACTCTCACAAATGTATTTTTAGGTTCCAATGATTCTTGTTGGTAATAAGTGTGACTTGGAAGATGAAAGAGTTGTAGGGAAGGAACAAGGTCAAAATCTAGCAAGACAATGG	120
chr12	68657089	68657209	RAP1B_5908_8_1	5	+	good	TGTATTTGCAGATCTTTTATGACCTAGTGCGGCAAATTAACAGAAAAACTCCAGTGCCTGGGAAGGCTCGCAAAAAGTCATCATGTCAGCTGCTTTAATATACTAAATGCATTGTAGCTC	120
chr12	68657109	68657229	RAP1B_5908_8_2	5	+	good	GACCTAGTGCGGCAAATTAACAGAAAAACTCCAGTGCCTGGGAAGGCTCGCAAAAAGTCATCATGTCAGCTGCTTTAATATACTAAATGCATTGTAGCTCTGAGCCAGGTATGTTCACTT	120
chr12	68659249	68659369	RAP1B_5908_9_1	5	+	good	GTTTTTAATTAATTTTTTTCCTTTTGACAGGTCTGAAGAACTGTTGCCCAATTCAACAGTGCCAGCATTCCAACTTTGTTAAACCTACCAACATCTTAAATGGACTTTCCTGTGGTGGTA	120
chr12	68659307	68659427	RAP1B_5908_9_2	5	+	good	GTGCCAGCATTCCAACTTTGTTAAACCTACCAACATCTTAAATGGACTTTCCTGTGGTGGTACCCTTTAAGAGGCGGATGAAAGCTACTATATCAGTTTGCACATTCTAATCACTTTCCA	120
chr12	68659365	68659485	RAP1B_5908_9_3	5	+	good	GGTACCCTTTAAGAGGCGGATGAAAGCTACTATATCAGTTTGCACATTCTAATCACTTTCCAGTATCACAAGAGAGATTTTTACTTATATAATAGTCCTAGAGTTTGCAGCTGGTAAAAC	120
chr12	68659423	68659543	RAP1B_5908_9_4	5	+	good	TCCAGTATCACAAGAGAGATTTTTACTTATATAATAGTCCTAGAGTTTGCAGCTGGTAAAACCAGAGGCTACATCCAGTATTACTGCTAAGAGACATTCTTCATCCACCAATGTTGTACA	120
chr12	68659481	68659601	RAP1B_5908_9_5	5	+	good	AAACCAGAGGCTACATCCAGTATTACTGCTAAGAGACATTCTTCATCCACCAATGTTGTACATGTATGAAAATGGTGTACTGTATACTTTAACATGCCCCATACTTTGTATTGGAGAGTA	120
chr12	68659539	68659659	RAP1B_5908_9_6	5	+	good	TACATGTATGAAAATGGTGTACTGTATACTTTAACATGCCCCATACTTTGTATTGGAGAGTACAATAATGTAAATCCTAAAAGCACCACTATTTTAGCATAATAAAAGAAAGTCCAAAGA	120
chr12	68659597	68659717	RAP1B_5908_9_7	5	+	good	AGTACAATAATGTAAATCCTAAAAGCACCACTATTTTAGCATAATAAAAGAAAGTCCAAAGAGCTCCTATATAGACTACTCCAGATAACTTCGCTTCTTTGATACTTGTAGCTTATTGTA	120
chr12	68659655	68659775	RAP1B_5908_9_8	5	+	good	AAGAGCTCCTATATAGACTACTCCAGATAACTTCGCTTCTTTGATACTTGTAGCTTATTGTAATTTTTTTTAAGAAATTCAAGGTCATTATTATTGTACAAAATAAGCGCTTTGATTAAC	120
chr12	68659771	68659891	RAP1B_5908_9_10	5	+	good	TAACACAGCTATATAGTTTTTTTAATTTTTAAAAAACCTGTGGAGACGGTGATCTTGTCTTTAAAACATGATAGTCCTTTCAGTATAATGTCTTAGATTAAAGACGTTGCCTTTAATATC	120
chr12	68659829	68659949	RAP1B_5908_9_11	5	+	good	CTTTAAAACATGATAGTCCTTTCAGTATAATGTCTTAGATTAAAGACGTTGCCTTTAATATCTGTTGGGAAGGAAATGTCCAGACTTTTCAAATCTCTTATTATATGTTTCCTTTTTTTG	120
chr12	68659887	68660007	RAP1B_5908_9_12	5	+	good	TATCTGTTGGGAAGGAAATGTCCAGACTTTTCAAATCTCTTATTATATGTTTCCTTTTTTTGTTTACATAGGGAACAATGTTTATAGTCGTGTGTACAGTGGGGGTCTACAACAAGAAGT	120
chr12	68660003	68660123	RAP1B_5908_9_14	5	+	good	AAGTGTATATTTTCAAACAATTTTTTAATGATTTAACAATTTTTGTAAATCATTTTCAGGCTTCTGCAGCTGTAGATTCTCACTGTGAATCCCTTGCTTGCTCATGCATAAGTGTATTTG	120
chr12	68660061	68660181	RAP1B_5908_9_15	5	+	good	GGCTTCTGCAGCTGTAGATTCTCACTGTGAATCCCTTGCTTGCTCATGCATAAGTGTATTTGCAATACCAAATATACAGGTTTAGTATTTTTGCCTGTTAGTGATTGTTTCACATGTGTA	120
chr12	68660119	68660239	RAP1B_5908_9_16	5	+	good	TTTGCAATACCAAATATACAGGTTTAGTATTTTTGCCTGTTAGTGATTGTTTCACATGTGTAACGTTTTGGTTGAGATGTTAAATGGTGGACGAGTACTGTGGATGTGAATGTGGGAAGT	120
chr12	68660177	68660297	RAP1B_5908_9_17	5	+	good	TGTAACGTTTTGGTTGAGATGTTAAATGGTGGACGAGTACTGTGGATGTGAATGTGGGAAGTAATTTTAATCATATGTAATTGGTCACAAGGCCTAATTTGCAGTAACTATTGCTGTTTT	120
chr12	68660235	68660355	RAP1B_5908_9_18	5	+	good	AAGTAATTTTAATCATATGTAATTGGTCACAAGGCCTAATTTGCAGTAACTATTGCTGTTTTATTTAACAATGCCTTGTTGCTTTGTATGCATTAATGTTTGGATGTAAAGATTGTGTGT	120
chr12	52449735	52449855	KRT6B_3854_4_1	5	-	good	AGGATGTGGATGCTGCCTACATGAACAAGGTTGAACTGCAAGCCAAGGCAGACACTCTTACAGATGAGATCAACTTCCTGAGAGCCTTGTATGATGCAGTAAGCAACTCCACCATCCTTC	120
chr12	52450375	52450495	KRT6B_3854_2_1	5	-	good	GAGGCAGCTGGACAACATCGTGGGGGAACGGGGTCGTCTGGACTCGGAGCTGAGAAACATGCAGGACCTGGTGGAGGACCTCAAGAACAAGTGAGGACTCCATTTCCTGCAGCACACACT	120
chr12	52451626	52451746	KRT6B_3854_1_3	5	-	good	TCTGGGTGGTGGAGCCGGCCTTGCTGGTGGCTTTGGGGGCCCTGGCTTCCCTGTGTGCCCCCCTGGAGGCATCCAAGAGGTCACTGTCAACCAGAGTCTCCTGACTCCCCTCAACCTGCA	120
chr12	52471398	52471518	KRT6C_286887_4_1	5	-	good	AGGATGTGGATGCTGCCTACATGAACAAGGTTGAACTGCAAGCCAAGGCAGACACTCTCACAGATGAGATCAACTTCCTGAGAGCCTTGTATGATGCAGTAAGCATCTCCACCATCCTTC	120
chr12	52472035	52472155	KRT6C_286887_2_1	5	-	good	GAGGCAGCTGGACAGCATCGTCGGGGAACGGGGCCGCCTGGACTCGGAGCTGAGAAACATGCAGGACCTGGTGGAGGACCTCAAGAACAAGTGAGGACTCCATTTCCTGCAGCACACACT	120
chr12	52473285	52473405	KRT6C_286887_1_3	5	-	good	TCTGGGTGGTGGAGCCGGCCTTGCTGGTGGCTTTGGGGGCCCTGGCTTCCCTGTGTGCCCCCCTGGAGGCATCCAAGAGGTCACCGTCAACCAGAGTCTCCTGACTCCCCTCAACCTGCA	120
chr12	52490835	52490955	KRT6A_3853_4_1	5	-	good	AGGATGTGGATGCTGCCTACATGAACAAGGTTGAACTGCAAGCCAAGGCAGACACTCTCACAGACGAGATCAACTTCCTGAGAGCCTTGTATGATGCAGTAAGCATCTCCACCATCCTTC	120
chr12	52491491	52491611	KRT6A_3853_2_1	5	-	good	GAGGCAGCTGGACAGCATTGTCGGGGAACGGGGCCGCCTGGACTCAGAGCTCAGAGGCATGCAGGACCTGGTGGAGGACTTCAAGAACAAGTGAGTTAAACAGGAGAAATGGACTCAGTT	120
chr12	52492732	52492852	KRT6A_3853_1_3	5	-	good	GGTGGTGGAGCCGGCCTTGCTGGTGGCTTTGGGGGCCCTGGCTTCCCTGTGTGCCCCCCTGGAGGCATCCAAGAGGTCACCGTCAACCAGAGTCTCCTGACTCCCCTCAACCTGCAAATC	120
chr15	78765614	78765734	ADAMTS7_11173_19_1	5	-	good	CCGCTGGCTCCCAGCCTGGCTGAAGCGGGGCCCCCCGCGGACCCGTTGGTTGTCAGGAACGCCGGCTGGCAAGCGGGAAACTGGAGCGAGGCAAGTGGTGTGGGCTGGGCGGGCAGGGAG	120
chr15	78765673	78765793	ADAMTS7_11173_19_2	5	-	good	TGCTGTCCACACCAGCTTGGGACAGCCCCGCCAACAGCCACAGAGTCCCTGAGACCCAGCCGCTGGCTCCCAGCCTGGCTGAAGCGGGGCCCCCCGCGGACCCGTTGGTTGTCAGGAACG	120
chr15	78765732	78765852	ADAMTS7_11173_19_3	5	-	good	CCCAGGACCCAAGGGTCAGCCTGAGTCCCTCAGCCCTGAGGTGCCCCTGAGCTCTAGGCTGCTGTCCACACCAGCTTGGGACAGCCCCGCCAACAGCCACAGAGTCCCTGAGACCCAGCC	120
chr15	78765791	78765911	ADAMTS7_11173_19_4	5	-	good	GGGACCTTCCTCCCCACAACCCTGACTGGCCTCGGGCACATGCCTGAGCCTGCCCTGAACCCAGGACCCAAGGGTCAGCCTGAGTCCCTCAGCCCTGAGGTGCCCCTGAGCTCTAGGCTG	120
chr15	78765850	78765970	ADAMTS7_11173_19_5	5	-	good	CTCCCTCCTTCCCAACCCCAGGACCAGGCTCATGGGACCTGCAGACTGTGGCAGTGTGGGGGACCTTCCTCCCCACAACCCTGACTGGCCTCGGGCACATGCCTGAGCCTGCCCTGAACC	120
chr15	78765909	78766029	ADAMTS7_11173_19_6	5	-	good	TCCTCCCATAGCCCCTCTGCCAGAGATGAAGGTCAGGGACAGTTCCCTGGAGCCGGGGACTCCCTCCTTCCCAACCCCAGGACCAGGCTCATGGGACCTGCAGACTGTGGCAGTGTGGGG	120
chr15	78765968	78766088	ADAMTS7_11173_19_7	5	-	good	GGCCTGGGGCCTGTGGACAGTGAACTGTGGCCCACTGTTGGGGTGGCTTCTCTCCTTCCTCCTCCCATAGCCCCTCTGCCAGAGATGAAGGTCAGGGACAGTTCCCTGGAGCCGGGGACT	120
chr15	78766027	78766147	ADAMTS7_11173_19_8	5	-	good	CTGACGTGGCGGAGCTGTGGACAGGAGGCACAGTGGCCTGGGAGCCAGCTCTGGAGGGTGGCCTGGGGCCTGTGGACAGTGAACTGTGGCCCACTGTTGGGGTGGCTTCTCTCCTTCCTC	120
chr15	78766086	78766206	ADAMTS7_11173_19_9	5	-	good	ACCCAGCTCCACGCTGCCCCCTTTGTCCCCTGTTGGCAGCACCCACTCCTCTCCTAGTCCTGACGTGGCGGAGCTGTGGACAGGAGGCACAGTGGCCTGGGAGCCAGCTCTGGAGGGTGG	120
chr15	78766145	78766265	ADAMTS7_11173_19_10	5	-	good	GAGGTTTTCAAGGATGATGAGGAACCCAAGGGCCGAGGAGCACCCCACCTGCCCCCGAGACCCAGCTCCACGCTGCCCCCTTTGTCCCCTGTTGGCAGCACCCACTCCTCTCCTAGTCCT	120
chr15	78766204	78766324	ADAMTS7_11173_19_11	5	-	good	TCCCAGTTGGCAAGGACAGCCAGAGCCAGCTGCCCCCTCCATGGCGGGACAGGACCAATGAGGTTTTCAAGGATGATGAGGAACCCAAGGGCCGAGGAGCACCCCACCTGCCCCCGAGAC	120
chr15	78766263	78766383	ADAMTS7_11173_19_12	5	-	good	GCCCAGGGTTTCCACTGATGGCCTGCAGACACCTGCCACCCCTGAGAGCCAAAATGATTTCCCAGTTGGCAAGGACAGCCAGAGCCAGCTGCCCCCTCCATGGCGGGACAGGACCAATGA	120
chr15	78766322	78766442	ADAMTS7_11173_19_13	5	-	good	CTGCCTGAGGAAGACACCCCCATAGGGGCCCCAGATCTTGGGCTCCCCAGCCTGTCCTGGCCCAGGGTTTCCACTGATGGCCTGCAGACACCTGCCACCCCTGAGAGCCAAAATGATTTC	120
chr15	78766381	78766501	ADAMTS7_11173_19_14	5	-	good	CCGGCCGCTCCCCACCCCCACCCTCAGAGCAGACCCCTGGGAACCCTTTGATCAATTTCCTGCCTGAGGAAGACACCCCCATAGGGGCCCCAGATCTTGGGCTCCCCAGCCTGTCCTGGC	120
chr15	78766440	78766560	ADAMTS7_11173_19_15	5	-	good	TGCAGCCAAGGAGGAGGGGGTACTGGGACCTTGGTCCCCGAGCCCTTGGCCTAGCCAGGCCGGCCGCTCCCCACCCCCACCCTCAGAGCAGACCCCTGGGAACCCTTTGATCAATTTCCT	120
chr15	78766499	78766619	ADAMTS7_11173_19_16	5	-	good	CCACACAGCCATCCTGCTGCGCCCTCCACGGGTAGCCCCGTGCCTGCCACAGAGCCTCCTGCAGCCAAGGAGGAGGGGGTACTGGGACCTTGGTCCCCGAGCCCTTGGCCTAGCCAGGCC	120
chr15	78766558	78766678	ADAMTS7_11173_19_17	5	-	good	ACGGGCCCTCTGAGGAGCCCGATCTAGACCTGGCGGGGACAGGGGACCGGACACCCCCACCACACAGCCATCCTGCTGCGCCCTCCACGGGTAGCCCCGTGCCTGCCACAGAGCCTCCTG	120
chr15	78766617	78766737	ADAMTS7_11173_19_18	5	-	good	GTTTGTGGACGACTTCTACTACGACTACAATTTCATCAATTTCCACGAGGATCTGTCCTACGGGCCCTCTGAGGAGCCCGATCTAGACCTGGCGGGGACAGGGGACCGGACACCCCCACC	120
chr15	78766676	78766796	ADAMTS7_11173_19_19	5	-	good	GGCACCATGGGCAACGCCATTGAGGAGGAGGCTCCAGAGCTGGACCTGCCGGGGCCCGTGTTTGTGGACGACTTCTACTACGACTACAATTTCATCAATTTCCACGAGGATCTGTCCTAC	120
chr15	78766912	78767032	ADAMTS7_11173_19_23	5	-	good	AGGGCACTCAGCGCCGAAATGTCCTCTGCACCAATGACACCGGTGTCCCCTGTGACGAGGCCCAGCAGCCAGCCAGCGAAGTCACCTGCTCTCTGCCACTCTGTCGGTGGCCCCTGGGCA	120
chr15	78766971	78767091	ADAMTS7_11173_19_24	5	-	good	GCCTCCCAGGGTAAGCCCCTCACCCTGGCTTCCCCTGCAGTGCTCAGTGACATGTGGGGAGGGCACTCAGCGCCGAAATGTCCTCTGCACCAATGACACCGGTGTCCCCTGTGACGAGGC	120
chr15	78767348	78767468	ADAMTS7_11173_18_1	5	-	good	TGTGAACACCTTCCCCGGCCCCCTACTGAAACCCCTTGCAACCGCCATGTACCCTGTCCGGCCACCTGGGCTGTGGGGAACTGGTCTCAGGTGAGTGTGGGATGGGAAGGGGCCCGCCTC	120
chr15	78767399	78767519	ADAMTS7_11173_18_2	5	-	good	TGCATCCGCAGCGTGGGGCTGGATGAGCAGAGCGCCCTGGAGCCACCCGCCTGTGAACACCTTCCCCGGCCCCCTACTGAAACCCCTTGCAACCGCCATGTACCCTGTCCGGCCACCTGG	120
chr15	78767450	78767570	ADAMTS7_11173_18_3	5	-	good	CTGTGCTCCAGCTCCTGCGGGCCTGGGGGCCTCTCCCGCCGGGCCGTGCTCTGCATCCGCAGCGTGGGGCTGGATGAGCAGAGCGCCCTGGAGCCACCCGCCTGTGAACACCTTCCCCGG	120
chr15	78767501	78767621	ADAMTS7_11173_18_4	5	-	good	CACTGATGCCACCTGTGTGCCCTCGCCAGGTGGTGGGCAGGTGAGTGGCAGCTGTGCTCCAGCTCCTGCGGGCCTGGGGGCCTCTCCCGCCGGGCCGTGCTCTGCATCCGCAGCGTGGGG	120
chr15	78768126	78768246	ADAMTS7_11173_17_1	5	-	good	GAATGTGTACTGCTTGGAGCGGCAGGCAGGGCCCGTGGACGAGGAGCACTGTGACCCCCTGGGCCGGCCTGATGACCAACAGAGGAAGTGCAGCGAGCAGCCCTGCCCTGCCAGGTGAGC	120
chr15	78768146	78768266	ADAMTS7_11173_17_2	5	-	good	CCCCTAGGTGTGCAGAGGCAGAATGTGTACTGCTTGGAGCGGCAGGCAGGGCCCGTGGACGAGGAGCACTGTGACCCCCTGGGCCGGCCTGATGACCAACAGAGGAAGTGCAGCGAGCAG	120
chr15	78771646	78771766	ADAMTS7_11173_15_3	5	-	good	AGGCTGCCAACTTCCTGGCACTGCGGAGCGAGGACCCGGAGAAGTACTTCCTCAATGGTGGCTGGACCATCCAGTGGAACGGGGACTACCAGGTGGCAGGGACCACCTTCACATACGCAC	120
chr18	3277216	3277336	MYL12B_103910_6_7	5	+	good	TTTTGTCTTTAAATGTTAAAATGTGTATTCTTACAGGGAAGAATCCCACTGATGCATACCTTGATGCCATGATGAATGAGGCCCCAGGGCCCATCAATTTCACCATGTTCCTGACCATGT	120
chr18	3278024	3278144	MYL12B_103910_7_6	5	+	good	ATGCAACTTAGTTTCACAGCTTTGCCTCTTCTTTTTGATGTATTTATTCCAGACCTTTCTGCCACTTAGCACTTGTATAATCAGACTGGAAATGGGGATGAGGGTGTAAATTGTATTGAA	120
chr2	30158588	30158708	YPEL5_51646_6_1	5	+	good	GCAATTTTGATTTTCCTTGTCCCTTGTTAGGTAGTTAACCTGCAGTACAGTGAAGTTCAAGATCGGGTCATGCTCACTGGCCGCCACATGGTTCGAGATGTGAGCTGCAAAAACTGCAAT	120
chr2	30158648	30158768	YPEL5_51646_6_2	5	+	good	GATCGGGTCATGCTCACTGGCCGCCACATGGTTCGAGATGTGAGCTGCAAAAACTGCAATAGCAAACTGGGATGGATCTATGAGTTTGCCACTGAAGACAGCCAGCGATATAAGGAAGGC	120
chr2	30158708	30158828	YPEL5_51646_6_3	5	+	good	AGCAAACTGGGATGGATCTATGAGTTTGCCACTGAAGACAGCCAGCGATATAAGGAAGGCCGCGTGATCCTGGAACGTGCTCTAGTTCGAGAGAGTGAGGGCTTTGAGGAGCATGTACCA	120
chr2	178652087	178652207	TTN_7273_205_2	5	-	good	ACAATGAAAATAATAATATCTTTTAAAGTCCCAGAGGTGCCAAAGGTAGCTGTCCCAGAAAAGAAGGTGCCTGAAGCTATTCCTCCCAAACCGGAAAGTCCTCCCCCTGAAGGTAATAAT	120
chr2	178664645	178664765	TTN_7273_168_2	5	-	good	TAAACATAAAACTACTAATTTCTTAAAGTGCCTGAAGCTCTCCAAGAAATTGTCCCTGAAAAGAAAACGCTTGTGGTTCCTCTCAGAAAGCCTGAAGTCCTTCCTGATGAAGGTATATCT	120
chr20	44905998	44906118	YWHAB_7529_7_2	5	+	good	AGGCATTTGATGAAGCAATTGCTGAATTGGATACGCTGAATGAAGAGTCTTATAAAGACAGCACTCTGATCATGCAGTTACTTAGGGACAATCTCACTGTAAGTACTACTTCCACAGGGT	120
chr20	44908451	44908571	YWHAB_7529_8_36	5	+	good	TTTCACCTTACACAGAATAATCAGGAAAAGTGTAAAAATTCAAAAGTGAAATAAAAATTTTATCAGTTAGTTGCCTGTGAATTGATGTGTCACCACCATCTCTGTTGTTACCAGACCTAG	120
chr3	123286697	123286817	ADCY5_111_24_2	5	-	good	CCCTGCAGGGCTCAACATCGGCCCCGTGGTGGCCGGGGTGATAGGGGCACGAAAGCCTCAGTACGACATCTGGGGCAATACCGTGAACGTGGCCAGCCGCATGGACAGCACCGGTGTACC	120
chr3	123330882	123331002	ADCY5_111_8_1	5	-	good	ACGTATTAAGATCCTTGGGGATTGTTATTACTGCGTCTCGGGGCTGCCTGAAGCAAGGGCTGACCACGCCCACTGCTGTGTGGAGATGGGCATGGACATGATCGAGGCCATCTCGTAAGT	120
chr3	123330902	123331022	ADCY5_111_8_2	5	-	good	TTCCAGGAGAATCACTGTTTACGTATTAAGATCCTTGGGGATTGTTATTACTGCGTCTCGGGGCTGCCTGAAGCAAGGGCTGACCACGCCCACTGCTGTGTGGAGATGGGCATGGACATG	120
chr5	10307912	10308032	CMBL_134147_1_7	5	-	good	CCTCCCACCCCCTCTCCCTGCACCTTTCTTTATCTTGGAGCCTCTCCCATCTCTCCCTCCCTCTTCCTCCCTACCCCACCCTCCGACCACCCCACTTCTTCCCCTCCCCTCACACTTCCC	120
chr5	135571710	135571830	CXCL14_9547_4_19	5	-	good	AACTCCAAACCAGTTGGGAGACTTGTGCAAAGGACTTTGCAGATTAAAAAAAAAAAAAAAAAAAAAAAAAAAAAAAAAAAAAAAAAAAGCCTTTCTTTCTCACAGGCATAAGACACAAAT	120
chr7	35885803	35885923	SEPT7_989_11_2	5	+	good	ATGCGGTCTGCTTTTTTCTTACAGTTGAAAATGGTGAACATTGTGATTTTACAATCCTAAGAAATATGTTGATAAGGTAAGTGCAAGCAATGATGGAAATAGCATAAGATTTTCTTTCCC	120
chr7	35904636	35904756	SEPT7_989_15_8	5	+	good	TGGAAGATTTTCATTGAGGATAAATTGCCATAATATGATGCAAACTGTGCTTCTCTATGATAATTACAATACAAAGGTTCCATTCAGTGCAGCATATACAATAATGTAATTTAGTCTAAC	120
chr7	35904695	35904815	SEPT7_989_15_9	5	+	good	ATAATTACAATACAAAGGTTCCATTCAGTGCAGCATATACAATAATGTAATTTAGTCTAACACAGTTGACCCTATTTTTTGACACTTCCATTGTTTAAAAATACACATGGAAAAAAAAAA	120
chr7	74539853	74539973	GTF2IRD1_9569_15_1	5	+	good	GTGTCATTCGGAGTTTTGTCTTCAGACCCCTCGCCAACCTCTGAGGAAATGACAGACTCGATGCCTGGGCACCTGCCATCGGAGGATTCTGGTTATGGGATGGAGATGCTGACAGGTAAG	120
chr7	74539873	74539993	GTF2IRD1_9569_15_2	5	+	good	TTCAGACCCCTCGCCAACCTCTGAGGAAATGACAGACTCGATGCCTGGGCACCTGCCATCGGAGGATTCTGGTTATGGGATGGAGATGCTGACAGGTAAGAAATGGACCTGGGCTGGTGG	120
chr7	100952531	100952651	MUC3A_4584_2_13	5	+	good	AGCAGTGACTTCCACTTCCCCCATCACTTCTTCAATCACTTCCACAAATACAGTGACTTCTATGACAACGACCGCCTCCCAGCCCACAGCCACTAATACATTGTCATCACCCACTAGGAC	120
chr7	100952711	100952831	MUC3A_4584_2_16	5	+	good	CACCCCCCTATCCACCTTGGTGACCACACTCCCCACTACCATCAGCAGGTCTACACCTACATCTGAGACCACCTACACTACTTCTCCCACCAGCACTGTCACAGACTCCACTACCAAAAT	120
chr7	100952831	100952951	MUC3A_4584_2_18	5	+	good	CGCCTACTCCACAAGTATGACAGGTACATTGTCCACAGAGACTTCTCTCCCACCCACCTCTTCCTCTCTCCCAACCACAGAAACAGCCACGACTCCTATGACAAACTTGGTAACCACCAC	120
chr7	100952891	100953011	MUC3A_4584_2_19	5	+	good	TTCCTCTCTCCCAACCACAGAAACAGCCACGACTCCTATGACAAACTTGGTAACCACCACCACTGAGATCTCCTCCCACAGTACTCCCAGCTTCTCTTCATCAACCATCTACTCCACAGT	120
chr7	100952951	100953071	MUC3A_4584_2_20	5	+	good	CACTGAGATCTCCTCCCACAGTACTCCCAGCTTCTCTTCATCAACCATCTACTCCACAGTCAGCACATCCACAACTGCCATCTCCTCACTTCCCCCTACCTCAGGTACTATGGTGACTTC	120
chr7	100953791	100953911	MUC3A_4584_2_34	5	+	good	ACCTGTCCCAAGCACAGAAGTAGTCACCAGTGGCACCATAAACACAATCCCTCCATCTATCTTGGTGACCACACTCCCCACTCCAAATGCTTCATCTATGACTACATCTGAGACCACCTA	120
chr7	100953851	100953971	MUC3A_4584_2_35	5	+	good	CTTGGTGACCACACTCCCCACTCCAAATGCTTCATCTATGACTACATCTGAGACCACCTATCCTAATTCTCCGACTGGTCCTGGTACAAACTCCACGACGGAAATCACCTATCCCACCAC	120
chr7	100954031	100954151	MUC3A_4584_2_38	5	+	good	TGCAAAAACAGCCAAAACTCCTACCACAAACTTGGTAACCACCACCACCAAGACCACCTCACATAGTACCACCAGCTTCACTTCTTCAACCGTCTACTCCACAGCCAGCACATACACAAC	120
chr7	100954811	100954931	MUC3A_4584_2_51	5	+	good	TTCTTCAATCACTCCCACCAATACAATGACTTCTATGAGAACTACAACCTATTGGCCCACAGCCACTAATACATTATCACCACTCACCAGTAGCATTTTATCTTCTACACCTGTCCCAAG	120
chr7	100954871	100954991	MUC3A_4584_2_52	5	+	good	AGCCACTAATACATTATCACCACTCACCAGTAGCATTTTATCTTCTACACCTGTCCCAAGCACAGAAATGATCACCAGTCATACCACAAACACCACCCCTCTATCCACCTTGGTGACTAC	120
chr7	100954931	100955051	MUC3A_4584_2_53	5	+	good	CACAGAAATGATCACCAGTCATACCACAAACACCACCCCTCTATCCACCTTGGTGACTACACTCCTCACTACCATCACCAGATCTACACCTACATCTGAGACCACCTACCCTACTTCTCC	120
chr7	100954991	100955111	MUC3A_4584_2_54	5	+	good	ACTCCTCACTACCATCACCAGATCTACACCTACATCTGAGACCACCTACCCTACTTCTCCCACCAGCATTGTCTCAGACTCCACGACTGAAATCACCTATTCCACAAGTATAACAGGTAC	120
chr7	100955051	100955171	MUC3A_4584_2_55	5	+	good	CACCAGCATTGTCTCAGACTCCACGACTGAAATCACCTATTCCACAAGTATAACAGGTACATTGTCCACTGCCACTACTCTCCCACCCACCTCTTCCTCTCTCCCAACCACAGAAACAGC	120
chr7	100955171	100955291	MUC3A_4584_2_57	5	+	good	CACGATGACTCCTACCACAACCTTGATAACCACCACCCCTAATACCACCTCCCTTAGTACCCCCAGCTTCACTTCTTCAACCATCTACTCCACAGTCAGCACATCCACAACTGCCATCTC	120
chr7	100955231	100955351	MUC3A_4584_2_58	5	+	good	CCCCAGCTTCACTTCTTCAACCATCTACTCCACAGTCAGCACATCCACAACTGCCATCTCCTCAGCTTCCCCTACCTCAGGTACCATGGTAACTTCCACAACCATGACCCCATCTTCTCT	120
chr7	100955891	100956011	MUC3A_4584_2_69	5	+	good	CTTTTCTACAGAATCTCTCACAACAGCCATGACTTCTACTCCCCCCATCACTTCTTCAATCACTCCCACCGATACAATGACTTCTATGAGAACTACGACCTCTTGGCCCACAGCCACTAA	120
chr7	100956251	100956371	MUC3A_4584_2_75	5	+	good	TGCCACCTCTCTTCCACCCACCTCTTCCTTGGTCTCAACCGCAGAAACAGCCAAAACTCCTACCACAAACTTGGTAACCACCACCACCAAGACCACCTCACATAGTACCACCAGCTTCAC	120
chr7	100956371	100956491	MUC3A_4584_2_77	5	+	good	TTCTTCAACCATCTACTCCACAGCCAGCACACCCACCACTGCCATCACCTCAGTTCCCACTACCTTGGGTACCATGGTGACTTCTACATCCATGATCCCATCTACTGTGAGTACAGGTAT	120
chr7	100957031	100957151	MUC3A_4584_2_88	5	+	good	ATCTTTCAAAACAGCCGTGAGTTCTACTCCCCCCATCACTTCTTCAATCACCTCCACATATACGGTGACTTCGATGACAACTACCACCCCTCTAGGGCCCACAGCCACTAATACGTTACC	120
chr7	41689031	41689151	INHBA_3624_3_2	5	-	good	GTGTATATCAGCATACACACACACACACACACACACACACACACACACAGGCATTTCCACACATTACATATATACACATACTGGTAAAAGAACAATCGTGTGCAGGTGGTCACACTTCCT	120
chr8	81701477	81701597	ZFAND1_79752_9_4	5	-	good	TAGGGATTTGTCCTAATTGCCATGATTAATACAATGATGATATGTATACATACAGGTATACCTTGGAAATATTGTGGGTTCAGTTTCAGACTACCACACAAAGCAAATATTGGAGTATAT	120
chr8	143725102	143725222	FAM83H_286077_7_21	5	-	good	GCCTCCCCCCTCCCCGCTCCCTCCCTCTCTCAAGGTCTCCTCCTTCCCTCCCCCCCCCCCCCCCCCGTCTCCCCCCTCCCCCGCCTGGGCTTCACTTCCTTTCCTACTTGGATTCTCCTG	120
chr1	201648523	201648643	NAV1_89796_4_5	4	+	good	CCTTCTCTCCCCTTCTTCCTCGGTTTCTTCCGTCCTCTCTCTCCCCCTCCTCCTCCCCCGCCTCCTCCTCCTGCGCTCCCGCCCCCTGCCCCCTCCCCCCGTGCCTGCAGACGCGCGGAT	120
chr1	201825926	201826046	NAV1_89796_34_103	4	+	good	GCTGGGATTACAGGCGTGAGCCACAGCACCCTGCCAAATAAGATCCTTTTTAAAAAATATCTGAAAAAAGCTTCATATCTTTACAAACTCATAAAATAGCTGATTGGGCCATGGAGGAGA	120
chr1	220697289	220697409	C1ORF115_79762_2_13	4	+	good	AGAAGAAAGGAAGAAAAGATATCTTGATGCTTTGAAAACTGTGTTGGCAGTGTGGCATGACTGTTTAAAGTAGATAAAACCTTGTCATTTTACCCCATCCCTGCATGACTGTGAAGCTGG	120
chr1	220697348	220697468	C1ORF115_79762_2_14	4	+	good	ACTGTTTAAAGTAGATAAAACCTTGTCATTTTACCCCATCCCTGCATGACTGTGAAGCTGGCGAGGAAGGAGGAAGAAGGGCAAGTTCAGATGCAGGCTGGGTGGCTGGGACAGGTTGGC	120
chr1	220697407	220697527	C1ORF115_79762_2_15	4	+	good	GGCGAGGAAGGAGGAAGAAGGGCAAGTTCAGATGCAGGCTGGGTGGCTGGGACAGGTTGGCTAAGGGACTACTCTGGAGGGCTCTTCTGCCTGGCATTGCCCACTTCGGCCCAGCCACGT	120
chr1	220697466	220697586	C1ORF115_79762_2_16	4	+	good	GCTAAGGGACTACTCTGGAGGGCTCTTCTGCCTGGCATTGCCCACTTCGGCCCAGCCACGTGTTTGCAGCGACCAGAGTCCCTGCAAAGGTGTGGCTGGCTGTGGTCAGGGTGCTACTAG	120
chr1	220697525	220697645	C1ORF115_79762_2_17	4	+	good	GTGTTTGCAGCGACCAGAGTCCCTGCAAAGGTGTGGCTGGCTGTGGTCAGGGTGCTACTAGCACCATCAGCGCACTCCCGCCATTGGCTCAGCTCCTCTCTGCCAGTCCAACTAAGAGTG	120
chr1	220697584	220697704	C1ORF115_79762_2_18	4	+	good	AGCACCATCAGCGCACTCCCGCCATTGGCTCAGCTCCTCTCTGCCAGTCCAACTAAGAGTGCTTTGTCCTGGGTGGGACATAGGGGCTGAGAGAGATGGGGGGAGACATAACACCCAGGA	120
chr1	220697643	220697763	C1ORF115_79762_2_19	4	+	good	TGCTTTGTCCTGGGTGGGACATAGGGGCTGAGAGAGATGGGGGGAGACATAACACCCAGGAATGAAAATACAGATTTAGAGAAGGAACCAGTAAGTAGGAGACAGATGTGAAGGAAATGG	120
chr11	110583560	110583680	ARHGAP20_57569_18_2	4	-	good	GTTACACAACATTGAGCAACATTCCTCATCCAATCAGATGACTGCATTTAATTTAGCTGTGTGTGTCGCTCCAAGTATTCTTTGGCCTCCTGCTTCCTCCAGCCCAGAACTAGAAAACGA	120
chr12	68610859	68610979	RAP1B_5908_1_2	4	+	good	GCGGAAGCTGGAGCGAGGCTGAACGCCTGACGTCAAGGCGACATCGCCAAACCTCGCCCAGATTCAGGCGTGTAAACCAGCCGGAGCGGCGCGGCAGCGGCAGGACCGCCGTGGCGCCTA	120
chr12	68610910	68611030	RAP1B_5908_1_3	4	+	good	CCTCGCCCAGATTCAGGCGTGTAAACCAGCCGGAGCGGCGCGGCAGCGGCAGGACCGCCGTGGCGCCTAGAGTAGCGACCCGGGGGGAGCGCGGGGCGACGCTGGCTGCAGGGACCCGGT	120
chr12	68650364	68650484	RAP1B_5908_4_1	4	+	good	TTAGAAGTATAATGGTTTCTTAATTTTTTTTTCAGACTGTACAATTTGTTCAAGGAATTTTTGTAGAAAAATACGATCCTACGATAGAAGATTCTTATAGAAAGGTATATATTACTTTGG	120
chr12	68650384	68650504	RAP1B_5908_4_2	4	+	good	TAATTTTTTTTTCAGACTGTACAATTTGTTCAAGGAATTTTTGTAGAAAAATACGATCCTACGATAGAAGATTCTTATAGAAAGGTATATATTACTTTGGAAGGCCTTTTGCTTTTGATT	120
chr12	68651953	68652073	RAP1B_5908_5_1	4	+	good	TACATTGAAAAAATGAACATGTATTTTAATTTTTCTACCAGCAAGTTGAAGTAGATGCACAACAGTGTATGCTTGAAATCTTGGATACTGCAGGAACGGTAGGTAAAACTAAATACCAAA	120
chr12	68654161	68654281	RAP1B_5908_6_3	4	+	good	TGCATTAGTTTATTCCATCACAGCACAGTCCACATTTAACGATTTACAAGACCTGAGAGAACAGATTCTTCGAGTTAAAGACACTGATGATGTAAGCTGACTTCCAAATAAATATATTTT	120
chr12	68659713	68659833	RAP1B_5908_9_9	4	+	good	TGTAATTTTTTTTAAGAAATTCAAGGTCATTATTATTGTACAAAATAAGCGCTTTGATTAACACAGCTATATAGTTTTTTTAATTTTTAAAAAACCTGTGGAGACGGTGATCTTGTCTTT	120
chr12	68660409	68660529	RAP1B_5908_9_21	4	+	good	TTTGAGGTGGCCAAATGTAAACTAAAAGCCTTAATTAAAGTGGTGCAATTTTGTATAACTTAGCATCAGTAGTTCAATAAATTTGGATTGCCATGCAAGGGCTTGCATTATAATTACTTG	120
chr12	103947320	103947440	HSP90B1_7184_17_2	4	+	good	AGCCCGAAGAAGAACCTGAAGAGACAGCAGAAGACACAACAGAAGACACAGAGCAAGACGAAGATGAAGAAATGGATGTGGGAACAGATGAAGAAGAAGAAACAGCAAAGGTATGGCAAA	120
chr12	52451685	52451805	KRT6B_3854_1_4	4	-	good	GGCTTTGGTGGCGCCGGGAGTGGATTTGGTTTCGGTGGTGGAGCCGGCATTGGCTTTGGTCTGGGTGGTGGAGCCGGCCTTGCTGGTGGCTTTGGGGGCCCTGGCTTCCCTGTGTGCCCC	120
chr12	52451744	52451864	KRT6B_3854_1_5	4	-	good	TTGGAGGGGGCAGCTGTGCCATCAGTGGCGGCTATGGCAGCAGAGCCGGAGGCAGCTATGGCTTTGGTGGCGCCGGGAGTGGATTTGGTTTCGGTGGTGGAGCCGGCATTGGCTTTGGTC	120
chr12	52451862	52451982	KRT6B_3854_1_7	4	-	good	TTCAGCAGCATCTCCGTGTCCCGCTCCAGGGGCAGTGGTGGCCTGGGTGGCGCATGTGGAGGAGCTGGCTTTGGCAGCCGCAGTCTGTATGGCCTGGGGGGCTCCAAGAGGATCTCCATT	120
chr12	52473344	52473464	KRT6C_286887_1_4	4	-	good	GGCTTTGGTGGCGCCGGGAGTGGATTTGGTTTCGGTGGTGGAGCCGGCATTGGCTTTGGTCTGGGTGGTGGAGCCGGCCTTGCTGGTGGCTTTGGGGGCCCTGGCTTCCCTGTGTGCCCC	120
chr12	52473403	52473523	KRT6C_286887_1_5	4	-	good	TTGGAGGGGGCAGCTGTGCCATCAGTGGCGGCTATGGCAGCAGAGCCGGAGGCAGCTATGGCTTTGGTGGCGCCGGGAGTGGATTTGGTTTCGGTGGTGGAGCCGGCATTGGCTTTGGTC	120
chr12	52473521	52473641	KRT6C_286887_1_7	4	-	good	TTCAGCAGCATCTCCGTGTCCCGCTCCAGGGGCAGTGGTGGCCTGGGTGGTGCATGTGGAGGAGCTGGCTTTGGCAGCCGCAGTCTGTATGGCCTGGGGGGCTCCAAGAGGATCTCCATT	120
chr12	52491543	52491663	KRT6A_3853_2_2	4	-	good	CTGTGAGGCAGAACCTGGAGCCGTTGTTCGAGCAGTACATCAACAACCTCAGGAGGCAGCTGGACAGCATTGTCGGGGAACGGGGCCGCCTGGACTCAGAGCTCAGAGGCATGCAGGACC	120
chr12	52492789	52492909	KRT6A_3853_1_4	4	-	good	GGTGGCGCCGGGAGTGGATTTGGTTTCGGTGGTGGAGCCGGCATTGGCTTTGGTCTGGGTGGTGGAGCCGGCCTTGCTGGTGGCTTTGGGGGCCCTGGCTTCCCTGTGTGCCCCCCTGGA	120
chr12	52492846	52492966	KRT6A_3853_1_5	4	-	good	GGCAGCTGTGCCATCAGTGGCGGCTATGGCAGCAGAGCCGGAGGCAGCTATGGCTTTGGTGGCGCCGGGAGTGGATTTGGTTTCGGTGGTGGAGCCGGCATTGGCTTTGGTCTGGGTGGT	120
chr13	30205659	30205779	KATNAL1_84056_12_52	4	-	good	ACACACACACACACACACACACACACACAGTCTTTATTGCAGAAGACAGTGTGTTGCCTTACCAGAATGAGTGCTTGGATTACAGGCGTGAGCCACTGTGCCCAGCCCTAACTTTTAATG	120
chr13	30205839	30205959	KATNAL1_84056_12_55	4	-	good	ACACACACACACACACACACACACACACACACACTATTTCAGAAGACAGTGTGTTGCCTTACCCAGAATGAGTGCTAGGATTACAGGCGTGAGACAGACACACATACACACACATACACA	120
chr15	23439749	23439869	GOLGA6L2_283685_9_8	4	-	good	CAGGAGGAGATGCGAGAGAAGGAGGAGAGGATACGAGATCAGAAAGAGAAGATGCAGGAGAGGCTGCCAGAGCACGAGGAGCGGTGCTCAGAGCCCTGCCTCCCTCCCTCCAAAGTTCTT	120
chr15	78759172	78759292	ADAMTS7_11173_25_1	4	-	good	TCCCCCTCAAAAAAGGTATTTTTTTATTCTAACAGTTTGTGTAACATTTATTATGATTTTACATAAATGAGCATCTACCATTCCAAAGCACAGCGTGACTTCGTCTTGGATTTGGAGAAT	120
chr15	78759225	78759345	ADAMTS7_11173_25_2	4	-	good	GCCCTAATGGTGCTAACCCCCTCTCACTACCCAGCAGCAGGCTGGGGACCTCCTCCCCCTCAAAAAAGGTATTTTTTTATTCTAACAGTTTGTGTAACATTTATTATGATTTTACATAAA	120
chr15	78759278	78759398	ADAMTS7_11173_25_3	4	-	good	ACCGACAGACCTCAGTGCCCACCACGGGCTGTGGCGGAGCTCCCGCCCCCTGCGCCCTAATGGTGCTAACCCCCTCTCACTACCCAGCAGCAGGCTGGGGACCTCCTCCCCCTCAAAAAA	120
chr15	78759331	78759451	ADAMTS7_11173_25_4	4	-	good	CCGAGGCCATCAGCGGGTTGCCCGCCGCTGACTGCGCCAGGATGCACAGACCGACCGACAGACCTCAGTGCCCACCACGGGCTGTGGCGGAGCTCCCGCCCCCTGCGCCCTAATGGTGCT	120
chr15	78759384	78759504	ADAMTS7_11173_25_5	4	-	good	ATCCGCACCCAGTGCTGCCGCTCGTGCTCTCCGCCCAGCCACGGCGCCCCCTCCCGAGGCCATCAGCGGGTTGCCCGCCGCTGACTGCGCCAGGATGCACAGACCGACCGACAGACCTCA	120
chr15	78759437	78759557	ADAMTS7_11173_25_6	4	-	good	CCTTCGGGTTCTGCGAGACGCTGCGCCTACTGGGCCGCTGCCAGCTGCCCACCATCCGCACCCAGTGCTGCCGCTCGTGCTCTCCGCCCAGCCACGGCGCCCCCTCCCGAGGCCATCAGC	120
chr15	78759490	78759610	ADAMTS7_11173_25_7	4	-	good	GGTTCTGATGCCTCTCTGCCCCCCCACTCCAGGCTGTGAGCGGGACCGCCTGTCCTTCGGGTTCTGCGAGACGCTGCGCCTACTGGGCCGCTGCCAGCTGCCCACCATCCGCACCCAGTG	120
chr15	78761885	78762005	ADAMTS7_11173_24_1	4	-	good	CCTGGCCTGTCCATTCCCTGGCTAGAGGACTGCCTAGAGTGAGCAATGGAACCACAGGAAGGGCCTCCTTTCCAGGGTCCTGCTAATGAGGTAATGGGGTTTGAGGCAGGAAGGGCCTCC	120
chr15	78761941	78762061	ADAMTS7_11173_24_2	4	-	good	AGGGATGTCCCTGAGGCTGTGTGAAAACTGGGCCTGGGTGAGTCCCTGTCCCCAGCCCTGGCCTGTCCATTCCCTGGCTAGAGGACTGCCTAGAGTGAGCAATGGAACCACAGGAAGGGC	120
chr15	78761997	78762117	ADAMTS7_11173_24_3	4	-	good	TGTGAACCTGGGTAAGCTCTTTCTCCTCTAGGTCTCAGTCTTCCCACAGTGAGACCAGGGATGTCCCTGAGGCTGTGTGAAAACTGGGCCTGGGTGAGTCCCTGTCCCCAGCCCTGGCCT	120
chr15	78762372	78762492	ADAMTS7_11173_23_1	4	-	good	AGGAAGACAGTGACCAGTGTGGCCACGAGGCCTGGCCTGAGAGCTCCCGGCCGTGTGGCACCGAGGATTGTGAGCCCGTCGAGCCTCCCCGTGAGTCCCCTGACCCCAGGCTCCCTGCTG	120
chr15	78762424	78762544	ADAMTS7_11173_23_2	4	-	good	GGTGTCCAGCGGCGCCTGGTCAAGTGTGTCAACACCCAGACAGGGCTGCCCGAGGAAGACAGTGACCAGTGTGGCCACGAGGCCTGGCCTGAGAGCTCCCGGCCGTGTGGCACCGAGGAT	120
chr15	78762476	78762596	ADAMTS7_11173_23_3	4	-	good	GAGACACTCATTCCTCCCCCGCTCCCCTCAGTGCTCAGGCCCCTGTGGTGGTGGTGTCCAGCGGCGCCTGGTCAAGTGTGTCAACACCCAGACAGGGCTGCCCGAGGAAGACAGTGACCA	120
chr15	78763668	78763788	ADAMTS7_11173_22_1	4	-	good	GGCCTCTGCGAGGAGGCGCTGAGACCCAACACCACCCGGCCCTGCAACACCCACCCCTGCACGCAGTGGGTGGTGGGGCCCTGGGGCCAGGTGAGCCGGGCTGCGGGGAGGAGCAGGGAG	120
chr15	78763712	78763832	ADAMTS7_11173_22_2	4	-	good	GTGGCGGTGGTGAGCAGCAGCGTCTAGTGACCTGCCCGGAGCCAGGCCTCTGCGAGGAGGCGCTGAGACCCAACACCACCCGGCCCTGCAACACCCACCCCTGCACGCAGTGGGTGGTGG	120
chr15	78763756	78763876	ADAMTS7_11173_22_3	4	-	good	CTGTGCCCTGACTCCTTCCCTGCCCACCCAGTGCTCCGAGGCCTGTGGCGGTGGTGAGCAGCAGCGTCTAGTGACCTGCCCGGAGCCAGGCCTCTGCGAGGAGGCGCTGAGACCCAACAC	120
chr15	78763895	78764015	ADAMTS7_11173_21_1	4	-	good	CATTGTCAGCCCGGGCCTGCCAAGCCGCCTGCGCACCGGCCCTGCGGGGCCCAGCCCTGCCTCAGCTGGTACACATCTTCCTGGAGGGAGGTGAGGCCTGGCCGTTGAGTTGGGGGGAGG	120
chr15	78763952	78764072	ADAMTS7_11173_21_2	4	-	good	TCAGTGCGGGACGTGCAGTGTGTGGACACACGGGACCTCCGGCCACTGCGGCCCTTCCATTGTCAGCCCGGGCCTGCCAAGCCGCCTGCGCACCGGCCCTGCGGGGCCCAGCCCTGCCTC	120
chr15	78764009	78764129	ADAMTS7_11173_21_3	4	-	good	ATGTGTCCATACACGTCTCTCGGTCCCCAGTGCTCCCGCAGCTGCGGCGGAGGTTCCTCAGTGCGGGACGTGCAGTGTGTGGACACACGGGACCTCCGGCCACTGCGGCCCTTCCATTGT	120
chr15	78764524	78764644	ADAMTS7_11173_20_1	4	-	good	GAGGACTGCGCCCCCGCTGGCCGGCCCCAGCCTGCCCGCCGCTGCCACCTGCGGCCCTGTGCCACCTGGCACTCAGGCAACTGGAGTAAGGTGCGTGAGGATGGAGCCAGGACAGGCATT	120
chr15	78764570	78764690	ADAMTS7_11173_20_2	4	-	good	CCTGGGTGCGGTCTGGAGGCCGGTGCGCTGTAGCTCCGGCCGGGATGAGGACTGCGCCCCCGCTGGCCGGCCCCAGCCTGCCCGCCGCTGCCACCTGCGGCCCTGTGCCACCTGGCACTC	120
chr15	78764616	78764736	ADAMTS7_11173_20_3	4	-	good	CCTGGCTTTCACGGGTCTCTGCCCCGCAGTGCTCTACCACCTGTGGCCTGGGTGCGGTCTGGAGGCCGGTGCGCTGTAGCTCCGGCCGGGATGAGGACTGCGCCCCCGCTGGCCGGCCCC	120
chr15	78766735	78766855	ADAMTS7_11173_19_20	4	-	good	CTGACTTCATCCCGCACCACCTGGCCCCACGCCCTTCACCCGCCTCATCACCCAAGCCAGGCACCATGGGCAACGCCATTGAGGAGGAGGCTCCAGAGCTGGACCTGCCGGGGCCCGTGT	120
chr15	78771131	78771251	ADAMTS7_11173_16_1	4	-	good	GGGAGGCAGGTGGCCACGACGAGGTCCCGCCGCCCGTGTTCTCCTGGCATTATGGGCCCTGGACCAAGTGCACAGTCACCTGCGGCAGAGGTGAGAAGTGGGGCAGGCACAGCCCCACCT	120
chr15	78771172	78771292	ADAMTS7_11173_16_2	4	-	good	GGAGAGCAACCCTGGGGTGCACTACGAGTACACCATCCACAGGGAGGCAGGTGGCCACGACGAGGTCCCGCCGCCCGTGTTCTCCTGGCATTATGGGCCCTGGACCAAGTGCACAGTCAC	120
chr15	78771213	78771333	ADAMTS7_11173_16_3	4	-	good	GTGCTCATGGGCCCCCGCCTGCCCACCCAGCTGCTGTTCCAGGAGAGCAACCCTGGGGTGCACTACGAGTACACCATCCACAGGGAGGCAGGTGGCCACGACGAGGTCCCGCCGCCCGTG	120
chr15	78771554	78771674	ADAMTS7_11173_15_1	4	-	good	GTGGCAGGGACCACCTTCACATACGCACGCAGGGGCAACTGGGAGAACCTCACGTCCCCGGGTCCCACCAAGGAGCCTGTCTGGATCCAGGTGCCTGCCTCCCGTGGCCCAGGCGGGGGG	120
chr15	78771600	78771720	ADAMTS7_11173_15_2	4	-	good	CTTCCTCAATGGTGGCTGGACCATCCAGTGGAACGGGGACTACCAGGTGGCAGGGACCACCTTCACATACGCACGCAGGGGCAACTGGGAGAACCTCACGTCCCCGGGTCCCACCAAGGA	120
chr15	78771692	78771812	ADAMTS7_11173_15_4	4	-	good	CTGATCCCAGCGGGCGCACGCGAGATCCGCATCCAAGAGGTTGCCGAGGCTGCCAACTTCCTGGCACTGCGGAGCGAGGACCCGGAGAAGTACTTCCTCAATGGTGGCTGGACCATCCAG	120
chr15	78771738	78771858	ADAMTS7_11173_15_5	4	-	good	ACAACCTATGCACAACCCTTGGCTGACAGGGTATGTGGATGTGGGGCTGATCCCAGCGGGCGCACGCGAGATCCGCATCCAAGAGGTTGCCGAGGCTGCCAACTTCCTGGCACTGCGGAG	120
chr15	78773073	78773193	ADAMTS7_11173_14_1	4	-	good	GTGACTTCGAGATTGACTCCGGTGCTATGGAGGACCGCTGTGGTGTGTGCCACGGCAACGGCTCCACCTGCCACACCGTGAGCGGGACCTTCGAGGAGGCCGAGGGCCTGGGTATGGGGT	120
chr15	78773093	78773213	ADAMTS7_11173_14_2	4	-	good	TGTGTTGCAGAACGTGGGCTGTGACTTCGAGATTGACTCCGGTGCTATGGAGGACCGCTGTGGTGTGTGCCACGGCAACGGCTCCACCTGCCACACCGTGAGCGGGACCTTCGAGGAGGC	120
chr15	78774593	78774713	ADAMTS7_11173_12_1	4	-	good	GCCCCTCCTTCCGCCACGTCCAGTGCAGCCACTTTGACGCTATGCTCTACAAGGGCCAGCTGCACACATGGGTGCCCGTGGTCAATGACGGTGAGTGCTGCCCCCCATGGAGACATTGAG	120
chr15	78774648	78774768	ADAMTS7_11173_12_2	4	-	good	GTGGGTGAGCGCAAGCGCTTCCGCCTCTGCAACCTGCAGGCCTGCCCTGCTGGCCGCCCCTCCTTCCGCCACGTCCAGTGCAGCCACTTTGACGCTATGCTCTACAAGGGCCAGCTGCAC	120
chr15	78774703	78774823	ADAMTS7_11173_12_3	4	-	good	CACTGGGGCCCACCCCGGTTCTCCCCACAGGCCCAAATACAAAGGCAGATACTGTGTGGGTGAGCGCAAGCGCTTCCGCCTCTGCAACCTGCAGGCCTGCCCTGCTGGCCGCCCCTCCTT	120
chr15	78776157	78776277	ADAMTS7_11173_11_1	4	-	good	TGGCTGGTCTGGCTGGAGCGCCTGGTCCATCTGCTCACGGAGCTGTGGCATGGGCGTACAGAGCGCCGAGCGGCAGTGCACGCAGCCTACGTGAGTGTGGGGCCCAGGGTGCCCTTGGGC	120
chr17	19283155	19283275	EPN2_22905_4_5	4	+	good	ATCGTGAACAATTACTCAGAGGCAGAAATCAAAGTCCGGGAAGCCACCTCCAATGACCCGTGGGGCCCGTCCAGTTCTCTGATGACCGAGATTGCCGACCTGACCTACAACGTGGTGGCC	120
chr17	19283214	19283334	EPN2_22905_4_6	4	+	good	GTGGGGCCCGTCCAGTTCTCTGATGACCGAGATTGCCGACCTGACCTACAACGTGGTGGCCTTCTCGGAGATCATGAGCATGGTGTGGAAGCGGCTGAATGACCATGGCAAGAACTGGCG	120
chr17	19283273	19283393	EPN2_22905_4_7	4	+	good	CCTTCTCGGAGATCATGAGCATGGTGTGGAAGCGGCTGAATGACCATGGCAAGAACTGGCGGCATGTGTACAAGGCGCTGACCCTGCTGGACTACCTCATCAAGACAGGCTCCGAACGTG	120
chr17	19283332	19283452	EPN2_22905_4_8	4	+	good	CGGCATGTGTACAAGGCGCTGACCCTGCTGGACTACCTCATCAAGACAGGCTCCGAACGTGTGGCCCAGCAGTGCCGGGAGAACATCTTCGCCATCCAGACCCTGAAGGACTTCCAGTAC	120
chr17	19283391	19283511	EPN2_22905_4_9	4	+	good	TGTGGCCCAGCAGTGCCGGGAGAACATCTTCGCCATCCAGACCCTGAAGGACTTCCAGTACATTGACCGAGATGGCAAGGACCAGGGCATCAATGTGCGTGAGAAGTCAAAGCAACTGGT	120
chr17	19283450	19283570	EPN2_22905_4_10	4	+	good	ACATTGACCGAGATGGCAAGGACCAGGGCATCAATGTGCGTGAGAAGTCAAAGCAACTGGTGGCTCTCCTCAAGGACGAGGAACGGTTGAAGGCTGAGAGGGCCCAGGCTCTCAAAACCA	120
chr17	75616301	75616421	MYO15B_TranscriptTargets_2	4	+	good	ACACTTGCAGGGCAGCCACAGATCACAGTGAGGACGATGAAGCCCCCGGCCAAGGTCCACATCCCCCAGGGGGAAGCGCAGGAGGAGGAGGAGGAGGAGGAGGAGGAGGAGGAGCAGGAG	120
chr18	3277908	3278028	MYL12B_103910_7_4	4	+	good	AACATGGAGCCAAAGACAAAGATGACTGAAAGAACTTTAGCTAAAATCTTCCAGTTACATTGTCTTACTCTCTTTTACTTCTCAGACACTTCCCCCACCCTCATAGAACCTGTTGCATGC	120
chr18	3277966	3278086	MYL12B_103910_7_5	4	+	good	ATTGTCTTACTCTCTTTTACTTCTCAGACACTTCCCCCACCCTCATAGAACCTGTTGCATGCAACTTAGTTTCACAGCTTTGCCTCTTCTTTTTGATGTATTTATTCCAGACCTTTCTGC	120
chr18	3278082	3278202	MYL12B_103910_7_7	4	+	good	CTGCCACTTAGCACTTGTATAATCAGACTGGAAATGGGGATGAGGGTGTAAATTGTATTGAAAAAGATCGCGAATAAAAATCAACAAATGTGAAAGCCCAGAAAAATATATTCGTATTTC	120
chr19	8553113	8553233	MYO1F_4542_6_1	4	-	good	CCCAGCACGTCAAAGATATCATCCTGCAGTCCAACCCGCTGCTCGAGGCCTTCGGCAACGCCAAGACTGTGCGCAACAACAATTCCAGCCGCTTTGTAAGTCTCTGCAGACCTGCTTGGA	120
chr19	55401251	55401371	UBE2S_27338_4_1	4	-	good	CTAAGTTATTTAAATTATGGCTGGGGTCGGGGAGGGTACAGGGGGCACTGGGACCTGGATTTGTTTTTCTAAATAAAGTTGGAAAAGCAGCTTCTGTGTCTCACAGATGCCCCAGGACCG	120
chr19	55401304	55401424	UBE2S_27338_4_2	4	-	good	CCTCCTTCCACCGTGACCCCAACCTCTCCTGTCCCCTCCCTCCAACTCTGTCTCTAAGTTATTTAAATTATGGCTGGGGTCGGGGAGGGTACAGGGGGCACTGGGACCTGGATTTGTTTT	120
chr2	26727876	26727996	KCNK3_3777_3_5	4	+	good	TCTCGTGCATCAGCACGCTGTGCATCGGCGCCGCCGCCTTCTCCCACTACGAGCACTGGACCTTCTTCCAGGCCTACTACTACTGCTTCATCACCCTCACCACCATCGGCTTCGGCGACT	120
chr2	30156597	30156717	YPEL5_51646_5_1	4	+	good	CATTTGTTATCCTTTTCTATTTGCTCCTAGGTTTTTAGAACTTCAGCCATAAAAATGGGCAGAATTTTCCTTGATCATATCGGTGGTACCCGTCTGTTTTCTTGTGCAAACTGTGATACG	120
chr2	30156649	30156769	YPEL5_51646_5_2	4	+	good	AAATGGGCAGAATTTTCCTTGATCATATCGGTGGTACCCGTCTGTTTTCTTGTGCAAACTGTGATACGATCCTGACCAACCGCTCAGAACTCATCTCCACTCGTTTCACAGGCGCCACTG	120
chr2	30159248	30159368	YPEL5_51646_6_12	4	+	good	ACCCAGTTATTTCACTTGATTTGCTAGCTTCAGAGAAGAGATCCGAATCTGTGCCCAGCGCTAAAGGCTCAGTGTTAGCATGGCTTGTGCTGGCCGGTGTGCCATATTCTTGTTGGAGAT	120
chr2	108309713	108309833	SULT1C2_6819_9_25	4	+	good	AACAATGTCAGTGTTAAAATGCTTCTCCCTGAAAAAGAGAAAAAAAAAAGGAAAAAAAGAAAAGAAAAGTGAAAAGAAAAACTCTTATTGGCCTAAGTTCTAAATAATAGCTAGGTTACC	120
chr2	178649785	178649905	TTN_7273_212_1	4	-	good	TATTATTCAAGTGCCTGAAGAGCCCAAGAAGATCATCCCAGAGAAGAAAGTTCCTGTCATCAAAAAACCAGAAGCACCGCCTCCTAAAGGTACTCATGTTAAAATGAATACTTCATTTTT	120
chr2	178652067	178652187	TTN_7273_205_1	4	-	good	TTTTAAAGTCCCAGAGGTGCCAAAGGTAGCTGTCCCAGAAAAGAAGGTGCCTGAAGCTATTCCTCCCAAACCGGAAAGTCCTCCCCCTGAAGGTAATAATGAAACTATTCAAATTAGTGT	120
chr2	178654716	178654836	TTN_7273_192_1	4	-	good	CTTTAAAGTCCCAGAGGTGCCAAAGGCAGCTGTCCCAGAAAAGAAGGTGCCTGAAGCTATTCCTCCCAAACCGGAAAGTCCTCCCCCTGAAGGTAATGCCAAAGCTATACAAACTATAGG	120
chr2	178658976	178659096	TTN_7273_183_1	4	-	good	CTTTAAAGTCCCAGAGGTGCCAAAGGCAGCTGTCCCAGAAAAGAAGGTGCCTGAAGCTATTCCTCCCAAACCGGAAAGTCCTCCCCCTGAAGGTAATGCCAAAGCTATACAAACTATAGG	120
chr2	178663237	178663357	TTN_7273_174_1	4	-	good	CTTTAAAGTCCCAGAGGTGCCAAAGGCAGCTGTCCCAGAAAAGAAGTTGCCTGAAGCTATTCCTCCCAAACCGGAAAGTCCTCCCCCTGAAGGTAATGCCAAAGCTATACAAACTATAGG	120
chr2	178665368	178665488	TTN_7273_166_2	4	-	good	TCTAACCATAATACTAATATCTTCAAAGCACCAGAAGCTATGAAAGAAGTTGTCCCTGAAATGAAAATATTTGAGGATGTACCTGAAGAGCCAGAAACTCCACGTATGAAAAGTACGTTA	120
chr2	178677194	178677314	TTN_7273_148_2	4	-	good	AATGCCTTCAAATGAAATGTTTTTAAGTGCCTGAAGTGCCAAAGAAACCTGTACCAGAGAAGAAAGTCCCTGTTCCCGCCCCTAAAAAAGTGGAACCTCCACCACCACCCAAAGGTACAC	120
chr2	178747194	178747314	TTN_7273_48_48	4	-	good	CCACACCTTTAGGGGAAGTTGCTGAAAGATATTCAACACCTTCCGAAGGTGAGGTAGGAGAAAGATACTCCACACCCCCAGGGGAGACACTAGAGAGATACTCCACACCTCCAGGAGAGA	120
chr20	44901696	44901816	YWHAB_7529_3_5	4	+	good	GCGCCCGCCGCTCTTCCTGGCGTGTCATCTCCAGCATTGAGCAGAAAACAGAGAGGAATGAGAAGAAGCAGCAGATGGGCAAAGAGTACCGTGAGAAGATAGAGGCAGAACTGCAGGACA	120
chr20	44903984	44904104	YWHAB_7529_5_1	4	+	good	TTTTTTAGGAGCTGTTGGACAAATATCTTATTCCCAATGCTACACAACCAGAAAGTAAGGTGTTCTACTTGAAAATGAAAGGAGATTATTTTAGGTATCTTTCTGAAGTGGCATCTGGAG	120
chr20	44905978	44906098	YWHAB_7529_7_1	4	+	good	TGCTAAAGGCTCTTTGTTTTAGGCATTTGATGAAGCAATTGCTGAATTGGATACGCTGAATGAAGAGTCTTATAAAGACAGCACTCTGATCATGCAGTTACTTAGGGACAATCTCACTGT	120
chr20	44908331	44908451	YWHAB_7529_8_34	4	+	good	TTCTGTGATGGTTATATTGCCTAGCAAGCACACCCGTGGTTGTGAAAATAGTATAGCAAAAAAGAAAAATCCCCGGTTATTGATGTACTAGATTTGTGTATGTCTTTTAAACAGTTCTAG	120
chr3	99798621	99798741	COL8A1_1295_8_76	4	+	good	GTGTGTGTGTGTGTGTGCGCGTGAGCGCACGTGTGTGTATGCGTGCGCATGTGTGTGTATGTGTATTATCAGACATAGGTTTCTAACTTTTAGATAGAAGAGGAGCAACATCTATGCCAA	120
chr4	123661723	123661843	LINC01091_TranscriptTargets_1	4	+	good	AATCTTGTTTCATTTATTACTTCCCCAAGGTCTCACATCCAGGTTGTTTTGAAGCAAAGTCCAAGCATTGTATCACTTCATCTGCAAATATTTCAATAAGTACCCAAAAGGTAAGGATGC	120
chr5	140711254	140711374	VTRNA1_1_TranscriptTargets_1	4	+	good	ATAATCCGAAAGCAACCTCCGGGCTGGCTTTAGCTCAGCGGTTACTTCGACAGTTCTTTAATTGAAACAAGCAACCTGTCTGGGTTGTTCGAGACCCGCGGGCGCTCTCCAGTCCTTTTA	120
chr5	140711274	140711394	VTRNA1_1_TranscriptTargets_2	4	+	good	GGGCTGGCTTTAGCTCAGCGGTTACTTCGACAGTTCTTTAATTGAAACAAGCAACCTGTCTGGGTTGTTCGAGACCCGCGGGCGCTCTCCAGTCCTTTTACCTCTCTGGGCGGTTCGAGA	120
chr5	10278524	10278644	CMBL_134147_6_17	4	-	good	TTCACAGGGCCAGCAAAAAGGGGGAGCCATTCAGGACACATGGGCTCAACCAGAAGGTGGAGAACGAGAGAGAGAGGGAGCTATGAGCCAAAGCCTTCACTGGGGCCCAGGGTGTCATCT	120
chr6	138090934	138091054	PERP_64065_3_42	4	-	good	ACCTACATATAGTTAAAATCCTGGTCTTTCTTGGTAAACAGATTTTAAATGTCTGATATAAAACATGCCACAGGAGAATTCGGGGATTTGAGTTTCTCTGAATAGCATATATATGATGCA	120
chr6	138090994	138091114	PERP_64065_3_43	4	-	good	AGGTTTATCTGGGCTCTATCATATAGACAGGCTTCTGATAGTTTGCAACTGTAAGCAGAAACCTACATATAGTTAAAATCCTGGTCTTTCTTGGTAAACAGATTTTAAATGTCTGATATA	120
chr6	138091174	138091294	PERP_64065_3_46	4	-	good	GTTTTGTGTTTATATGTTCAGAACCAGAGTAGACTGGATTGAAAGATGGACTGGGTCTAATTTATCATGACTGATAGATCTGGTTAAGTTGTGTAGTAAAGCATTAGGAGGGTCATTCTT	120
chr6	138091234	138091354	PERP_64065_3_47	4	-	good	CTTTTAAAGTTCTTTATAGGGTTAGGGTGTGGGAAAATGCTATATTAATAAATCTGTAGTGTTTTGTGTTTATATGTTCAGAACCAGAGTAGACTGGATTGAAAGATGGACTGGGTCTAA	120
chr6	138091294	138091414	PERP_64065_3_48	4	-	good	CCTGTTGCCATAGTTGGTAAGGCTTTCCTTTAAGTGTGAAATATTTAGATGAAATTTTCTCTTTTAAAGTTCTTTATAGGGTTAGGGTGTGGGAAAATGCTATATTAATAAATCTGTAGT	120
chr6	138091594	138091714	PERP_64065_3_53	4	-	good	TCCAAGATTTAATAATCTGATCAAGTTCTTGTTATTTCCAAATAGAATGGACTCGGTCTGTTAAGGGCTAAGGAGAAGAGGAAGATAAGGTTAAAAGTTGTTAATGACCAAACATTCTAA	120
chr6	138091654	138091774	PERP_64065_3_54	4	-	good	CTACATTTGTAAGAGAATATGCACGTGAAACTTAACACTTTATAAGGTAAAAATGAGGTTTCCAAGATTTAATAATCTGATCAAGTTCTTGTTATTTCCAAATAGAATGGACTCGGTCTG	120
chr6	138091834	138091954	PERP_64065_3_57	4	-	good	TTTTGGCAGTGTTCATATTATTAAACTAGTCAAAAATGCTAAAATAATTTGGGAGAAAATATTTTTTAAGTAGTGTTATAGTTTCATGTTTATCTTTTATTATGTTTTGTGAAGTTGTGT	120
chr6	138091894	138092014	PERP_64065_3_58	4	-	good	CTGCTGCTGAGATGGACTCCAGAAGAAGAAACTGTTTCTCCAGGCGACTTTGAACCCATTTTTTGGCAGTGTTCATATTATTAAACTAGTCAAAAATGCTAAAATAATTTGGGAGAAAAT	120
chr6	138092134	138092254	PERP_64065_3_62	4	-	good	ATCTCCCTGGTAATTTACCCCGTGAAGTACACCCAGACCTTCACCCTTCATGCCAACCCTGCTGTCACTTACATCTATAACTGGGCCTACGGCTTTGGGTGGGCAGCCACGATTATCCTG	120
chr6	138096363	138096483	PERP_64065_2_2	4	-	good	GCAGCGGCTGCCATGCTCTTCTGTGGCTTCATCATCCTGGTGATCTGTTTCATCCTCTCCTTCTTCGCCCTCTGTGGACCCCAGATGCTTGTCTTCCTGAGAGTGATTGGAGGTCTCCTT	120
chr7	35832779	35832899	SEPT7_989_4_1	4	+	good	CCTTTTTGCTTTTGTCAGCAACAGAAGAACCTTGAAGGCTATGTGGGATTTGCCAATCTCCCAAATCAAGTATACAGAAAATCGGTGAAGAGAGGTTTTGAATTCACGCTTATGGTAGTG	120
chr7	35832799	35832919	SEPT7_989_4_2	4	+	good	ACAGAAGAACCTTGAAGGCTATGTGGGATTTGCCAATCTCCCAAATCAAGTATACAGAAAATCGGTGAAGAGAGGTTTTGAATTCACGCTTATGGTAGTGGGTAAGATATGATTTCTTAC	120
chr7	74538084	74538204	GTF2IRD1_9569_13_1	4	+	good	GGGTGGCCCTGGACTTGGCTGACAGGTGTCATTTCCTGCTTCCCTTCACAGGTCAGACAAGGGCAGCATGTCTGAAGACTGTGGGCCAGGTGAGAAGGAACAGGGCCCGCTGTGTGTGTG	120
chr7	74538104	74538224	GTF2IRD1_9569_13_2	4	+	good	GACAGGTGTCATTTCCTGCTTCCCTTCACAGGTCAGACAAGGGCAGCATGTCTGAAGACTGTGGGCCAGGTGAGAAGGAACAGGGCCCGCTGTGTGTGTGGTGGGCCGGGAGGGCAACCA	120
chr7	74547072	74547192	GTF2IRD1_9569_18_1	4	+	good	GGTGGCCCTACAGCAGCCATGTCTCTGCAGCCAAGGCCATTGGCATCTCGGAGCCCGTCAAGGTGCCGTACTCCAAGTTTCTGATGCACCCGGAGGAGCTGTTTGTGGTGGGACTGCCTG	120
chr7	74547113	74547233	GTF2IRD1_9569_18_2	4	+	good	GGCATCTCGGAGCCCGTCAAGGTGCCGTACTCCAAGTTTCTGATGCACCCGGAGGAGCTGTTTGTGGTGGGACTGCCTGAAGGCATCTCCCTCCGCAGGCCCAACTGCTTCGGGATCGCC	120
chr7	74547154	74547274	GTF2IRD1_9569_18_3	4	+	good	GATGCACCCGGAGGAGCTGTTTGTGGTGGGACTGCCTGAAGGCATCTCCCTCCGCAGGCCCAACTGCTTCGGGATCGCCAAGCTCCGGAAGATTCTGGAGGCCAGCAACAGCATCCAGTT	120
chr7	74547195	74547315	GTF2IRD1_9569_18_4	4	+	good	GCATCTCCCTCCGCAGGCCCAACTGCTTCGGGATCGCCAAGCTCCGGAAGATTCTGGAGGCCAGCAACAGCATCCAGTTTGTCATCAAGAGGTAAGGCCCAACCAGGTCCATGGGAGACA	120
chr7	100952591	100952711	MUC3A_4584_2_14	4	+	good	TATGACAACGACCGCCTCCCAGCCCACAGCCACTAATACATTGTCATCACCCACTAGGACCATTTTATCTTCCACACCTGTCCTGAGCACAGAAACAATCACCAGTGGTATCACAAACAC	120
chr7	100952651	100952771	MUC3A_4584_2_15	4	+	good	CATTTTATCTTCCACACCTGTCCTGAGCACAGAAACAATCACCAGTGGTATCACAAACACCACCCCCCTATCCACCTTGGTGACCACACTCCCCACTACCATCAGCAGGTCTACACCTAC	120
chr7	100952771	100952891	MUC3A_4584_2_17	4	+	good	ATCTGAGACCACCTACACTACTTCTCCCACCAGCACTGTCACAGACTCCACTACCAAAATCGCCTACTCCACAAGTATGACAGGTACATTGTCCACAGAGACTTCTCTCCCACCCACCTC	120
chr7	100953011	100953131	MUC3A_4584_2_21	4	+	good	CAGCACATCCACAACTGCCATCTCCTCACTTCCCCCTACCTCAGGTACTATGGTGACTTCCACAACCATGACCCCATCTTCTCTGAGTACAGACATCCCTTTCACAACACCAACAACTAT	120
chr7	100953311	100953431	MUC3A_4584_2_26	4	+	good	ACCAACTTTTGTAAGTACACTCAGCACTCCTACAAGTTCCCTCCTGACGACCTTCCCAGCAACATATTCATTTTCATCTTCCATGTCTGCCAGCAGTGCTGGGACCACTCACACAGAGAG	120
chr7	100953371	100953491	MUC3A_4584_2_27	4	+	good	AACATATTCATTTTCATCTTCCATGTCTGCCAGCAGTGCTGGGACCACTCACACAGAGAGTATCTCCTCACCTCCAGCCAGCACCAGTACACTCCACACAACAGCTGAATCCACCCTGGC	120
chr7	100953431	100953551	MUC3A_4584_2_28	4	+	good	TATCTCCTCACCTCCAGCCAGCACCAGTACACTCCACACAACAGCTGAATCCACCCTGGCACCCACTACCACCACCTCATTCACAACTTCCACAACTATGGAACCACCTTCAACCACTGC	120
chr7	100953491	100953611	MUC3A_4584_2_29	4	+	good	ACCCACTACCACCACCTCATTCACAACTTCCACAACTATGGAACCACCTTCAACCACTGCAGCAACTACAGGAACAGGTCAGACCACCTTCACCAGCTCTACAGCCACATTTCCTGAGAC	120
chr7	100953551	100953671	MUC3A_4584_2_30	4	+	good	AGCAACTACAGGAACAGGTCAGACCACCTTCACCAGCTCTACAGCCACATTTCCTGAGACCACCACACCGACTCCTACAACTGACATGTCCACAGAATCTCTCACAACAGCCATGACTTC	120
chr7	100953611	100953731	MUC3A_4584_2_31	4	+	good	CACCACACCGACTCCTACAACTGACATGTCCACAGAATCTCTCACAACAGCCATGACTTCTCCTCCCATCACTTCATCAGTCACTTCCACAAATACAGTGACTTCTATGACAACTACGAC	120
chr7	100953971	100954091	MUC3A_4584_2_37	4	+	good	TATGACAGAGACATCATCCACTGCCACCTCTCTTCCACCCACCTCTCCCTTGGTCTCAACTGCAAAAACAGCCAAAACTCCTACCACAAACTTGGTAACCACCACCACCAAGACCACCTC	120
chr7	100954091	100954211	MUC3A_4584_2_39	4	+	good	ACATAGTACCACCAGCTTCACTTCTTCAACCGTCTACTCCACAGCCAGCACATACACAACTGCCATCACCTCAGTTCCCACTACGTTGGGTACCATGGTAACTTCTACATCCATGATCTC	120
chr7	100954151	100954271	MUC3A_4584_2_40	4	+	good	TGCCATCACCTCAGTTCCCACTACGTTGGGTACCATGGTAACTTCTACATCCATGATCTCATCTACTGTGAGTACAGGTATCCCTACCTCACAACCAACAACCATCACTCCCTCATCCGT	120
chr7	100954331	100954451	MUC3A_4584_2_43	4	+	good	CATGTCTGCAAGGCCAACAACTGTCATTCCCTCATCTCCCACTGTCCAGAATACAGAAATCTCAATCTCTGTTAGCATGACGTCTGCTACCACTCCCAGTGGAGGACCAACTTTCACAAG	120
chr7	100954451	100954571	MUC3A_4584_2_45	4	+	good	TACTGAGAACACTCCAACAAGGTCCCTCCTGACAAGCTTTCCAATGACACATTCATTCTCTTCTTCTATGTCTGAAAGTAGTGCTGGGACCACTCACACAGAGAGTATCTCCTCACCTCG	120
chr7	100954511	100954631	MUC3A_4584_2_46	4	+	good	TTCTTCTATGTCTGAAAGTAGTGCTGGGACCACTCACACAGAGAGTATCTCCTCACCTCGAGGCACCACCAGTACACTCCACACAACAGTTGAATCCACCCCATCACCCACTACCACCAC	120
chr7	100954571	100954691	MUC3A_4584_2_47	4	+	good	AGGCACCACCAGTACACTCCACACAACAGTTGAATCCACCCCATCACCCACTACCACCACCTCATTTACCACATCCACAATGATGGAACCACCTTCATCCACTGTATCAACTACAGGCAG	120
chr7	100954631	100954751	MUC3A_4584_2_48	4	+	good	CTCATTTACCACATCCACAATGATGGAACCACCTTCATCCACTGTATCAACTACAGGCAGAGGTCAGACCACCTTTCCCAGCTCTACAGCCACATTCCCTGAGACCACTACACTGACTCC	120
chr7	100954691	100954811	MUC3A_4584_2_49	4	+	good	AGGTCAGACCACCTTTCCCAGCTCTACAGCCACATTCCCTGAGACCACTACACTGACTCCTACAACTGACATTTCTACAGTATCTCTCACAACAGCCATGACTTCTCCTCCCCCCGTCAG	120
chr7	100954751	100954871	MUC3A_4584_2_50	4	+	good	TACAACTGACATTTCTACAGTATCTCTCACAACAGCCATGACTTCTCCTCCCCCCGTCAGTTCTTCAATCACTCCCACCAATACAATGACTTCTATGAGAACTACAACCTATTGGCCCAC	120
chr7	100955111	100955231	MUC3A_4584_2_56	4	+	good	ATTGTCCACTGCCACTACTCTCCCACCCACCTCTTCCTCTCTCCCAACCACAGAAACAGCCACGATGACTCCTACCACAACCTTGATAACCACCACCCCTAATACCACCTCCCTTAGTAC	120
chr7	100955291	100955411	MUC3A_4584_2_59	4	+	good	CTCAGCTTCCCCTACCTCAGGTACCATGGTAACTTCCACAACCATGACCCCATCTTCTCTGAGTACAGACACCCCTTCCACAACACCAACAACTATCACCTACCCTTCTGTGGGCTCTAC	120
chr7	100955471	100955591	MUC3A_4584_2_62	4	+	good	AATGTCCACAAGTGTCATTCCATCTTCCCCCAGCATCCAGAATACAGAAACCTCATCCCTTGTCAGCATGACCTCTGCCACCACTCCCAGTTTGAGACCAACTATCACAAGTACTGACAG	120
chr7	100955531	100955651	MUC3A_4584_2_63	4	+	good	TGTCAGCATGACCTCTGCCACCACTCCCAGTTTGAGACCAACTATCACAAGTACTGACAGCACTCTAACAAGTTCCCTCCTGACGACCTTCCCAAGTACATATTCATTTTCATCTTCCAT	120
chr7	100955591	100955711	MUC3A_4584_2_64	4	+	good	CACTCTAACAAGTTCCCTCCTGACGACCTTCCCAAGTACATATTCATTTTCATCTTCCATGTCTGCCAGCAGTGCAGGGACCACTCACACAGAGACTATTTCCTCACTTCCAGCCAGCAC	120
chr7	100955651	100955771	MUC3A_4584_2_65	4	+	good	GTCTGCCAGCAGTGCAGGGACCACTCACACAGAGACTATTTCCTCACTTCCAGCCAGCACCAATACAATCCACACAACAGCTGAATCCGCCCTGGCACCCACTACCACCACCTCATTCAC	120
chr7	100955711	100955831	MUC3A_4584_2_66	4	+	good	CAATACAATCCACACAACAGCTGAATCCGCCCTGGCACCCACTACCACCACCTCATTCACCACATCCCCAACGATGGAACCACCTTCAACCACTGTAGCGACTACAGGCACAGGTCAGAC	120
chr7	100955771	100955891	MUC3A_4584_2_67	4	+	good	CACATCCCCAACGATGGAACCACCTTCAACCACTGTAGCGACTACAGGCACAGGTCAGACCACCTTCCCCAGCTCTACAGCCACATTCCTTGAGACCACCACACTGACTCCTACAACTGA	120
chr7	100955831	100955951	MUC3A_4584_2_68	4	+	good	CACCTTCCCCAGCTCTACAGCCACATTCCTTGAGACCACCACACTGACTCCTACAACTGACTTTTCTACAGAATCTCTCACAACAGCCATGACTTCTACTCCCCCCATCACTTCTTCAAT	120
chr7	100955951	100956071	MUC3A_4584_2_70	4	+	good	CACTCCCACCGATACAATGACTTCTATGAGAACTACGACCTCTTGGCCCACAGCCACTAATACGTTATCACCACTCACCAGTAGCATTTTATCTTCTACACCTGTCCCAAGCACAGAGGT	120
chr7	100956071	100956191	MUC3A_4584_2_72	4	+	good	GACCACCAGTCATACCACAAACACCAATCCTGTATCCACGTTGGTGACTACACTCCCCATTACCATCACCAGGTCTACACTTACATCTGAGACCGCCTACCCTAGTTCTCCCACAAGCAC	120
chr7	100956131	100956251	MUC3A_4584_2_73	4	+	good	TACCATCACCAGGTCTACACTTACATCTGAGACCGCCTACCCTAGTTCTCCCACAAGCACTGTCACAGAGTCCACAACTGAAATCACCTATCCCACCACTATGACAGAGACATCATCTAC	120
chr7	100956191	100956311	MUC3A_4584_2_74	4	+	good	TGTCACAGAGTCCACAACTGAAATCACCTATCCCACCACTATGACAGAGACATCATCTACTGCCACCTCTCTTCCACCCACCTCTTCCTTGGTCTCAACCGCAGAAACAGCCAAAACTCC	120
chr7	100956551	100956671	MUC3A_4584_2_80	4	+	good	TATGATGACAGACCTCACCTCAGTGTACACAGTCTCCAGCATGTCTGCAAGGCCAACAAGTGTCATTCCTTCATCTCCCACTGTCCAGAATACAGAAACCTCAATCTTTGTTAGCATGAT	120
chr7	100956611	100956731	MUC3A_4584_2_81	4	+	good	TGTCATTCCTTCATCTCCCACTGTCCAGAATACAGAAACCTCAATCTTTGTTAGCATGATGTCTGCTACCACTCCCAGTGGAGGACCAACTTTCACAAGTACTGAGAACACTCCAACAAG	120
chr7	100956671	100956791	MUC3A_4584_2_82	4	+	good	GTCTGCTACCACTCCCAGTGGAGGACCAACTTTCACAAGTACTGAGAACACTCCAACAAGGTCCCTCCTGACAAGCTTTCCAGTGACACATTCATTTTCCTCTTCCATGTCTGCCAGCAG	120
chr7	100956731	100956851	MUC3A_4584_2_83	4	+	good	GTCCCTCCTGACAAGCTTTCCAGTGACACATTCATTTTCCTCTTCCATGTCTGCCAGCAGTGTAGGGACCACTCACACCCAGAGTATCTCCTCACCCCCAGCCATCACCAGTACACTCCA	120
chr7	100956791	100956911	MUC3A_4584_2_84	4	+	good	TGTAGGGACCACTCACACCCAGAGTATCTCCTCACCCCCAGCCATCACCAGTACACTCCACACAACAGCTGAATCCACCCCATCACCTACAACCACCATGTCATTCACAACATTTACAAA	120
chr7	100956851	100956971	MUC3A_4584_2_85	4	+	good	CACAACAGCTGAATCCACCCCATCACCTACAACCACCATGTCATTCACAACATTTACAAAGATGGAAACACCTTCATCCACTGTAGCAACTACAGGCACAGGTCAGACTACATTCACCAG	120
chr7	100956911	100957031	MUC3A_4584_2_86	4	+	good	GATGGAAACACCTTCATCCACTGTAGCAACTACAGGCACAGGTCAGACTACATTCACCAGTTCAACAGCCACATCCCCTAAGACCACCACACTGACTCCTACCTCTGACATTTCCACAGG	120
chr7	100956971	100957091	MUC3A_4584_2_87	4	+	good	TTCAACAGCCACATCCCCTAAGACCACCACACTGACTCCTACCTCTGACATTTCCACAGGATCTTTCAAAACAGCCGTGAGTTCTACTCCCCCCATCACTTCTTCAATCACCTCCACATA	120
chr7	100957151	100957271	MUC3A_4584_2_90	4	+	good	ATCATTTACCAGTAGCGTTTCATCTTCTACGCCTGTCCCAAGTACAGAAGCGATCACCAGTGGTACCACAAACACCACCCCTCTATCTACATTGGTGACCACATTCTCCAATTCCGACAC	120
chr7	100957211	100957331	MUC3A_4584_2_91	4	+	good	TGGTACCACAAACACCACCCCTCTATCTACATTGGTGACCACATTCTCCAATTCCGACACCAGTTCTACACCTACATCTGAGACCACCTACCCTACTTCTCTTACTAGTGCTCTCACAGA	120
chr7	100959071	100959191	MUC3A_4584_2_122	4	+	good	CACCACTGAGACCACCTCAGAGAGTACTCCCAGCCTCAGTTCTTCAACCATCTACTCCACAGTCAGCACATCCACAACTGCCATCACCTCACATTTTACTACCTCAGAGACTGCGGTGAC	120
chr8	42398727	42398847	VDAC3_7419_6_2	4	+	good	GTCATGCTTACACTGATACAGGGAAAGCATCAGGCAACCTAGAAACCAAATATAAGGTCTGTAACTATGGACTTACCTTCACCCAGAAATGGAACACAGACAATACTCTAGGGACAGAAA	120
chr8	42403326	42403446	VDAC3_7419_9_2	4	+	good	TTTGGAGGTTCTATCTACCAGAAGGTGAATGAGAAGATTGAAACATCCATAAACCTTGCTTGGACAGCTGGGAGTAACAACACCCGTTTTGGCATTGCTGCTAAGTACATGCTGGATTGT	120
chr1	40238281	40238401	RLF_6018_8_43	3	+	good	AAACATCAAATTGGCAGTGACAGAGCAACTCACAAACTATTAGATAATGAAAAGTGTGATCATGAAGGCCCATGTTCAGTAGATAGGTTGAAAGGTGATTGTTCTGCAGAACTTGGAGGT	120
chr1	40238341	40238461	RLF_6018_8_44	3	+	good	CATGAAGGCCCATGTTCAGTAGATAGGTTGAAAGGTGATTGTTCTGCAGAACTTGGAGGTGATCCCAGTAGTAACTCTGAGAAACCACACTGTCATCCTAAAAAGGATGAATGTAGTTCT	120
chr1	40240681	40240801	RLF_6018_8_83	3	+	good	ACACTTGTTTGGTGCTAATTAATACATCAAAATATACTGGGGCTTCCTTTTTCAAATTAAGTGTGCATGATTGTATATGGAACAAATACTAAGGTCCCAGGGTGGGAGGGCTAGGGAAAG	120
chr1	40240741	40240861	RLF_6018_8_84	3	+	good	GTGTGCATGATTGTATATGGAACAAATACTAAGGTCCCAGGGTGGGAGGGCTAGGGAAAGGGATATGGAGTTCTTACTTGACTTGAATGTGCACCTGAGGGTGCTTTGTGTAATATATTG	120
chr1	40240801	40240921	RLF_6018_8_85	3	+	good	GGATATGGAGTTCTTACTTGACTTGAATGTGCACCTGAGGGTGCTTTGTGTAATATATTGTACACTACAGCATCTTATATTTTTTGAGTTGAGTTTCAATAAATTACAATTTTTCACCCA	120
chr1	77944318	77944438	NEXN_91624_13_33	3	+	good	AAAATATATATATATATATGCGCAAATACATTTAAGAGTTTCTATAGGGGTATCACTGAAGAAAATAAAACCCTGGGATTTATTTGCTTATTAAAAGCACCAATTTAAAAAAATCCCTCA	120
chr1	77944377	77944497	NEXN_91624_13_34	3	+	good	AGAAAATAAAACCCTGGGATTTATTTGCTTATTAAAAGCACCAATTTAAAAAAATCCCTCAAAAGCTTATATTGTGGCAAGAAAAATGAAGTCACTAACTCAACAAAAAATAAGGTAACT	120
chr1	170737757	170737877	PRRX1_5396_5_30	3	+	good	CATGCTGTGCCTCAGTTTACCCATTTGTAAAATGGGATTAATAATACTTACCTACCTCACAGGGGTGTTGTGAGGCTCTATTCATTTGCTCCTTTATTCTTTCCTGTATTCTCTGTATGT	120
chr1	201648407	201648527	NAV1_89796_4_3	3	+	good	CCCCGCCCTATCGCTCCCCGGCTTCCCTGCTCTTTCCTTTTTCCCGGCTTCCTTCCTCGCGTTTCTTTCCCCTGCGCCCTCGGCTTGCCTCTCTCCCTCCTCCCTCGCTCTCTCCCCCTT	120
chr1	23387286	23387406	TCEA3_6920_9_2	3	-	good	ATGAACTGAGGGAGTTGAGGAATGCCATGACCCAGGAGGCCATCCGTGAGCACCAGATGGCCAAGACTGGCGGCACCACCACTGACCTCTTCCAGTGCAGCAAATGCAAGAAGAAGAACT	120
chr11	12204319	12204439	MICAL2_9645_5_3	3	+	good	TGGTCGTGGTGGAGAAGAGGGACTCCTTCTCCCGGAACAACGTGCTACACCTCTGGCCTTTCACCATCCATGACCTTCGTGGCCTGGGAGCCAAGAAGTTCTATGGGAAGTTCTGTGCTG	120
chr11	12204369	12204489	MICAL2_9645_5_4	3	+	good	CTCTGGCCTTTCACCATCCATGACCTTCGTGGCCTGGGAGCCAAGAAGTTCTATGGGAAGTTCTGTGCTGGCTCCATCGACCATATCAGTGAGTGGAGTCTATGGTGATATCCCATGAAG	120
chr11	94419806	94419926	MRE11A_4361_20_44	3	-	good	AATATCACTCTTGAGTAAAGATTAAAATAAAGCTACCATTTTACATTTCTATTTCATAATGAAAAACTATGTCAGTATTTTAATATGGTTACATTTAGCCAAAGTTGAGGGAAAGAGCTT	120
chr11	94471585	94471705	MRE11A_4361_8_2	3	-	good	TGATCTTGTTATCTGGGGCCATGAACATGAGTGTAAAATAGCTCCAACCAAAAATGAACAACAGCTGTTTTATATCTCACAACCTGGAAGCTCAGTGGTTACTTCTCTTTCCCCAGGAGA	120
chr11	110577004	110577124	ARHGAP20_57569_20_1	3	-	good	GGTTTTCAAGGCACTGATAATGGATATGTATGAAGTCCATGCTGTCTGTTAAATAAAATGCCATTCTGCAGAATTAACCATCCCACCAGAGCAATATTGCCCTTTGTAGAATTGTTCTAG	120
chr11	110577064	110577184	ARHGAP20_57569_20_2	3	-	good	TATGTAATAAATGTGTATTTTTGTACTTGCAGAAACTGCTGCTAACTTTTAAAGTTGTTTGGTTTTCAAGGCACTGATAATGGATATGTATGAAGTCCATGCTGTCTGTTAAATAAAATG	120
chr11	110582308	110582428	ARHGAP20_57569_19_1	3	-	good	TGCTTATACAATTTCTGATTGAGAATTGCCTTAGGATATTTGGAGAAGAAATCACTTCCCTCTTCAGAGAGGTTTCAGTGAGATGTGACACTAGAGAGAATGCCTCAGGTATTGTGAATA	120
chr11	110582328	110582448	ARHGAP20_57569_19_2	3	-	good	CTTTTTCTTACAGGTTTCCCTGCTTATACAATTTCTGATTGAGAATTGCCTTAGGATATTTGGAGAAGAAATCACTTCCCTCTTCAGAGAGGTTTCAGTGAGATGTGACACTAGAGAGAA	120
chr11	110583517	110583637	ARHGAP20_57569_18_1	3	-	good	GCATTTAATTTAGCTGTGTGTGTCGCTCCAAGTATTCTTTGGCCTCCTGCTTCCTCCAGCCCAGAACTAGAAAACGAATTTACAAAAAAGGTAATGAAGTTTTTCATTTTTATGCCCTGG	120
chr11	110583646	110583766	ARHGAP20_57569_18_4	3	-	good	TGCTTAAAGAGTAATTTTTCTGTCTTTAGGCTATTAGACCAGCTTCCGAGAGCCAATGTTGTTCTCCTAAGGTATCTTTTTGGGGTGTTACACAACATTGAGCAACATTCCTCATCCAAT	120
chr11	110624176	110624296	ARHGAP20_57569_8_2	3	-	good	TAAGATAAAAAATAAAATTAAATTAACTGATATGTGGACAGCAAGCTGTGTGGATGAAGTGGGAGAAGGCAACACCAATGCCATGAAATCCTTTGTTTTGGGCTGGCCCACAGTGAACTT	120
chr12	68610961	68611081	RAP1B_5908_1_4	3	+	good	GGACCGCCGTGGCGCCTAGAGTAGCGACCCGGGGGGAGCGCGGGGCGACGCTGGCTGCAGGGACCCGGTGACAGCGTGAGAGGTTCGCAGAGTGAGTGCGTGGCCGCTGAGGGAAGCCGC	120
chr12	68651973	68652093	RAP1B_5908_5_2	3	+	good	GTATTTTAATTTTTCTACCAGCAAGTTGAAGTAGATGCACAACAGTGTATGCTTGAAATCTTGGATACTGCAGGAACGGTAGGTAAAACTAAATACCAAAGTATATACACCGTTTGTACA	120
chr12	103939497	103939617	HSP90B1_7184_8_1	3	+	good	AATAACTTCAGGTTGAAAAAACTGTCTGGGACTGGGAACTTATGAATGATATCAAACCAATATGGCAGAGACCATCAAAAGAAGTAGAAGAAGATGAATACAAAGCTTTCTACAAATCAT	120
chr12	103939517	103939637	HSP90B1_7184_8_2	3	+	good	ACTGTCTGGGACTGGGAACTTATGAATGATATCAAACCAATATGGCAGAGACCATCAAAAGAAGTAGAAGAAGATGAATACAAAGCTTTCTACAAATCATTTTCAAAGGTAAATATTTAT	120
chr12	103941408	103941528	HSP90B1_7184_9_1	3	+	good	GGAAAGTGATGACCCCATGGCTTATATTCACTTTACTGCTGAAGGGGAAGTTACCTTCAAATCAATTTTATTTGTACCCACATCTGCTCCACGTGGTCTGTTTGACGAATATGGATCTAA	120
chr12	103941428	103941548	HSP90B1_7184_9_2	3	+	good	CTTATATTCACTTTACTGCTGAAGGGGAAGTTACCTTCAAATCAATTTTATTTGTACCCACATCTGCTCCACGTGGTCTGTTTGACGAATATGGATCTAAAAAGAGCGATTACATTAAGG	120
chr12	103941597	103941717	HSP90B1_7184_10_1	3	+	good	CCAGAAAGTGACTTTTTTTTGGTCTCTTTAGCTCTATGTGCGCCGTGTATTCATCACAGACGACTTCCATGATATGATGCCTAAATACCTCAATTTTGTCAAGGGTGTGGTAAGTATCTG	120
chr12	103941617	103941737	HSP90B1_7184_10_2	3	+	good	GGTCTCTTTAGCTCTATGTGCGCCGTGTATTCATCACAGACGACTTCCATGATATGATGCCTAAATACCTCAATTTTGTCAAGGGTGTGGTAAGTATCTGAAGTTTGGGAGAAGGGGTGA	120
chr12	103941794	103941914	HSP90B1_7184_11_1	3	+	good	TTTTATTGCTCACTGAACTTTCTTTTGCCATCTGAAGGTGGACTCAGATGATCTCCCCTTGAATGTTTCCCGCGAGACTCTTCAGCAACATAAACTGCTTAAGGTAAGTGTCTCTGGGAA	120
chr12	103941814	103941934	HSP90B1_7184_11_2	3	+	good	TCTTTTGCCATCTGAAGGTGGACTCAGATGATCTCCCCTTGAATGTTTCCCGCGAGACTCTTCAGCAACATAAACTGCTTAAGGTAAGTGTCTCTGGGAAGAAACTCTCCACTTTGCTGT	120
chr12	103942496	103942616	HSP90B1_7184_12_1	3	+	good	TCTAATCAGTTATTCTTTCATTGTGTTTAGGTGATTAGGAAGAAGCTTGTTCGTAAAACGCTGGACATGATCAAGAAGATTGCTGATGATAAATACAATGATACTTTTTGGAAAGAATTT	120
chr12	103942548	103942668	HSP90B1_7184_12_2	3	+	good	GTAAAACGCTGGACATGATCAAGAAGATTGCTGATGATAAATACAATGATACTTTTTGGAAAGAATTTGGTACCAACATCAAGCTTGGTGTGATTGAAGACCACTCGAATCGAACACGTC	120
chr12	103942600	103942720	HSP90B1_7184_12_3	3	+	good	TTTTTGGAAAGAATTTGGTACCAACATCAAGCTTGGTGTGATTGAAGACCACTCGAATCGAACACGTCTTGCTAAACTTCTTAGGTTCCAGTCTTCTCATCATCCAACTGACATTACTAG	120
chr12	103942652	103942772	HSP90B1_7184_12_4	3	+	good	TCGAATCGAACACGTCTTGCTAAACTTCTTAGGTTCCAGTCTTCTCATCATCCAACTGACATTACTAGCCTAGACCAGTATGTGGAAAGAATGAAGGAAAAACAAGACAAAATCTACTTC	120
chr12	103942704	103942824	HSP90B1_7184_12_5	3	+	good	CAACTGACATTACTAGCCTAGACCAGTATGTGGAAAGAATGAAGGAAAAACAAGACAAAATCTACTTCATGGCTGGGTCCAGCAGAAAAGAGGTGAGATGAACTCATAAGTGTTGTCAGC	120
chr12	103943043	103943163	HSP90B1_7184_13_1	3	+	good	GGAAAACTTTGTGACTTCTTAATTTTGTAGGCTGAATCTTCTCCATTTGTTGAGCGACTTCTGAAAAAGGGCTATGAAGTTATTTACCTCACAGAACCTGTGGATGAATACTGTATTCAG	120
chr12	103943089	103943209	HSP90B1_7184_13_2	3	+	good	TTGTTGAGCGACTTCTGAAAAAGGGCTATGAAGTTATTTACCTCACAGAACCTGTGGATGAATACTGTATTCAGGCCCTTCCCGAATTTGATGGGAAGAGGTTCCAGAATGTTGCCAAGG	120
chr12	103943135	103943255	HSP90B1_7184_13_3	3	+	good	AGAACCTGTGGATGAATACTGTATTCAGGCCCTTCCCGAATTTGATGGGAAGAGGTTCCAGAATGTTGCCAAGGAAGGAGTGAAGTTCGATGAAAGTGAGAAAACTAAGGAGAGTCGTGA	120
chr12	103943181	103943301	HSP90B1_7184_13_4	3	+	good	GGGAAGAGGTTCCAGAATGTTGCCAAGGAAGGAGTGAAGTTCGATGAAAGTGAGAAAACTAAGGAGAGTCGTGAAGCAGTTGAGAAAGAATTTGAGCCTCTGCTGAATTGGATGAAAGAT	120
chr12	103943227	103943347	HSP90B1_7184_13_5	3	+	good	AAAGTGAGAAAACTAAGGAGAGTCGTGAAGCAGTTGAGAAAGAATTTGAGCCTCTGCTGAATTGGATGAAAGATAAAGCCCTTAAGGACAAGGTACTGTGGAAATTACAAATTGTGGAAA	120
chr12	103943736	103943856	HSP90B1_7184_14_1	3	+	good	GATTGAAAAGGCTGTGGTGTCTCAGCGCCTGACAGAATCTCCGTGTGCTTTGGTGGCCAGCCAGTACGGATGGTCTGGCAACATGGAGAGAATCATGAAAGCACAAGCGTACCAAACGGG	120
chr12	103943756	103943876	HSP90B1_7184_14_2	3	+	good	CTCAGCGCCTGACAGAATCTCCGTGTGCTTTGGTGGCCAGCCAGTACGGATGGTCTGGCAACATGGAGAGAATCATGAAAGCACAAGCGTACCAAACGGGCAAGGACATCTCTACAAAGT	120
chr12	103946587	103946707	HSP90B1_7184_15_1	3	+	good	TTGTTAATGTTCATTTTTATCTCTTAACAGTTACTATGCGAGTCAGAAGAAAACATTTGAAATTAATCCCAGACACCCGCTGATCAGAGACATGCTTCGACGAATTAAGGTAGTATTAAA	120
chr12	103946607	103946727	HSP90B1_7184_15_2	3	+	good	CTCTTAACAGTTACTATGCGAGTCAGAAGAAAACATTTGAAATTAATCCCAGACACCCGCTGATCAGAGACATGCTTCGACGAATTAAGGTAGTATTAAAGCAGTCCTCTTGCTTGTCTT	120
chr12	103946755	103946875	HSP90B1_7184_16_1	3	+	good	ATTAATCTAGTGCATCTTCTTGCATTTCAGGAAGATGAAGATGATAAAACAGTTTTGGATCTTGCTGTGGTTTTGTTTGAAACAGCAACGCTTCGGTCAGGGTATCTTTTACCAGACACT	120
chr12	103946803	103946923	HSP90B1_7184_16_2	3	+	good	ACAGTTTTGGATCTTGCTGTGGTTTTGTTTGAAACAGCAACGCTTCGGTCAGGGTATCTTTTACCAGACACTAAAGCATATGGAGATAGAATAGAAAGAATGCTTCGCCTCAGTTTGAAC	120
chr12	103946851	103946971	HSP90B1_7184_16_3	3	+	good	TCAGGGTATCTTTTACCAGACACTAAAGCATATGGAGATAGAATAGAAAGAATGCTTCGCCTCAGTTTGAACATTGACCCTGATGCAAAGGTTTGTATCCCCAACCTTCCCGCAAAGGCT	120
chr12	103947300	103947420	HSP90B1_7184_17_1	3	+	good	TTGTGTTTAGGTGGAAGAAGAGCCCGAAGAAGAACCTGAAGAGACAGCAGAAGACACAACAGAAGACACAGAGCAAGACGAAGATGAAGAAATGGATGTGGGAACAGATGAAGAAGAAGA	120
chr12	103947602	103947722	HSP90B1_7184_18_1	3	+	good	ACCTTCTGGGTTTTTTTTATTTATTTACAGGAATCTACAGCTGAAAAAGATGAATTGTAAATTATACTCTCACCATTTGGATCCTGTGTGGAGAGGGAATGTGAAATTTACATCATTTCT	120
chr12	103947662	103947782	HSP90B1_7184_18_2	3	+	good	ATTATACTCTCACCATTTGGATCCTGTGTGGAGAGGGAATGTGAAATTTACATCATTTCTTTTTGGGAGAGACTTGTTTTGGATGCCCCCTAATCCCCTTCTCCCCTGCACTGTAAAATG	120
chr12	103947722	103947842	HSP90B1_7184_18_3	3	+	good	TTTTGGGAGAGACTTGTTTTGGATGCCCCCTAATCCCCTTCTCCCCTGCACTGTAAAATGTGGGATTATGGGTCACAGGAAAAAGTGGGTTTTTTAGTTGAATTTTTTTTAACATTCCTC	120
chr12	103947782	103947902	HSP90B1_7184_18_4	3	+	good	TGGGATTATGGGTCACAGGAAAAAGTGGGTTTTTTAGTTGAATTTTTTTTAACATTCCTCATGAATGTAAATTTGTACTATTTAACTGACTATTCTTGATGTAAAATCTTGTCATGTGTA	120
chr12	103947842	103947962	HSP90B1_7184_18_5	3	+	good	ATGAATGTAAATTTGTACTATTTAACTGACTATTCTTGATGTAAAATCTTGTCATGTGTATAAAAATAAAAAAGATCCCAAATACTCAGTGTCTTGACTGTCTTGCAGAGAACTACCTAA	120
chr12	51353279	51353399	GALNT6_11226_15_25	3	-	good	GAAACTCCATCTCAGGAAAAAAAAAAAAAAAAAAAGTATATTCTAACAGACAGATCAGAGGTCTAAGAGATCCTCCCTTGCTATTATTACCTGAAGTCTGTAGAACTGTTTACAGATATC	120
chr12	52447040	52447160	KRT6B_3854_9_8	3	-	good	CTCTCAGGCCCCTCTCTGGCAGCAGAGCCCTCTCCTCAGGTTGCTTGTCCTCCCCTGGCCTCCAGTCTCCCCTGCCCTCCCGGGTAGAGCTGGGATGCCCTCACTTTTCTTCTCATCAAT	120
chr12	52447100	52447220	KRT6B_3854_9_9	3	-	good	CTCCTCCAGCAGGAAGAGCTACAAGCACTGAAGTGCTGCCGCCAGCTCTCAGTCCCACAGCTCTCAGGCCCCTCTCTGGCAGCAGAGCCCTCTCCTCAGGTTGCTTGTCCTCCCCTGGCC	120
chr12	52447160	52447280	KRT6B_3854_9_10	3	-	good	TGGGGGTGGCCTCAGCTCTGTTGGAGGCGGCAGTTCCACCATCAAGTACACCACCACCTCCTCCTCCAGCAGGAAGAGCTACAAGCACTGAAGTGCTGCCGCCAGCTCTCAGTCCCACAG	120
chr12	52447220	52447340	KRT6B_3854_9_11	3	-	good	CTCCTATGGCAGTGGTCTTGGCGTTGGAGGCGGCTTTAGTTCCAGCAGCGGCAGAGCCACTGGGGGTGGCCTCAGCTCTGTTGGAGGCGGCAGTTCCACCATCAAGTACACCACCACCTC	120
chr12	52447280	52447400	KRT6B_3854_9_12	3	-	good	TGGCTATGGCGGTGCCAGCGGTGTCGGCAGTGGCTTAGGCCTGGGTGGAGGAAGCAGCTACTCCTATGGCAGTGGTCTTGGCGTTGGAGGCGGCTTTAGTTCCAGCAGCGGCAGAGCCAC	120
chr12	52447340	52447460	KRT6B_3854_9_13	3	-	good	TGGCTTCTTGTGTCCTTGTCCCCTCCCCACCACAGCTGTAGTGCAGTCCACCGTCTCCAGTGGCTATGGCGGTGCCAGCGGTGTCGGCAGTGGCTTAGGCCTGGGTGGAGGAAGCAGCTA	120
chr12	52447486	52447606	KRT6B_3854_8_1	3	-	good	AAGGTCTCACCCTCCCTGTGTTCCTCTCCACAGGCTGAATGGCGAAGGCGTTGGACAAGTCAACATCTGTAAGTACCTTTGTTTGCCTTCCTCCCCTGCCCTTGCACTCTCCTGACTGGG	120
chr12	52447506	52447626	KRT6B_3854_8_2	3	-	good	CTTCCCATGCTCGTCCAGGGAAGGTCTCACCCTCCCTGTGTTCCTCTCCACAGGCTGAATGGCGAAGGCGTTGGACAAGTCAACATCTGTAAGTACCTTTGTTTGCCTTCCTCCCCTGCC	120
chr12	52451803	52451923	KRT6B_3854_1_6	3	-	good	AGGAGCTGGCTTTGGCAGCCGCAGTCTGTATGGCCTGGGGGGCTCCAAGAGGATCTCCATTGGAGGGGGCAGCTGTGCCATCAGTGGCGGCTATGGCAGCAGAGCCGGAGGCAGCTATGG	120
chr12	52451921	52452041	KRT6B_3854_1_8	3	-	good	GCAGCCGCCGGGGTTTCAGTGCCAACTCAGCCAGGCTCCCTGGGGTCAGCCGCTCTGGCTTCAGCAGCATCTCCGTGTCCCGCTCCAGGGGCAGTGGTGGCCTGGGTGGCGCATGTGGAG	120
chr12	52451980	52452100	KRT6B_3854_1_9	3	-	good	AGCCCTCTCATCTCCTGGAACCATGGCCAGCACATCCACCACCATCAGGAGCCACAGCAGCAGCCGCCGGGGTTTCAGTGCCAACTCAGCCAGGCTCCCTGGGGTCAGCCGCTCTGGCTT	120
chr12	52452039	52452159	KRT6B_3854_1_10	3	-	good	AGTCCGATTCCTCGTCCTGCTTCTCCTCCCTCTCGCCTCCAGCCTCTCACACTCTCCTAAGCCCTCTCATCTCCTGGAACCATGGCCAGCACATCCACCACCATCAGGAGCCACAGCAGC	120
chr12	52468933	52469053	KRT6C_286887_9_9	3	-	good	CTCCAGCTCTCGGTCCCACAGTCCTCAGGCCCTTCTCTGGCTGCAGAGCCGTCTCCTCAGGTTGCCTATCCTCTCCTGGCCTCTAGTCTTCCCTGCTCTCCGAGGTAGAGCTGGGTATGG	120
chr12	52468989	52469109	KRT6C_286887_9_10	3	-	good	AAGTACACCACCACCTCCTCCTCCAGCAGGAAGAGCTACAAGCACTAAAGTGCTGCCTCCAGCTCTCGGTCCCACAGTCCTCAGGCCCTTCTCTGGCTGCAGAGCCGTCTCCTCAGGTTG	120
chr12	52469045	52469165	KRT6C_286887_9_11	3	-	good	GTGGCAGAGCCATTGGGGGTGGCCTCAGCTCTGTTGGAGGCGGCAGTTCCACCATCAAGTACACCACCACCTCCTCCTCCAGCAGGAAGAGCTACAAGCACTAAAGTGCTGCCTCCAGCT	120
chr12	52469101	52469221	KRT6C_286887_9_12	3	-	good	AAGCAGCTACTCCTATGGCAGTGGTCTTGGCATTGGAGGTGGCTTCAGTTCCAGCAGTGGCAGAGCCATTGGGGGTGGCCTCAGCTCTGTTGGAGGCGGCAGTTCCACCATCAAGTACAC	120
chr12	52469157	52469277	KRT6C_286887_9_13	3	-	good	TCCAGTGGCTATGGCGGTGCCAGCGGTGTCGGCAGTGGCTTAGGCCTGGGTGGAGGAAGCAGCTACTCCTATGGCAGTGGTCTTGGCATTGGAGGTGGCTTCAGTTCCAGCAGTGGCAGA	120
chr12	52469213	52469333	KRT6C_286887_9_14	3	-	good	GTGGCTTCTTGTGTCCTTGTCCCCTCCCCACCACAGCTGTAGTACAGTCCACCATCTCCAGTGGCTATGGCGGTGCCAGCGGTGTCGGCAGTGGCTTAGGCCTGGGTGGAGGAAGCAGCT	120
chr12	52469358	52469478	KRT6C_286887_8_1	3	-	good	GAGGTCTCACCCTCCCTGTGTTCCTCTCCACAGGCTGAATGGCGAAGGCGTTGGACAAGTCAACGTCTGTAAGTACCTTTGCTTGCCTTCCTCCCCTGCCCTCGCACTCTTCTGACTGGG	120
chr12	52469378	52469498	KRT6C_286887_8_2	3	-	good	CAGGGAAGGAAGAGCTCTCTGAGGTCTCACCCTCCCTGTGTTCCTCTCCACAGGCTGAATGGCGAAGGCGTTGGACAAGTCAACGTCTGTAAGTACCTTTGCTTGCCTTCCTCCCCTGCC	120
chr12	52473462	52473582	KRT6C_286887_1_6	3	-	good	AGGAGCTGGCTTTGGCAGCCGCAGTCTGTATGGCCTGGGGGGCTCCAAGAGGATCTCCATTGGAGGGGGCAGCTGTGCCATCAGTGGCGGCTATGGCAGCAGAGCCGGAGGCAGCTATGG	120
chr12	52473580	52473700	KRT6C_286887_1_8	3	-	good	GCAGCCGCCGGGGTTTCAGTGCCAACTCAGCCAGGCTCCCTGGGGTCAGCCGCTCTGGCTTCAGCAGCATCTCCGTGTCCCGCTCCAGGGGCAGTGGTGGCCTGGGTGGTGCATGTGGAG	120
chr12	52473639	52473759	KRT6C_286887_1_9	3	-	good	AGCCCTCTCATCTCCTGGAACCATGGCCAGCACATCCACCACCATCAGGAGCCACAGCAGCAGCCGCCGGGGTTTCAGTGCCAACTCAGCCAGGCTCCCTGGGGTCAGCCGCTCTGGCTT	120
chr12	52473698	52473818	KRT6C_286887_1_10	3	-	good	AGCCCGATTCCTTGTCCTGCTTCTCCTGCCTCTCGCCTCCAGCCTCCAACGCTCGCCACAGCCCTCTCATCTCCTGGAACCATGGCCAGCACATCCACCACCATCAGGAGCCACAGCAGC	120
chr12	52487535	52487655	KRT6A_3853_9_8	3	-	good	TCAGGTTGCCTTTCCTCTCCTGGCCTCCAGTCTCCCCTGCTGTCCCAGGTAGAGCTGGGTATGGATGCTTAGTGCCCTCACTTCTTCTCTCTCTCTCTATACCATCTGAGCACCCATTGC	120
chr12	52487591	52487711	KRT6A_3853_9_9	3	-	good	TGCTAGCTCTCGGTCCCACAGTCCTCAGGCCCCTCTCTGGCTGCAGAGCCCTCTCCTCAGGTTGCCTTTCCTCTCCTGGCCTCCAGTCTCCCCTGCTGTCCCAGGTAGAGCTGGGTATGG	120
chr12	52487647	52487767	KRT6A_3853_9_10	3	-	good	AAGTACACCACCACCTCCTCCTCCAGCAGGAAGAGCTATAAGCACTAAAGTGCGTCTGCTAGCTCTCGGTCCCACAGTCCTCAGGCCCCTCTCTGGCTGCAGAGCCCTCTCCTCAGGTTG	120
chr12	52487703	52487823	KRT6A_3853_9_11	3	-	good	GTGGCAGAGCCATTGGGGGTGGCCTCAGCTCTGTTGGAGGCGGCAGTTCCACCATCAAGTACACCACCACCTCCTCCTCCAGCAGGAAGAGCTATAAGCACTAAAGTGCGTCTGCTAGCT	120
chr12	52487759	52487879	KRT6A_3853_9_12	3	-	good	AAGCAGCTACTCCTATGGCAGTGGTCTTGGCGTTGGAGGTGGCTTCAGTTCCAGCAGTGGCAGAGCCATTGGGGGTGGCCTCAGCTCTGTTGGAGGCGGCAGTTCCACCATCAAGTACAC	120
chr12	52487815	52487935	KRT6A_3853_9_13	3	-	good	TCCAGTGGCTATGGCGGTGCCAGTGGTGTCGGCAGTGGCTTAGGCCTGGGTGGAGGAAGCAGCTACTCCTATGGCAGTGGTCTTGGCGTTGGAGGTGGCTTCAGTTCCAGCAGTGGCAGA	120
chr12	52487871	52487991	KRT6A_3853_9_14	3	-	good	ATGGCTTCTTGTGTCCTTGTCCCCTCCCCATCACAGCTGTGGTGCAGTCCACCGTCTCCAGTGGCTATGGCGGTGCCAGTGGTGTCGGCAGTGGCTTAGGCCTGGGTGGAGGAAGCAGCT	120
chr12	52488016	52488136	KRT6A_3853_8_1	3	-	good	GAGGTCTCACCCTCCCTGTGTTCCTCTCCACAGGCTGAATGGCGAAGGCGTTGGACAAGTCAACATCTGTAAGTACCTTTGCTTGCCTTCCTCCCCTGCCCTCGCACTCTTCTGACTGGG	120
chr12	52488036	52488156	KRT6A_3853_8_2	3	-	good	CAGGGAAGGAAGAGCTCTCTGAGGTCTCACCCTCCCTGTGTTCCTCTCCACAGGCTGAATGGCGAAGGCGTTGGACAAGTCAACATCTGTAAGTACCTTTGCTTGCCTTCCTCCCCTGCC	120
chr12	52492903	52493023	KRT6A_3853_1_6	3	-	good	TTTGGCAGCCGCAGTCTGTATGGCCTGGGGGGCTCCAAGAGGATCTCCATTGGAGGGGGCAGCTGTGCCATCAGTGGCGGCTATGGCAGCAGAGCCGGAGGCAGCTATGGCTTTGGTGGC	120
chr12	52492960	52493080	KRT6A_3853_1_7	3	-	good	TCCGTGTCCCGCTCCAGGGGCAGTGGTGGCCTGGGTGGTGCATGTGGAGGAGCTGGCTTTGGCAGCCGCAGTCTGTATGGCCTGGGGGGCTCCAAGAGGATCTCCATTGGAGGGGGCAGC	120
chr12	52493017	52493137	KRT6A_3853_1_8	3	-	good	TTCAGTGCCAACTCAGCCAGGCTCCCTGGGGTCAGCCGCTCTGGCTTCAGCAGCGTCTCCGTGTCCCGCTCCAGGGGCAGTGGTGGCCTGGGTGGTGCATGTGGAGGAGCTGGCTTTGGC	120
chr12	52493074	52493194	KRT6A_3853_1_9	3	-	good	GGAACCATGGCCAGCACATCCACCACCATCAGGAGCCACAGCAGCAGCCGCCGGGGTTTCAGTGCCAACTCAGCCAGGCTCCCTGGGGTCAGCCGCTCTGGCTTCAGCAGCGTCTCCGTG	120
chr12	52493131	52493251	KRT6A_3853_1_10	3	-	good	GCTTCTCTTCCCTCTCTCCTCCAGCCTCTCACACTCTCCTCAGCTCTCTCATCTCCTGGAACCATGGCCAGCACATCCACCACCATCAGGAGCCACAGCAGCAGCCGCCGGGGTTTCAGT	120
chr12	52493188	52493308	KRT6A_3853_1_11	3	-	good	GGCCCAGCCCATGCTCTCCATATATAAGCTGCTGCCCCGAGCCTGATTCCTAGTCCTGCTTCTCTTCCCTCTCTCCTCCAGCCTCTCACACTCTCCTCAGCTCTCTCATCTCCTGGAACC	120
chr12	52493245	52493365	KRT6A_3853_1_12	3	-	good	TCTCACTGTTGGTAAAGCCCAGCCCTTCCCAACCTGCAAGCTCACCTTCCAGGACTGGGCCCAGCCCATGCTCTCCATATATAAGCTGCTGCCCCGAGCCTGATTCCTAGTCCTGCTTCT	120
chr12	52493302	52493422	KRT6A_3853_1_13	3	-	good	TAAAGGAAGCCAAAAAGCAATCTTCATATTTCATACCTTTCTAGAAACTGGGTGTGATCTCACTGTTGGTAAAGCCCAGCCCTTCCCAACCTGCAAGCTCACCTTCCAGGACTGGGCCCA	120
chr12	122729435	122729555	HCAR1_27198_1_32	3	-	good	TAACCCTCAGCTTCACCTACATGAACAGCATGCTGGATCCCCTGGTGTATTATTTTTCAAGCCCCTCCTTTCCCAAATTCTACAACAAGCTCAAAATCTGCAGTCTGAAACCCAAGCAGC	120
chr12	122729915	122730035	HCAR1_27198_1_40	3	-	good	GCATCGTGTTCCTTACGGTGGTGGCTGCGGACAGGTATTTCAAAGTGGTCCACCCCCACCACGCGGTGAACACTATCTCCACCCGGGTGGCGGCTGGCATCGTCTGCACCCTGTGGGCCC	120
chr12	122729975	122730095	HCAR1_27198_1_41	3	-	good	CTTTTGGGGACATTCCCTGCCGAGTGGGGCTCTTCACGTTGGCCATGAACAGGGCCGGGAGCATCGTGTTCCTTACGGTGGTGGCTGCGGACAGGTATTTCAAAGTGGTCCACCCCCACC	120
chr14	24077182	24077302	CPNE6_9362_16_2	3	+	good	CGGTGTGGTGAGCGACATGGCTGAGACTCGCACTGCTATCGTGCGTGCCTCCCGCCTGCCCATGTCCATCATCATCGTAGGCGTGGGCAATGCTGACTTCTCTGACATGCGGCTGCTGGA	120
chr14	24077241	24077361	CPNE6_9362_16_3	3	+	good	CCATGTCCATCATCATCGTAGGCGTGGGCAATGCTGACTTCTCTGACATGCGGCTGCTGGATGGCGACGACGGCCCCTTGCGCTGCCCCCGAGGGGTGCCTGCAGCCCGAGACATTGTCC	120
chr15	65877346	65877466	RAB11A_8766_2_2	3	+	good	ATTCTGGTGTTGGAAAGAGTAATCTCCTGTCTCGATTTACTCGAAATGAGTTTAATCTGGAAAGCAAGAGCACCATTGGAGTAGAGTTTGCAACAAGAAGCATCCAGGTTGATGGAAAAA	120
chr15	65877391	65877511	RAB11A_8766_2_3	3	+	good	ATGAGTTTAATCTGGAAAGCAAGAGCACCATTGGAGTAGAGTTTGCAACAAGAAGCATCCAGGTTGATGGAAAAACAATAAAGGCACAGATATGGGACACAGCAGGGCAAGAGCGATATC	120
chr15	65877776	65877896	RAB11A_8766_3_2	3	+	good	TGTAGGTGCCTTATTGGTTTATGACATTGCTAAACATCTCACATATGAAAATGTAGAGCGATGGCTGAAAGAACTGAGAGATCATGCTGATAGTAACATTGTTATCATGCTTGTGGGCAA	120
chr15	65877821	65877941	RAB11A_8766_3_3	3	+	good	TGAAAATGTAGAGCGATGGCTGAAAGAACTGAGAGATCATGCTGATAGTAACATTGTTATCATGCTTGTGGGCAATAAGAGTGATCTACGTCATCTCAGGGCAGTTCCTACAGATGAAGC	120
chr15	78774163	78774283	ADAMTS7_11173_13_1	3	-	good	CACTGCCGGCCCGCGAATGAGTACTTTGCCGAGAAGCTGCGGGACGCCGTGGTCGATGGCACCCCCTGCTACCAGGTCCGAGCCAGCCGGGACCTCTGCATCAACGGCATCTGTAAGGTG	120
chr15	78774183	78774303	ADAMTS7_11173_13_2	3	-	good	CAGTGAACCCCTGCGAGCTGCACTGCCGGCCCGCGAATGAGTACTTTGCCGAGAAGCTGCGGGACGCCGTGGTCGATGGCACCCCCTGCTACCAGGTCCGAGCCAGCCGGGACCTCTGCA	120
chr15	78776200	78776320	ADAMTS7_11173_11_2	3	-	good	GGGAGTGCGTACCCGTGGGCTTCCGGCCCGAGGCCGTGGATGGTGGCTGGTCTGGCTGGAGCGCCTGGTCCATCTGCTCACGGAGCTGTGGCATGGGCGTACAGAGCGCCGAGCGGCAGT	120
chr15	78776243	78776363	ADAMTS7_11173_11_3	3	-	good	GGGTGGCTCTACCTCCGTCTGTCTCAGTAGTGGTGTCTCAGTGGGGAGTGCGTACCCGTGGGCTTCCGGCCCGAGGCCGTGGATGGTGGCTGGTCTGGCTGGAGCGCCTGGTCCATCTGC	120
chr15	78776725	78776845	ADAMTS7_11173_10_1	3	-	good	GCAGAATGTCTGCCACACACTCTGGTGCTCTGTGGGGACCACCTGTCACTCCAAGCTGGATGCAGCTGTGGACGGCACCCGGTGTGGGGAGAATAAGGTAGGGGATGTCCCCAGTCCCGG	120
chr15	78776745	78776865	ADAMTS7_11173_10_2	3	-	good	TGGCCCATGCCCTCCTCCTCGCAGAATGTCTGCCACACACTCTGGTGCTCTGTGGGGACCACCTGTCACTCCAAGCTGGATGCAGCTGTGGACGGCACCCGGTGTGGGGAGAATAAGGTA	120
chr15	78777413	78777533	ADAMTS7_11173_9_1	3	-	good	CCCTCGGTGCCACCTGGCGTCCTCTATGATGTAAGCCACCAGTGCCGCCTCCAGTACGGGGCCTACTCTGCCTTCTGCGAGGACATGGATGTGAGTGGGGCCGGTGTGGGTGTGGGGGTG	120
chr15	78777455	78777575	ADAMTS7_11173_9_2	3	-	good	CTGTGCCTGGACGACCCTCCTGCCAAGGACATTATCGACTTCCCCTCGGTGCCACCTGGCGTCCTCTATGATGTAAGCCACCAGTGCCGCCTCCAGTACGGGGCCTACTCTGCCTTCTGC	120
chr15	78777497	78777617	ADAMTS7_11173_9_3	3	-	good	CCCCCTCCATCCTCCCGTCCCATCTTTAGCCGTGGGTGGGGCCTGTGCCTGGACGACCCTCCTGCCAAGGACATTATCGACTTCCCCTCGGTGCCACCTGGCGTCCTCTATGATGTAAGC	120
chr15	78788242	78788362	ADAMTS7_11173_8_2	3	-	good	GCATGACGGAAGCGGCAATGACTGTGAGCCCGTTGGGAAACGACCTTTCATCATGTCTCCACAGCTCCTGTACGACGCCGCTCCCCTCACCTGGTCCCGCTGCAGCCGCCAGTATATCAC	120
chr15	78789703	78789823	ADAMTS7_11173_7_2	3	-	good	AGCCATGAACCGGCCCTGTGAGACCCTGGGACTGTCCCATGTGGCGGGCATGTGCCAGCCGCACCGCAGCTGCAGCATCAACGAGGACACGGGCCTGCCGCTGGCCTTCACTGTAGCCCA	120
chr15	78790662	78790782	ADAMTS7_11173_6_1	3	-	good	ATCACGCACCATGCAGACAACACCCTGAAGAGCTTCTGCAAGTGGCAGAAAAGCATCAACATGAAGGGGGATGCCCATCCCCTGCACCATGACACTGCCATCCTGCTCACCAGGTACTGC	120
chr17	18988216	18988336	FAM83G_644815_3_1	3	-	good	GTGGCCGTGTACATCATCGTGGATGAGAGTAACGTCAAGTACTTCCTGCACATGTGTGAGCGGGCCTGCATGCACCTGGGGCACCTCAAGGTGAGCAGGCTCCTCACTTGCCTGGGTGGC	120
chr17	18988270	18988390	FAM83G_644815_3_2	3	-	good	TTCACCGACGTGGACATCTTCAAGGACCTGCTGGACGCCGGCTTCAAGAGGAAAGTGGCCGTGTACATCATCGTGGATGAGAGTAACGTCAAGTACTTCCTGCACATGTGTGAGCGGGCC	120
chr17	18988324	18988444	FAM83G_644815_3_3	3	-	good	ACAGGCCCTAGTCTCTCTTCTTGCTCCCAGGTGATAGCTGTGGTCATGGACATGTTCACCGACGTGGACATCTTCAAGGACCTGCTGGACGCCGGCTTCAAGAGGAAAGTGGCCGTGTAC	120
chr17	46225287	46225407	KANSL1_284058_1_1	3	-	good	CCAATGGGCGCCAGAGGAGGGCGGAAGATTCCCCGCCCCCACTTCTAGGCTTGGTTGAACCGTGCAGGTAGGTCCGGGGCTGGGGGAGCTGCCTTTGGCACTGGTGCCCCTGGGGGTGGG	120
chr17	46225307	46225427	KANSL1_284058_1_2	3	-	good	CACGATGTGCCCCTGAAGGGCCAATGGGCGCCAGAGGAGGGCGGAAGATTCCCCGCCCCCACTTCTAGGCTTGGTTGAACCGTGCAGGTAGGTCCGGGGCTGGGGGAGCTGCCTTTGGCA	120
chr18	657619	657739	TYMS_7298_1_2	3	+	good	AAAGGCGCGCGGAAGGGGTCCTGCCACCGCGCCACTTGGCCTGCCTCCGTCCCGCCGCGCCACTTGGCCTGCCTCCGTCCCGCCGCGCCACTTCGCCTGCCTCCGTCCCCCGCCCGCCGC	120
chr18	3262082	3262202	MYL12B_103910_1_1	3	+	good	CGGTGCGCCTTCCGGTGCGCCTTCCGGTGCGCCTTCCGCTCCGCCCCTTCAGGCAGGAAGTGTCGGCGCCGCCACTGTCCGGCCACAGCCTAACGCTCTTCGCTGTCGTTTGTGGTCTCG	120
chr18	24427913	24428033	IMPACT_55364_2_1	3	+	good	TTCAGAATGAGGAAATTGAAGCAATGGCAGCCATTTATGGCGAGGAGTGGTGTGTCATTGATGACTGTGCCAAAATATTTTGTATTAGAATTAGCGACGATATAGATGACCCCAAATGGA	120
chr18	24427933	24428053	IMPACT_55364_2_2	3	+	good	GCAATGGCAGCCATTTATGGCGAGGAGTGGTGTGTCATTGATGACTGTGCCAAAATATTTTGTATTAGAATTAGCGACGATATAGATGACCCCAAATGGACACTTTGCTTGCAGGTACTT	120
chr18	31354325	31354445	DSG1_1828_15_2	3	+	good	AGGACGCCCATCTAATGACTGTTTGCTCATATATGACATCGAAGGTGTAGGTTCCCCTGCTGGCTCTGTGGGTTGTTGTAGCTTCATTGGAGAAGACCTGGATGACAGCTTCTTGGATAC	120
chr19	39110802	39110922	PAPL_390928_13_14	3	+	good	TCTTTTATTTATTGAATCATAATTTATTGAGCATCTACCATGTGCCAGGCTCTGTTCTCAGTGCTGGAGAGACAGCTGTGAATGAGACAGAGATCTCGGCCCTCACAGAGCTGACATCCT	120
chr19	55401357	55401477	UBE2S_27338_4_3	3	-	good	AAGAAAAAGACGGACAAGAAGCGGGCGCTGCGGCGGCTGTAGTGGGCTCTCTTCCTCCTTCCACCGTGACCCCAACCTCTCCTGTCCCCTCCCTCCAACTCTGTCTCTAAGTTATTTAAA	120
chr19	55401410	55401530	UBE2S_27338_4_4	3	-	good	AGGGTCCCATGGCCAAGAAGCATGCTGGCGAGCGCGATAAGAAGCTGGCGGCCAAGAAAAAGACGGACAAGAAGCGGGCGCTGCGGCGGCTGTAGTGGGCTCTCTTCCTCCTTCCACCGT	120
chr19	55401463	55401583	UBE2S_27338_4_5	3	-	good	CACTGAAGCTTCCTCCACCGACCCTGGGGCCCCAGGGGGCCCGGGAGGGGCTGAGGGTCCCATGGCCAAGAAGCATGCTGGCGAGCGCGATAAGAAGCTGGCGGCCAAGAAAAAGACGGA	120
chr19	55401516	55401636	UBE2S_27338_4_6	3	-	good	GGCGCCGGCGGGCCCAGCGGCAGGGCCGAAGCCGGTCGGGCCCTGGCCAGTGGCACTGAAGCTTCCTCCACCGACCCTGGGGCCCCAGGGGGCCCGGGAGGGGCTGAGGGTCCCATGGCC	120
chr19	55401569	55401689	UBE2S_27338_4_7	3	-	good	AGAACTACGAGGAGTATGCGGCTCGGGCCCGTCTGCTCACAGAGATCCACGGGGGCGCCGGCGGGCCCAGCGGCAGGGCCGAAGCCGGTCGGGCCCTGGCCAGTGGCACTGAAGCTTCCT	120
chr19	55401622	55401742	UBE2S_27338_4_8	3	-	good	CCACCCTAACCCCGAGTCTGCACTCAACGAGGAGGCGGGCCGCCTGCTCTTGGAGAACTACGAGGAGTATGCGGCTCGGGCCCGTCTGCTCACAGAGATCCACGGGGGCGCCGGCGGGCC	120
chr19	55401675	55401795	UBE2S_27338_4_9	3	-	good	CGACCCACTGTGACCCTGAGCCTCTTCCCACAGACCATCAAGTGCCTGCTGATCCACCCTAACCCCGAGTCTGCACTCAACGAGGAGGCGGGCCGCCTGCTCTTGGAGAACTACGAGGAG	120
chr19	55404257	55404377	UBE2S_27338_3_1	3	-	good	CACCCGAACGTGGGCGCCAATGGCGAGATCTGCGTCAACGTGCTCAAGAGGGACTGGACGGCTGAGCTGGGCATCCGACACGTACTGCTGGTGAGTTCTGGGCTGGGGCTGGGCCTCCTG	120
chr19	55404301	55404421	UBE2S_27338_3_2	3	-	good	TCCCTGCCTCCCCACCCAAGGGCTACTTCCTGACCAAGATCTTCCACCCGAACGTGGGCGCCAATGGCGAGATCTGCGTCAACGTGCTCAAGAGGGACTGGACGGCTGAGCTGGGCATCC	120
chr19	55404345	55404465	UBE2S_27338_3_3	3	-	good	TGCTGGAGGTCTGTTCCGCATGAAACTCCTGCTGGGGAAGGACTTCCCTGCCTCCCCACCCAAGGGCTACTTCCTGACCAAGATCTTCCACCCGAACGTGGGCGCCAATGGCGAGATCTG	120
chr19	55404389	55404509	UBE2S_27338_3_4	3	-	good	CCCTGACCCTGTACCCCTCCCTCCACTCCAGAGGGGACCCCATATGCTGGAGGTCTGTTCCGCATGAAACTCCTGCTGGGGAAGGACTTCCCTGCCTCCCCACCCAAGGGCTACTTCCTG	120
chr2	26692847	26692967	KCNK3_3777_1_4	3	+	good	GGGGGCCGGCGGCGGCCCGGGCGGGACGATGAAGCGGCAGAACGTGCGCACGCTGGCGCTCATCGTGTGCACCTTCACCTACCTGCTGGTGGGCGCCGCGGTCTTCGACGCGCTGGAGTC	120
chr2	26692902	26693022	KCNK3_3777_1_5	3	+	good	GCGCTCATCGTGTGCACCTTCACCTACCTGCTGGTGGGCGCCGCGGTCTTCGACGCGCTGGAGTCGGAGCCCGAGCTGATCGAGCGGCAGCGGCTGGAGCTGCGGCAGCAGGAGCTGCGG	120
chr2	26727636	26727756	KCNK3_3777_3_1	3	+	good	CTTTTTCTCCTCTTTCCCACTTTCCCCCAGGCTACGGGCACGCGGCACCCAGCACGGATGGCGGCAAGGTGTTCTGCATGTTCTACGCGCTGCTGGGCATCCCGCTCACGCTCGTCATGT	120
chr2	26727696	26727816	KCNK3_3777_3_2	3	+	good	GCGGCAAGGTGTTCTGCATGTTCTACGCGCTGCTGGGCATCCCGCTCACGCTCGTCATGTTCCAGAGCCTGGGCGAGCGCATCAACACCTTGGTGAGGTACCTGCTGCACCGCGCCAAGA	120
chr2	26727936	26728056	KCNK3_3777_3_6	3	+	good	CCTTCTTCCAGGCCTACTACTACTGCTTCATCACCCTCACCACCATCGGCTTCGGCGACTACGTGGCGCTGCAGAAGGACCAGGCCCTGCAGACGCAGCCGCAGTACGTGGCCTTCAGCT	120
chr2	26727996	26728116	KCNK3_3777_3_7	3	+	good	ACGTGGCGCTGCAGAAGGACCAGGCCCTGCAGACGCAGCCGCAGTACGTGGCCTTCAGCTTCGTCTACATCCTTACGGGCCTCACGGTCATCGGCGCCTTCCTCAACCTCGTGGTGCTGC	120
chr2	30156701	30156821	YPEL5_51646_5_3	3	+	good	TGCAAACTGTGATACGATCCTGACCAACCGCTCAGAACTCATCTCCACTCGTTTCACAGGCGCCACTGGCAGAGCATTTCTTTTTAACAAGGTTAGTGAGAAAAAGTTTGATTCCTAAGT	120
chr2	30158768	30158888	YPEL5_51646_6_4	3	+	good	CGCGTGATCCTGGAACGTGCTCTAGTTCGAGAGAGTGAGGGCTTTGAGGAGCATGTACCATCTGATAACTCTTGAAGATACAGAGAGAAATCCATCTTTTCCCAGGTCTCCTTCACTGAA	120
chr2	30158828	30158948	YPEL5_51646_6_5	3	+	good	TCTGATAACTCTTGAAGATACAGAGAGAAATCCATCTTTTCCCAGGTCTCCTTCACTGAAAACAAAAATCTACTTACATACACTGTCACCTTAGCATCAGAGTCGGATTAATGAACTGCG	120
chr2	30158888	30159008	YPEL5_51646_6_6	3	+	good	AACAAAAATCTACTTACATACACTGTCACCTTAGCATCAGAGTCGGATTAATGAACTGCGGAACAAGAGGTTGTGAGAATCTAAGATGGAACCTTTCTTTCTTTCTTTCTTTTTTTTTAA	120
chr2	30158948	30159068	YPEL5_51646_6_7	3	+	good	GAACAAGAGGTTGTGAGAATCTAAGATGGAACCTTTCTTTCTTTCTTTCTTTTTTTTTAAATTTTGTATTTTCCATCCAACAGCAGTGTGTAGAGAGAATATTATGCAGATGCCGTTAAT	120
chr2	30159008	30159128	YPEL5_51646_6_8	3	+	good	ATTTTGTATTTTCCATCCAACAGCAGTGTGTAGAGAGAATATTATGCAGATGCCGTTAATTTTTTACCCTATGTTTACATCTTGAGGCAGCAGAGTCTGTCTGCAGCTATGTGGTGAGCT	120
chr2	30159068	30159188	YPEL5_51646_6_9	3	+	good	TTTTTACCCTATGTTTACATCTTGAGGCAGCAGAGTCTGTCTGCAGCTATGTGGTGAGCTATGTAAGGAAAAAAATCTGGGCTGTTAGAGTGAAAAAGTGTGTTTTATGTCAATTGTGAA	120
chr2	30159128	30159248	YPEL5_51646_6_10	3	+	good	ATGTAAGGAAAAAAATCTGGGCTGTTAGAGTGAAAAAGTGTGTTTTATGTCAATTGTGAAAGGAAAATGTTAGGAGTATGGTTTTTAAACTTGGGCTTCATTTTAAACTTTTTTTTTTAA	120
chr2	30159188	30159308	YPEL5_51646_6_11	3	+	good	AGGAAAATGTTAGGAGTATGGTTTTTAAACTTGGGCTTCATTTTAAACTTTTTTTTTTAAACCCAGTTATTTCACTTGATTTGCTAGCTTCAGAGAAGAGATCCGAATCTGTGCCCAGCG	120
chr2	30159308	30159428	YPEL5_51646_6_13	3	+	good	CTAAAGGCTCAGTGTTAGCATGGCTTGTGCTGGCCGGTGTGCCATATTCTTGTTGGAGATGAACCGTAGCACCAGAGCCCATTCTTCCTTGTCAGTCTTGGCCCAAAGATGTCACCATTC	120
chr2	30159368	30159488	YPEL5_51646_6_14	3	+	good	GAACCGTAGCACCAGAGCCCATTCTTCCTTGTCAGTCTTGGCCCAAAGATGTCACCATTCCTAGTTATTTGTCACCACATAATTGGTGTTGATTGGAAACTTTTTCTGAGATGGGACAGA	120
chr2	108305149	108305269	SULT1C2_6819_7_1	3	+	good	CTGTTTCCTGTGTCTATTTCAGTGGTTTGGGGTTCCTGGTTTGACCACGTGAAAGGATGGTGGGAGATGAAAGACAGACACCAGATTCTCTTCCTCTTCTATGAGGACATAAAGAGGGTG	120
chr2	108305169	108305289	SULT1C2_6819_7_2	3	+	good	AGTGGTTTGGGGTTCCTGGTTTGACCACGTGAAAGGATGGTGGGAGATGAAAGACAGACACCAGATTCTCTTCCTCTTCTATGAGGACATAAAGAGGGTGAGTGAAGGCTCTGCAGAAGA	120
chr2	108309771	108309891	SULT1C2_6819_9_26	3	+	good	GAAAAGAAAAGTGAAAAGAAAAACTCTTATTGGCCTAAGTTCTAAATAATAGCTAGGTTACCACTGAGTTTTAACTATATGTATATGAGCTTCAAATAAGCACCTTTTTATTATGTAAAT	120
chr2	37106464	37106584	EIF2AK2_5610_17_24	3	-	good	AAAAAAAAAAAAAAAAGTGATGTACAACCACTTCGGAAAACAATTTGGCATTATCTAGTAAAGTTGAATCCATGTATACCCACATAGCTATCAATTCTATTCCTACATACGTGCTTACAA	120
chr2	72514587	72514707	EXOC6B_23233_11_1	3	-	good	AACTTTTTCTTCTTTGCTTTGTTGCAGCATGAAACTTTAGATGGCTACAGGAAGTATTTTAATCAAATTGTAGGGTAGGTATATATATATATATATATATATTTATTTATTTATTTATTT	120
chr2	178564380	178564500	TTN_7273_327_86	3	-	good	ATCTACCTGATGGCCGCTGGATGAAAGCCAGCTTTACCAACGTATTAGAAACTGAATTTACAGTGAGTGGACTTGTAGAAGACCAAAGATATGAATTTAGAGTAATTGCAAGAAATGCAG	120
chr2	178564440	178564560	TTN_7273_327_87	3	-	good	GGAAGAAACCTGCCTATGATGGTGGTAGCAAAATAACAGGTTATATTGTAGAAAAGAAAGATCTACCTGATGGCCGCTGGATGAAAGCCAGCTTTACCAACGTATTAGAAACTGAATTTA	120
chr2	178564980	178565100	TTN_7273_327_96	3	-	good	AGAAGCGAGATACAACCACCACCACTTGGCACATGGTATCAGCAACAGTTGCAAGAACAACAATTAAAATAACCAAACTGAAAACAGGCACGGAGTACCAGTTTAGAATTTTTGCTGAAA	120
chr2	178565040	178565160	TTN_7273_327_97	3	-	good	TCATATCTTGGGAACCTCCAGCCTATACTGGTGGCTGCCAAATAAGCAACTACATTGTAGAGAAGCGAGATACAACCACCACCACTTGGCACATGGTATCAGCAACAGTTGCAAGAACAA	120
chr2	178566660	178566780	TTN_7273_327_124	3	-	good	TAACAGAAGATCATGAGTATGAATTCAGGGTCTCTGCAGAAAATGCTGCTGGAGTTGGGGAACCAAGTCCAGCTACAGTTTATTATAAAGCCTGTGATCCTGTGTTCAAACCTGGCCCAC	120
chr2	178571100	178571220	TTN_7273_327_198	3	-	good	CTGGCCTTGAAGAAGGTGTTGAATATGAATTTAGAGTCTCTGCAGAGAACATCGTGGGCATTGGCAAGCCGAGTAAAGTATCAGAATGTTATGTGGCTCGTGACCCATGTGATCCACCAG	120
chr2	178654179	178654299	TTN_7273_194_1	3	-	good	CTTCAAAGTTCCTGAAGCTCCTAAAGAAGTTGTACTTGAAAAGAAAGTATCTGTGGCTGTGCCCAAAAAACCGGAAGCCCCACGTGCAAAAGGTATTTATTCCCTCTCCTCTGCTAAGAA	120
chr2	178658439	178658559	TTN_7273_185_1	3	-	good	CTTCAAAGTTCCTGAAGCTCCTAAAGAAGTTGTACTTGAAAAGAAAGCATCTGTGGCTGTGCCCAAAAAACCGGAAGCCCCACGTGCAAAAGGTATTTATTCCCTCTCCTCTGCTAAGAA	120
chr2	178662700	178662820	TTN_7273_176_1	3	-	good	CTTCAAAGTTCCTGAAGCTCCTAAAGAAGTTGTACTTGAAAAGAAAGCATCTGTGGCTGTGCCCAAAAAACCGGAAGCCCCACGTGCAAAAGGTATTTATTCCCTCTCCTCTGCTAAGAA	120
chr2	178664428	178664548	TTN_7273_169_1	3	-	good	TATCTTCAAAGTGCCGGAGGCTCTCAGAGAAGTTGTCCCGGAAAAGAAAGTGCATCCTCCCCAAAGGGCTGAAGTTGTACCTGTCAAAGGTACATTCTTAACTGTCTTTTTATGGTGGGA	120
chr2	178672394	178672514	TTN_7273_155_2	3	-	good	ACAGTCCTAAATATTAAAACTGTATCTTTAAAGTGCCTGAAGTACCAAAGAAAGTCCCAGAAAAGAAAGTCCTTGTGCCTAAAAAGGAAGCTGTTCCCCCAGCTAAAGGTATTTTTGGAA	120
chr2	178677649	178677769	TTN_7273_147_2	3	-	good	AGAGGAAGTTCTACCTGAAGAAGAGGAAATTCCACCTGAGGAAGAGGAAGTTCCTCCCGAAGAAGAATATGTACCTGAGGAAGAAGAATTTGTACCTGAAGAAGAAGTCCTTCCAGAAGT	120
chr2	178678405	178678525	TTN_7273_145_2	3	-	good	AATTTTTCTCTAAATCATTTCGTTAAAGTGCCAGAGGTACCCAAGAAGCCTGTGCCTGAGAAGAAGGTGCCAGTTCCTGCTCCTAAGAAAGTGGAGGCTCCACCTGCAAAAGGTACATAA	120
chr2	178678718	178678838	TTN_7273_144_1	3	-	good	CTTTGAAGTTCCTGAAGTGCCCAAGAAACCTGTGCCAGAGGAGAAAGTACCAGTACCAGTTCCTAAAAAGGTGGAAGCTCCACCTGCCAAAGGTACATGAACTTGCAATGTTGCAATATT	120
chr2	178678738	178678858	TTN_7273_144_2	3	-	good	ACACTAACTCTATTTGATATCTTTGAAGTTCCTGAAGTGCCCAAGAAACCTGTGCCAGAGGAGAAAGTACCAGTACCAGTTCCTAAAAAGGTGGAAGCTCCACCTGCCAAAGGTACATGA	120
chr2	178679590	178679710	TTN_7273_142_2	3	-	good	TCCAACATTCTTAATAATATCTTTAAAGTGCCTGAGGTACCCAGGAAACCTGTTCCAGAAGAGAAGAAACCTGTTCCTGTTCCCAAGAAGAAGGAAGCTCCACCGGCAAAAGGTACACCA	120
chr2	178714317	178714437	TTN_7273_92_2	3	-	good	AAGTGACAACATATGGATTTCTTATTCAGAAAACATTGCAACCTTACAGTTTTCAAGAGTGGAACCAGCCAATGCTGGAAAATACACTTGTCAGATCAAAAACGATGCTGGGATGCAAGA	120
chr2	178720008	178720128	TTN_7273_82_2	3	-	good	GAGTGAAAATACCAGGATTTCATTCATTGATAACATTGCAACCCTCCAGCTGGGGAGTCCAGAAGCATCTAATTCTGGAAAATATATATGCCAAATCAAAAACGATGCTGGAATGAGAGA	120
chr2	178725393	178725513	TTN_7273_72_2	3	-	good	AAGTGAAAACATCAGGATTACATTTGTGGAAAATGTTGCAACTCTACAGTTTGCAAAAGCAGAGCCAGCTAATGCTGGAAAGTATATCTGCCAAATCAAGAATGATGGTGGAATGAGGGA	120
chr2	178725792	178725912	TTN_7273_71_2	3	-	good	AGCAAGAAATACAAGATTGCATCCAAAAACTTCCACACAAGTATTCACATTCTCAATGTGGACACTTCAGACATCGGTGAATACCACTGCAAAGCACAGAATGAAGTGGGAAGTGATACT	120
chr2	178747014	178747134	TTN_7273_48_45	3	-	good	GAGAGACTCTGGAGAGATACTCCACACCCCCAGGAGAGACTCTAGAGCGATATTCCACACCCCCAGGGGAGGCACTAGAGAGATATTCTATTCCTACTGGAGGACCAAACCCCACTGGTA	120
chr20	44901500	44901620	YWHAB_7529_3_1	3	+	good	CTCTTTCTTTTTCTCTTGCTCTTGTTCTAGGGAATGACAATGGATAAAAGTGAGCTGGTACAGAAAGCCAAACTCGCTGAGCAGGCTGAGCGATATGATGATATGGCTGCAGCCATGAAG	120
chr20	44901745	44901865	YWHAB_7529_3_6	3	+	good	AGAGAGGAATGAGAAGAAGCAGCAGATGGGCAAAGAGTACCGTGAGAAGATAGAGGCAGAACTGCAGGACATCTGCAATGATGTTCTGGTAAGAGGCCAGTGCTTCTGTTTTGAACAGTG	120
chr20	44904004	44904124	YWHAB_7529_5_2	3	+	good	AAATATCTTATTCCCAATGCTACACAACCAGAAAGTAAGGTGTTCTACTTGAAAATGAAAGGAGATTATTTTAGGTATCTTTCTGAAGTGGCATCTGGAGACAACAAACAAAGTAAGTAA	120
chr20	44904937	44905057	YWHAB_7529_6_1	3	+	good	GCCTTTAATATTTTCATCTTTATGTTACAGCCACTGTGTCGAACTCCCAGCAGGCTTACCAGGAAGCATTTGAAATTAGTAAGAAAGAAATGCAGCCTACACACCCAATTCGTCTTGGTC	120
chr20	44905041	44905161	YWHAB_7529_6_3	3	+	good	CCAATTCGTCTTGGTCTGGCACTAAATTTCTCAGTCTTTTACTATGAGATTCTAAACTCTCCTGAAAAGGCCTGTAGCCTGGCAAAAACGGTGAGAAAGACCCTTTGTGATATCTAACCA	120
chr20	44906351	44906471	YWHAB_7529_8_1	3	+	good	TGCTTTGATTATACTTCCTTTCTCTTGCAGCTGTGGACATCGGAAAACCAGGGAGACGAAGGAGACGCTGGGGAGGGAGAGAACTAATGTTTCTCGTGCTTTGTGATCTGTTCAGTGTCA	120
chr20	44906411	44906531	YWHAB_7529_8_2	3	+	good	GGAGACGCTGGGGAGGGAGAGAACTAATGTTTCTCGTGCTTTGTGATCTGTTCAGTGTCACTCTGTACCCTCAACATATATCCCTTGTGCGATAAAAAAAAAAAAAAAAAAAAAAAGAGA	120
chr20	44906471	44906591	YWHAB_7529_8_3	3	+	good	CTCTGTACCCTCAACATATATCCCTTGTGCGATAAAAAAAAAAAAAAAAAAAAAAAGAGAATCGTACGTCGACTTTCGATTTTTCACAGCCTCAGCCTAGGAAAAATGGTTCATGGGATA	120
chr20	44906531	44906651	YWHAB_7529_8_4	3	+	good	ATCGTACGTCGACTTTCGATTTTTCACAGCCTCAGCCTAGGAAAAATGGTTCATGGGATAAACAGCTGGTATTTGTATCTAAAACTCAGATTGGTCACATAAATGCCACGGCATTCCGAA	120
chr20	44906591	44906711	YWHAB_7529_8_5	3	+	good	AACAGCTGGTATTTGTATCTAAAACTCAGATTGGTCACATAAATGCCACGGCATTCCGAAGTTTTGATTTTGATTAACATTGACAGGATTACTGTGTGTTTAATTTTTTAAAAACTGAAC	120
chr20	44906651	44906771	YWHAB_7529_8_6	3	+	good	GTTTTGATTTTGATTAACATTGACAGGATTACTGTGTGTTTAATTTTTTAAAAACTGAACACTGTGATTATGGGGTTTTGTAATTTAGCAGAACTCTTACTGGTAGAAAAAATAGACCTG	120
chr20	44906711	44906831	YWHAB_7529_8_7	3	+	good	ACTGTGATTATGGGGTTTTGTAATTTAGCAGAACTCTTACTGGTAGAAAAAATAGACCTGAATTATGTGTAACTTTTTGGAAGGTTTAATCTGATATCAAAATAATCATTGAAATACAAT	120
chr20	44906771	44906891	YWHAB_7529_8_8	3	+	good	AATTATGTGTAACTTTTTGGAAGGTTTAATCTGATATCAAAATAATCATTGAAATACAATTCCATTGTAAAGTTGTACAGAAAGTTATAGAGATTATATTGTGATGCTGGAACTTGGAGT	120
chr20	44906831	44906951	YWHAB_7529_8_9	3	+	good	TCCATTGTAAAGTTGTACAGAAAGTTATAGAGATTATATTGTGATGCTGGAACTTGGAGTGAGACACACATCATTTGGCATTTGAGTTGAATGGTAATTCACAGTAATGCTGCCGTTGTT	120
chr20	44906891	44907011	YWHAB_7529_8_10	3	+	good	GAGACACACATCATTTGGCATTTGAGTTGAATGGTAATTCACAGTAATGCTGCCGTTGTTCGGGACTTAAAGACACTTGACCTGTTTGGGCTGTTGCCACTTAAAAGTTCATGACCACAA	120
chr20	44906951	44907071	YWHAB_7529_8_11	3	+	good	CGGGACTTAAAGACACTTGACCTGTTTGGGCTGTTGCCACTTAAAAGTTCATGACCACAAATGTCCACAGTGTCTTCCTCTGAGGAAACTCGAATCCTGAAATGGAAATTCTTTGTGGCA	120
chr20	44907011	44907131	YWHAB_7529_8_12	3	+	good	ATGTCCACAGTGTCTTCCTCTGAGGAAACTCGAATCCTGAAATGGAAATTCTTTGTGGCAGATAACTGGCTTATGACACCTTGAAAAGTTCAAGTGCTCATATAACACACCACACTGAAC	120
chr20	44907071	44907191	YWHAB_7529_8_13	3	+	good	GATAACTGGCTTATGACACCTTGAAAAGTTCAAGTGCTCATATAACACACCACACTGAACCCCCTTTCCTACAGCAATATGTTCACTATGTTACCAATTTGCAACTTGTGCTTCAATAGT	120
chr20	44907131	44907251	YWHAB_7529_8_14	3	+	good	CCCCTTTCCTACAGCAATATGTTCACTATGTTACCAATTTGCAACTTGTGCTTCAATAGTGGAATCTACTTTCATTGTTAACACTGAGCTAAAGAAAAAAAGCCGTGTGTTTTATGAATG	120
chr20	44907671	44907791	YWHAB_7529_8_23	3	+	good	TATCTGTCTTTTGTTCACTTTTTAATGCTATATATGGGCAGGGGTGAGAGACATTACTGAGCACCTTGGTGAGCAAGCCTGGCTTTAAAGATTGGAGAAGAGCTTCTGGCACCAGAACCC	120
chr20	44907731	44907851	YWHAB_7529_8_24	3	+	good	GCACCTTGGTGAGCAAGCCTGGCTTTAAAGATTGGAGAAGAGCTTCTGGCACCAGAACCCTGTCTTCCTCCAGTTCTCAACACGGTGTTGCTCTTCAGTCATACCGGAATCTGAATCAAA	120
chr20	44907791	44907911	YWHAB_7529_8_25	3	+	good	TGTCTTCCTCCAGTTCTCAACACGGTGTTGCTCTTCAGTCATACCGGAATCTGAATCAAAAAAGTATTTTTAAATATCCATGATTTCTCCCTGTATTGAGGCTAGCCCTGATCATGCTTT	120
chr20	44907851	44907971	YWHAB_7529_8_26	3	+	good	AAAGTATTTTTAAATATCCATGATTTCTCCCTGTATTGAGGCTAGCCCTGATCATGCTTTTTGTGCCTGTCACCAGGTCTCCCAAGTGCACTCATCCAGGTCAGTGCTCAGATGTGTTTA	120
chr20	44907911	44908031	YWHAB_7529_8_27	3	+	good	TTGTGCCTGTCACCAGGTCTCCCAAGTGCACTCATCCAGGTCAGTGCTCAGATGTGTTTAAGGAGACCCTATATTCAGGGAAGTTGCGTGAACACTGCAGTGGGGAGAATTGAGAATAGT	120
chr20	44908031	44908151	YWHAB_7529_8_29	3	+	good	CAGGCCTATCAGTCTCACAGAATCACCCCTCTACCTTTGATATTCCACTTAGCTGTAGAGTCCATCTGTTTGTCCATCTGCTGAAATGAGAAAAGAAAAATTTATGCACTGATTTAAAAC	120
chr20	44908211	44908331	YWHAB_7529_8_32	3	+	good	GTGCAGTTAATACTTGGCGCTTGAAAATGCAGTAGTGAATGTGGAACCAAGCCTGTCTGTATATCTGGTAGCTCTTTTCTTGCTTTGTTTTTTCTTACCAGTATTCTGCCTAACGTTTGC	120
chr20	44908271	44908391	YWHAB_7529_8_33	3	+	good	ATATCTGGTAGCTCTTTTCTTGCTTTGTTTTTTCTTACCAGTATTCTGCCTAACGTTTGCTTCTGTGATGGTTATATTGCCTAGCAAGCACACCCGTGGTTGTGAAAATAGTATAGCAAA	120
chr20	13776010	13776130	ESF1_51575_3_4	3	-	good	ACAAGTGTTGGTAGAGCTTCAGGTGATGACGATGGAAGTGAAGATGATGAAGAGGAGGATGAAGATGAAGAGGAGGATGAAGATGAGGATAGTGAGGATGATGATAAAAGTGACAGTGGC	120
chr20	13782641	13782761	ESF1_51575_2_4	3	-	good	ATAAAACTGATTTAGATAATTCTATAGGAATTAAAAAAATGAAAACCTCATGTAAATTTAAGATAGATTCAAACATAAGTCCGAAGAAGGATAGCAAAGAATTTACACAAAAAAATAAGA	120
chr20	13782697	13782817	ESF1_51575_2_5	3	-	good	AAATCTAGTTGAGAAAAAGAAAGAAACCAAGAAGGCTAATCACAAGGGTTCTGAAAATAAAACTGATTTAGATAATTCTATAGGAATTAAAAAAATGAAAACCTCATGTAAATTTAAGAT	120
chr20	13782753	13782873	ESF1_51575_2_6	3	-	good	AGTCAAAAGAAAATAAAGAAGAAAAAAACCCAGACTAAAAAAGAAATCGATTCAAAAAATCTAGTTGAGAAAAAGAAAGAAACCAAGAAGGCTAATCACAAGGGTTCTGAAAATAAAACT	120
chr20	13782809	13782929	ESF1_51575_2_7	3	-	good	TTTACGACCTTTCAGATTCTGATTCCAATCTCTCTGGTGAAGATAGCAAAGCATTGAGTCAAAAGAAAATAAAGAAGAAAAAAACCCAGACTAAAAAAGAAATCGATTCAAAAAATCTAG	120
chr20	13782865	13782985	ESF1_51575_2_8	3	-	good	CGTGGATAAAAGAGGGCGCCCCATTAGCCATAGCACTACAGAGGATTTGAAGCGTTTTTACGACCTTTCAGATTCTGATTCCAATCTCTCTGGTGAAGATAGCAAAGCATTGAGTCAAAA	120
chr20	13782977	13783097	ESF1_51575_2_10	3	-	good	GGGTTGCAAAGGACCCGAGATTTTGGGAAATGCCAGAAAAGGATCGAAAAGTCAAAATTGACAAGAGATTTCGAGCCATGTTTCATGACAAGAAGTTCAAGTTGAACTATGCCGTGGATA	120
chr20	13783033	13783153	ESF1_51575_2_11	3	-	good	TTAAGAATTAAAAATGTCATCCAAACAAGAAATAATGAGTGACCAGCGGTTTAGACGGGTTGCAAAGGACCCGAGATTTTGGGAAATGCCAGAAAAGGATCGAAAAGTCAAAATTGACAA	120
chr3	123289863	123289983	ADCY5_111_23_4	3	-	good	GTGACCCAGGTTTGGCCTCCTTCATCCAGATCATCAGCGAGGATCGGTTCCGGCAGCTGGAGAAGATCAAGACCATCGGCAGCACCTACATGGCTGCCTCCGGCCTCAACGACTCTACCT	120
chr3	123328663	123328783	ADCY5_111_9_2	3	-	good	GGGGTGAACGTGAACATGCGTGTGGGAATTCACAGCGGGCGAGTACACTGCGGTGTCCTTGGTCTCAGGAAGTGGCAGTTCGACGTCTGGTCTAACGATGTCACGCTAGCCAACCACATG	120
chr3	123332549	123332669	ADCY5_111_7_1	3	-	good	GTTTGCTGACATCGAGGGCTTCACCAGCCTGGCGTCCCAGTGCACTGCACAGGAACTGGTCATGACCCTCAACGAGCTCTTCGCCCGCTTTGACAAGCTGGCCGCAGTGAGTCACCCTGA	120
chr3	123332569	123332689	ADCY5_111_7_2	3	-	good	TGCCTGTCCCCCAGCATCCTGTTTGCTGACATCGAGGGCTTCACCAGCCTGGCGTCCCAGTGCACTGCACAGGAACTGGTCATGACCCTCAACGAGCTCTTCGCCCGCTTTGACAAGCTG	120
chr3	123347772	123347892	ADCY5_111_6_1	3	-	good	GCTGTCTGTCCTTCCCCGTCATGTTGCCATGGAGATGAAAGCAGACATCAACGCCAAGCAGGAGGATATGATGTTCCATAAGATTTACATCCAGAAACATGACAACGTGAGGTAGGGGTG	120
chr3	167683873	167683993	PDCD10_11235_11_1	3	-	good	ATTTTAACTTGAAAGCGATATGCTGCAAGATAATGTATTTAACAATATTTGGTGGCAAATATTCAATAAATAGTTTACATCTGTTAAACATTTCTTTACTTGAAAAAATGCATATATATA	120
chr3	167683926	167684046	PDCD10_11235_11_2	3	-	good	TCATTATATAACATTCCTTAAAAGAATTGTAAATATTGGTGTTTGTTTCTGACATTTTAACTTGAAAGCGATATGCTGCAAGATAATGTATTTAACAATATTTGGTGGCAAATATTCAAT	120
chr3	167683979	167684099	PDCD10_11235_11_3	3	-	good	CTATTATCATTCTTTTAAGAATTATAAGCCAAAAGAATTTACGCCTTAATGTGTCATTATATAACATTCCTTAAAAGAATTGTAAATATTGGTGTTTGTTTCTGACATTTTAACTTGAAA	120
chr3	167684032	167684152	PDCD10_11235_11_4	3	-	good	TGTAAAATGTAGCTTAATCATAATCTCACACTGAAGATTTTGCATCACTTTTGCTATTATCATTCTTTTAAGAATTATAAGCCAAAAGAATTTACGCCTTAATGTGTCATTATATAACAT	120
chr3	167684085	167684205	PDCD10_11235_11_5	3	-	good	GGGATCTAATCCAGGATGTTGAATGGGATTATTGCCATCTTACACCATATTTTTGTAAAATGTAGCTTAATCATAATCTCACACTGAAGATTTTGCATCACTTTTGCTATTATCATTCTT	120
chr4	123662623	123662743	LINC01091_TranscriptTargets_16	3	+	good	AATGGCTAAAAAATAATAATCTTATTTTATAATTTTTTCTTCATTAATTAAAATATTTTTATAAAGAGAAACTTCCTCTTATCAACTGAATTGTTGCCATGAGATTCAGTTCATACAATA	120
chr4	123664183	123664303	LINC01091_TranscriptTargets_42	3	+	good	CAAAGTGCTGGGATTATAGGTGTGAGCTACCACTCGTGGCTAATAATCCCCTTATTAATGAGCAGTTACGTTGTGGAAAGTTTTTTTTTTTTCCAAATGATAGCTGCAGTAGCAGTAGCA	120
chr4	123665803	123665923	LINC01091_TranscriptTargets_69	3	+	good	CTGGAATATTAATAGTATTGAATTCTAGCTCTTCAAAAATATCACCAACACAATCTGTTGTTTATAAAAGCTGAGTTTATTCTTACCATCGTAAGGAAAAGAACTGCCTTGACAGAGTCT	120
chr5	179569293	179569413	RUFY1_80230_6_1	3	+	good	TCTTTCAGCGAGTTCTATGAGCCTGAGGCTTTAATGATGGAGGAAGAAGGGATGGTGATTGTTGGTCTGCTGGTGGGACTCAATGTTCTCGATGCCAATCTCTGCTTGAAAGGAGAAGAC	120
chr6	138090754	138090874	PERP_64065_3_39	3	-	good	TAAATATCAGATTATTATTTTGTAAGTTGTGGAAAAAGCTAATTGTAGTTTTCATTATGAAGTTTTCCCAATAAACCAGGTATTCTAAACTTGTTTCCAGTTTGTAGTTTTTCCATTTTT	120
chr6	138090814	138090934	PERP_64065_3_40	3	-	good	TCGGATAGGTCATTATGATTTTTTACCATTTCGACTTACATAATGAAAACCAATTCATTTTAAATATCAGATTATTATTTTGTAAGTTGTGGAAAAAGCTAATTGTAGTTTTCATTATGA	120
chr6	138090874	138090994	PERP_64065_3_41	3	-	good	AAACATGCCACAGGAGAATTCGGGGATTTGAGTTTCTCTGAATAGCATATATATGATGCATCGGATAGGTCATTATGATTTTTTACCATTTCGACTTACATAATGAAAACCAATTCATTT	120
chr6	138091474	138091594	PERP_64065_3_51	3	-	good	AAGAAATGCAAAAAAAAAGTTTATTTTCAAGCCTTCGAACTATTTAAGGAAAGCAAAATCATTTCCTAAATGCATATCATTTGTGAGAATTTCTCATTAATATCCTGAATCATTCATTTT	120
chr6	138091534	138091654	PERP_64065_3_52	3	-	good	TTAAGGGCTAAGGAGAAGAGGAAGATAAGGTTAAAAGTTGTTAATGACCAAACATTCTAAAAGAAATGCAAAAAAAAAGTTTATTTTCAAGCCTTCGAACTATTTAAGGAAAGCAAAATC	120
chr6	138091714	138091834	PERP_64065_3_55	3	-	good	CTTTTCACTAATTACCTATACTATGCCAATATTTCCTTATATCTATCCATAACATTTATACTACATTTGTAAGAGAATATGCACGTGAAACTTAACACTTTATAAGGTAAAAATGAGGTT	120
chr6	138091774	138091894	PERP_64065_3_56	3	-	good	ATTTTTTAAGTAGTGTTATAGTTTCATGTTTATCTTTTATTATGTTTTGTGAAGTTGTGTCTTTTCACTAATTACCTATACTATGCCAATATTTCCTTATATCTATCCATAACATTTATA	120
chr6	138091954	138092074	PERP_64065_3_59	3	-	good	GCCAAGCCCAGGTACTTCTACACATCTGCCTAACTTGGGAATGAATGTGGGAGAAAATCGCTGCTGCTGAGATGGACTCCAGAAGAAGAAACTGTTTCTCCAGGCGACTTTGAACCCATT	120
chr6	138092014	138092134	PERP_64065_3_60	3	-	good	ATTGGCTGTGCCTTCTTCTTCTGCTGCCTCCCCAACTACGAAGATGACCTTCTGGGCAATGCCAAGCCCAGGTACTTCTACACATCTGCCTAACTTGGGAATGAATGTGGGAGAAAATCG	120
chr6	138092074	138092194	PERP_64065_3_61	3	-	good	GCTGTCACTTACATCTATAACTGGGCCTACGGCTTTGGGTGGGCAGCCACGATTATCCTGATTGGCTGTGCCTTCTTCTTCTGCTGCCTCCCCAACTACGAAGATGACCTTCTGGGCAAT	120
chr6	138096403	138096523	PERP_64065_2_3	3	-	good	GTTAATTGCTGTTTCTTTTTTTCTTGCAGCGTGGGGTAGAGCAGCGGCTGCCATGCTCTTCTGTGGCTTCATCATCCTGGTGATCTGTTTCATCCTCTCCTTCTTCGCCCTCTGTGGACC	120
chr7	74538650	74538770	GTF2IRD1_9569_14_1	3	+	good	TGACAGGATTCTTCCTTTCCTCCTTGCAGGAACCTCCGGGGAGCTGGGCGGGCTGAGGCCGATCAAAATTGAGCCAGAGGATCTGGACATCATTCAGGTCACCGTCCCAGGTAAGGGACG	120
chr7	74538670	74538790	GTF2IRD1_9569_14_2	3	+	good	TCCTTGCAGGAACCTCCGGGGAGCTGGGCGGGCTGAGGCCGATCAAAATTGAGCCAGAGGATCTGGACATCATTCAGGTCACCGTCCCAGGTAAGGGACGGGCATCTGACCACCCCCTGC	120
chr7	74545706	74545826	GTF2IRD1_9569_17_1	3	+	good	ACCAACCAGCCTCAACAGACTGCCTTTTGCCTTCCAGACAGCCACGGTGACGTGATCCGGCCCCTGCGGAAGCAGGTGGAGCTGCTCTTCAACACACGATACGGTGAGCAAGAAGTGGGA	120
chr7	74545726	74545846	GTF2IRD1_9569_17_2	3	+	good	TGCCTTTTGCCTTCCAGACAGCCACGGTGACGTGATCCGGCCCCTGCGGAAGCAGGTGGAGCTGCTCTTCAACACACGATACGGTGAGCAAGAAGTGGGACAGGGTCTGGGGGCATCCCG	120
chr7	74555128	74555248	GTF2IRD1_9569_19_1	3	+	good	GATGCTTGGAGGGACCTCTGTGATAGCCTCGCTTGTGTTTTCCAGGCCCGAGCTGCTCACTGAGGGAGTCAAAGAGCCCATCATGGATAGTCAAGGTACCCAGCGCGGGGTCGGGAGCCA	120
chr7	74555148	74555268	GTF2IRD1_9569_19_2	3	+	good	TGATAGCCTCGCTTGTGTTTTCCAGGCCCGAGCTGCTCACTGAGGGAGTCAAAGAGCCCATCATGGATAGTCAAGGTACCCAGCGCGGGGTCGGGAGCCATGGTGTGGGCGGGCAAGGGA	120
chr7	74555373	74555493	GTF2IRD1_9569_20_1	3	+	good	ATGCCATCTTGGGTCCCAGGAACTGCCTCCTCACTTGGCTTCTCTCCCCCTGCCCTGCCCCCAGAGAGGGATTCCGGGGACCCTCTGGTGGACGAGAGCCTGAAGAGACAGGGCTTTCAA	120
chr7	74555393	74555513	GTF2IRD1_9569_20_2	3	+	good	AACTGCCTCCTCACTTGGCTTCTCTCCCCCTGCCCTGCCCCCAGAGAGGGATTCCGGGGACCCTCTGGTGGACGAGAGCCTGAAGAGACAGGGCTTTCAAGGTAAGGTTGAGCTCACGGG	120
chr7	100953071	100953191	MUC3A_4584_2_22	3	+	good	CACAACCATGACCCCATCTTCTCTGAGTACAGACATCCCTTTCACAACACCAACAACTATCACCCACCATTCTGTGGGCTCTACCGGTTTCCTGACTACAGCAACAGACCTCACATCAAC	120
chr7	100953191	100953311	MUC3A_4584_2_24	3	+	good	ATTCACGGTTTCCAGTTCCTCAGCAATGTCCACGAGTGTCATTCCATCTTCCCCCAGCATTCAGAATACAGAAACCTCATCCCTTGTCAGCATGACCTCTGCCACTACTCCCAATGTGAG	120
chr7	100953251	100953371	MUC3A_4584_2_25	3	+	good	TCAGAATACAGAAACCTCATCCCTTGTCAGCATGACCTCTGCCACTACTCCCAATGTGAGACCAACTTTTGTAAGTACACTCAGCACTCCTACAAGTTCCCTCCTGACGACCTTCCCAGC	120
chr7	100953731	100953851	MUC3A_4584_2_33	3	+	good	CTCTCCTCCCACAACCACCAATTCTTTTACATCACTGACCAGTATGCCTCTGTCTTCTACACCTGTCCCAAGCACAGAAGTAGTCACCAGTGGCACCATAAACACAATCCCTCCATCTAT	120
chr7	100953911	100954031	MUC3A_4584_2_36	3	+	good	TCCTAATTCTCCGACTGGTCCTGGTACAAACTCCACGACGGAAATCACCTATCCCACCACTATGACAGAGACATCATCCACTGCCACCTCTCTTCCACCCACCTCTCCCTTGGTCTCAAC	120
chr7	100954391	100954511	MUC3A_4584_2_44	3	+	good	CTCAATCTCTGTTAGCATGACGTCTGCTACCACTCCCAGTGGAGGACCAACTTTCACAAGTACTGAGAACACTCCAACAAGGTCCCTCCTGACAAGCTTTCCAATGACACATTCATTCTC	120
chr7	100955411	100955531	MUC3A_4584_2_61	3	+	good	CGGTTTCCTGACTACAGCAACAGACCTCACATCAACATTCACTGTTTCCAGTTCCTCAGCAATGTCCACAAGTGTCATTCCATCTTCCCCCAGCATCCAGAATACAGAAACCTCATCCCT	120
chr7	100956011	100956131	MUC3A_4584_2_71	3	+	good	TACGTTATCACCACTCACCAGTAGCATTTTATCTTCTACACCTGTCCCAAGCACAGAGGTGACCACCAGTCATACCACAAACACCAATCCTGTATCCACGTTGGTGACTACACTCCCCAT	120
chr7	100957091	100957211	MUC3A_4584_2_89	3	+	good	TACGGTGACTTCGATGACAACTACCACCCCTCTAGGGCCCACAGCCACTAATACGTTACCATCATTTACCAGTAGCGTTTCATCTTCTACGCCTGTCCCAAGTACAGAAGCGATCACCAG	120
chr7	100957271	100957391	MUC3A_4584_2_92	3	+	good	CAGTTCTACACCTACATCTGAGACCACCTACCCTACTTCTCTTACTAGTGCTCTCACAGATTCCACGACCAGAACCACCTATTCCACCAATATGACAGGTACATTGTCCACTGTGACCTC	120
chr7	100957331	100957451	MUC3A_4584_2_93	3	+	good	TTCCACGACCAGAACCACCTATTCCACCAATATGACAGGTACATTGTCCACTGTGACCTCTCTTCGACCCACCTCTTCCTCTCTCCTCACCACAGTAACAGCCACAGTTCCAACAACAAA	120
chr7	100959131	100959251	MUC3A_4584_2_123	3	+	good	AGTCAGCACATCCACAACTGCCATCACCTCACATTTTACTACCTCAGAGACTGCGGTGACTCCCACACCTGTAACCCCATCTTCTCTGAGTACAGACATCCCGACCACAAGCCTACGAAC	120
chr7	116912034	116912154	CAPZA2_830_8_1	3	+	good	GTAATGTGGTTTCTGTAATTTCTTTTTCTAATAGGTTCATTATTATGAAGATGGTAATGTTCAGCTAGTGAGTCATAAAGATATACAAGATTCCCTAACAGTGTCTGTAAGTAATTAATT	120
chr7	144285494	144285614	ARHGEF34P_TranscriptTargets_30	3	-	good	CTCGCTAGAGCCCATCAGGTGCTCTCACCAGCCCATTTCTCTACTGGGCTCCTTTTTGACTGAGGAGTCACCTGACAAGGAAATAGATCAAAACAGCCAGCAAGAGGGATCCAGGCTGAG	120
chr7	144285553	144285673	ARHGEF34P_TranscriptTargets_31	3	-	good	ATTCCCGGGACTCAGACAGAGTCCAGGGCTGAGGAACTGTCCCCCGCAGCTCTGTCTCCCTCGCTAGAGCCCATCAGGTGCTCTCACCAGCCCATTTCTCTACTGGGCTCCTTTTTGACT	120
chr7	144285612	144285732	ARHGEF34P_TranscriptTargets_32	3	-	good	CCCCTGAGGACTCTCCTCACTGTGACCTGTTTCCAGGTGCCTCATATCTCGTGACTCAGATTCCCGGGACTCAGACAGAGTCCAGGGCTGAGGAACTGTCCCCCGCAGCTCTGTCTCCCT	120
chr7	144285671	144285791	ARHGEF34P_TranscriptTargets_33	3	-	good	AGCGAGGAGCAGGGAAGAGGAGAATGAGCATCATGGGCCTTCAATGCCCGCTCTGATAGCCCCTGAGGACTCTCCTCACTGTGACCTGTTTCCAGGTGCCTCATATCTCGTGACTCAGAT	120
chr7	144285730	144285850	ARHGEF34P_TranscriptTargets_34	3	-	good	GGGCAGGAGGCGAAAGAGCCAGAGAGTTGGGATGGGGGCAGGCTGGGGGCAGTGGGAAGAGCGAGGAGCAGGGAAGAGGAGAATGAGCATCATGGGCCTTCAATGCCCGCTCTGATAGCC	120
chr7	144285789	144285909	ARHGEF34P_TranscriptTargets_35	3	-	good	AGGAAGTAACTGGAAAGCAAGAAGATCATGGTATAAAGGAGAAAGGGGTGCCAGTCAGCGGGCAGGAGGCGAAAGAGCCAGAGAGTTGGGATGGGGGCAGGCTGGGGGCAGTGGGAAGAG	120
chr7	144285848	144285968	ARHGEF34P_TranscriptTargets_36	3	-	good	AGAAGAGAACAGGGCGGACTCTCAGGACGAAAAGAGTCAAACCTTTTTGGGAAAATCAGAGGAAGTAACTGGAAAGCAAGAAGATCATGGTATAAAGGAGAAAGGGGTGCCAGTCAGCGG	120
chr7	144285907	144286027	ARHGEF34P_TranscriptTargets_37	3	-	good	GCTCAGGGTCAGGGAGGTCCAGAACAGGGAGAAGAGAGGAAGAGGGAGCTGCAGGTGCCAGAAGAGAACAGGGCGGACTCTCAGGACGAAAAGAGTCAAACCTTTTTGGGAAAATCAGAG	120
chr7	144285966	144286086	ARHGEF34P_TranscriptTargets_38	3	-	good	CTGGGGAGCCAGAGGGTCTGAATGACGGTGAGTGGGAGCAGGAGGATATGGAGAGGAAGGCTCAGGGTCAGGGAGGTCCAGAACAGGGAGAAGAGAGGAAGAGGGAGCTGCAGGTGCCAG	120
chr7	144286025	144286145	ARHGEF34P_TranscriptTargets_39	3	-	good	AAAACAGGAACAGGTACAAGATGTGATGCTTGGGAGACAAGGAGAAAGAATGGGGCTCACTGGGGAGCCAGAGGGTCTGAATGACGGTGAGTGGGAGCAGGAGGATATGGAGAGGAAGGC	120
chr7	144286084	144286204	ARHGEF34P_TranscriptTargets_40	3	-	good	CTATTAGGGGAGGAACAGATGATAGAGCAGGTTAATGATGAAAAAGGAGAACAGAAGCAAAAACAGGAACAGGTACAAGATGTGATGCTTGGGAGACAAGGAGAAAGAATGGGGCTCACT	120
chr7	144286143	144286263	ARHGEF34P_TranscriptTargets_41	3	-	good	AGCAGGAAGCAGGATTTCGGGGGGAAGGAACTCTGAGGGAGGATGTTTGTGCCGATGGGCTATTAGGGGAGGAACAGATGATAGAGCAGGTTAATGATGAAAAAGGAGAACAGAAGCAAA	120
chr7	144286202	144286322	ARHGEF34P_TranscriptTargets_42	3	-	good	GCAGGAAAGTCAAGGGCTCTTGCATCCCCAGGAGGTCCAAGTTCTGGAGGAGCAGGGACAGCAGGAAGCAGGATTTCGGGGGGAAGGAACTCTGAGGGAGGATGTTTGTGCCGATGGGCT	120
chr7	144286261	144286381	ARHGEF34P_TranscriptTargets_43	3	-	good	AATGAAGGCGCTGAAAGTGGGACTATCAGGCAGGGGGAAGAGCTGCCATCTGAGGAGCTGCAGGAAAGTCAAGGGCTCTTGCATCCCCAGGAGGTCCAAGTTCTGGAGGAGCAGGGACAG	120
chr7	144286320	144286440	ARHGEF34P_TranscriptTargets_44	3	-	good	ACTCTGGTCAGACCAGATATTATTCTCCCTGCGAAGAGCATCCTGCAGAGACCAACCAGAATGAAGGCGCTGAAAGTGGGACTATCAGGCAGGGGGAAGAGCTGCCATCTGAGGAGCTGC	120
chr7	144286379	144286499	ARHGEF34P_TranscriptTargets_45	3	-	good	TACTTCTTTGACATTGGGATCTGGACAGGCAGAAGAAGAAGAGGAAACCTCTTCAGATAACTCTGGTCAGACCAGATATTATTCTCCCTGCGAAGAGCATCCTGCAGAGACCAACCAGAA	120
chr7	144286438	144286558	ARHGEF34P_TranscriptTargets_46	3	-	good	GCCCCATTTTCCAGTGACCTGGGAGGCGAAGAAGAGGAGGTGGAATTTTGGCCAGGACTTACTTCTTTGACATTGGGATCTGGACAGGCAGAAGAAGAAGAGGAAACCTCTTCAGATAAC	120
chr7	144286497	144286617	ARHGEF34P_TranscriptTargets_47	3	-	good	GGACTCTAGCTCCCCCAGAGCTCTGGGCCTGCCCCATTCAGAGTGAGCATCTAGACATGGCCCCATTTTCCAGTGACCTGGGAGGCGAAGAAGAGGAGGTGGAATTTTGGCCAGGACTTA	120
chr7	144286556	144286676	ARHGEF34P_TranscriptTargets_48	3	-	good	CTGTGACACTCCGGAACACTGGGAGGCAGTACCCCAGAGCCTAGCAGGCCGACAAGCAAGGACTCTAGCTCCCCCAGAGCTCTGGGCCTGCCCCATTCAGAGTGAGCATCTAGACATGGC	120
chr7	144286615	144286735	ARHGEF34P_TranscriptTargets_49	3	-	good	TTTCCCAAGGAAGGTTCTGCAGATGTGGAGCCCAATCAGGAAAGCCTTGTGGCTGAGGCCTGTGACACTCCGGAACACTGGGAGGCAGTACCCCAGAGCCTAGCAGGCCGACAAGCAAGG	120
chr7	144286674	144286794	ARHGEF34P_TranscriptTargets_50	3	-	good	CAACTCAGCAGAGTGAGTTAAGGGATGTGTGTGACTATGCGATTGAGACGATGCCCTCTTTTCCCAAGGAAGGTTCTGCAGATGTGGAGCCCAATCAGGAAAGCCTTGTGGCTGAGGCCT	120
chr7	144286733	144286853	ARHGEF34P_TranscriptTargets_51	3	-	good	TGAAGCTCAAGAAGATGAGGACCCATCCTATAAGTGGAGAGAGGAACACAGACTCTCAGCAACTCAGCAGAGTGAGTTAAGGGATGTGTGTGACTATGCGATTGAGACGATGCCCTCTTT	120
chr7	144286792	144286912	ARHGEF34P_TranscriptTargets_52	3	-	good	GAATTCAGCATTATCCCTAAGGCTCCCATGAGGAGCAGCCAGGTCTCTGCCTTGGGGCTTGAAGCTCAAGAAGATGAGGACCCATCCTATAAGTGGAGAGAGGAACACAGACTCTCAGCA	120
chr7	144286851	144286971	ARHGEF34P_TranscriptTargets_53	3	-	good	CCCTGATGGAGGCTGAGGAGGCCCAGCGTGGAGCCTCTCCTCCCATCTCTGCCATAGAGGAATTCAGCATTATCCCTAAGGCTCCCATGAGGAGCAGCCAGGTCTCTGCCTTGGGGCTTG	120
chr8	42401869	42401989	VDAC3_7419_8_3	3	+	good	CCAACCATCTATGGCTGGGCTGTGTTGGCCTTCGAAGGGTGGCTTGCTGGCTATCAGATGAGTTTTGACACAGCCAAATCCAAACTGTCACAGAATAATTTCGCCCTGGGTTACAAGGCT	120
chr8	42405396	42405516	VDAC3_7419_11_2	3	+	good	ATCGATGGGAAGAACTTCAGTGCAGGAGGTCACAAGGTTGGCTTGGGATTTGAACTGGAAGCTTAATGTGGTTTGAGGAAAGCATCAGATTTGTCCCTGGAAGTGAAGAGAAATGAACCC	120
chr8	42405452	42405572	VDAC3_7419_11_3	3	+	good	GGAAGCTTAATGTGGTTTGAGGAAAGCATCAGATTTGTCCCTGGAAGTGAAGAGAAATGAACCCACTATGTTTTGGCCTTAAAATTCTTCTGTGAAATTTCAAAAGTGTGAACTTTTTAT	120
chr8	81701890	81702010	ZFAND1_79752_9_11	3	-	good	GATTCATCTTTTTTGTTTGTGTGACTATATTCCATAGAGAAGAAAGATGGGATAGCTCAACTTCATTATATACCAAAGCAAAACACATGCCAAATGATGACTACATTTTACCAACATATT	120
chr8	81702539	81702659	ZFAND1_79752_9_22	3	-	good	ATTCTATTACATGTTTAAGTCCATTTATTTTACTACAAATACTATTTTTGTAATTTTTAAAAGTTGCTTTTTAACTTATTTCCCCTTATGTCACATTTTAAATTATGAGTTTTCTATTAG	120
chr8	81702657	81702777	ZFAND1_79752_9_24	3	-	good	TATATAATGGTGGAAATATAATCTTGGAATATCTTAATGATGAAGAACAATTCTGTAAAAATGTTGAATCTTACTTGGAATAGTCATTCAAAGATTCAAGTCAGAAATCACAGGGAAAAT	120
chr8	81702716	81702836	ZFAND1_79752_9_25	3	-	good	AGAAGCCTTACCCTTGGATCATACTTTGGAAACCTGGATTGCTAAGGAGGATTGTCCTTTATATAATGGTGGAAATATAATCTTGGAATATCTTAATGATGAAGAACAATTCTGTAAAAA	120
chr8	81702775	81702895	ZFAND1_79752_9_26	3	-	good	TTACAGTATGACTTACTTCTCCCTTCACAGAAATTAAGGCTGTGTCACATTACTTCAGGAGAAGCCTTACCCTTGGATCATACTTTGGAAACCTGGATTGCTAAGGAGGATTGTCCTTTA	120
chr8	81702983	81703103	ZFAND1_79752_8_3	3	-	good	GTTTTCTTACCTAAAGGGAGCAAAGAGAAGAGCAAACCAATGTTCTTTTGCCACCGATGGAGCATTGGAAAGGCCATAGACTTTGCCGCTTCTCTAGCCAGGCTTAAAAATGACAATAAC	120
chr8	81703033	81703153	ZFAND1_79752_8_4	3	-	good	ATGGTTGTTTTAACTTTTTCTTTTTACAGACAGAAAGAATTTACTTTCAGGTTTTCTTACCTAAAGGGAGCAAAGAGAAGAGCAAACCAATGTTCTTTTGCCACCGATGGAGCATTGGAA	120
chr8	81714779	81714899	ZFAND1_79752_5_1	3	-	good	ATAGACACCGTCATCAGTCAGATCATGAGTGTGAAAAACTGGAAATCCCAAAGCCTCGAATGGCTGCCACTCAGAAACTTGTTAAAGACATTATTGGTAAGTATCTAGAAAGCGTGTTTT	120
chr8	81714799	81714919	ZFAND1_79752_5_2	3	-	good	GTGTCACTCTTCTGTTGCTCATAGACACCGTCATCAGTCAGATCATGAGTGTGAAAAACTGGAAATCCCAAAGCCTCGAATGGCTGCCACTCAGAAACTTGTTAAAGACATTATTGGTAA	120
chr8	81714980	81715100	ZFAND1_79752_4_1	3	-	good	TGAGAGACTGAAGACAGATCAACATACATCTTACCCATGCTCTTTCAAAGACTGTGCTGAGAGAGAACTTGTGGCAGTTATATGTCCTTATTGTGAGAAGAATTTTTGCCTGAGGTGATT	120
chr8	81715000	81715120	ZFAND1_79752_4_2	3	-	good	TTTCAGGTGACTGTAATCAATGAGAGACTGAAGACAGATCAACATACATCTTACCCATGCTCTTTCAAAGACTGTGCTGAGAGAGAACTTGTGGCAGTTATATGTCCTTATTGTGAGAAG	120
chr1	40161546	40161666	RLF_6018_1_5	2	+	good	CGGCCGTGTCTGTGGCAGCTGGAGACAGAGCTGAGGGAGCAAGAGGTGTCGGAGGTCTCATCTTTGAACTACTGCCGGAGCTTCTGCCAGGTGAGGGGCTGACTGGCTGGCTGAGGGCGG	120
chr1	40189072	40189192	RLF_6018_2_2	2	+	good	AGCAACAAGAATGCATCAGAACATATTGTGTATCTTCTGGAGGTATATCGACTTGCCATCCAAAGCTTTGCCAGTGCACGTCCATACTTAACTACTGAATGTGAAGATGTCCTCTTAGTG	120
chr1	40189120	40189240	RLF_6018_2_3	2	+	good	CGACTTGCCATCCAAAGCTTTGCCAGTGCACGTCCATACTTAACTACTGAATGTGAAGATGTCCTCTTAGTGCTTGGCAGATTAGTACTGTAAGTTTGAGAACTTAAATCACTCTTAAAA	120
chr1	40190742	40190862	RLF_6018_3_1	2	+	good	CTTTATATACTTACTCATTTTTATTGTAGGAGTTGTTTCGAATTACTGCTTTCAGTGTCTGAAAGTGAACTGCCATGTGAAGTCTGGCTACCATTCCTTCAGTCTCTACAGGTGAGTTGA	120
chr1	40190762	40190882	RLF_6018_3_2	2	+	good	TTATTGTAGGAGTTGTTTCGAATTACTGCTTTCAGTGTCTGAAAGTGAACTGCCATGTGAAGTCTGGCTACCATTCCTTCAGTCTCTACAGGTGAGTTGATTTTAACTCAGAAAAGTTTT	120
chr1	40195628	40195748	RLF_6018_4_1	2	+	good	TAGGAGTCACATGATGCATTATTGGAATTTGGGAATAATAACCTACAAATATTGGTTCATGTTACCAAGGAAGGGGTGTGGAAAAACCCAGTTCTTCTTAAAATTCTGTCTCAACAGCCA	120
chr1	40195648	40195768	RLF_6018_4_2	2	+	good	ATTGGAATTTGGGAATAATAACCTACAAATATTGGTTCATGTTACCAAGGAAGGGGTGTGGAAAAACCCAGTTCTTCTTAAAATTCTGTCTCAACAGCCAGTAGAAACGGAGGAAGGTAA	120
chr1	40202381	40202501	RLF_6018_5_1	2	+	good	TCAAACTGTTTTATTTTTCATTTTTTCTAGTCAATAAATTGATTGCACAAGAAGGACCTTCCTTTCTGCAAATGCGAATAAAACATTTGTTGAAATCTAACTGCATCCCCCAGGCTACTG	120
chr1	40202429	40202549	RLF_6018_5_2	2	+	good	AAGAAGGACCTTCCTTTCTGCAAATGCGAATAAAACATTTGTTGAAATCTAACTGCATCCCCCAGGCTACTGCTTTATCAAAACTATGTGCAGAATCTAAAGAAATTTCAAATGTGTCAT	120
chr1	40202477	40202597	RLF_6018_5_3	2	+	good	CTAACTGCATCCCCCAGGCTACTGCTTTATCAAAACTATGTGCAGAATCTAAAGAAATTTCAAATGTGTCATCTTTTCAGCAAGCCTATATCACATGTTTATGTTCTATGCTCCCTAATG	120
chr1	40202525	40202645	RLF_6018_5_4	2	+	good	CTAAAGAAATTTCAAATGTGTCATCTTTTCAGCAAGCCTATATCACATGTTTATGTTCTATGCTCCCTAATGAAGATGCTATTAAGGAGGTGAGTAAATAATTGTTGTCATTCAAACTTG	120
chr1	40222572	40222692	RLF_6018_6_1	2	+	good	GATTGCAAAGGTCGACTGCAAGGAAGTACTAGACATCATTTGTAATCTGGAATCTGAGGGGCAGGATAACACAGCATTTGTTCTTTGTACGACTTACCTTACCCAGCAGCTCCAAACTGC	120
chr1	40222592	40222712	RLF_6018_6_2	2	+	good	AGGAAGTACTAGACATCATTTGTAATCTGGAATCTGAGGGGCAGGATAACACAGCATTTGTTCTTTGTACGACTTACCTTACCCAGCAGCTCCAAACTGCAAGTGTATATTGTTCTTGGT	120
chr1	40231486	40231606	RLF_6018_7_1	2	+	good	ATGTTTTACCATGATCTTCTTTTTTTATAGGGAACTGACTCTTTTTTGGAGTAAACTGCAAAGAAGAATTGACCCTTCTTTAGATACTTTTTTGGAGCGCTGTCGTCAGTTTGGTGTCAT	120
chr1	40231527	40231647	RLF_6018_7_2	2	+	good	TTTTTTGGAGTAAACTGCAAAGAAGAATTGACCCTTCTTTAGATACTTTTTTGGAGCGCTGTCGTCAGTTTGGTGTCATAGCTAAAACGCAGCAGCATTTATTTTGCCTCATTAGAGTTA	120
chr1	40231568	40231688	RLF_6018_7_3	2	+	good	GATACTTTTTTGGAGCGCTGTCGTCAGTTTGGTGTCATAGCTAAAACGCAGCAGCATTTATTTTGCCTCATTAGAGTTATACAAACTGAAGTGAGTACTTTATGCCTTCTCTGCTAACTG	120
chr1	40235761	40235881	RLF_6018_8_1	2	+	good	AATAATTTTTTTATCCTCTTTTACTTACAGGCACAAGATGCTGGTCTTGGGGTGTCAATTTTACTGTGTGTCAGAGCTCTTCAACTCAGATCAAGTGAAGATGAGGAAATGAAGGCATCA	120
chr1	40235821	40235941	RLF_6018_8_2	2	+	good	TTACTGTGTGTCAGAGCTCTTCAACTCAGATCAAGTGAAGATGAGGAAATGAAGGCATCAGTTTGTAAAACAATTGCCTGTCTTTTACCAGAAGATTTAGAAGTTAGACGAGCCTGTCAG	120
chr1	40235881	40236001	RLF_6018_8_3	2	+	good	GTTTGTAAAACAATTGCCTGTCTTTTACCAGAAGATTTAGAAGTTAGACGAGCCTGTCAGCTTACAGAATTCTTAATTGAACCCAGTTTGGATGGATTTAATATGTTAGAAGAACTATAT	120
chr1	40235941	40236061	RLF_6018_8_4	2	+	good	CTTACAGAATTCTTAATTGAACCCAGTTTGGATGGATTTAATATGTTAGAAGAACTATATTTGCAACCAGATCAAAAATTTGATGAAGAAAATGCACCGGTTCCAAATTCTCTTCGATGT	120
chr1	40236001	40236121	RLF_6018_8_5	2	+	good	TTGCAACCAGATCAAAAATTTGATGAAGAAAATGCACCGGTTCCAAATTCTCTTCGATGTGAGCTCTTACTAGCTTTAAAAGCCCACTGGCCTTTTGATCCTGAGTTTTGGGACTGGAAA	120
chr1	40236181	40236301	RLF_6018_8_8	2	+	good	TTAAGTGGCTATGAAATGTCCATTAATGACACAGATGTTTTAGAGTCATTTCTCAGTGACTATGATGAGGGTAAAGAAGATAAACAATATAGAAGAAGAGATTTGACAGATCAGCATAAG	120
chr1	40236241	40236361	RLF_6018_8_9	2	+	good	TATGATGAGGGTAAAGAAGATAAACAATATAGAAGAAGAGATTTGACAGATCAGCATAAGGAGAAAAGAGACAAAAAACCTATTGGCTCTTCTGAAAGATATCAGAGGTGGCTTCAGTAC	120
chr1	40238041	40238161	RLF_6018_8_39	2	+	good	ATGCCAAGTCAGTACCTTGCACAGTTGGCGGCTAAGCCGTTTTTCTGTGAGCTTCAAGGATGCAAATATGAATTTGTGACCAGAGAGGCTCTGTTAATGCATTATCTTAAAAAGCATAAT	120
chr1	40238101	40238221	RLF_6018_8_40	2	+	good	TGCAAATATGAATTTGTGACCAGAGAGGCTCTGTTAATGCATTATCTTAAAAAGCATAATTATTCAAAAGAAAAAGTCCTTCAGTTAACCATGTTCCAACATCGGTATTCCCCATTTCAG	120
chr1	40238221	40238341	RLF_6018_8_42	2	+	good	TGTCATATTTGCCAAAGGTCATTTACAAGAAAAACACACCTTAGGATTCATTATAAAAATAAACATCAAATTGGCAGTGACAGAGCAACTCACAAACTATTAGATAATGAAAAGTGTGAT	120
chr1	40238461	40238581	RLF_6018_8_46	2	+	good	GAAACAGATTTGGAATCATCTTGTGAAGAAACAGAAAGTAAAACATCTGACATTTCATCACCAATAGGCAGCCATAGAGAAGAACAAGAAGGAAGAGAGGGCAGAGGTAGCAGGCGAACT	120
chr1	40238581	40238701	RLF_6018_8_48	2	+	good	GTTGCTAAAGGAAATCTGTGTTATATTTTGAATAAATACCACAAACCATTCCATTGTATTCATAAAACTTGCAACTCCTCATTCACCAATCTAAAAGGCTTAATTCGCCATTACAGAACT	120
chr1	40238641	40238761	RLF_6018_8_49	2	+	good	CATAAAACTTGCAACTCCTCATTCACCAATCTAAAAGGCTTAATTCGCCATTACAGAACTGTACATCAGTACAACAAAGAACAGTTATGTTTGGAGAAAGACAAAGCAAGAACCAAAAGG	120
chr1	40238701	40238821	RLF_6018_8_50	2	+	good	GTACATCAGTACAACAAAGAACAGTTATGTTTGGAGAAAGACAAAGCAAGAACCAAAAGGGAACTTGTCAAATGTAAAAAGATATTTGCTTGCAAATATAAGGAATGTAATAAACGCTTC	120
chr1	40240501	40240621	RLF_6018_8_80	2	+	good	TTGCCAACTCGAACAAAGGCTGAGAAGCAGCCACACCGTTGTTTAGGGTAGAATAGGCTGTGTATTTACATGAATGTATAATATCTATGTCAGCAGTATTGGCTGAGTCCATTAGCTCTC	120
chr1	40240561	40240681	RLF_6018_8_81	2	+	good	TGTATTTACATGAATGTATAATATCTATGTCAGCAGTATTGGCTGAGTCCATTAGCTCTCCAGTTGGTTTAATGATTGGGTTTATTTTTGTTTGTTTGTTTATTAAAAAAATGGAACTGT	120
chr1	40240621	40240741	RLF_6018_8_82	2	+	good	CAGTTGGTTTAATGATTGGGTTTATTTTTGTTTGTTTGTTTATTAAAAAAATGGAACTGTACACTTGTTTGGTGCTAATTAATACATCAAAATATACTGGGGCTTCCTTTTTCAAATTAA	120
chr1	40240861	40240981	RLF_6018_8_86	2	+	good	TACACTACAGCATCTTATATTTTTTGAGTTGAGTTTCAATAAATTACAATTTTTCACCCATTCGTTGTTTACTCATAATGAGCTTTCATGCCACATGTAAACTGAAATTGCACTTGTATT	120
chr1	52633582	52633702	FAM159A_348378_1_7	2	+	good	TGTCTTCTGCTGCGGCTTCCGCGACCACAAGTACTGCTGCGACGACCCGCACAGCTTCTTCCCCTACGAGCACAGCTACATGTGGTGGCTCAGGTACCGTCCCTGGCCCTCACCCTACCT	120
chr1	77929414	77929534	NEXN_91624_9_4	2	+	good	AGAGAAGATGAAAAAAGGAAAGCAGAAGAAGAAGCCAGAAGGAGAATAGAGGAAGAAAAGAAGGCGTTTGCTGAAGCAAGGAGAAATATGGTAAGACAGAAGCTAACTGGAGAATGCTAT	120
chr1	77944082	77944202	NEXN_91624_13_29	2	+	good	GAAACCATAATGAATACAAAATTACAGCAATCATGTGACCTTTTACATACAATGTCATTAAAGCAAACTCTAAACCACAGTTGTAAAGTATTCAATTTACCTCAAGTCCAAGCTGCATCT	120
chr1	77944141	77944261	NEXN_91624_13_30	2	+	good	AAAGCAAACTCTAAACCACAGTTGTAAAGTATTCAATTTACCTCAAGTCCAAGCTGCATCTCCCTAAGACACTGTTCCCATCACAGTAGCCATTTTAAGCCAATCTTCTTTTTACACACG	120
chr1	77944200	77944320	NEXN_91624_13_31	2	+	good	CTCCCTAAGACACTGTTCCCATCACAGTAGCCATTTTAAGCCAATCTTCTTTTTACACACGGGTAGTTTCTGTAGAGAACATTTTTCTCAGGACGAAAATGCATCGAGCATGCATAAGAA	120
chr1	77944259	77944379	NEXN_91624_13_32	2	+	good	CGGGTAGTTTCTGTAGAGAACATTTTTCTCAGGACGAAAATGCATCGAGCATGCATAAGAAAATATATATATATATATGCGCAAATACATTTAAGAGTTTCTATAGGGGTATCACTGAAG	120
chr1	77944495	77944615	NEXN_91624_13_36	2	+	good	CTTTCAGAGCCAAAATTATCTTTAATTAGGTATTGTTATAATGCATTTTAAAGTGAGGCAGAGTTTGCAGAAAATAAAAACAAGACATCCTCACTGATTAGTAAACTCTACATCATTATT	120
chr1	77944554	77944674	NEXN_91624_13_37	2	+	good	AGAGTTTGCAGAAAATAAAAACAAGACATCCTCACTGATTAGTAAACTCTACATCATTATTCTACACAACAGATAACTTTCTAAGTACAGCTGATTTTACTGGCAGAGTATTCAAACAAA	120
chr1	77944613	77944733	NEXN_91624_13_38	2	+	good	TTCTACACAACAGATAACTTTCTAAGTACAGCTGATTTTACTGGCAGAGTATTCAAACAAATAAAATGCTATCACTTCTGAATGACTCCCCTTTCCCTCTGAAAGTACTCTGCTATTCCT	120
chr1	77944672	77944792	NEXN_91624_13_39	2	+	good	AATAAAATGCTATCACTTCTGAATGACTCCCCTTTCCCTCTGAAAGTACTCTGCTATTCCTACCCAAACCCACCCTTATGAATTAACTACCAAGATAATTTGTTTAAAAGATATATTTTA	120
chr1	77944731	77944851	NEXN_91624_13_40	2	+	good	CTACCCAAACCCACCCTTATGAATTAACTACCAAGATAATTTGTTTAAAAGATATATTTTACAATGTTTATAAACAACTAGTATCAAATTACTAGTTTTAGTATTAAAACCATTTTTTAT	120
chr1	77944790	77944910	NEXN_91624_13_41	2	+	good	TACAATGTTTATAAACAACTAGTATCAAATTACTAGTTTTAGTATTAAAACCATTTTTTATATTAAAAAATAAAACTATACTTCTCATTTCTAAAAGAAACATCAAACCATAGAATTCTA	120
chr1	77944849	77944969	NEXN_91624_13_42	2	+	good	ATATTAAAAAATAAAACTATACTTCTCATTTCTAAAAGAAACATCAAACCATAGAATTCTAAGTATCACCACACTAAGCTGTCTTAAAAAAAACTAAAAACATTGTCAAATTTTTGTTTA	120
chr1	170719753	170719873	PRRX1_5396_2_2	2	+	good	GAAGAGAAAGCAGCGAAGGAATAGGACAACCTTCAATAGCAGCCAGCTGCAGGCTTTGGAGCGTGTCTTTGAGCGGACACACTATCCTGATGCTTTTGTGCGAGAAGACCTTGCCCGCCG	120
chr1	170726189	170726309	PRRX1_5396_3_1	2	+	good	ATGCCTTCTTGCCTCCTAACAATCCTCCAGGTGTGGTTTCAGAACCGAAGAGCCAAGTTCCGCAGGAATGAGAGAGCCATGCTAGCCAATAAAAACGCTTCCCTCCTCAAATCCTACTCA	120
chr1	201803583	201803703	NAV1_89796_20_1	2	+	good	TGGCCCTAGAACTTCGGATCAAGAGACAAAACTCCTCAGATAGCATCTCAAGCCTCAACAGCATCACTAGCCATTCCAGCATCGGCAGCAGCAAGGATGCTGATGCGAAAAAGAAGAAAA	120
chr1	201810551	201810671	NAV1_89796_28_2	2	+	good	GTGTTCGAGACGCTGATCCCCAAGCCGATGATGCAGCACTACATAAGCCTCCTGCTGAAGCACCGGCGCCTCGTCCTCTCGGGCCCCAGCGGCACGGGCAAGACCTACCTGACCAATCGC	120
chr1	201820466	201820586	NAV1_89796_34_12	2	+	good	ATGTTTAAATCAATCTGTAAAAGGTAAAAATGAAAAACAAAAACAAGCAAACAAACAAAAAACAATGGAAAAGATGAAGCTGGAGAGAGAGGAACCAGTTGCCAAGGTAGAGAGCTGCCC	120
chr1	201823346	201823466	NAV1_89796_34_60	2	+	good	TGGGACCTGATGTCTGCGTGTGTGTGTGTGTGTGTGTGTGTGTGTGTCTCCCTCTCTCACACACACAAGAGCAGTTTGCTGTTGCTGTTTCCTACCTTCTGAGGCTTCAAAGTATTTTTT	120
chr1	214645883	214646003	CENPF_1063_13_24	2	+	good	TGAGGCTGAGCTCAACACAGGAGGAAGTGCATCAGCTGAGAAGAGGCATCGAGAAACTGAGAGTTCGCATTGAGGCCGATGAAAAGAAGCAGCTGCACATCGCAGAGAAACTGAAAGAAC	120
chr1	214645942	214646062	CENPF_1063_13_25	2	+	good	AGAGTTCGCATTGAGGCCGATGAAAAGAAGCAGCTGCACATCGCAGAGAAACTGAAAGAACGCGAGCGGGAGAATGATTCACTTAAGGATAAAGTTGAGAACCTTGAAAGGGAATTGCAG	120
chr1	214646119	214646239	CENPF_1063_13_28	2	+	good	GTAGAGACTCTAAAAACACAAATAGAAGAGATGGCCAGAAGCCTGAAAGTTTTTGAATTAGACCTTGTCACGTTAAGGTCTGAAAAAGAAAATCTGACAAAACAAATACAAGAAAAACAA	120
chr1	214646473	214646593	CENPF_1063_13_34	2	+	good	AGCATTGAAAAGCTGAGAGCCCGCCTAGAAGCTGATGAAAAGAAGCAGCTCTGTGTCTTACAACAACTGAAGGAAAGTGAGCATCATGCAGATTTACTTAAGGGTAGAGTGGAGAACCTT	120
chr1	214646650	214646770	CENPF_1063_13_37	2	+	good	AATTCCAAAGGAGAGGTAGAGACCCTAAAAGCAAAAATAGAAGGGATGACCCAAAGTCTGAGAGGTCTGGAATTAGATGTTGTTACTATAAGGTCAGAAAAAGAAAATCTGACAAATGAA	120
chr1	214664372	214664492	CENPF_1063_20_15	2	+	good	TGTGTGTGTGGGTATGTGTTTATTTCCAGTGAGGGCTGCAGGCTTCCTAGAGGTGTGCTATACCATGCGTCTGTCGTTGTGCTTTTTTCTGTTTTTAGACCAATTTTTTACAGTTCTTTG	120
chr1	220697702	220697822	C1ORF115_79762_2_20	2	+	good	GAATGAAAATACAGATTTAGAGAAGGAACCAGTAAGTAGGAGACAGATGTGAAGGAAATGGAAATGAGGCAAGAGGACATTGGAAGAGAGAAGTTTGCTGTCCAGGAGCCAGGTCTGGAG	120
chr1	220697761	220697881	C1ORF115_79762_2_21	2	+	good	GGAAATGAGGCAAGAGGACATTGGAAGAGAGAAGTTTGCTGTCCAGGAGCCAGGTCTGGAGCATCAGTGTGAGGGAGTTCAGGTAGGCTGGGCCTGTGCCTCTAGGTAGGGACAAGGGAG	120
chr1	23387330	23387450	TCEA3_6920_9_3	2	-	good	AGCCCTGAAGGGTAGACTCTTTTTTCTCCAGGAAATGGCCAGTGATGAACTGAGGGAGTTGAGGAATGCCATGACCCAGGAGGCCATCCGTGAGCACCAGATGGCCAAGACTGGCGGCAC	120
chr1	153563703	153563823	S100A2_6273_2_1	2	-	good	AAGTACTCCTGCCAAGAGGGCGACAAGTTCAAGCTGAGTAAGGGGGAAATGAAGGAACTTCTGCACAAGGAGCTGCCCAGCTTTGTGGGGGTGAGTGGCACAGGCCTGTGGGGGAGGTCC	120
chr1	153563750	153563870	S100A2_6273_2_2	2	-	good	GCAGTTCTCTGGAGCAGGCGCTGGCTGTGCTGGTCACTACCTTCCACAAGTACTCCTGCCAAGAGGGCGACAAGTTCAAGCTGAGTAAGGGGGAAATGAAGGAACTTCTGCACAAGGAGC	120
chr10	122084056	122084176	TACC2_10579_7_25	2	+	good	CAAGGAGCAAAGCCATGAGGTCCAACCAGGAGCACCACCCCCTCCTCTTCCCAAGGCACCAAGTGAAAGTGCCAGAGGGCCACCGGGGCCAACGGATGGAGCCAAGGTCCATGAAGATTC	120
chr10	122249033	122249153	TACC2_10579_26_1	2	+	good	TGCCCTGCTGTGTCAGAATGAAGAGGTGTTGAAGAGATGTGCGCAGGAGTACCTGTCCCGGGTGAAGAAGGAGGAGCAGAGGTACCAGGCCCTGAAGGTGCACGCGGAGGAGAAACTGGA	120
chr10	122249053	122249173	TACC2_10579_26_2	2	+	good	AAGAGGTGTTGAAGAGATGTGCGCAGGAGTACCTGTCCCGGGTGAAGAAGGAGGAGCAGAGGTACCAGGCCCTGAAGGTGCACGCGGAGGAGAAACTGGACAGGTAACATTTAGCCACTG	120
chr10	122249554	122249674	TACC2_10579_27_2	2	+	good	AGATTGCTCAGGTTCGAGGCAAGGCCCAGCAGGAGCAAGCCGCCCACCAGGCCAGCCTGCGGAAGGAGCAGCTGCGAGTGGACGCCCTGGAAAGGACGCTGGAGCAGAAGGTAATAGGGG	120
chr10	119499902	119500022	RGS10_6001_6_3	2	-	good	AGGACTGAAATGTACAAAACCCTTCAATGGGATGTGTGTTTTATTAACTGCTTCACCAGTAAATTTTGCATGATGGCTAAGCTAACATAAAAAAAGAATAATAATAACTTGGAAGTTTTA	120
chr10	119515520	119515640	RGS10_6001_5_2	2	-	good	GCAAAGGAGATCTACATGACCTTTCTGTCCAGCAAGGCCTCATCACAGGTCAACGTGGAGGGGCAGTCTCGGCTCAACGAGAAGATCCTGGAAGAACCGCACCCTCTGATGTTCCAGAAA	120
chr10	119527295	119527415	RGS10_6001_3_1	2	-	good	ACAGCGATGGCAGTTCCAGCAGCAGCCACCAGAGCCTCAAGAGCACAGCCAAATGGGCGGCATCCCTGGAGAATCTGCTGGAAGACCCAGAAGGCGTGAAAAGATTTAGGGTTTGTCTTT	120
chr10	119527315	119527435	RGS10_6001_3_2	2	-	good	TTGCTTTGCAGACATCCACGACAGCGATGGCAGTTCCAGCAGCAGCCACCAGAGCCTCAAGAGCACAGCCAAATGGGCGGCATCCCTGGAGAATCTGCTGGAAGACCCAGAAGGCGTGAA	120
chr11	315123	315243	IFITM1_8519_2_5	2	+	good	TAGCCTGCAACCTTTGCACTCCACTGTGCAATGCTGGCCCTGCACGCTGGGGCTGTTGCCCCTGCCCCCTTGGTCCTGCCCCTAGATACAGCAGTTTATACCCACACACCTGTCTACAGT	120
chr11	1837269	1837389	SYT8_90019_9_3	2	+	good	GCCCGGGCCTCGGGGCAGCCCCTGCAGCACTGGGCAGACATGCTGGCCCACGCCCGGCGGCCCATTGCCCAGCGGCACCCCCTGCGGCCAGCCAGGGAGGTGGACCGCATGCTGGCCCTG	120
chr11	12162272	12162392	MICAL2_9645_4_5	2	+	good	GACCTAGACCCTCTGGACCACAGAAACTTTTATTCCAAGCTCAAGTCCAAGGTGACCACCTGGAAAGCCAAAGCCCTGTGGTACAAATTGGATAAGCGTGGTTCCCACAAAGAGTATAAG	120
chr11	12204269	12204389	MICAL2_9645_5_2	2	+	good	ACCCTGTGGCTTGCGCACTGCCATTGAACTTGCCTACCTGGGAGCCAAAGTGGTCGTGGTGGAGAAGAGGGACTCCTTCTCCCGGAACAACGTGCTACACCTCTGGCCTTTCACCATCCA	120
chr11	12208011	12208131	MICAL2_9645_6_1	2	+	good	CTGCCTGACAGGTATTCGCCAACTACAGCTCATCCTATTCAAGGTGGCCCTGATGCTGGGAGTTGAAATCCATGTGAATGTGGAGTTCGTGAAGGTTCTAGAGCCTCCTGAAGATCAAGA	120
chr11	12213272	12213392	MICAL2_9645_8_2	2	+	good	TCCGTGGGAAGCTGGCGATTGCCATCACCGCCAACTTCATAAACAGAAACAGCACAGCGGAAGCCAAGGTGGAAGAGATTAGTGGTGTGGCTTTCATCTTCAATCAGAAATTTTTTCAGG	120
chr11	12216199	12216319	MICAL2_9645_9_1	2	+	good	TGAATGCTTCTCTTTTCAGGCATAGATCTTGAGAACATTGTTTACTACAAGGACTGCACCCACTATTTTGTAATGACAGCCAAGAAGCAGAGCCTGCTCGACAAAGGTGTCATCATTAAC	120
chr11	12220270	12220390	MICAL2_9645_10_3	2	+	good	GGGAAGCTGCAGACTTTGCCACCAACTACCAGCTGCCATCCTTAGACTTTGCCATGAACCACTATGGGCAGCCTGATGTGGCCATGTTTGACTTTACCTGCATGTATGCCTCAGAGAACG	120
chr11	12220320	12220440	MICAL2_9645_10_4	2	+	good	GCCATGAACCACTATGGGCAGCCTGATGTGGCCATGTTTGACTTTACCTGCATGTATGCCTCAGAGAACGCGGCCCTGGTGCGGGAGCGGCAGGCGCACCAGCTGCTCGTGGCCCTTGTG	120
chr11	12221632	12221752	MICAL2_9645_11_1	2	+	good	TTCTTTTGCAGCCATTTTGGCCCATGGGTACAGGCTGTGCCCGTGGCTTCCTGGCAGCCTTTGACACGGCATGGATGGTGAAGAGCTGGAACCAGGGCACCCCTCCCCTGGAGCTGCTGG	120
chr11	12221652	12221772	MICAL2_9645_11_2	2	+	good	CCCATGGGTACAGGCTGTGCCCGTGGCTTCCTGGCAGCCTTTGACACGGCATGGATGGTGAAGAGCTGGAACCAGGGCACCCCTCCCCTGGAGCTGCTGGCTGAAAGGTGAGCTTTGACA	120
chr11	12224686	12224806	MICAL2_9645_14_2	2	+	good	CCCAGCAAGCTCCTGACCTGGTGCCAGCAGCAGACAGAGGGCTACCAGCATGTCAACGTCACCGACCTGACCACATCCTGGCGCAGTGGGTTGGCCCTGTGTGCCATCATCCACCGCTTC	120
chr11	12256797	12256917	MICAL2_9645_25_2	2	+	good	AGTCATTTCCCCTTAACCTGGGAGGCAGCGACACGTGTTACTTCTGTAAGAAACGTGTGTACGTGATGGAACGGCTGAGCGCCGAGGGCCACTTCTTCCACCGGGAGTGTTTCCGCTGCA	120
chr11	12256840	12256960	MICAL2_9645_25_3	2	+	good	CTGTAAGAAACGTGTGTACGTGATGGAACGGCTGAGCGCCGAGGGCCACTTCTTCCACCGGGAGTGTTTCCGCTGCAGCATCTGTGCCACCACCTTGCGCCTGGCCGCCTACACCTTTGA	120
chr11	47260430	47260550	NR1H3_10062_9_2	2	+	good	AAAGGGGCCAGCCCCCAAAATGCTGGGGAACGAGCTATGCAGCGTGTGTGGGGACAAGGCCTCGGGCTTCCACTACAATGTTCTGAGCTGCGAGGGCTGCAAGGGATTCTTCCGCCGCAG	120
chr11	47261556	47261676	NR1H3_10062_11_2	2	+	good	TGGCACCAGATCCCCATAGCCGGGAGGCCCGTCAGCAGCGCTTTGCCCACTTCACTGAGCTGGCCATCGTCTCTGTGCAGGAGATAGTTGACTTTGCTAAACAGCTACCCGGCTTCCTGC	120
chr11	47261596	47261716	NR1H3_10062_11_3	2	+	good	CTTTGCCCACTTCACTGAGCTGGCCATCGTCTCTGTGCAGGAGATAGTTGACTTTGCTAAACAGCTACCCGGCTTCCTGCAGCTCAGCCGGGAGGACCAGATTGCCCTGCTGAAGACCTC	120
chr11	47267899	47268019	NR1H3_10062_13_1	2	+	good	TCTTCCTCCCCAGGGCTGCAAGTGGAATTCATCAACCCCATCTTCGAGTTCTCCAGGGCCATGAATGAGCTGCAACTCAATGATGCCGAGTTTGCCTTGCTCATTGCTATCAGCATCTTC	120
chr11	47267919	47268039	NR1H3_10062_13_2	2	+	good	AGTGGAATTCATCAACCCCATCTTCGAGTTCTCCAGGGCCATGAATGAGCTGCAACTCAATGATGCCGAGTTTGCCTTGCTCATTGCTATCAGCATCTTCTCTGCAGGTGTGGAGGAGGG	120
chr11	47268572	47268692	NR1H3_10062_15_2	2	+	good	GCTAATGAAACTGGTGAGCCTCCGGACCCTGAGCAGCGTCCACTCAGAGCAAGTGTTTGCACTGCGTCTGCAGGACAAAAAGCTCCCACCGCTGCTCTCTGAGATCTGGGATGTGCACGA	120
chr11	94045780	94045900	HEPHL1_341208_2_4	2	+	good	ACCTCCCTGGCTTGGATTCCTGGGCCCCATCTTGAGGGCCGAAGTGGGTGATGTGATTGTCATTCATTTAAAGAACTTTGCTTCTCGACCTTACTCTCTGCATCCACATGGCGTTTTCTA	120
chr11	94110924	94111044	HEPHL1_341208_18_2	2	+	good	ATGTGTATGATCTCTTTCCTGGGACATTCCAAACCATTGAACTGTTTGCAGATCACCCAGGGACATGGCTGCTACACTGTCATGTGTCTGACCACATCCATGCTGGCATGGAGACAACCT	120
chr11	94110976	94111096	HEPHL1_341208_18_3	2	+	good	TCACCCAGGGACATGGCTGCTACACTGTCATGTGTCTGACCACATCCATGCTGGCATGGAGACAACCTACACGGTCCTTCGTAACATAGGTACGGTTGTCTGTCAGTGATGCCAGATGAT	120
chr11	94419570	94419690	MRE11A_4361_20_40	2	-	good	TTTTCCAATGCTTCTTATAAGACTAAATGATTAGAAGTACCTAATAGTTTGAACAGATATGTTTTTATTTAAAAGAGTAGAATAACCTTTCAGAATTACTGAGTTTTTTATTCCAGTTGT	120
chr11	94419629	94419749	MRE11A_4361_20_41	2	-	good	AAGTAAAACAATTTATGCGAACCTATGTCTAAATTCACTGTTTGTTACTATGTATGTTTTTTTCCAATGCTTCTTATAAGACTAAATGATTAGAAGTACCTAATAGTTTGAACAGATATG	120
chr11	94419688	94419808	MRE11A_4361_20_42	2	-	good	TTATAAAATTTAACTTCTTCATAATTTTAGTAATTTCCTAGAGGTTCTGGGTTTTCTGAAAGTAAAACAATTTATGCGAACCTATGTCTAAATTCACTGTTTGTTACTATGTATGTTTTT	120
chr11	94419747	94419867	MRE11A_4361_20_43	2	-	good	TGAAAAACTATGTCAGTATTTTAATATGGTTACATTTAGCCAAAGTTGAGGGAAAGAGCTTATAAAATTTAACTTCTTCATAATTTTAGTAATTTCCTAGAGGTTCTGGGTTTTCTGAAA	120
chr11	94419865	94419985	MRE11A_4361_20_45	2	-	good	CAATAGCATTGATTCACCTTGTTTTTTTAACCTGGTTGTTGTAGTAAGAGCTTTGTTTCAATATCACTCTTGAGTAAAGATTAAAATAAAGCTACCATTTTACATTTCTATTTCATAATG	120
chr11	94419924	94420044	MRE11A_4361_20_46	2	-	good	TTAAGTATTGTTTCCTGAGCATAACTCCATAAGTAAGAAATTTCTAGTTCACAGACATACAATAGCATTGATTCACCTTGTTTTTTTAACCTGGTTGTTGTAGTAAGAGCTTTGTTTCAA	120
chr11	94419983	94420103	MRE11A_4361_20_47	2	-	good	ACATGCAAGATACAGGAAAAATGAAAATGTTACAAGCTAAGAGTTTACAGTTTAAGATTTTAAGTATTGTTTCCTGAGCATAACTCCATAAGTAAGAAATTTCTAGTTCACAGACATACA	120
chr11	94420042	94420162	MRE11A_4361_20_48	2	-	good	TTATGAACACTAGTTCTTTAAGAAGAAATAGAAGATAATATATTTAATGGCACTGAGAAACATGCAAGATACAGGAAAAATGAAAATGTTACAAGCTAAGAGTTTACAGTTTAAGATTTT	120
chr11	94420101	94420221	MRE11A_4361_20_49	2	-	good	AGGGAACAATCACTAATACAACATTTGTATCTCATTTCAGGATGATGATGATGATCCTTTTATGAACACTAGTTCTTTAAGAAGAAATAGAAGATAATATATTTAATGGCACTGAGAAAC	120
chr11	94429878	94429998	MRE11A_4361_19_1	2	-	good	GTTTTGCCTCAGGTGGTCCAGCACATCATCCAGCAAAATCATGTCCCAGAGTCAAGTATCGAAAGGGGTTGATTTTGAATCAAGTGAGGTAAATAAGTAATATTGTTAAATTTTAATTAA	120
chr11	94429898	94430018	MRE11A_4361_19_2	2	-	good	TTGTGTTTGTTTTTGTTTTTGTTTTGCCTCAGGTGGTCCAGCACATCATCCAGCAAAATCATGTCCCAGAGTCAAGTATCGAAAGGGGTTGATTTTGAATCAAGTGAGGTAAATAAGTAA	120
chr11	94435795	94435915	MRE11A_4361_18_1	2	-	good	TTTGTTTCCTTGCCAGGTGATTGAGGTAGATGAATCAGATGTGGAAGAAGACATTTTTCCTACCACTTCAAAGACAGATCAAAGGTAGGTGCAGTGATTTTCTGCAAAAGAAACATCTGA	120
chr11	94435815	94435935	MRE11A_4361_18_2	2	-	good	TCACAAAAACTGTTTGTTGCTTTGTTTCCTTGCCAGGTGATTGAGGTAGATGAATCAGATGTGGAAGAAGACATTTTTCCTACCACTTCAAAGACAGATCAAAGGTAGGTGCAGTGATTT	120
chr11	94437136	94437256	MRE11A_4361_17_1	2	-	good	ATTTCATCTTTTTCATTCTAGCCTTTAAATCTACAAGACAGCAGCCTTCCCGAAATGTCACTACTAAGAATTATTCAGAGGTAAGAAAAAAAGTTTTATGGTTGTGTATTAATAATTTAT	120
chr11	94437156	94437276	MRE11A_4361_17_2	2	-	good	TTAAGAATAACATAATGCACATTTCATCTTTTTCATTCTAGCCTTTAAATCTACAAGACAGCAGCCTTCCCGAAATGTCACTACTAAGAATTATTCAGAGGTAAGAAAAAAAGTTTTATG	120
chr11	94445781	94445901	MRE11A_4361_16_1	2	-	good	TCTAACAGCAGACACTGGTCTGGAGACTTCTACCCGTAGCAGGAACTCAAAGACTGCTGTGTCAGCATCTAGAAATATGTCTATTATAGATGGTGAGTATAGACTGCAAGTGATTATTTA	120
chr11	94445801	94445921	MRE11A_4361_16_2	2	-	good	GTACATTGACTGTTCATTTTTCTAACAGCAGACACTGGTCTGGAGACTTCTACCCGTAGCAGGAACTCAAAGACTGCTGTGTCAGCATCTAGAAATATGTCTATTATAGATGGTGAGTAT	120
chr11	94447188	94447308	MRE11A_4361_15_1	2	-	good	CAACCAACAAAGGAAGAGGCCGAGGAAGAGGTCGAAGAGGTGGAAGAGGGCAGAATTCAGCATCGAGAGGAGGGTCTCAAAGAGGAAGAGGTGAGCACTGAGTTCAGTCCTGTGCACATT	120
chr11	94447241	94447361	MRE11A_4361_15_2	2	-	good	TATAGATTTAGCAGAACAGATGGCTAATGACTCTGATGATAGCATCTCAGCAGCAACCAACAAAGGAAGAGGCCGAGGAAGAGGTCGAAGAGGTGGAAGAGGGCAGAATTCAGCATCGAG	120
chr11	94447294	94447414	MRE11A_4361_15_3	2	-	good	AGATCTCAGTCAGAGGAGTCTGCTTCTGCCTTTAGTGCTGATGACCTTATGAGTATAGATTTAGCAGAACAGATGGCTAATGACTCTGATGATAGCATCTCAGCAGCAACCAACAAAGGA	120
chr11	94447347	94447467	MRE11A_4361_15_4	2	-	good	GTGTACTTTCTCCTTCTTCTCCCTCTTAGGCTATGACCAGGGCCAGAGCACTCAGATCTCAGTCAGAGGAGTCTGCTTCTGCCTTTAGTGCTGATGACCTTATGAGTATAGATTTAGCAG	120
chr11	94459434	94459554	MRE11A_4361_13_2	2	-	good	AGAGGGATGGGTGAAGCAGTACAAGAATTTGTGGACAAGGAGGAGAAAGATGCCATTGAGGAATTAGTGAAATACCAGTTGGAAAAAACACAGCGATTTCTTAAAGAACGTCATATTGAT	120
chr11	94459491	94459611	MRE11A_4361_13_3	2	-	good	TTTCTGCATCCAGTGATTTGTATCTTACAGAATGTGCAGCTCTCACTGCTAACAGAAAGAGGGATGGGTGAAGCAGTACAAGAATTTGTGGACAAGGAGGAGAAAGATGCCATTGAGGAA	120
chr11	94460916	94461036	MRE11A_4361_12_1	2	-	good	GAGAAGAGATCAACTTTGGGAAACTTATCACAAAGCCTTCAGAAGGAACAACTTTAAGGGTAGAAGATCTTGTAAAACAGTACTTTCAAACCGCAGAGAAGGTAATTTCTTACAGTTCAC	120
chr11	94460936	94461056	MRE11A_4361_12_2	2	-	good	ATATACTTCTTTTTTTCTAGGAGAAGAGATCAACTTTGGGAAACTTATCACAAAGCCTTCAGAAGGAACAACTTTAAGGGTAGAAGATCTTGTAAAACAGTACTTTCAAACCGCAGAGAA	120
chr11	94464106	94464226	MRE11A_4361_11_1	2	-	good	GAGGTTTTGAACCTTTCAGTGTTCTTCGCTTTAGCCAGAAATTTGTGGATCGGGTAGCTAATCCAAAAGACATTATCCATTTTTTCAGGCATAGAGAACAAAAGGAAAAAACAGGTAAGC	120
chr11	94464126	94464246	MRE11A_4361_11_2	2	-	good	TTTTCAGGTGGACTATAGTGGAGGTTTTGAACCTTTCAGTGTTCTTCGCTTTAGCCAGAAATTTGTGGATCGGGTAGCTAATCCAAAAGACATTATCCATTTTTTCAGGCATAGAGAACA	120
chr11	94467783	94467903	MRE11A_4361_10_1	2	-	good	AAATTTTGAGATTGAAGAAATGCTTGAAAATGCTGAACGGGAACGTCTGGGTAATTCTCACCAGCCAGAGAAGCCTCTTGTACGACTGCGAGTAAGTCCTATTTATATAGATTGAATATT	120
chr11	94467803	94467923	MRE11A_4361_10_2	2	-	good	TTGTTTTTTAATCTTTTTAAAAATTTTGAGATTGAAGAAATGCTTGAAAATGCTGAACGGGAACGTCTGGGTAATTCTCACCAGCCAGAGAAGCCTCTTGTACGACTGCGAGTAAGTCCT	120
chr11	94470440	94470560	MRE11A_4361_9_1	2	-	good	GAGGATATTGTTCTAGCTAATCATCCAGACATTTTTAACCCAGATAATCCTAAAGTAACCCAAGCCATACAAAGCTTCTGTTTGGAGAAGGTAATTCTTTTTGATAAAGTCAATGAGATC	120
chr11	94470496	94470616	MRE11A_4361_9_2	2	-	good	GGAGGAAGATGAATATGCATAAAATTCCTCTTCACACAGTGCGGCAGTTTTTCATGGAGGATATTGTTCTAGCTAATCATCCAGACATTTTTAACCCAGATAATCCTAAAGTAACCCAAG	120
chr11	94470552	94470672	MRE11A_4361_9_3	2	-	good	TGACTCGGTGTTCATTTCTCTCCACTTCAGACATGTTGGTTTGCTGCGTATTAAAGGGAGGAAGATGAATATGCATAAAATTCCTCTTCACACAGTGCGGCAGTTTTTCATGGAGGATAT	120
chr11	94471543	94471663	MRE11A_4361_8_1	2	-	good	TCCAACCAAAAATGAACAACAGCTGTTTTATATCTCACAACCTGGAAGCTCAGTGGTTACTTCTCTTTCCCCAGGAGAAGCTGTAAAGAAGTGAGTGTTATATATTTTGAGCCAATTTTT	120
chr11	94471627	94471747	MRE11A_4361_8_3	2	-	good	AAGTACTAACTTCATTCCAGAACAATTTTTGGATGACTTCATTGATCTTGTTATCTGGGGCCATGAACATGAGTGTAAAATAGCTCCAACCAAAAATGAACAACAGCTGTTTTATATCTC	120
chr11	94471669	94471789	MRE11A_4361_8_4	2	-	good	GAATTTATATTTTTCAAAATCTTGATACAGGAGTAAACATGGAAGTACTAACTTCATTCCAGAACAATTTTTGGATGACTTCATTGATCTTGTTATCTGGGGCCATGAACATGAGTGTAA	120
chr11	94476276	94476396	MRE11A_4361_7_1	2	-	good	TCCAGATGAAAGGCTCTATCGAATGTTTGTCAATAAAAAAGTAACAATGTTGAGACCAAAGGAAGATGAGAACTCTTGGTTTAACTTATTTGTGATTCATCAGAACAGGTAAAACTTTTC	120
chr11	94476296	94476416	MRE11A_4361_7_2	2	-	good	ATGTCCATTTCAGGATCCATTCCAGATGAAAGGCTCTATCGAATGTTTGTCAATAAAAAAGTAACAATGTTGAGACCAAAGGAAGATGAGAACTCTTGGTTTAACTTATTTGTGATTCAT	120
chr11	94478704	94478824	MRE11A_4361_6_1	2	-	good	ACTTTGGACGTTCAATGTCTGTGGAGAAGATAGACATTAGTCCGGTTTTGCTTCAAAAAGGAAGCACAAAGATTGCGCTATATGGTTTAGGTAAGACAGTTTTATTTTACTGTTTATGTC	120
chr11	94478745	94478865	MRE11A_4361_6_2	2	-	good	TTGTGCCTTGGACATTTTAAGTTGTGCTGGATTTGTAAATCACTTTGGACGTTCAATGTCTGTGGAGAAGATAGACATTAGTCCGGTTTTGCTTCAAAAAGGAAGCACAAAGATTGCGCT	120
chr11	94478786	94478906	MRE11A_4361_6_3	2	-	good	ACTAACATTCTTTGAAATTATTTTGCATAGGCAGATGCACTTTGTGCCTTGGACATTTTAAGTTGTGCTGGATTTGTAAATCACTTTGGACGTTCAATGTCTGTGGAGAAGATAGACATT	120
chr11	94479647	94479767	MRE11A_4361_5_1	2	-	good	TTTAAGGTTTCCATGGGTGAACTATCAAGATGGCAACCTCAACATTTCAATTCCAGTGTTTAGTATTCATGGCAATCATGACGATCCCACAGGGGTAATTATTGTTTTCTTAGAGTTTGT	120
chr11	94479667	94479787	MRE11A_4361_5_2	2	-	good	ATTTTAAGTAACTTTTTTTTTTTAAGGTTTCCATGGGTGAACTATCAAGATGGCAACCTCAACATTTCAATTCCAGTGTTTAGTATTCATGGCAATCATGACGATCCCACAGGGGTAATT	120
chr11	94485893	94486013	MRE11A_4361_4_1	2	-	good	CCTCGAGTTATTAAGAAAATATTGTATGGGTGATCGGCCTGTCCAGTTTGAAATTCTCAGTGATCAGTCAGTCAACTTTGGTTTTAGTAAGTAAGTATATTTATTTACTTGAGTGAGTGA	120
chr11	94485943	94486063	MRE11A_4361_4_2	2	-	good	GGTGATCTTTTTCATGAAAATAAGCCCTCAAGGAAAACATTACATACCTGCCTCGAGTTATTAAGAAAATATTGTATGGGTGATCGGCCTGTCCAGTTTGAAATTCTCAGTGATCAGTCA	120
chr11	94485993	94486113	MRE11A_4361_4_3	2	-	good	TAATTTTAACACCTTTTTCTGTTGATCAGGTGGATTTTATTTTGTTAGGTGGTGATCTTTTTCATGAAAATAAGCCCTCAAGGAAAACATTACATACCTGCCTCGAGTTATTAAGAAAAT	120
chr11	94490829	94490949	MRE11A_4361_3_1	2	-	good	TTTAAAATATTAGTTGCAACAGATATTCATCTTGGATTTATGGAGAAAGATGCAGTCAGAGGAAATGATACGTTTGTAACACTCGATGAAATTTTAAGACTTGCCCAGGAAAATGAAGTG	120
chr11	94490849	94490969	MRE11A_4361_3_2	2	-	good	ATAGTGATGATGAAAACACATTTAAAATATTAGTTGCAACAGATATTCATCTTGGATTTATGGAGAAAGATGCAGTCAGAGGAAATGATACGTTTGTAACACTCGATGAAATTTTAAGAC	120
chr11	94492764	94492884	MRE11A_4361_2_4	2	-	good	GTGCATTTTCTGACATTTGAGTACAGTACCCAGGGGTTCTTGGAGAAGAACCTGGTCCCAGAGGAGCTTGACTGACCATAAAAATGAGTACTGCAGATGCACTGTAAGCACCTGACTTCT	120
chr11	94492815	94492935	MRE11A_4361_2_5	2	-	good	TGTGTTTTATGATGTAATTTTGTTTTTAGAATTTCTAGAATTTGGAATCGAGTGCATTTTCTGACATTTGAGTACAGTACCCAGGGGTTCTTGGAGAAGAACCTGGTCCCAGAGGAGCTT	120
chr11	94493653	94493773	MRE11A_4361_1_1	2	-	good	TGTTTTCTTTTCACGGATCCTGCCCTTTCTTCCCGAAAAGAAGACAGCCTTGGGTCGCGATTGTGGGGCTTCGAAGAGTCCAGCAGTGGGGTAATTTAGGAATCGCATTCGTCTCCTGTT	120
chr11	94493697	94493817	MRE11A_4361_1_2	2	-	good	GGTTTACGGCCCTGCGGGTTCTCAGAGGCAAGTTCAGACCGTGTTGTTTTCTTTTCACGGATCCTGCCCTTTCTTCCCGAAAAGAAGACAGCCTTGGGTCGCGATTGTGGGGCTTCGAAG	120
chr11	94493741	94493861	MRE11A_4361_1_3	2	-	good	AGTGTCGCGAGAGAAACGGACGCCGTTCTCTCCCGCGGAATTCAGGTTTACGGCCCTGCGGGTTCTCAGAGGCAAGTTCAGACCGTGTTGTTTTCTTTTCACGGATCCTGCCCTTTCTTC	120
chr11	110577124	110577244	ARHGAP20_57569_20_3	2	-	good	CTTTATCTAAAATGCTTTGAGTTTGTATAATATATCTTGACAAATTTTACTACCATATGTTATGTAATAAATGTGTATTTTTGTACTTGCAGAAACTGCTGCTAACTTTTAAAGTTGTTT	120
chr11	110577184	110577304	ARHGAP20_57569_20_4	2	-	good	GAAGACAGACTATATGTCATTTTATTATACTCCATCAATCTATAATATATTAGACTGATGCTTTATCTAAAATGCTTTGAGTTTGTATAATATATCTTGACAAATTTTACTACCATATGT	120
chr11	110577244	110577364	ARHGAP20_57569_20_5	2	-	good	TGTAATTCTTAATGTGAATAGTTTGTTAATATTGCTGTAAAGTATTATATTGTATGATTTGAAGACAGACTATATGTCATTTTATTATACTCCATCAATCTATAATATATTAGACTGATG	120
chr11	110577304	110577424	ARHGAP20_57569_20_6	2	-	good	AAATAGTTGCTGAGGTTTTTTAATAACCATTCCTACTATCTGTGTTCCCTTAGATACTCCTGTAATTCTTAATGTGAATAGTTTGTTAATATTGCTGTAAAGTATTATATTGTATGATTT	120
chr11	110577364	110577484	ARHGAP20_57569_20_7	2	-	good	TTTTTTTTTTTTTCATGTTAGCAGGTAAAAAATCATTCACCCAATTTGAAGCATAGAAGAAAATAGTTGCTGAGGTTTTTTAATAACCATTCCTACTATCTGTGTTCCCTTAGATACTCC	120
chr11	110578744	110578864	ARHGAP20_57569_20_30	2	-	good	TAAATCTAAGCCAGTGGCCATTTTTGTGGGATCTTACTAATCACGTGTCCTTACAGAATCATTCCAAGAACCAGCCCATTGCTACAGCTAGAGTGGAGAAAAACAGAGTGACTCAAAAGC	120
chr11	110580484	110580604	ARHGAP20_57569_20_59	2	-	good	GCTTGTCTGGTAGTGAAGGAAATCACGTGAAACTTTTCCCTAAGTCTAAGCCAGTGGCCATTTCTGTGGCATCTTATAGTCCTATGTCCTCACAGGATCATTCCAAGAACCAGCCCTTTG	120
chr11	110586200	110586320	ARHGAP20_57569_17_1	2	-	good	TCTGCGAAATATTCCAGGAAGTATTTTTTCATCAGATCTCTATGATCACTGGGTCTCTGTAATGGATCAAGGAAATGATGAAGAGAAAATAAATACTGTTCAAAGGTAATTATTCTAATT	120
chr11	110586220	110586340	ARHGAP20_57569_17_2	2	-	good	TTCCATCTATTTAAGGATTTTCTGCGAAATATTCCAGGAAGTATTTTTTCATCAGATCTCTATGATCACTGGGTCTCTGTAATGGATCAAGGAAATGATGAAGAGAAAATAAATACTGTT	120
chr11	110589391	110589511	ARHGAP20_57569_16_1	2	-	good	CCTGTATCTCAGGCTGAAACGTGAAAACCAAGTTAAGGAAAATATGGTGAAGAAGATTCTTGCATACCCCTACTCCAGCTGAGTGCCCAGGTGCTTACAGAATGTTACTTCATGACTTTA	120
chr11	110589442	110589562	ARHGAP20_57569_16_2	2	-	good	CTCCCAAAGGATTGGAATGCACCAGAGCTAGGGGTCGAGACAAGGCCCCAGCCTGTATCTCAGGCTGAAACGTGAAAACCAAGTTAAGGAAAATATGGTGAAGAAGATTCTTGCATACCC	120
chr11	110589493	110589613	ARHGAP20_57569_16_3	2	-	good	AGAGCTTTTGACCTTAGCAGTATCTTCTGCAGACCTGTGTCAGGCTCTCACCTCCCAAAGGATTGGAATGCACCAGAGCTAGGGGTCGAGACAAGGCCCCAGCCTGTATCTCAGGCTGAA	120
chr11	110589544	110589664	ARHGAP20_57569_16_4	2	-	good	GGAAATGCTCTACATTTTTGGAAACACCTACAGTCAAAATGAGCTTTAAGCAGAGCTTTTGACCTTAGCAGTATCTTCTGCAGACCTGTGTCAGGCTCTCACCTCCCAAAGGATTGGAAT	120
chr11	110589595	110589715	ARHGAP20_57569_16_5	2	-	good	CATGGTTACAGAGATAGAGAGTTCTAAAATGTTTTCTGCCCCCACATTCTTGGAAATGCTCTACATTTTTGGAAACACCTACAGTCAAAATGAGCTTTAAGCAGAGCTTTTGACCTTAGC	120
chr11	110590668	110590788	ARHGAP20_57569_15_2	2	-	good	CAAAAAGGACCTCTCACCAAAGGTATCTTCAGGCAATCAGCCAATGTGAAATCCTGCAGAGAACTAAAAGAGAAATTGAATTCTGGAGTCGAAGTACACCTAGACTGTGAATCTATTTTT	120
chr11	110590719	110590839	ARHGAP20_57569_15_3	2	-	good	TTTTGTTTATTTTCCTTTGCTTCCCCATAGGATATGCTTTTCTTTCTTAATCAAAAAGGACCTCTCACCAAAGGTATCTTCAGGCAATCAGCCAATGTGAAATCCTGCAGAGAACTAAAA	120
chr11	110591946	110592066	ARHGAP20_57569_14_1	2	-	good	TCATCGCCAACATCACCTATGCCAGGACAGCTCTTTGGAATTTCTCTGCCAAATATTTGTGAGAATGACAATCTGCCCAAACCTGTCTTGGTAAGGCTCATTTTGGTCTGTAAACTGATG	120
chr11	110592006	110592126	ARHGAP20_57569_14_2	2	-	good	AGATCTATCATAAACTGGGCCTTCTGGCGAGGTTCTAGCACTCACCTGGACAACTTGCCCTCATCGCCAACATCACCTATGCCAGGACAGCTCTTTGGAATTTCTCTGCCAAATATTTGT	120
chr11	110592066	110592186	ARHGAP20_57569_14_3	2	-	good	CATTTTTCTAATAAGCTCACTTCTTCCTTAGATTCAGGTCATAAGACATTTAAAAGGAGAAGATCTATCATAAACTGGGCCTTCTGGCGAGGTTCTAGCACTCACCTGGACAACTTGCCC	120
chr11	110606573	110606693	ARHGAP20_57569_13_2	2	-	good	ACACCGGGATCAAAGGACTCTACCACCCCTTTCAACCTCCAGGAGCCCTTCCTTATGGAACAGCTCCCCCGAGAGATGCAGTGCCAGTTCATCCTGAAGCCCAGCCGCCTGGCTGCAGCC	120
chr11	110606616	110606736	ARHGAP20_57569_13_3	2	-	good	ATATGGAATTAAAATGAGCCATCTTCGAGACTCTGCACTCCTGACACCGGGATCAAAGGACTCTACCACCCCTTTCAACCTCCAGGAGCCCTTCCTTATGGAACAGCTCCCCCGAGAGAT	120
chr11	110606659	110606779	ARHGAP20_57569_13_4	2	-	good	AAGTCTACATTTAGATTTGTCTCTGTGTAGGGCATGAATATCCATATGGAATTAAAATGAGCCATCTTCGAGACTCTGCACTCCTGACACCGGGATCAAAGGACTCTACCACCCCTTTCA	120
chr11	110611277	110611397	ARHGAP20_57569_11_1	2	-	good	TTTTTCTACAGTCTAAAACTATAACAGTAATGAATTCAGATACAGCGAATGAAGTTATCAACATGTCATTACCAATGCTAGGGATAACTGTAAGTTATTCTGCTAGACATTCTTAATTAA	120
chr11	110614533	110614653	ARHGAP20_57569_10_1	2	-	good	TTGATTAGATACATCAATCTAGAGAAAGAAAAGGACTACCCGAAGAGCATTCCCCTCAAAATCTTCGCCAAGGACATTGGGAATTGTGCCTACGTAAGTGTTTCTAAGCCAGAAAATTAA	120
chr11	110614553	110614673	ARHGAP20_57569_10_2	2	-	good	GTTTTGGGTTGCTGTTGCATTTGATTAGATACATCAATCTAGAGAAAGAAAAGGACTACCCGAAGAGCATTCCCCTCAAAATCTTCGCCAAGGACATTGGGAATTGTGCCTACGTAAGTG	120
chr11	110624131	110624251	ARHGAP20_57569_8_1	2	-	good	CTGTGTGGATGAAGTGGGAGAAGGCAACACCAATGCCATGAAATCCTTTGTTTTGGGCTGGCCCACAGTGAACTTTGTGGCCACTTTCAGGTAAGAACCACAGCTTGTCCTCTATTTACC	120
chr11	110624221	110624341	ARHGAP20_57569_8_3	2	-	good	AAAGGTTCTGTTTGGTTTTTATCTTTCTAGATATAACAATAACTTTAAGATAAAAAATAAAATTAAATTAACTGATATGTGGACAGCAAGCTGTGTGGATGAAGTGGGAGAAGGCAACAC	120
chr11	110630649	110630769	ARHGAP20_57569_7_2	2	-	good	ACACATGCACATTTCTGTCATCATTAGTGTGCTCCAATAGGACTCTGCTGATTGATGGCCGGGCAGAACTCAAAAGAGGCCTCCAGAGGCAGGAGCGGCATCTTTTCCTATTCAATGATC	120
chr11	110630701	110630821	ARHGAP20_57569_7_3	2	-	good	ACTGATCTGTGGCATTTGATCTGTTACAGGGACAGTCCTTCTGCTAGTGTTGACACATGCACATTTCTGTCATCATTAGTGTGCTCCAATAGGACTCTGCTGATTGATGGCCGGGCAGAA	120
chr11	110711683	110711803	ARHGAP20_57569_4_2	2	-	good	TGGGCGATCGCCTTTCCCCGACCCCTCGCCGTGCCCCTGGGCCTCCCGAAGTGGCCTGGGCGAGCACTGACTGCCCTTTGGCGGTGTCAGCCCCAAAGTCAGGGCCGGCGATGTCTGCCC	120
chr11	110711739	110711859	ARHGAP20_57569_4_3	2	-	good	TCCGCCGCCGGTTCTGCAGCCCGGCTCCTCCCTCAGTCTAGGCGCGCGGGCTGTAGTGGGCGATCGCCTTTCCCCGACCCCTCGCCGTGCCCCTGGGCCTCCCGAAGTGGCCTGGGCGAG	120
chr12	55743302	55743422	GDF11_10220_1_2	2	+	good	CCCTCCCCTCCAGCATGGTGCTCGCGGCCCCGCTGCTGCTGGGCTTCCTGCTCCTCGCCCTGGAGCTGCGGCCCCGGGGGGAGGCGGCCGAGGGCCCCGCGGCGGCGGCGGCGGCGGCGG	120
chr12	55743408	55743528	GDF11_10220_1_4	2	+	good	GGCGGCGGCGGCGGCGGCGGCGGCAGCGGCGGGGGTCGGGGGGGAGCGCTCCAGCCGGCCAGCCCCGTCCGTGGCGCCCGAGCCGGACGGCTGCCCCGTGTGCGTTTGGCGGCAGCACAG	120
chr12	55749530	55749650	GDF11_10220_3_2	2	+	good	GAACACAAAACGTTCCCGGCGGAACCTGGGTCTGGACTGCGACGAGCACTCAAGCGAGTCCCGCTGCTGCCGATATCCCCTCACAGTGGACTTTGAGGCTTTCGGCTGGGACTGGATCAT	120
chr12	55749648	55749768	GDF11_10220_3_4	2	+	good	ATCGCACCTAAGCGCTACAAGGCCAACTACTGCTCCGGCCAGTGCGAGTACATGTTCATGCAAAAATATCCGCATACCCATTTGGTGCAGCAGGCCAATCCAAGAGGCTCTGCTGGGCCC	120
chr12	55749707	55749827	GDF11_10220_3_5	2	+	good	GCAAAAATATCCGCATACCCATTTGGTGCAGCAGGCCAATCCAAGAGGCTCTGCTGGGCCCTGTTGTACCCCCACCAAGATGTCCCCAATCAACATGCTCTACTTCAATGACAAGCAGCA	120
chr12	55751182	55751302	GDF11_10220_3_30	2	+	good	GCAGAGTGTATAATTATTTTTTCCTTTTATTTTTGGAATCTAACAGTACCTGGCAGCAGGGAGGGGAAAGTACAGTGGGGAAAAGCATCTGACAAGGCCAGTTAGAACAGAGGATGGGAA	120
chr12	55751241	55751361	GDF11_10220_3_31	2	+	good	GGAGGGGAAAGTACAGTGGGGAAAAGCATCTGACAAGGCCAGTTAGAACAGAGGATGGGAAGGATGGAGACTCCCGGGCTTGGAAGGCTAGGAAGCAGGCAGAGACTGGTTGCCATTTCA	120
chr12	55751300	55751420	GDF11_10220_3_32	2	+	good	AAGGATGGAGACTCCCGGGCTTGGAAGGCTAGGAAGCAGGCAGAGACTGGTTGCCATTTCAAGTCACTAGCTAGGCCCATTCATTCCTCCCACAACCCTGACCCATTCTCCTCTGGACTC	120
chr12	103930360	103930480	HSP90B1_7184_1_2	2	+	good	CCGCCCGCGGGAAGTGGGGGTGAAAAGCGGCCCGACCTGCTTGCGGTGTAGTGGGCGGACCGCGCGGCTGGAGGTGTGAGGATCCGAACCCAGGGGTGGGGGGTGGAGGCGGCTCCTGCG	120
chr12	103930417	103930537	HSP90B1_7184_1_3	2	+	good	GACCGCGCGGCTGGAGGTGTGAGGATCCGAACCCAGGGGTGGGGGGTGGAGGCGGCTCCTGCGATCGAAGGGGACTTGAGACTCACCGGCCGCACGCCATGAGGGCCCTGTGGGTGCTGG	120
chr12	103930474	103930594	HSP90B1_7184_1_4	2	+	good	CCTGCGATCGAAGGGGACTTGAGACTCACCGGCCGCACGCCATGAGGGCCCTGTGGGTGCTGGGCCTCTGCTGCGTCCTGCTGACCTTCGGTGAGTGATTCTGGAGGAGCAGACGTCCCC	120
chr12	103931502	103931622	HSP90B1_7184_2_1	2	+	good	CCCGTGTTAAATCTTCAGGGTCGGTCAGAGCTGACGATGAAGTTGATGTGGATGGTACAGTAGAAGAGGATCTGGGTAAAAGTAGAGAAGGATCAAGGACGGATGATGAAGTAGTACAGA	120
chr12	103931522	103931642	HSP90B1_7184_2_2	2	+	good	TCGGTCAGAGCTGACGATGAAGTTGATGTGGATGGTACAGTAGAAGAGGATCTGGGTAAAAGTAGAGAAGGATCAAGGACGGATGATGAAGTAGTACAGAGGTTTGTGTTCATTTGAACT	120
chr12	103932246	103932366	HSP90B1_7184_3_1	2	+	good	AATATTTGCTTACCTAACTGATTTCCTTAGAGAGGAAGAAGCTATTCAGTTGGATGGATTAAATGCATCACAAATAAGAGAACTTAGAGAGAAGTCGGAAAAGTTTGCCTTCCAAGCCGA	120
chr12	103932287	103932407	HSP90B1_7184_3_2	2	+	good	CTATTCAGTTGGATGGATTAAATGCATCACAAATAAGAGAACTTAGAGAGAAGTCGGAAAAGTTTGCCTTCCAAGCCGAAGTTAACAGAATGATGAAACTTATCATCAATTCATTGTATA	120
chr12	103932328	103932448	HSP90B1_7184_3_3	2	+	good	CTTAGAGAGAAGTCGGAAAAGTTTGCCTTCCAAGCCGAAGTTAACAGAATGATGAAACTTATCATCAATTCATTGTATAAAAATAAAGAGGTAAGCAACATGTGGTTAGAATATTTTATC	120
chr12	103932814	103932934	HSP90B1_7184_4_1	2	+	good	CTTCCATTTAGATTTTCCTGAGAGAACTGATTTCAAATGCTTCTGATGCTTTAGATAAGATAAGGCTAATATCACTGACTGATGAAAATGCTCTTTCTGGAAATGAGGAACTAACAGTCA	120
chr12	103932834	103932954	HSP90B1_7184_4_2	2	+	good	AGAGAACTGATTTCAAATGCTTCTGATGCTTTAGATAAGATAAGGCTAATATCACTGACTGATGAAAATGCTCTTTCTGGAAATGAGGAACTAACAGTCAAAATTAAGGTAAGTGTAAGG	120
chr12	103933925	103934045	HSP90B1_7184_5_1	2	+	good	ACAACTATCTGGTTCTTGTCTTGCATTTAGTGTGATAAGGAGAAGAACCTGCTGCATGTCACAGACACCGGTGTAGGAATGACCAGAGAAGAGTTGGTTAAAAACCTTGGTACCATAGCC	120
chr12	103933979	103934099	HSP90B1_7184_5_2	2	+	good	CATGTCACAGACACCGGTGTAGGAATGACCAGAGAAGAGTTGGTTAAAAACCTTGGTACCATAGCCAAATCTGGGACAAGCGAGTTTTTAAACAAAATGACTGAAGCACAGGAAGATGGC	120
chr12	103934033	103934153	HSP90B1_7184_5_3	2	+	good	GGTACCATAGCCAAATCTGGGACAAGCGAGTTTTTAAACAAAATGACTGAAGCACAGGAAGATGGCCAGTCAACTTCTGAATTGATTGGCCAGTTTGGTGTCGGTTTCTATTCCGCCTTC	120
chr12	103934087	103934207	HSP90B1_7184_5_4	2	+	good	CAGGAAGATGGCCAGTCAACTTCTGAATTGATTGGCCAGTTTGGTGTCGGTTTCTATTCCGCCTTCCTTGTAGCAGATAAGGTTATTGTCACTTCAAAACACAACAACGATACCCAGCAC	120
chr12	103934141	103934261	HSP90B1_7184_5_5	2	+	good	TATTCCGCCTTCCTTGTAGCAGATAAGGTTATTGTCACTTCAAAACACAACAACGATACCCAGCACATCTGGGAGTCTGACTCCAATGAATTTTCTGTAATTGCTGACCCAAGAGGAAAC	120
chr12	103934195	103934315	HSP90B1_7184_5_6	2	+	good	GATACCCAGCACATCTGGGAGTCTGACTCCAATGAATTTTCTGTAATTGCTGACCCAAGAGGAAACACTCTAGGACGGGGAACGACAATTACGTGAGTATGACCAATTCCTTATAAGAAT	120
chr12	103937680	103937800	HSP90B1_7184_6_1	2	+	good	AATTTTTCTTGCAGCCTTGTCTTAAAAGAAGAAGCATCTGATTACCTTGAATTGGATACAATTAAAAATCTCGTCAAAAAATATTCACAGTTCATAAACTTTCCTATTTATGTATGGAGC	120
chr12	103937700	103937820	HSP90B1_7184_6_2	2	+	good	CTTAAAAGAAGAAGCATCTGATTACCTTGAATTGGATACAATTAAAAATCTCGTCAAAAAATATTCACAGTTCATAAACTTTCCTATTTATGTATGGAGCAGCAAGGTAAATCTATATTG	120
chr12	122577661	122577781	KNTC1_9735_31_1	2	+	good	CTGTTTATAGGGTGAAGACTGTCTCCTTCTGTTGAAGTCTTTGCCTCCTGCTGAAGCTGAGAAAACTGCAGAAAGAGTCATCATATGGGCACGACTGGCATTACAAGAAGAGCCAGATCA	120
chr12	122577681	122577801	KNTC1_9735_31_2	2	+	good	GTCTCCTTCTGTTGAAGTCTTTGCCTCCTGCTGAAGCTGAGAAAACTGCAGAAAGAGTCATCATATGGGCACGACTGGCATTACAAGAAGAGCCAGATCATTCTAAAGAGGTGACATTTT	120
chr12	122622431	122622551	KNTC1_9735_62_1	2	+	good	CTGATCTTAATGATACCTGTCATTCTATAGATTAGAAGTCTGATTTTGAATAATATCATCAATAAGAAGGAGTTTGGGATTTTGGCAAAGACCAAATACTTTCAAATGTTGAAGATGCAT	120
chr12	51359148	51359268	GALNT6_11226_11_2	2	-	good	CCAAGAGCCCCCACACCTTCCCCAAGGGCACTAGTGTCATTGCTCGCAATCAAGTGCGCCTGGCAGAGGTCTGGATGGACAGCTACAAGAAGATTTTCTATAGGAGAAATCTGCAGGCAG	120
chr12	51359195	51359315	GALNT6_11226_11_3	2	-	good	CCAGCTGGAGATCATCCCCTGCTCTGTCGTAGGCCATGTGTTCCGGACCAAGAGCCCCCACACCTTCCCCAAGGGCACTAGTGTCATTGCTCGCAATCAAGTGCGCCTGGCAGAGGTCTG	120
chr12	51359242	51359362	GALNT6_11226_11_4	2	-	good	AAGGCCTCATCCTGTCTCCTCTTACATCAGGTGTGGCAGTGTGGGGGCCAGCTGGAGATCATCCCCTGCTCTGTCGTAGGCCATGTGTTCCGGACCAAGAGCCCCCACACCTTCCCCAAG	120
chr12	51377220	51377340	GALNT6_11226_7_2	2	-	good	CCCCCCACTGGCCACCACCAGCGTGATCATTGTGTTCCACAACGAAGCCTGGTCCACACTGCTGCGAACAGTGTACAGCGTCCTACACACCACCCCTGCCATCTTGCTCAAGGAGATCAT	120
chr12	52446620	52446740	KRT6B_3854_9_1	2	-	good	CCTTCTGATGCAGTCTGCATTCCTGCACTGCTTTCTCTGCTCTCTTTGCCTTCTTTTGTTCTGTTGAATAAAGCATATTGAGAATGTGAACATGTTGTGTTAGATTGTATTGCTGACCAC	120
chr12	52446680	52446800	KRT6B_3854_9_2	2	-	good	ATCTGACAAGTCAGTTGTCCTGATCTTCTCTTGCAGTGTCCCTGAATGGCAAGTGATGTACCTTCTGATGCAGTCTGCATTCCTGCACTGCTTTCTCTGCTCTCTTTGCCTTCTTTTGTT	120
chr12	52446740	52446860	KRT6B_3854_9_3	2	-	good	AGGAGTCCTCTCTTTAATTGCTAACCATCCTGCCCATTATAGCTACACTCAGGAGTTCTCATCTGACAAGTCAGTTGTCCTGATCTTCTCTTGCAGTGTCCCTGAATGGCAAGTGATGTA	120
chr12	52446800	52446920	KRT6B_3854_9_4	2	-	good	GAAGAAAATGACCTATATCCCCATAAGAACTGAAACTCAGTCTAGGTCCAGCTGCAGATGAGGAGTCCTCTCTTTAATTGCTAACCATCCTGCCCATTATAGCTACACTCAGGAGTTCTC	120
chr12	52468541	52468661	KRT6C_286887_9_2	2	-	good	AAGTTAAAAGTATTGTGAACCCCCGCCCCGCAGTATGCATGGAAGCACAAGTGACTAGTCGTATGATGTACACAGTCTTTCTCCCTGTGATGATTTCTCTGCTCTTTGCTCTTTGTAATT	120
chr12	52468597	52468717	KRT6C_286887_9_3	2	-	good	CTGGGGCTTATTTCAGAACAACTTCCACTTATTTTCCATTGGCCCCCAAACTCCCTAAGTTAAAAGTATTGTGAACCCCCGCCCCGCAGTATGCATGGAAGCACAAGTGACTAGTCGTAT	120
chr12	52468653	52468773	KRT6C_286887_9_4	2	-	good	TGAGGCTGAGCATTATAAGAAAATGATCTCTGTTCCTTTTCATTACTGAAAATCGCCTGGGGCTTATTTCAGAACAACTTCCACTTATTTTCCATTGGCCCCCAAACTCCCTAAGTTAAA	120
chr12	52468709	52468829	KRT6C_286887_9_5	2	-	good	TGGAGCTTCACTTTGTTACTAAATTATTAATTTCTTGCCTCCAAAATTGTTCTCTCTGAGGCTGAGCATTATAAGAAAATGATCTCTGTTCCTTTTCATTACTGAAAATCGCCTGGGGCT	120
chr12	52468765	52468885	KRT6C_286887_9_6	2	-	good	ACCCATTGCTCACCATCAGATCAACCTTTGATTTTACATCATAATGTATTCACCAATGGAGCTTCACTTTGTTACTAAATTATTAATTTCTTGCCTCCAAAATTGTTCTCTCTGAGGCTG	120
chr12	52468821	52468941	KRT6C_286887_9_7	2	-	good	GGGTATGGATGCTTAGTGCCCTCACTTCTCTCTGTCTATACCTGCCCCATCTGAGCACCCATTGCTCACCATCAGATCAACCTTTGATTTTACATCATAATGTATTCACCAATGGAGCTT	120
chr12	52468877	52468997	KRT6C_286887_9_8	2	-	good	TCAGGTTGCCTATCCTCTCCTGGCCTCTAGTCTTCCCTGCTCTCCGAGGTAGAGCTGGGTATGGATGCTTAGTGCCCTCACTTCTCTCTGTCTATACCTGCCCCATCTGAGCACCCATTG	120
chr12	52487199	52487319	KRT6A_3853_9_2	2	-	good	TATAAGTGTTGTGAACCCCCACCCAGGCAGTATCCATGAAAGCACAAGTGACTAGTCCTATGATGTACAAAGCCTGTATCTCTGTGATGATTTCTGTGCTCTTCGCTGTTTGCAATTGCT	120
chr12	52487255	52487375	KRT6A_3853_9_3	2	-	good	GGCTTATTTCAGAACAACTTCCACTTACTTTCCACTGGCTCTCAAACTCTCTAACTTATAAGTGTTGTGAACCCCCACCCAGGCAGTATCCATGAAAGCACAAGTGACTAGTCCTATGAT	120
chr12	52487311	52487431	KRT6A_3853_9_4	2	-	good	GCTGAGCATTATAAGAAAATGACCTCTGCTCCTTTTCATTGCAGAAAATTGCCAGGGGCTTATTTCAGAACAACTTCCACTTACTTTCCACTGGCTCTCAAACTCTCTAACTTATAAGTG	120
chr12	52487367	52487487	KRT6A_3853_9_5	2	-	good	GGAGCTTCACTGTTACTAAATTATTAATTTCTTGCCTCCAGTGTTCTATCTCTGAGGCTGAGCATTATAAGAAAATGACCTCTGCTCCTTTTCATTGCAGAAAATTGCCAGGGGCTTATT	120
chr12	52487423	52487543	KRT6A_3853_9_6	2	-	good	CCCATTGCTCACCATCAGATCAACCTCTGATTTTACATCATGATGTAATCACCACTGGAGCTTCACTGTTACTAAATTATTAATTTCTTGCCTCCAGTGTTCTATCTCTGAGGCTGAGCA	120
chr12	52487479	52487599	KRT6A_3853_9_7	2	-	good	GGGTATGGATGCTTAGTGCCCTCACTTCTTCTCTCTCTCTCTATACCATCTGAGCACCCATTGCTCACCATCAGATCAACCTCTGATTTTACATCATGATGTAATCACCACTGGAGCTTC	120
chr12	122730095	122730215	HCAR1_27198_1_43	2	-	good	TCCACATGAAGACCTGGAAGCCCAGCACTGTTTACCTTTTCAATTTGGCCGTGGCTGATTTCCTCCTTATGATCTGCCTGCCTTTTCGGACAGACTATTACCTCAGACGTAGACACTGGG	120
chr13	57634093	57634213	PCDH17_27253_1_68	2	+	good	CGGCGACGTGTCTATCTACACCTATGTGTCTGTGAATCCCACGAACGGGGCCATCTACGCCCTGCGCTCCTTTAACTTCGAGCAGACCAAGGCTTTTGAGTTCAAGGTGCTTGCTAAGGA	120
chr13	57728475	57728595	PCDH17_27253_4_67	2	+	good	AGTAAGAAACCCAAACTTCTAAAAATTGCTTGCAGATGAGCTAAAAAAAAAAAAAAAAAAAAAAAGCAACAAAATAACCTTTTCATCAGAGTTAAAAGTAGTGAGAATCTGTTAGTTATA	120
chr13	91350730	91350850	MIR17HG_TranscriptTargets_19	2	+	good	TGCTGATGTTGAGTGCTTTTTGTTCTAAGGTGCATCTAGTGCAGATAGTGAAGTAGATTAGCATCTACTGCCCTAAGTGCTCCTTCTGGCATAAGAAGTTATGTATTCATCCAATAATTC	120
chr13	30205539	30205659	KATNAL1_84056_12_50	2	-	good	TACATCACACACACACTCACACTCACATACACACACACACACACACTCTGACTGTCTTTATTGCAGAAGACAGTGTGTTGCCTTACCCAGAATGAGATTGAATTGTTTTGCTTCGTTTTG	120
chr13	30205779	30205899	KATNAL1_84056_12_54	2	-	good	ACCCAGAATGAGTGCTAGGATTACAGGCGTGAGACAGACACACATACACACACATACACACACACAGAGTCTTTATTGCAGAAGACAGTGTGTTGCCTTATAGGCGTGAGACACACACAC	120
chr13	30207039	30207159	KATNAL1_84056_12_75	2	-	good	GTATTTGATAACATCCTGAATTCTCAGTTTCGAATAGTGCCTACTGGTTTAAAACTAAAAATAATACAGCTTTTTGGACATTTAACCAAGATACTAAGAAGGTTTTTTTTAAAAAAAGAG	120
chr13	30227409	30227529	KATNAL1_84056_10_1	2	-	good	GAAAATGATGATCCTTCCAAAATGGTTATGGTATTGGCTGCTACTAATTTCCCGTGGGACATTGATGAAGCTTTGCGAAGAAGGTTAGAAAAAAGGATATATATACCTCTCCCAACAGGT	120
chr13	30227429	30227549	KATNAL1_84056_10_2	2	-	good	TAGGAGTTGGAGGAGCTTTAGAAAATGATGATCCTTCCAAAATGGTTATGGTATTGGCTGCTACTAATTTCCCGTGGGACATTGATGAAGCTTTGCGAAGAAGGTTAGAAAAAAGGATAT	120
chr13	30230461	30230581	KATNAL1_84056_9_1	2	-	good	CCCCTACCACGATCTTCATTGATGAGATAGATTCTATCTGCAGTCGAAGAGGAACCTCTGATGAACATGAGGCAAGTCGCAGGGTCAAGTCTGAACTGCTCATTCAGATGGATGGTAATT	120
chr13	30230481	30230601	KATNAL1_84056_9_2	2	-	good	CATAAAGGCTAGATTTTATGCCCCTACCACGATCTTCATTGATGAGATAGATTCTATCTGCAGTCGAAGAGGAACCTCTGATGAACATGAGGCAAGTCGCAGGGTCAAGTCTGAACTGCT	120
chr13	30231283	30231403	KATNAL1_84056_8_1	2	-	good	GGTACAACATTCTTCAACGTTTCGTCTTCTACACTGACATCTAAATACAGAGGTGAATCTGAGAAGTTAGTTCGTCTGTTGTTTGAGATGGTGAGTGACGATATATTCAGATTTCAAAGT	120
chr13	30231333	30231453	KATNAL1_84056_8_2	2	-	good	CCCCAGGCACTGGTAAAACTATGCTAGCTAAAGCTGTTGCCACTGAATGTGGTACAACATTCTTCAACGTTTCGTCTTCTACACTGACATCTAAATACAGAGGTGAATCTGAGAAGTTAG	120
chr13	30240442	30240562	KATNAL1_84056_7_1	2	-	good	TGACATAGCAGATCTGGAAGAAGCTAAGAAGTTGCTAAGGGAAGCTGTTGTTCTTCCAATGTGGATGCCTGACTTTTTCAAAGGGATTAGAAGGCCATGGAAGGTGAGAATTTATTAAAT	120
chr13	30240462	30240582	KATNAL1_84056_7_2	2	-	good	TTGCTGTTCTTTCAAAGGGATGACATAGCAGATCTGGAAGAAGCTAAGAAGTTGCTAAGGGAAGCTGTTGTTCTTCCAATGTGGATGCCTGACTTTTTCAAAGGGATTAGAAGGCCATGG	120
chr14	24076145	24076265	CPNE6_9362_12_1	2	+	good	CAGGTGGCCATTGACTTCACCGCCTCCAATGGGGACCCGAGGAGCAGCCAGTCCCTGCACTGCCTCAGTCCCCGACAGCCCAACCACTACCTGCAGGCCCTGCGTGCAGTGGGAGGCATC	120
chr14	24076165	24076285	CPNE6_9362_12_2	2	+	good	CGCCTCCAATGGGGACCCGAGGAGCAGCCAGTCCCTGCACTGCCTCAGTCCCCGACAGCCCAACCACTACCTGCAGGCCCTGCGTGCAGTGGGAGGCATCTGCCAGGACTATGACAGGTA	120
chr14	24077300	24077420	CPNE6_9362_16_4	2	+	good	GATGGCGACGACGGCCCCTTGCGCTGCCCCCGAGGGGTGCCTGCAGCCCGAGACATTGTCCAGTTCGTGCCCTTCCGAGACTTCAAGGATGTGAGTCCCCCGGGCCCCTTCCGGCTGAAG	120
chr15	65877301	65877421	RAB11A_8766_2_1	2	+	good	CATCTGACATTGAATTCTTTGTCTTTCCAGTTGTCCTTATTGGAGATTCTGGTGTTGGAAAGAGTAATCTCCTGTCTCGATTTACTCGAAATGAGTTTAATCTGGAAAGCAAGAGCACCA	120
chr15	65877436	65877556	RAB11A_8766_2_4	2	+	good	CAACAAGAAGCATCCAGGTTGATGGAAAAACAATAAAGGCACAGATATGGGACACAGCAGGGCAAGAGCGATATCGAGCTATAACATCAGCGTAAGTCTCATGGTTTTTAAGTTCTGTGA	120
chr15	65877731	65877851	RAB11A_8766_3_1	2	+	good	TTCTGATACTAAATATGTTTCTGTTTTCAGATATTATCGTGGAGCTGTAGGTGCCTTATTGGTTTATGACATTGCTAAACATCTCACATATGAAAATGTAGAGCGATGGCTGAAAGAACT	120
chr15	65879641	65879761	RAB11A_8766_4_1	2	+	good	CAAGACTGAACTTTTGTGTCTCCCCTCAGAAAAGAATGGTTTGTCATTCATTGAAACTTCGGCCCTAGACTCTACAAATGTAGAAGCTGCTTTTCAGACAATTTTAACAGGTAAGACTTG	120
chr15	65879661	65879781	RAB11A_8766_4_2	2	+	good	TCCCCTCAGAAAAGAATGGTTTGTCATTCATTGAAACTTCGGCCCTAGACTCTACAAATGTAGAAGCTGCTTTTCAGACAATTTTAACAGGTAAGACTTGTATTTTCAGATTACACCAGT	120
chr15	65887670	65887790	RAB11A_8766_5_1	2	+	good	CTAAGTATTGTGGTTTCTTTTTTCCTTCAGAGATTTACCGCATTGTTTCTCAGAAGCAAATGTCAGACAGACGCGAAAATGACATGTCTCCAAGCAACAATGTGGTTCCTATTCATGTTC	120
chr15	65887730	65887850	RAB11A_8766_5_2	2	+	good	TGTCAGACAGACGCGAAAATGACATGTCTCCAAGCAACAATGTGGTTCCTATTCATGTTCCACCAACCACTGAAAACAAGCCAAAGGTGCAGTGCTGTCAGAACATCTAAGGCATTTCTC	120
chr15	65887790	65887910	RAB11A_8766_5_3	2	+	good	CACCAACCACTGAAAACAAGCCAAAGGTGCAGTGCTGTCAGAACATCTAAGGCATTTCTCTTCTCCCCTAGAAGGCTGTGTATAGTCCATTTCCCAGGTCTGAGATTTAAATATATTTGT	120
chr15	65887850	65887970	RAB11A_8766_5_4	2	+	good	TTCTCCCCTAGAAGGCTGTGTATAGTCCATTTCCCAGGTCTGAGATTTAAATATATTTGTAATTCTTGTGTCACTTTTGTGTTTTATTACTTCATACTTATGAATTTTTCCATGTCCTAA	120
chr15	65887910	65888030	RAB11A_8766_5_5	2	+	good	AATTCTTGTGTCACTTTTGTGTTTTATTACTTCATACTTATGAATTTTTCCATGTCCTAAGTCTTTTGATTTTAGCTTTATAAAATCATCCACTTGTCCCGAATGACTGCAGCTTTTTTT	120
chr15	65887970	65888090	RAB11A_8766_5_6	2	+	good	GTCTTTTGATTTTAGCTTTATAAAATCATCCACTTGTCCCGAATGACTGCAGCTTTTTTTCATGCTATGGCTTCACTAGCCTTAGTTTAATAAACTGAATGTTTGGATTCCTCAGTTATT	120
chr15	65888030	65888150	RAB11A_8766_5_7	2	+	good	CATGCTATGGCTTCACTAGCCTTAGTTTAATAAACTGAATGTTTGGATTCCTCAGTTATTGTTTACTTTTCATCATGGAAGCCTGTCACTGTATGTAGGACATAATAGAACTTGATCACT	120
chr15	65888090	65888210	RAB11A_8766_5_8	2	+	good	GTTTACTTTTCATCATGGAAGCCTGTCACTGTATGTAGGACATAATAGAACTTGATCACTTGAAGCTCAGACCTATTGGTCTTGATCAAATCAAACTAAGAAGACCTTAGAAATAAGCTA	120
chr15	65888150	65888270	RAB11A_8766_5_9	2	+	good	TGAAGCTCAGACCTATTGGTCTTGATCAAATCAAACTAAGAAGACCTTAGAAATAAGCTACCATTTTGCCACAGAGCAGCTTATAGGTAATACACTCTTCTCTCAGTGCAGTGTACATTT	120
chr15	65888210	65888330	RAB11A_8766_5_10	2	+	good	CCATTTTGCCACAGAGCAGCTTATAGGTAATACACTCTTCTCTCAGTGCAGTGTACATTTCCACAAATCTAAGAATTGCCCTATAAACATAGCAGGATTTTGAGAGCTTGAAAATTTTCC	120
chr15	65888270	65888390	RAB11A_8766_5_11	2	+	good	CCACAAATCTAAGAATTGCCCTATAAACATAGCAGGATTTTGAGAGCTTGAAAATTTTCCATTATTCTGGACATGAATTTCTAAAATGCCTTAATAGGTTTATGTAGTTGAGTAAATTTT	120
chr15	65888330	65888450	RAB11A_8766_5_12	2	+	good	ATTATTCTGGACATGAATTTCTAAAATGCCTTAATAGGTTTATGTAGTTGAGTAAATTTTGTTTTTTAATTTTTGTAAGCATCAAAGTTGATTAGAGAGGGGGGCACTTTTTCTGGAGAA	120
chr15	65888390	65888510	RAB11A_8766_5_13	2	+	good	GTTTTTTAATTTTTGTAAGCATCAAAGTTGATTAGAGAGGGGGGCACTTTTTCTGGAGAATTCTCTTAGTAAACACAAAAGATTGTTACGGTTTCATTAGTAGTATGGTTGTGGGGCCAT	120
chr15	65888450	65888570	RAB11A_8766_5_14	2	+	good	TTCTCTTAGTAAACACAAAAGATTGTTACGGTTTCATTAGTAGTATGGTTGTGGGGCCATAAGTTAAACAGTGCTGCCTGGTAGGCTGGGAACTGAAGAGACTTGTGGTATTCCATCTCG	120
chr15	65888510	65888630	RAB11A_8766_5_15	2	+	good	AAGTTAAACAGTGCTGCCTGGTAGGCTGGGAACTGAAGAGACTTGTGGTATTCCATCTCGGGTGCCTCTGTTGGCAATGATCAGGCAGCCCAAAAGATTTAAATGATCTATAATAATTTC	120
chr15	65888570	65888690	RAB11A_8766_5_16	2	+	good	GGTGCCTCTGTTGGCAATGATCAGGCAGCCCAAAAGATTTAAATGATCTATAATAATTTCCAAGCGGTAGATTATGTGGCATTTTATTGCTCAGGCAATAATTGGTTTAATGCTGGTAGT	120
chr15	65888630	65888750	RAB11A_8766_5_17	2	+	good	CAAGCGGTAGATTATGTGGCATTTTATTGCTCAGGCAATAATTGGTTTAATGCTGGTAGTGTCAAATTTTGAAGTGTTAATTTTGTCTTAGAACCTTCCAGTAAGTGAAATACAACCTAG	120
chr15	65888690	65888810	RAB11A_8766_5_18	2	+	good	GTCAAATTTTGAAGTGTTAATTTTGTCTTAGAACCTTCCAGTAAGTGAAATACAACCTAGTTTTATCACCATATCCACCAGCAGGCATGGATAATTATTTTAACAATGCTAATATTTGAG	120
chr15	65888750	65888870	RAB11A_8766_5_19	2	+	good	TTTTATCACCATATCCACCAGCAGGCATGGATAATTATTTTAACAATGCTAATATTTGAGTTTTGCAGTATATTATAGAATATAGTCCAGTTAAATCTTTGGTTTCAGTATGTCTGAAGA	120
chr15	65888810	65888930	RAB11A_8766_5_20	2	+	good	TTTTGCAGTATATTATAGAATATAGTCCAGTTAAATCTTTGGTTTCAGTATGTCTGAAGAGTACAGTGAGAGGTTAATTTCTGCTCAAGTGGTACCACTTAAAGGCATGTATTCTTTTAG	120
chr15	65888870	65888990	RAB11A_8766_5_21	2	+	good	GTACAGTGAGAGGTTAATTTCTGCTCAAGTGGTACCACTTAAAGGCATGTATTCTTTTAGTATGTAAAATGAAATAGTACCTTGAGTTTAAATAGAATGCATTTAGGCATTGTAGAGATC	120
chr15	65888930	65889050	RAB11A_8766_5_22	2	+	good	TATGTAAAATGAAATAGTACCTTGAGTTTAAATAGAATGCATTTAGGCATTGTAGAGATCTGAAATAGTTTTCTTCCACTACATTGTTGAAATCAATGAAGCAATTAGTTTCTCATTCAG	120
chr15	65888990	65889110	RAB11A_8766_5_23	2	+	good	TGAAATAGTTTTCTTCCACTACATTGTTGAAATCAATGAAGCAATTAGTTTCTCATTCAGAAATGTGCACACTAATATTTAGTTTTGCTTTCTCGTGGATAATATTAAGCACTTACTCTG	120
chr15	65889050	65889170	RAB11A_8766_5_24	2	+	good	AAATGTGCACACTAATATTTAGTTTTGCTTTCTCGTGGATAATATTAAGCACTTACTCTGCAGTTTCCTGGAAGTTGTGTCAACTGCAGTGATACTATTCAGGATGGTGGGAAATCCCCA	120
chr15	65889110	65889230	RAB11A_8766_5_25	2	+	good	CAGTTTCCTGGAAGTTGTGTCAACTGCAGTGATACTATTCAGGATGGTGGGAAATCCCCAAAAATATGTATGTGTGGGCTTGCTTAGATTACTATATTTCATAGTTAATCTTTTGTCTCT	120
chr15	65889170	65889290	RAB11A_8766_5_26	2	+	good	AAAATATGTATGTGTGGGCTTGCTTAGATTACTATATTTCATAGTTAATCTTTTGTCTCTTGCGGTGCTCATGATGTGTGGGGCACACGGAAGGCATTGCTGTAGTCAGTCATTTTGGTT	120
chr15	65889230	65889350	RAB11A_8766_5_27	2	+	good	TGCGGTGCTCATGATGTGTGGGGCACACGGAAGGCATTGCTGTAGTCAGTCATTTTGGTTTTCTTCTATAGCCATTTTATTATTTTAGTGTATTAGTTATGAAGATAATATTATCTATTT	120
chr15	65889290	65889410	RAB11A_8766_5_28	2	+	good	TTCTTCTATAGCCATTTTATTATTTTAGTGTATTAGTTATGAAGATAATATTATCTATTTGTAAATTGCTACTTTGTATTTTATGCATGCTCTGTAATTTGATTTTTTTTTAGTTATTGA	120
chr15	65889350	65889470	RAB11A_8766_5_29	2	+	good	GTAAATTGCTACTTTGTATTTTATGCATGCTCTGTAATTTGATTTTTTTTTAGTTATTGATTTGGATTATATTCACATTCTAATAAACAGTTATAGGGGGATTATTTCTTATGCTGTCAG	120
chr15	78788200	78788320	ADAMTS7_11173_8_1	2	-	good	ACCTTTCATCATGTCTCCACAGCTCCTGTACGACGCCGCTCCCCTCACCTGGTCCCGCTGCAGCCGCCAGTATATCACCAGGTTCCTTGAGTAAGTCCCCCAGCCCTGGGCCCCTATACC	120
chr15	78788284	78788404	ADAMTS7_11173_8_3	2	-	good	CCCGCCCCTGGGGCCTGTGCTCTCACACAGTTTTGGCATTCAGCATGACGGAAGCGGCAATGACTGTGAGCCCGTTGGGAAACGACCTTTCATCATGTCTCCACAGCTCCTGTACGACGC	120
chr15	78789658	78789778	ADAMTS7_11173_7_1	2	-	good	GGGCATGTGCCAGCCGCACCGCAGCTGCAGCATCAACGAGGACACGGGCCTGCCGCTGGCCTTCACTGTAGCCCACGAGCTCGGGCACAGGTACTGTGCCTGCCCCCATTGCTACACTGA	120
chr15	78789748	78789868	ADAMTS7_11173_7_3	2	-	good	AGCCTGAAGGCTGCTTCTTTGCCTGTGCAGAAAGGACCTGTGTGCAGCCATGAACCGGCCCTGTGAGACCCTGGGACTGTCCCATGTGGCGGGCATGTGCCAGCCGCACCGCAGCTGCAG	120
chr15	78790682	78790802	ADAMTS7_11173_6_2	2	-	good	GCCCCCAGGAGGACCTAAAGATCACGCACCATGCAGACAACACCCTGAAGAGCTTCTGCAAGTGGCAGAAAAGCATCAACATGAAGGGGGATGCCCATCCCCTGCACCATGACACTGCCA	120
chr15	78791111	78791231	ADAMTS7_11173_5_1	2	-	good	TTGGGCAGGTGGCTGGCCTGTTTCATGACCCCAGCATTGGGAACCCCATCCACATCACCATTGTGCGCCTGGTCCTGCTGGAAGATGAGGAGGTGAGTGGTCATGTGGTCCCACGCTGCC	120
chr15	78791131	78791251	ADAMTS7_11173_5_2	2	-	good	CAACCTGACCCCCCCATCTCTTGGGCAGGTGGCTGGCCTGTTTCATGACCCCAGCATTGGGAACCCCATCCACATCACCATTGTGCGCCTGGTCCTGCTGGAAGATGAGGAGGTGAGTGG	120
chr15	78797917	78798037	ADAMTS7_11173_3_1	2	-	good	CCCAGCCCCATGTGGTGTACAAGCGTCAGGCCCCGGAGAGGCTGGCACAGCGGGGTGATTCCAGTGCTCCAAGCACCTGTGGAGTGCAAGGTATGCTCTTCTGCTCCCAGTTCTCGGGTG	120
chr15	78797970	78798090	ADAMTS7_11173_3_2	2	-	good	CGAGGACTACTTCATTGAGCCCCTGGACAGTGCCCCGGCCCGGCCTGGCCACGCCCAGCCCCATGTGGTGTACAAGCGTCAGGCCCCGGAGAGGCTGGCACAGCGGGGTGATTCCAGTGC	120
chr15	78798023	78798143	ADAMTS7_11173_3_3	2	-	good	CCCTGTGTGACCCTGGTGCTTCTTCCCCAGAAAGGTGTGTTCCAGCTCTCCAACGAGGACTACTTCATTGAGCCCCTGGACAGTGCCCCGGCCCGGCCTGGCCACGCCCAGCCCCATGTG	120
chr15	78800161	78800281	ADAMTS7_11173_2_1	2	-	good	GCCCACACCCCGGCCTGCCACCTGCTTGGCGAGGTGCAGGACCCTGAGCTCGAGGGTGGCCTGGCGGCCATCAGCGCCTGCGACGGCCTGGTGAGTGAGCTGGGACATGTATACTTGGGG	120
chr15	78800220	78800340	ADAMTS7_11173_2_2	2	-	good	CGCCCGGCTTTGTGAGCGAGACGCGGCGGCGCGGCGGCCTGGGCCGCGCGCACATCCGGGCCCACACCCCGGCCTGCCACCTGCTTGGCGAGGTGCAGGACCCTGAGCTCGAGGGTGGCC	120
chr15	78800279	78800399	ADAMTS7_11173_2_3	2	-	good	GCTACAATACCGCGGGCGCGAGCTGCGCTTCAACCTGACCGCCAATCAGCACCTGCTGGCGCCCGGCTTTGTGAGCGAGACGCGGCGGCGCGGCGGCCTGGGCCGCGCGCACATCCGGGC	120
chr15	78800338	78800458	ADAMTS7_11173_2_4	2	-	good	CCCCGCGCACTGCGCAAGCGGGATGTATCTGTGCGCCGAGACGCGCCCGCCTTCTACGAGCTACAATACCGCGGGCGCGAGCTGCGCTTCAACCTGACCGCCAATCAGCACCTGCTGGCG	120
chr15	78800397	78800517	ADAMTS7_11173_2_5	2	-	good	ACATCGTGCACCCGGTTCGAGTCGACGCGGGGGGCTCCTTCCTGTCCTACGAGCTGTGGCCCCGCGCACTGCGCAAGCGGGATGTATCTGTGCGCCGAGACGCGCCCGCCTTCTACGAGC	120
chr15	78800456	78800576	ADAMTS7_11173_2_6	2	-	good	CCTAGGCGTTTGTGGTTCTCTCCCTGCAGGACGTGCAACCGAGGGCCGGGCGGCACTGGACATCGTGCACCCGGTTCGAGTCGACGCGGGGGGCTCCTTCCTGTCCTACGAGCTGTGGCC	120
chr16	88439823	88439943	ZNF469_84627_2_153	2	+	good	GCTCACTACTTAGAAGGGTTGCTTCTGAGCCGCCTGGTCCCCCAAGAGCACAACAGGCCTCCTCCCTCTGACCACAGGGTCATGCCTCCTCCCTCTGACCACAGGGTCATGCCAGCCTCC	120
chr16	88439883	88440003	ZNF469_84627_2_154	2	+	good	CCTCCCTCTGACCACAGGGTCATGCCTCCTCCCTCTGACCACAGGGTCATGCCAGCCTCCATTTGCTCTGCGGGAGAAAAGCCCATCTCTAGCACACCTTGACCCCAGGAACCGGGTTCC	120
chr17	19237346	19237466	EPN2_22905_1_1	2	+	good	GGGGCCTGAGGGCGCGCGCACGCGTCCGGCGCGCCCCCTCCCGGCCGCCATGTTGGCTGGTGTGTGGGTGTCAAACTGAGCCAGACGCGGCGGTGGCGGCGGCTCCGCGGGCTACGGTCG	120
chr17	19237394	19237514	EPN2_22905_1_2	2	+	good	CATGTTGGCTGGTGTGTGGGTGTCAAACTGAGCCAGACGCGGCGGTGGCGGCGGCTCCGCGGGCTACGGTCGCTCCCGCCTCTCGAGCGCTGCCGGTGGCCGCAGCGGCGCACCCACGCC	120
chr17	19237442	19237562	EPN2_22905_1_3	2	+	good	CGGCGGCTCCGCGGGCTACGGTCGCTCCCGCCTCTCGAGCGCTGCCGGTGGCCGCAGCGGCGCACCCACGCCGGCCCGGAGGAGCAGAGGTGAGCCACAGCCCGTGGGGCTCCAAGGCCA	120
chr17	19281946	19282066	EPN2_22905_3_1	2	+	good	TTTAACAGTGTTCATTTCTGTGTCGGGCACAGTGCTAAGTGCTGGGTGCTCACTGGTGATGAGGCAGATGAAGGTTACCAAACTTGTGGACAGGAGCCTCATATCAGAGACGTGGACCTC	120
chr17	19281966	19282086	EPN2_22905_3_2	2	+	good	TGTCGGGCACAGTGCTAAGTGCTGGGTGCTCACTGGTGATGAGGCAGATGAAGGTTACCAAACTTGTGGACAGGAGCCTCATATCAGAGACGTGGACCTCACTGTAGCCTGGTAAGTGAG	120
chr17	19282919	19283039	EPN2_22905_4_1	2	+	good	CGCAGTGGAATGGGTTTTCTCTTTCTCTAGGTCATGGCTTCCAGCTTTTCGAATCTGAGGCTCCAAAGGAGGAAATGACCATTCAGGGATCTTACTCCAGCTTGATTACGGAGACTGAAC	120
chr17	19282978	19283098	EPN2_22905_4_2	2	+	good	GCTCCAAAGGAGGAAATGACCATTCAGGGATCTTACTCCAGCTTGATTACGGAGACTGAACCTTCATAGGGTGCGCACTTACCAAGGACAGGAAGGTTTCTCTGTTTGAAGGGCTTTAAA	120
chr17	19283037	19283157	EPN2_22905_4_3	2	+	good	ACCTTCATAGGGTGCGCACTTACCAAGGACAGGAAGGTTTCTCTGTTTGAAGGGCTTTAAACTTATAACAAAGAAAATAAAAATGACGACTTCGTCTATCAGACGGCAGATGAAAAACAT	120
chr17	19283096	19283216	EPN2_22905_4_4	2	+	good	AACTTATAACAAAGAAAATAAAAATGACGACTTCGTCTATCAGACGGCAGATGAAAAACATCGTGAACAATTACTCAGAGGCAGAAATCAAAGTCCGGGAAGCCACCTCCAATGACCCGT	120
chr17	19283509	19283629	EPN2_22905_4_11	2	+	good	GTGGCTCTCCTCAAGGACGAGGAACGGTTGAAGGCTGAGAGGGCCCAGGCTCTCAAAACCAAAGAGCGCATGGCCCAGGTTGCCACTGGCATGGGCAGCAACCAGATCACCTTTGGGCGA	120
chr17	19283568	19283688	EPN2_22905_4_12	2	+	good	CAAAGAGCGCATGGCCCAGGTTGCCACTGGCATGGGCAGCAACCAGATCACCTTTGGGCGAGGCTCCAGCCAGCCCAACCTCTCCACCAGCCACTCGGAGCAGGAGTATGGCAAGGCCGG	120
chr17	19283627	19283747	EPN2_22905_4_13	2	+	good	GAGGCTCCAGCCAGCCCAACCTCTCCACCAGCCACTCGGAGCAGGAGTATGGCAAGGCCGGGGGCTCCCCGGCCTCCTACCATGGCTGTGAGTAATGGAAGTGCTTCTCACCCTTTGCCA	120
chr17	47284460	47284580	ITGB3_3690_4_2	2	+	good	CCATCCAAGTGCGGCAGGTGGAGGATTACCCTGTGGACATCTACTACTTGATGGACCTGTCTTACTCCATGAAGGATGATCTGTGGAGCATCCAGAACCTGGGTACCAAGCTGGCCACCC	120
chr17	47286281	47286401	ITGB3_3690_5_2	2	+	good	ATGTTTGGCTACAAACACGTGCTGACGCTAACTGACCAGGTGACCCGCTTCAATGAGGAAGTGAAGAAGCAGAGTGTGTCACGGAACCGAGATGCCCCAGAGGGTGGCTTTGATGCCATC	120
chr17	46094529	46094649	KANSL1_284058_7_1	2	-	good	CGCTGGAACTGGCTTCAGGCTCATGTTTCTGACTTGGAATATCGAATTCGTCAGCAAACAGACATTTACAAACAGATACGTGCTAATAAGGTAAGGGATAAGTATCTGATGTTTTTAAAT	120
chr17	46094570	46094690	KANSL1_284058_7_2	2	-	good	CAGAATGGAAATGGGCTGCAGACCGGGCAGCTATTGTCAGCCGCTGGAACTGGCTTCAGGCTCATGTTTCTGACTTGGAATATCGAATTCGTCAGCAAACAGACATTTACAAACAGATAC	120
chr17	46094611	46094731	KANSL1_284058_7_3	2	-	good	TTGGATTTCACTCAGTTTATTTCCTTTTAGGAGACGCAGGTCAGAATGGAAATGGGCTGCAGACCGGGCAGCTATTGTCAGCCGCTGGAACTGGCTTCAGGCTCATGTTTCTGACTTGGA	120
chr17	46223667	46223787	KANSL1_284058_3_1	2	-	good	AAGATTTTCCTACCTGCTTATACTTGGTAACCGAGGGAATTACTAAGACTTCTTGCTCATTTCTGAGTATTGTCTTTATATCCTGACACTATGAATGCTACTTGGATGCCTCTTAAGGTA	120
chr17	46223687	46223807	KANSL1_284058_3_2	2	-	good	CAGATACCTTCTCGAAACAAAAGATTTTCCTACCTGCTTATACTTGGTAACCGAGGGAATTACTAAGACTTCTTGCTCATTTCTGAGTATTGTCTTTATATCCTGACACTATGAATGCTA	120
chr17	46224530	46224650	KANSL1_284058_2_1	2	-	good	CCCCAAAATCCGGTGAGCGGTAAGGAAAGTGATGCCAAGTCTTCGAAGCCTCAGTGACAAACGCATAGCAAGAACACATCCACTCCAGAGGTGTTTATTTTTTATTTTTATTTAAAAAGG	120
chr17	46224576	46224696	KANSL1_284058_2_2	2	-	good	CGCCTGAGACTTGGGTCAAGAGTCAAACTGTCGCCCCCCGCTCCTCCCCCAAAATCCGGTGAGCGGTAAGGAAAGTGATGCCAAGTCTTCGAAGCCTCAGTGACAAACGCATAGCAAGAA	120
chr17	46224622	46224742	KANSL1_284058_2_3	2	-	good	CTCCCTCTGGCTCTGGAGTTGGGGGCCCCTGTGGGGCTCTGAAGTCCGCCTGAGACTTGGGTCAAGAGTCAAACTGTCGCCCCCCGCTCCTCCCCCAAAATCCGGTGAGCGGTAAGGAAA	120
chr17	46224668	46224788	KANSL1_284058_2_4	2	-	good	GGGTCCGCGGTGGGGGGAGGTGCGATCTCGGGCTCTCGCCTCTCCGCTCCCTCTGGCTCTGGAGTTGGGGGCCCCTGTGGGGCTCTGAAGTCCGCCTGAGACTTGGGTCAAGAGTCAAAC	120
chr17	46224714	46224834	KANSL1_284058_2_5	2	-	good	AAGGAGGCGCCCCACTGCGGGGAGGTGAGGGGTGGGTTTGGGACTGGGGTCCGCGGTGGGGGGAGGTGCGATCTCGGGCTCTCGCCTCTCCGCTCCCTCTGGCTCTGGAGTTGGGGGCCC	120
chr17	76021445	76021565	EVPL_2125_9_1	2	-	good	AGGCCCACCAGGAGGCCCTGAAGATGGAGTGGCAGAACTTCCTGAACCTGTGTATCTGCCAGGAGACCCAGCTGCAGCACGTGGAGGACTACCGCCGGGTGAGCCCTCGGGCAGGCGGCA	120
chr17	76021465	76021585	EVPL_2125_9_2	2	-	good	GGCTCCATGCTGCCGTACCCAGGCCCACCAGGAGGCCCTGAAGATGGAGTGGCAGAACTTCCTGAACCTGTGTATCTGCCAGGAGACCCAGCTGCAGCACGTGGAGGACTACCGCCGGGT	120
chr17	76021657	76021777	EVPL_2125_8_1	2	-	good	TCAAGCAGCACGAGCTGCTGAGCCAGGAGCAGAGCGTGAACCAGCTGGAGGACGACGGCGAGCGCATGGTGGAGCTGCGGCACCCCGCGGTGGGGCCCATCCAGGTGCGCTGGGGCAGGG	120
chr17	76021677	76021797	EVPL_2125_8_2	2	-	good	CCCGACTCGCCCCCAGCACTTCAAGCAGCACGAGCTGCTGAGCCAGGAGCAGAGCGTGAACCAGCTGGAGGACGACGGCGAGCGCATGGTGGAGCTGCGGCACCCCGCGGTGGGGCCCAT	120
chr17	76021836	76021956	EVPL_2125_7_1	2	-	good	AGCGCCCTGGCTGAGCAGCAGCGCCGCATCCTGCAGCAGGACTGGAGCGACCTCATGGCCGACCCTGCGGGCGTGCGGCGGGAGTACGAGGTCGGCTGGCAGAGGTCGGGGCCAGGTGGG	120
chr17	76021887	76022007	EVPL_2125_7_2	2	-	good	CAGAGCCTGGGCAGCCTGTACACGCACCTCCAGGGCTGCACGCGGCAGCTGAGCGCCCTGGCTGAGCAGCAGCGCCGCATCCTGCAGCAGGACTGGAGCGACCTCATGGCCGACCCTGCG	120
chr17	76021938	76022058	EVPL_2125_7_3	2	-	good	CCTGCTGCTGGCGGCGGGTCCTGAGCACAGAAGGCGGCGTCGTGGCGCGGGCAGAGCCTGGGCAGCCTGTACACGCACCTCCAGGGCTGCACGCGGCAGCTGAGCGCCCTGGCTGAGCAG	120
chr17	76022138	76022258	EVPL_2125_6_1	2	-	good	ACGGGCTTGTTTCTCCCCTTGGTCGAGGCAGGATGCAGCCACCATCCGGAGCCAATACCGAGACCTACTGGTGAGCAGGAGGGAGGGTCGGGCAGGGAGGCTGCGGGTGGGCCTGGGTGG	120
chr17	76022158	76022278	EVPL_2125_6_2	2	-	good	CTCCCTGCACCCCACCTCTCACGGGCTTGTTTCTCCCCTTGGTCGAGGCAGGATGCAGCCACCATCCGGAGCCAATACCGAGACCTACTGGTGAGCAGGAGGGAGGGTCGGGCAGGGAGG	120
chr17	76022405	76022525	EVPL_2125_5_1	2	-	good	CAGGCCAGTACGGGCCGGGCATGGCGGAGCTGGAGCAACAGATCGCCGAGCACAACATCCTGCAGAAGGAGATCGACGCCTATGGGCAGCAGCTGCGGAGCCTCGTGGGGCCGGTAGGTG	120
chr17	76022425	76022545	EVPL_2125_5_2	2	-	good	CCTGCAGAAGCAGGTCTGCGCAGGCCAGTACGGGCCGGGCATGGCGGAGCTGGAGCAACAGATCGCCGAGCACAACATCCTGCAGAAGGAGATCGACGCCTATGGGCAGCAGCTGCGGAG	120
chr17	76023285	76023405	EVPL_2125_4_1	2	-	good	CACGAGCGGGTGACCCAGGAGTGTGCGGAGTACCGTGCCCTGTACGAGAAGATGGTGCTGCCCCCCGACGTGGGACCCAGGGTCGACTGGGCACGCGTGCTGGAGCAGAAACAGGTCAGG	120
chr17	76023305	76023425	EVPL_2125_4_2	2	-	good	TTGACAGCATCAAGCAGCTGCACGAGCGGGTGACCCAGGAGTGTGCGGAGTACCGTGCCCTGTACGAGAAGATGGTGCTGCCCCCCGACGTGGGACCCAGGGTCGACTGGGCACGCGTGC	120
chr17	76023469	76023589	EVPL_2125_3_1	2	-	good	GGAGGCTGAGGTGCTGCTCAAGGACCTCTTCCTGGACGTGGACAAGGCCCGGCGGCTCAAGCACCCGCAGGCTGAGGAGATTGAGAAGGAGTGAGTGGAGCTGCGGCAGGGCTGGGGGTC	120
chr17	76023517	76023637	EVPL_2125_3_2	2	-	good	GCAGAGCCAGGCCCTGCAGCACCAGCAGGAGACGGGCCGCAGCCTGAAGGAGGCTGAGGTGCTGCTCAAGGACCTCTTCCTGGACGTGGACAAGGCCCGGCGGCTCAAGCACCCGCAGGC	120
chr17	76023565	76023685	EVPL_2125_3_3	2	-	good	CCTGGCCAGTCTGCCCATCTCCTGCCCACAGGACCGGCTGAACAGTGAGCAGAGCCAGGCCCTGCAGCACCAGCAGGAGACGGGCCGCAGCCTGAAGGAGGCTGAGGTGCTGCTCAAGGA	120
chr17	76024000	76024120	EVPL_2125_2_1	2	-	good	GGCTGCCACCCAGGAGCTGGCCCTTCTCATCTCCCGCATGCAAGCCAACGCCGACCAGGTGGAGCGGGACATCCTGGAGACGCAGAAGAGGCTGCAGCAGGTGAGGCCCCGGCAGCAGTT	120
chr17	76024020	76024140	EVPL_2125_2_2	2	-	good	CTGTCCCCTCCACACACTAGGGCTGCCACCCAGGAGCTGGCCCTTCTCATCTCCCGCATGCAAGCCAACGCCGACCAGGTGGAGCGGGACATCCTGGAGACGCAGAAGAGGCTGCAGCAG	120
chr17	76027070	76027190	EVPL_2125_1_1	2	-	good	GGGGCTGAGCAAAGGCTCCCAGGGGAAGGGGTCCCCCAAGGGCTCCCCCGCCAAGGGGTCCCCCAAAGGCTCCCCCAGCAGGCACAGCCGGTAAGTGGGACTGGGGGATGGGGAGCCGGG	120
chr17	76027128	76027248	EVPL_2125_1_2	2	-	good	CGTCTTTCGCCAGCCAAGCCCAGCCTGAGCCAGCACTTGCCTTTACGACCATGTTCAAGGGGCTGAGCAAAGGCTCCCAGGGGAAGGGGTCCCCCAAGGGCTCCCCCGCCAAGGGGTCCC	120
chr17	76027186	76027306	EVPL_2125_1_3	2	-	good	GCCAGACTTAGCTGACCAGCCAGTGAGGACGCCCGCTGCCTCCCACCTGCCCTCCTGCCGTCTTTCGCCAGCCAAGCCCAGCCTGAGCCAGCACTTGCCTTTACGACCATGTTCAAGGGG	120
chr17	76027244	76027364	EVPL_2125_1_4	2	-	good	ACCTGCAAGGAGGGGCCTCCCAGAAACTCCCTTCCCCAGTGCCCAGCCGCCCCACCTCGCCAGACTTAGCTGACCAGCCAGTGAGGACGCCCGCTGCCTCCCACCTGCCCTCCTGCCGTC	120
chr17	76027302	76027422	EVPL_2125_1_5	2	-	good	TGGCCGTTGTGGGTGCATGCGCGTCAGGCCTGGGACCCGGCCGCCCGCCCGCTGCCTCACCTGCAAGGAGGGGCCTCCCAGAAACTCCCTTCCCCAGTGCCCAGCCGCCCCACCTCGCCA	120
chr17	76027360	76027480	EVPL_2125_1_6	2	-	good	CGCCCTCAGGGCTGTGCCCTTTCCTCCCAGACTGGTTGTGCAGGAGGAGGCATGAGTGTGGCCGTTGTGGGTGCATGCGCGTCAGGCCTGGGACCCGGCCGCCCGCCCGCTGCCTCACCT	120
chr18	657679	657799	TYMS_7298_1_3	2	+	good	CACTTGGCCTGCCTCCGTCCCGCCGCGCCACTTCGCCTGCCTCCGTCCCCCGCCCGCCGCGCCATGCCTGTGGCCGGCTCGGAGCTGCCGCGCCGGCCCTTGCCCCCCGCCGCACAGGAG	120
chr18	657799	657919	TYMS_7298_1_5	2	+	good	CGGGACGCCGAGCCGCGTCCGCCGCACGGGGAGCTGCAGTACCTGGGGCAGATCCAACACATCCTCCGCTGCGGCGTCAGGAAGGACGACCGCACGGGCACCGGCACCCTGTCGGTATTC	120
chr18	662173	662293	TYMS_7298_3_2	2	+	good	CCAAGGGAGTGAAAATCTGGGATGCCAATGGATCCCGAGACTTTTTGGACAGCCTGGGATTCTCCACCAGAGAAGAAGGGGACTTGGGCCCAGTTTATGGCTTCCAGTGGAGGCATTTTG	120
chr18	662231	662351	TYMS_7298_3_3	2	+	good	ATTCTCCACCAGAGAAGAAGGGGACTTGGGCCCAGTTTATGGCTTCCAGTGGAGGCATTTTGGGGCAGAATACAGAGATATGGAATCAGGTGAGGAGATAGAACAATGCCTTCCATTTCC	120
chr18	673003	673123	TYMS_7298_7_4	2	+	good	TTCAAAGGAGCTCGAAGGATATTGTCAGTCTTTAGGGGTTGGGCTGGATGCCGAGGTAAAAGTTCTTTTTGCTCTAAAAGAAAAAGGAACTAGGTCAAAAATCTGTCCGTGACCTATCAG	120
chr18	673061	673181	TYMS_7298_7_5	2	+	good	AAAGTTCTTTTTGCTCTAAAAGAAAAAGGAACTAGGTCAAAAATCTGTCCGTGACCTATCAGTTATTAATTTTTAAGGATGTTGCCACTGGCAAATGTAACTGTGCCAGTTCTTTCCATA	120
chr18	673177	673297	TYMS_7298_7_7	2	+	good	CATAATAAAAGGCTTTGAGTTAACTCACTGAGGGTATCTGACAATGCTGAGGTTATGAACAAAGTGAGGAGAATGAAATGTATGTGCTCTTAGCAAAAACATGTATGTGCATTTCAATCC	120
chr18	673235	673355	TYMS_7298_7_8	2	+	good	ACAAAGTGAGGAGAATGAAATGTATGTGCTCTTAGCAAAAACATGTATGTGCATTTCAATCCCACGTACTTATAAAGAAGGTTGGTGAATTTCACAAGCTATTTTTGGAATATTTTTAGA	120
chr18	3262141	3262261	MYL12B_103910_1_2	2	+	good	GTGTCGGCGCCGCCACTGTCCGGCCACAGCCTAACGCTCTTCGCTGTCGTTTGTGGTCTCGCGCAGGGCGGCCCCGGTTCTGGTGTTTGGCGTCGGGTGAGTCGCGCTCGACTCTGCTCG	120
chr18	3278140	3278260	MYL12B_103910_7_8	2	+	good	TGAAAAAGATCGCGAATAAAAATCAACAAATGTGAAAGCCCAGAAAAATATATTCGTATTTCTGGTTTTGCTGGATTTTTACATTTTTATATAATAAAAATGTTATTTTGAAATAAAGAT	120
chr18	24437927	24438047	IMPACT_55364_5_1	2	+	good	TTTTTTTTTCCCCTGAATTTTGTTTAGTCAGAATATCGGTGAAAGTATTCTTTACCTGTGGGTGGAGAAAATAAGAGATGTTCTTATACAAAAATCTCAGATGACAGAACCAGGTAGGAT	120
chr18	24437947	24438067	IMPACT_55364_5_2	2	+	good	TGTTTAGTCAGAATATCGGTGAAAGTATTCTTTACCTGTGGGTGGAGAAAATAAGAGATGTTCTTATACAAAAATCTCAGATGACAGAACCAGGTAGGATTGAAAAATACTATCAATACT	120
chr18	24440487	24440607	IMPACT_55364_6_1	2	+	good	TCACATAGGCCCAGATGTAAAGAAGAAAACTGAAGAGGAAGATGTTGAATGTGAAGATGATCTCATTTTAGCATGTCAGCCGGAAAGTTCGCTTAAAGCATTGGATTTTGATATCAGTGA	120
chr18	24440507	24440627	IMPACT_55364_6_2	2	+	good	AGAAGAAAACTGAAGAGGAAGATGTTGAATGTGAAGATGATCTCATTTTAGCATGTCAGCCGGAAAGTTCGCTTAAAGCATTGGATTTTGATATCAGTGAAACTCGGACAGGTATAATGT	120
chr18	24443030	24443150	IMPACT_55364_7_1	2	+	good	TTTCTTTTACATTTCTAGAAGTAGAAGTAGAAGAATTACCTCCGATTGATCATGGCATTCCTATTACAGACCGAAGAAGTACTTTTCAGGCACACTTGGCTCCAGTGGTTTGTCCCAAAC	120
chr18	24443050	24443170	IMPACT_55364_7_2	2	+	good	GTAGAAGTAGAAGAATTACCTCCGATTGATCATGGCATTCCTATTACAGACCGAAGAAGTACTTTTCAGGCACACTTGGCTCCAGTGGTTTGTCCCAAACAGGTAAAGTTCCTTTGTCTA	120
chr18	24445359	24445479	IMPACT_55364_8_1	2	+	good	AGCATACTTATTTATATTATTGCTGTTTTTAAGGTGAAAATGGTTCTTTCCAAATTGTATGAGAATAAGAAAATAGCTAGTGCCACCCACAACATCTATGCCTACAGGTGAGTAATCATC	120
chr18	24445379	24445499	IMPACT_55364_8_2	2	+	good	TGCTGTTTTTAAGGTGAAAATGGTTCTTTCCAAATTGTATGAGAATAAGAAAATAGCTAGTGCCACCCACAACATCTATGCCTACAGGTGAGTAATCATCACAAGCTTTAGTATACTCAG	120
chr18	24448068	24448188	IMPACT_55364_9_1	2	+	good	TAATACTCTTACATGTATTTGCAGAATATATTGTGAGGATAAACAGACCTTCTTACAGGATTGTGAGGATGATGGGGAAACAGCAGCTGGTGGGCGTCTTCTTCATCTCATGGAGGTAGG	120
chr18	24448088	24448208	IMPACT_55364_9_2	2	+	good	GCAGAATATATTGTGAGGATAAACAGACCTTCTTACAGGATTGTGAGGATGATGGGGAAACAGCAGCTGGTGGGCGTCTTCTTCATCTCATGGAGGTAGGTGTAAGTTAAACTATCAATC	120
chr18	24449816	24449936	IMPACT_55364_10_1	2	+	good	AGATTTTGAATGTGAAGAATGTCATGGTGGTAGTATCACGCTGGTATGGAGGGATTCTGCTAGGACCAGATCGCTTTAAACATATCAACAACTGTGCCAGAAACATACTAGTGGAAAAGA	120
chr18	24449836	24449956	IMPACT_55364_10_2	2	+	good	GTCATGGTGGTAGTATCACGCTGGTATGGAGGGATTCTGCTAGGACCAGATCGCTTTAAACATATCAACAACTGTGCCAGAAACATACTAGTGGAAAAGAACTACACAAATTCACCTGTA	120
chr18	24451348	24451468	IMPACT_55364_11_11	2	+	good	TTCATTTTATAGTGTTCATCATTGAGTAATGGATTAAGTGAAAATCCAGGAGTATCCATCTGCAGTTATGTGCTGAGGTGATAATTCATCCAACATATTTGTTAGCATAAATATTATGCT	120
chr18	24451408	24451528	IMPACT_55364_11_12	2	+	good	TGCAGTTATGTGCTGAGGTGATAATTCATCCAACATATTTGTTAGCATAAATATTATGCTTCAGTTTCTGTTGCAAATTGGTGATTGTGAAATTACAGAAAGTGATTTTCTAGTCTGCTT	120
chr18	24451468	24451588	IMPACT_55364_11_13	2	+	good	TCAGTTTCTGTTGCAAATTGGTGATTGTGAAATTACAGAAAGTGATTTTCTAGTCTGCTTTTTTTGTTTAATTCTTGTAATGTAAGCAATAAATATGGAGTGTCAGTAGTCTCCTTCCAC	120
chr18	24453388	24453508	IMPACT_55364_11_45	2	+	good	ATGCATGATTTTGTATATATGGTTATTTTTCTTTCCATAAAAATGGTATTAAACTGTATATACTGTTTTGTAGCCTACATATTTCATATAGAAGTATATTGTTAACATTTTCCATGTCAA	120
chr18	31326869	31326989	DSG1_1828_3_1	2	+	good	TAAGGTAAGAGATTATAACACTAAAAATGGCACCATCAAATGGCATTCAATCCGAAGGCAGAAACGTGAATGGATCAAGTTCGCAGCAGCCTGTCGTGAAGGTGAAGACAACTCAAAGAG	120
chr18	31326889	31327009	DSG1_1828_3_2	2	+	good	CTAAAAATGGCACCATCAAATGGCATTCAATCCGAAGGCAGAAACGTGAATGGATCAAGTTCGCAGCAGCCTGTCGTGAAGGTGAAGACAACTCAAAGAGGAACCCAATCGCCAAAGTAG	120
chr18	31328206	31328326	DSG1_1828_4_2	2	+	good	GCAAACCAGCAAGTTACATACCGCATCTCTGGAGTAGGAATTGATCAGCCACCATATGGGATCTTTGTCATTAATCAGAAAACTGGTGAAATTAATATAACATCCATAGTTGATCGAGAG	120
chr18	31331724	31331844	DSG1_1828_6_2	2	+	good	CTACTGACGCAGATGAACCGAACAATTTGAACTCAAAAATAGCCTTCAAGATTATAAGACAAGAACCTTCAGATTCACCAATGTTTATTATCAACAGAAATACTGGAGAAATTCGAACGA	120
chr18	31334028	31334148	DSG1_1828_8_2	2	+	good	ATTCAAGAAAATACTCTAAATTCAAATTTGCTCGAGATTAGAGTAATTGATTTGGATGAAGAGTTCTCAGCTAACTGGATGGCAGTAATTTTCTTTATCTCTGGAAATGAAGGAAATTGG	120
chr18	31334070	31334190	DSG1_1828_8_3	2	+	good	GTAATTGATTTGGATGAAGAGTTCTCAGCTAACTGGATGGCAGTAATTTTCTTTATCTCTGGAAATGAAGGAAATTGGTTTGAGATAGAAATGAATGAAAGAACAAATGTGGGAATTTTA	120
chr18	31354266	31354386	DSG1_1828_15_1	2	+	good	TTTCATTTTCTCTTTCTCCTATAAATTCAGAAAGCATATGCTTACGCAGATGAAGATGAAGGACGCCCATCTAATGACTGTTTGCTCATATATGACATCGAAGGTGTAGGTTCCCCTGCT	120
chr18	31354384	31354504	DSG1_1828_15_3	2	+	good	CTGGCTCTGTGGGTTGTTGTAGCTTCATTGGAGAAGACCTGGATGACAGCTTCTTGGATACCCTGGGACCTAAATTTAAGAAGTTGGCAGACATCAGCCTAGGAAAAGAATCATATCCAG	120
chr19	1123536	1123656	SBNO2_22904_10_2	2	-	good	TCCCGCCACGCACGCAGGAGCAGAGTGTGCAGAGCCAGCCAGAGGAGGAGGACGAGGCTGAGGAGGAGGAGGCGGAGGAGCTGGGGCACACAGAGACCTACGCCGACTACGTGCCGTCCA	120
chr19	8536932	8537052	MYO1F_4542_17_1	2	-	good	CAAGCCAACGACCTGGTGGCCACACTGATGAGGTGCACACCCCACTACATCCGCTGCATCAAACCCAACGAGACCAAGAGGCCCCGAGACTGGGAGGAGAACAGGTGATCCCCCCCAACC	120
chr19	8536952	8537072	MYO1F_4542_17_2	2	-	good	CTTCACTTCTGCCTCAGAAACAAGCCAACGACCTGGTGGCCACACTGATGAGGTGCACACCCCACTACATCCGCTGCATCAAACCCAACGAGACCAAGAGGCCCCGAGACTGGGAGGAGA	120
chr19	8544320	8544440	MYO1F_4542_14_2	2	-	good	TTGGACGACGTGTGCGCCACCATGCACGCCACGGGCGGGGGAGCAGACCAGACACTGCTGCAGAAGCTGCAGGCGGCTGTGGGGACCCACGAGCATTTCAACAGCTGGAGCGCCGGCTTC	120
chr19	8550175	8550295	MYO1F_4542_10_2	2	-	good	CAGCCGCAAGATGGACAGCCGCTGGGGCGGGCGCAGCGAGTCCATCAATGTGACCCTCAACGTGGAGCAGGCAGCCTACACCCGTGATGCCCTGGCCAAGGGGCTCTATGCCCGCCTCTT	120
chr19	8552028	8552148	MYO1F_4542_7_1	2	-	good	TCCAGTTCAGCCGAGGTGGGGAGCCAGATGGGGGCAAGATCTCCAACTTCTTGCTGGAGAAGTCCCGCGTGGTCATGCAAAATGAAAATGAGAGGAACTTCCACATCTACTACCAGGTGC	120
chr19	8553133	8553253	MYO1F_4542_6_2	2	-	good	CCCACTCCACCTGCCTCTGCCCCAGCACGTCAAAGATATCATCCTGCAGTCCAACCCGCTGCTCGAGGCCTTCGGCAACGCCAAGACTGTGCGCAACAACAATTCCAGCCGCTTTGTAAG	120
chr19	8555657	8555777	MYO1F_4542_2_1	2	-	good	ACTGGCAGAGCCACAACGTGAAGCAGAGCGGCGTGGATGACATGGTGCTTCTTCCCCAGATCACCGAAGACGCCATTGCCGCCAACCTCCGGAAGCGCTTCATGGACGACTACATCTTCG	120
chr19	14478424	14478544	GIPC1_10755_9_13	2	-	good	AAGGACAAAAGGAACCCGGATGAGCTGGCCGAGGCCCTGGACGAACGGCTGGGTGACTTTGCCTTCCCTGACGAGTTCGTCTTTGACGTCTGGGGCGCCATTGGGGACGCCAAGGTCGGC	120
chr19	14480562	14480682	GIPC1_10755_5_1	2	-	good	GGGCAGCGCAAGGAGGTGGAGGTGTTCAAGTCGGAGGATGCACTCGGGCTCACCATCACGGACAACGGGGCTGGCTACGCCTTCATCAAGGTGCCTGGGGAGACGGGGCACCCCGGAGGC	120
chr19	14480604	14480724	GIPC1_10755_5_2	2	-	good	GGCCAGATCGGGCTGGAGGACTTCATCTTCGCCCACGTGAAGGGGCAGCGCAAGGAGGTGGAGGTGTTCAAGTCGGAGGATGCACTCGGGCTCACCATCACGGACAACGGGGCTGGCTAC	120
chr19	14480646	14480766	GIPC1_10755_5_3	2	-	good	ACCCTGAACACCCACAAAGTGGACATGGACAAGCTCCTGGGGGGCCAGATCGGGCTGGAGGACTTCATCTTCGCCCACGTGAAGGGGCAGCGCAAGGAGGTGGAGGTGTTCAAGTCGGAG	120
chr19	14480688	14480808	GIPC1_10755_5_4	2	-	good	AAGAGGTTTCAGCGTCTCCCACCCCTGCAGGTGATGTTCTGCACCCTGAACACCCACAAAGTGGACATGGACAAGCTCCTGGGGGGCCAGATCGGGCTGGAGGACTTCATCTTCGCCCAC	120
chr19	14482710	14482830	GIPC1_10755_4_2	2	-	good	CCCTCCCCCAGCCCTGCGGCCCCGCCTCGTGTTCCACACCCAGCTGGCCCATGGCAGTCCCACTGGCCGCATCGAGGGCTTCACCAACGTCAAGGAGCTGTATGGCAAGATCGCCGAGGC	120
chr19	55406784	55406904	UBE2S_27338_2_1	2	-	good	CGACACTGACCGCAGACCCACCCGATGGCATCAAGGTCTTTCCCAACGAGGAGGACCTCACCGACCTCCAGGTCACCATCGAGGGCCCTGGTGAGTTTGGAAGGAAAAAGAGAAGGGGCT	120
chr19	55406828	55406948	UBE2S_27338_2_2	2	-	good	GAACCTACCCCCGCACATCATCCGCCTGGTGTACAAGGAGGTGACGACACTGACCGCAGACCCACCCGATGGCATCAAGGTCTTTCCCAACGAGGAGGACCTCACCGACCTCCAGGTCAC	120
chr19	55406872	55406992	UBE2S_27338_2_3	2	-	good	CGCTCACCCTGCTCTCCCATCCGTGCCCAGAACTCCAACGTGGAGAACCTACCCCCGCACATCATCCGCCTGGTGTACAAGGAGGTGACGACACTGACCGCAGACCCACCCGATGGCATC	120
chr19	55407556	55407676	UBE2S_27338_1_1	2	-	good	GGCAGCAGTTGGGCCCCCCGCCCCGGCCGGCGGACCGAAGAACGCAGGAAGGGGGCCGGGGGGACCCGCCCCCGGCCGGCCGCAGCCATGGTGAGCACGGGCGATGAGGCCCATGAAGGT	120
chr19	55407608	55407728	UBE2S_27338_1_2	2	-	good	GGAGGCAGCGGGGAGCGGAGCGGGGCCGCCGGGGCCTCTCCAGGGCCGCAGCGGCAGCAGTTGGGCCCCCCGCCCCGGCCGGCGGACCGAAGAACGCAGGAAGGGGGCCGGGGGGACCCG	120
chr19	55407660	55407780	UBE2S_27338_1_3	2	-	good	GCTGCCGGGCACCGGGGCGGCGGGTTGGTCTACGCTGTGCGCGGCGGACGTCGGAGGCAGCGGGGAGCGGAGCGGGGCCGCCGGGGCCTCTCCAGGGCCGCAGCGGCAGCAGTTGGGCCC	120
chr19	55407712	55407832	UBE2S_27338_1_4	2	-	good	TGGCCTGCGGGCGGTTATAAAGAGGCAGTGGTGCGCGCGCGGCCGGCTCAGTGCTGCCGGGCACCGGGGCGGCGGGTTGGTCTACGCTGTGCGCGGCGGACGTCGGAGGCAGCGGGGAGC	120
chr2	26692682	26692802	KCNK3_3777_1_1	2	+	good	CGGTGGGTGGTGCTGAAGGGACAGCTCCGCGGCGGCGGCGGCGGCGGCGGCCCCGGGCGCTGAGCGGGTGCCCGGCGCGGAGAGCGGCGAGCGCAGCCATGCCCCAGGCCGCCTCCGGGG	120
chr2	26693067	26693187	KCNK3_3777_1_8	2	+	good	GTCGTGCTGCGCCTCAAGCCGCACAAGGCCGGCGTGCAGTGGCGCTTCGCCGGCTCCTTCTACTTCGCCATCACCGTCATCACCACCATCGGTAACGGCTCGCCGGGCGGGGGGCGGGAA	120
chr2	26727816	26727936	KCNK3_3777_3_4	2	+	good	AGGGGCTGGGCATGCGGCGCGCCGACGTGTCCATGGCCAACATGGTGCTCATCGGCTTCTTCTCGTGCATCAGCACGCTGTGCATCGGCGCCGCCGCCTTCTCCCACTACGAGCACTGGA	120
chr2	30160328	30160448	YPEL5_51646_6_30	2	+	good	AACTGATTAAGTAGGTATGATACTGCATTTGAAATAAGTGGACACAAACTATCCTTTCTCCACCATGGACTCAATCTGAGAACAACAGCATTCATTTCCATTCATTTCCATACTGGCTTT	120
chr2	30160388	30160508	YPEL5_51646_6_31	2	+	good	CACCATGGACTCAATCTGAGAACAACAGCATTCATTTCCATTCATTTCCATACTGGCTTTTGATTATATGCAGATTCCTAGTAGCATGCCTTACCTACAGCACTATGTGCATTTGCTGTC	120
chr2	30160448	30160568	YPEL5_51646_6_32	2	+	good	TGATTATATGCAGATTCCTAGTAGCATGCCTTACCTACAGCACTATGTGCATTTGCTGTCACAATAAAGTATATTTTGTCTTGCATTGATGCAGTACTGCTGCTTATTTTCCACTGATCT	120
chr2	108304567	108304687	SULT1C2_6819_6_1	2	+	good	CCAAAGTTCCTTTATGTAGCTCGAAATGCCAAAGACTGTATGGTTTCCTACTACCATTTCCAAAGGATGAACCACATGCTTCCTGACCCTGGTACCTGGGAAGAGTATTTTGAAACCTTC	120
chr2	108304587	108304707	SULT1C2_6819_6_2	2	+	good	TCGAAATGCCAAAGACTGTATGGTTTCCTACTACCATTTCCAAAGGATGAACCACATGCTTCCTGACCCTGGTACCTGGGAAGAGTATTTTGAAACCTTCATCAATGGAAAAGGTACGGG	120
chr2	108305384	108305504	SULT1C2_6819_8_1	2	+	good	CATTCCAGTCCAATGTTACCCTTGCCGCAGGACCCAAAGCATGAAATTCGGAAGGTGATGCAGTTCATGGGAAAGAAGGTGGATGAAACAGTGCTAGATAAAATTGTCCAGGAGACGTCA	120
chr2	108305424	108305544	SULT1C2_6819_8_2	2	+	good	ATGAAATTCGGAAGGTGATGCAGTTCATGGGAAAGAAGGTGGATGAAACAGTGCTAGATAAAATTGTCCAGGAGACGTCATTTGAGAAAATGAAAGAAAATCCCATGACAAATCGTTCTA	120
chr2	37106169	37106289	EIF2AK2_5610_17_19	2	-	good	CATAATGTTAAGCGAACAAAGCAGGTTTTCAGAAAATATATGCAGAATAATTCCATTTATATAAAGTTCCAGAGCATGCAAAACTAAATCATTTTGTATAAAAAACCCAACAAATGTGAT	120
chr2	37148826	37148946	EIF2AK2_5610_2_1	2	-	good	GACTCAGGTTTGCTTCTCTGGCGGTCTTCAGAATCAACATCCACACTTCCGTGATTATCTGCGTGCATTTTGGACAAAGCTTCCAACCAGGTACAAGCGGTCTTCCGAATTTTGCACTCA	120
chr2	37148883	37149003	EIF2AK2_5610_2_2	2	-	good	TGCCTTCCTGGATTTGTAAATTGTAATGACCTCAAAACTTTAGCAGTTCTTCCATCTGACTCAGGTTTGCTTCTCTGGCGGTCTTCAGAATCAACATCCACACTTCCGTGATTATCTGCG	120
chr2	37148940	37149060	EIF2AK2_5610_2_3	2	-	good	TGCATTTTTTTAAGCCTTCTTTTTTCTCTTTTACCAGTTTCTGGAGCAAATTCAGTTTGCCTTCCTGGATTTGTAAATTGTAATGACCTCAAAACTTTAGCAGTTCTTCCATCTGACTCA	120
chr2	37148997	37149117	EIF2AK2_5610_2_4	2	-	good	CTGGCTATCATAGACCTTAGTCTTCGCTGGTATCACTCGTCTGTCTGAACCAGCGGTTGCATTTTTTTAAGCCTTCTTTTTTCTCTTTTACCAGTTTCTGGAGCAAATTCAGTTTGCCTT	120
chr2	37149054	37149174	EIF2AK2_5610_2_5	2	-	good	ATCCTAAACAATCTTCATCGAGGCATCGAGGTCCATCCCAATAAAAATCAGGAGACCCTGGCTATCATAGACCTTAGTCTTCGCTGGTATCACTCGTCTGTCTGAACCAGCGGTTGCATT	120
chr2	37149111	37149231	EIF2AK2_5610_2_6	2	-	good	CACAGTGGCATTCAGCTCCACACTTGGTAGAACCACAGGCACGACAAGCATAGAAACATCCTAAACAATCTTCATCGAGGCATCGAGGTCCATCCCAATAAAAATCAGGAGACCCTGGCT	120
chr2	37149168	37149288	EIF2AK2_5610_2_7	2	-	good	TAATGAATTATTTCTCCTCCTTCAATTTCAGTTTGCTCATACTTTGTGACTTGCGGTCACAGTGGCATTCAGCTCCACACTTGGTAGAACCACAGGCACGACAAGCATAGAAACATCCTA	120
chr2	72480613	72480733	EXOC6B_23233_18_1	2	-	good	CAATACAACACATTTGGAGAAATCCTGTAAGTACTTGGAAGAATTTATCACCAACATCACTAATGTGCTTCCAGAGACAGTTCACACTACCAAGCTCTATGGCACCACAACTTTTAAGGT	120
chr2	72498452	72498572	EXOC6B_23233_14_2	2	-	good	GATTTTCTTATTTTGTTTCAGGTGTATGGTTTCCCTGTAAATCAGCTTTTTGACATGCTGTTAGAAATCAGAGACCAATATAGTGAAACTCTGCTAAAGAAGTGGGCAGGTATTTTCAGG	120
chr2	72515685	72515805	EXOC6B_23233_9_6	2	-	good	TATGGTTGCATTCTGAAGTTCCACGAAGGACATGAATTTGGAGAAACCACTATTCAACCCAGTACACAGCTCATGAGTCAGATATTATTATGTAGAGCACTTCTCATTTTAAGCCCAGAA	120
chr2	72741326	72741446	EXOC6B_23233_2_2	2	-	good	ATGGACGTTTCATGGAGAAGCTTGAAACTCGTATCCGTAATCACGACCGAGAAATTGAGAAAATGTGCAACTTTCATTACCAGGGCTTTGTGGACTCTATAACTGAACTGCTGAAAGTGA	120
chr2	72825815	72825935	EXOC6B_23233_1_2	2	-	good	ACGCGCTGCGGGGCGCCCCCAGTCTATGGAGCGGGGTAAGATGGCGGAGGCGGAGAGCCTGGAGACAGCGGCAGAGCACGAGCGGATCCTGCGAGAGATCGAGAGCACTGACACGGCCTG	120
chr2	178556935	178557055	TTN_7273_331_3	2	-	good	ATTACAGGCTACATTGTTGAGAGACGTGACCTTCCAGATGGCAGATGGACCAAGGCCAGCTTCACCAATGTTACTGAAACTCAATTCATCATCTCTGGCTTGACTCAGAATTCCCAGTAT	120
chr2	178561800	178561920	TTN_7273_327_43	2	-	good	GCATAACCATTTCTTGGAATCCTCCAGAATATGATGGTGGCTGCCAAATTAGCAATTACATTGTTGAAAAGAAAGAAACCACCTCTACAACATGGCACATAGTTTCACAAGCAGTTGCAA	120
chr2	178563720	178563840	TTN_7273_327_75	2	-	good	TTACTAAACTTCTTCCTGGTAATGAGTACATTTTCCGTGTCATGGCTGTGAATAAATATGGAATTGGAGAGCCCTTGGAATCTGGGCCTGTTACGGCCTGTAATCCTTATAAGCCACCAG	120
chr2	178564500	178564620	TTN_7273_327_88	2	-	good	GTGACCCACCTGGTCGCCCTGAAGCCATTGTTATTACAAGAAACAATGTCACACTGAAATGGAAGAAACCTGCCTATGATGGTGGTAGCAAAATAACAGGTTATATTGTAGAAAAGAAAG	120
chr2	178564620	178564740	TTN_7273_327_90	2	-	good	AATTCAAAACAACTGGGCTTGATGAGGGCCTTGAGTATGAGTTCAAAGTTTCTGCTGAAAATATTGTTGGCATTGGCAAGCCTAGCAAAGTGTCAGAATGCTTTGTTGCTCGTGATCCAT	120
chr2	178564680	178564800	TTN_7273_327_91	2	-	good	AGAAAGAAAAGAACAGTATTTTATGGGTCAAGTTAAATAAGACCCCCATTCAGGACACCAAATTCAAAACAACTGGGCTTGATGAGGGCCTTGAGTATGAGTTCAAAGTTTCTGCTGAAA	120
chr2	178566720	178566840	TTN_7273_327_125	2	-	good	TTCGATGGATAAAATGTAATAAACGCCGCATTACAGATTTGCGTCTAAGAGTGACAGGATTAACAGAAGATCATGAGTATGAATTCAGGGTCTCTGCAGAAAATGCTGCTGGAGTTGGGG	120
chr2	178566960	178567080	TTN_7273_327_129	2	-	good	TCTTAGAAGGTAATGAATATGTTTTCCGTATAATGGCTGTCAACAAATATGGTGTTGGAGAGCCTTTGGAATCTGCACCAGTACTAATGAAAAATCCATTTGTGCTTCCTGGACCACCAA	120
chr2	178567020	178567140	TTN_7273_327_130	2	-	good	GACTTGCCTGGACTGTTGTTGCTTCAGAAGTTGTGACCAATTCTCTGAAAGTTACCAAACTCTTAGAAGGTAATGAATATGTTTTCCGTATAATGGCTGTCAACAAATATGGTGTTGGAG	120
chr2	178567500	178567620	TTN_7273_327_138	2	-	good	CAATAAGTAAACCCTCTGACAGTACTGGACCAATAACTGCCAAGGATGAGGTTGAACTCCCAAGAATTTCAATGGATCCAAAATTCAGAGACACAATTGTGGTAAATGCTGGAGAAACAT	120
chr2	178567620	178567740	TTN_7273_327_140	2	-	good	CTGATGGTCGTTGGATGAAAGCTAGCTTTACAAATGTCATTGAAACTCAATTTACTGTGTCAGGTCTTACTGAAGATCAAAGATATGAATTCAGAGTCATTGCAAAGAATGCAGCTGGTG	120
chr2	178567680	178567800	TTN_7273_327_141	2	-	good	AACCTGTGTATGATGGTGGAAGTATGATTACAGGCTACATTGTAGAGAAACGTGATTTGCCTGATGGTCGTTGGATGAAAGCTAGCTTTACAAATGTCATTGAAACTCAATTTACTGTGT	120
chr2	178568160	178568280	TTN_7273_327_149	2	-	good	AAGTGACCAAACTGAAAACTGGTACAGAATACCAATTTAGAATATTTGCCGAAAACAGATATGGACAAAGCTTTGCCTTAGAGTCTGATCCAATTGTAGCTCAATATCCCTACAAAGAAC	120
chr2	178568220	178568340	TTN_7273_327_150	2	-	good	GAGATACAACCACCACAGTATGGGATGTTGTTTCTGCTACTGTTGCTAGAACTACACTCAAAGTGACCAAACTGAAAACTGGTACAGAATACCAATTTAGAATATTTGCCGAAAACAGAT	120
chr2	178568280	178568400	TTN_7273_327_151	2	-	good	CTTGGAACCCTCCATTATATACAGGGGGCTGCCAAATCACCAACTACATTGTTCAGAAAAGAGATACAACCACCACAGTATGGGATGTTGTTTCTGCTACTGTTGCTAGAACTACACTCA	120
chr2	178569120	178569240	TTN_7273_327_165	2	-	good	CCAAAATAAAAAATTACATTGTTGAGAAACGTGAAGCCACAAGAAAATCATATGCTGCTGTTGTAACTAACTGCCATAAGAATTCTTGGAAAATCGATCAGCTCCAAGAAGGTTGCAGTT	120
chr2	178569900	178570020	TTN_7273_327_178	2	-	good	AAAATCACGATTATGAGTTCAGAGTTTCTGCTGAGAATGCTGCTGGACTTAGTGAACCAAGCCCTCCTTCTGCTTACCAAAAGGCTTGTGATCCTATTTATAAACCAGGACCCCCAAACA	120
chr2	178569960	178570080	TTN_7273_327_179	2	-	good	GGACAAGATGCCATAAGCGTCTGATTGGAGAGTTGCGCCTGAGAGTAACTGGACTCATAGAAAATCACGATTATGAGTTCAGAGTTTCTGCTGAGAATGCTGCTGGACTTAGTGAACCAA	120
chr2	178570200	178570320	TTN_7273_327_183	2	-	good	AAGGCAATGAATATACTTTCCGTATAATGGCAGTAAACAAATATGGTGTTGGTGAACCTCTTGAATCTGAGCCAGTAGTTGCCAAGAATCCATTTGTAGTACCAGATGCACCAAAAGCTC	120
chr2	178570260	178570380	TTN_7273_327_184	2	-	good	TTTGGACTGTGGTTGATGCCAATGTGCAGACTCTCAGCTGCAAGGTTACTAAGCTTCTTGAAGGCAATGAATATACTTTCCGTATAATGGCAGTAAACAAATATGGTGTTGGTGAACCTC	120
chr2	178570440	178570560	TTN_7273_327_187	2	-	good	GAGAAAGATCAGTTACTGTGAATGTCAAGGTTCTTGACAGACCAGGGCCACCTGAAGGACCTGTTGTTATCTCAGGAGTTACAGCAGAAAAATGCACACTAGCTTGGAAACCCCCACTTC	120
chr2	178570740	178570860	TTN_7273_327_192	2	-	good	GTGAGCCTTCAGAAAGCACAGGAGCAATAACAGCTAGAGATGAGGTAGATCCACCACGAATAAGTATGGATCCAAAATACAAAGACACAATCGTGGTTCATGCTGGTGAATCATTCAAGG	120
chr2	178570920	178571040	TTN_7273_327_195	2	-	good	CCTATGACGGTGGAAGCAAGATCACTGGTTATATTGTTGAGAAGAAAGAATTACCTGAGGGCCGTTGGATGAAAGCCAGTTTTACAAATATTATTGACACTCATTTTGAAGTAACTGGCC	120
chr2	178570980	178571100	TTN_7273_327_196	2	-	good	GACGGCCAGAGGCAATCATTGTCACAAGGAATTCTGTGACTCTTCAGTGGAAGAAACCCACCTATGACGGTGGAAGCAAGATCACTGGTTATATTGTTGAGAAGAAAGAATTACCTGAGG	120
chr2	178571040	178571160	TTN_7273_327_197	2	-	good	TTGGCAAGCCGAGTAAAGTATCAGAATGTTATGTGGCTCGTGACCCATGTGATCCACCAGGACGGCCAGAGGCAATCATTGTCACAAGGAATTCTGTGACTCTTCAGTGGAAGAAACCCA	120
chr2	178571220	178571340	TTN_7273_327_200	2	-	good	AGCCAATCAGTGATGGAGGAAGTAGAGTCATTGGCTATCATCTAGAACGCAAGGAAAGAAATAGCATCCTCTGGGTTAAGTTGAATAAAACACCTATTCCTCAAACCAAGTTTAAGACAA	120
chr2	178571460	178571580	TTN_7273_327_204	2	-	good	CTTCCACAACCACCTGGCAAATTGTATCAGCTACAGTTGCAAGGACAACAATAAAGGCTTGCAGACTGAAGACTGGATGTGAATATCAGTTTAGAATTGCAGCTGAAAACAGATATGGGA	120
chr2	178572360	178572480	TTN_7273_327_219	2	-	good	TCAAGAACTATATTGTTGAAAAGCGGGAATCAACAAGAAAAGCATATTCAACTGTTGCAACAAACTGCCACAAGACTTCCTGGAAGGTAGACCAGCTTCAAGAAGGCTGTAGCTACTATT	120
chr2	178572420	178572540	TTN_7273_327_220	2	-	good	TCACTAAGACATCTGTCACACTCACATGGGACCCACCTCTCCTTGATGGAGGTTCAAAAATCAAGAACTATATTGTTGAAAAGCGGGAATCAACAAGAAAAGCATATTCAACTGTTGCAA	120
chr2	178573440	178573560	TTN_7273_327_237	2	-	good	ATGAATACATATTCCGTGTCATGGCTGTAAATAAATATGGAGTGGGAGAGCCACTGGAATCAGAGCCTGTGCTTGCAGTGAATCCTTATGGACCCCCTGATCCGCCCAAAAACCCTGAAG	120
chr2	178573500	178573620	TTN_7273_327_238	2	-	good	CAAATGTAGCCTCAGAAGTCCAAGTAACAAAGCTAAAGGTCACTAAACTCTTGAAAGGCAATGAATACATATTCCGTGTCATGGCTGTAAATAAATATGGAGTGGGAGAGCCACTGGAAT	120
chr2	178573680	178573800	TTN_7273_327_241	2	-	good	CTAAACACATTTTCAATGTCAAAGTTCTTGACAGACCAGGCCCACCTGAAGGACCTTTGGCTGTAACTGAAGTGACATCAGAAAAGTGTGTACTATCATGGTTCCCTCCACTGGATGATG	120
chr2	178599163	178599283	TTN_7273_291_2	2	-	good	GTGAACCTAAGGAGTGCACGTACACGATTCCCAAATTGCTAGAAGGCCATGAATATGTATTCCGAATCATGGCCCAGAATAAATATGGCATTGGAGAACCTCTTGACAGTGAACCTGAAA	120
chr2	178599211	178599331	TTN_7273_291_3	2	-	good	TAATTGAGAAAAGAGAAGCTAACAGGAAGACATGGGTCCATGTCTCCAGTGAACCTAAGGAGTGCACGTACACGATTCCCAAATTGCTAGAAGGCCATGAATATGTATTCCGAATCATGG	120
chr2	178599259	178599379	TTN_7273_291_4	2	-	good	CTTGGTTTCCACCTAAAGATGATGGTGGGTCTAAGATTACAAACTATGTAATTGAGAAAAGAGAAGCTAACAGGAAGACATGGGTCCATGTCTCCAGTGAACCTAAGGAGTGCACGTACA	120
chr2	178620904	178621024	TTN_7273_248_5	2	-	good	CATACTATAAAGTCTTGTCGGTTGCTTTCAGAAAAACTCAGGATCGTAGTTCCTCTTAAGGACACCCGGGTGAAGGAACAACAGGAAGTTGTCTTCAACTGTGAAGTCAATACTGAAGGT	120
chr2	178650742	178650862	TTN_7273_210_2	2	-	good	TAAGAAAAATGAATTAATATCTTTAAAGTGCCAGAAGTGCCAAAGAAACCTGTCTTGGAAGAGAAACCAGCTGTTCCTGTTCCAGAAAGAGCGGAGTCTCCTCCCCCAGAAGGTACACGT	120
chr2	178651424	178651544	TTN_7273_208_1	2	-	good	TTTTATAGTGCCCGAGGTGCCCAAGGAGGTTGTTCCTGAAAAGAAGGTGCCTCTGGTGGTTCCCAAAAAGCCAGAAGCCCCACCTGCTAAAGGTATATGTGGCTGTCCACTGTTTGATGG	120
chr2	178664625	178664745	TTN_7273_168_1	2	-	good	TCTTAAAGTGCCTGAAGCTCTCCAAGAAATTGTCCCTGAAAAGAAAACGCTTGTGGTTCCTCTCAGAAAGCCTGAAGTCCTTCCTGATGAAGGTATATCTTGCTGGAAGCTTAGAGGGGT	120
chr2	178669583	178669703	TTN_7273_159_2	2	-	good	AAAATAAGATAAATAAATATCTTTAAAGCACCCGAAGTACCCAAGAAAATTGTCCCAGAAGAAAAAGTTCGTGAAGCTGTTCTGAAAAAGCCTGAAGTTCCACCAGCTAAAGGTATACAG	120
chr2	178670186	178670306	TTN_7273_158_1	2	-	good	TATCTTTAAAGTACCGGAGGTGCCTAAGAAAATTGTGGTAGAAGAAAAAGTACGTGTTCCTGAAGAGCCCAGAGTTCCACCAACTAAAGGTAACTGGCTTTTCTCATTCATCATTAATAT	120
chr2	178670206	178670326	TTN_7273_158_2	2	-	good	ATAAAAGAAATTATTACTATTATCTTTAAAGTACCGGAGGTGCCTAAGAAAATTGTGGTAGAAGAAAAAGTACGTGTTCCTGAAGAGCCCAGAGTTCCACCAACTAAAGGTAACTGGCTT	120
chr2	178677174	178677294	TTN_7273_148_1	2	-	good	TTTTAAGTGCCTGAAGTGCCAAAGAAACCTGTACCAGAGAAGAAAGTCCCTGTTCCCGCCCCTAAAAAAGTGGAACCTCCACCACCACCCAAAGGTACACCTCCCCAAAGTGAATACACA	120
chr2	178678096	178678216	TTN_7273_146_1	2	-	good	CTTTAAAGTGCCAGAGGTGCCCAAGAAGCTCATCCCAGAAGAAAAGAAACCAACACCTGTTCCGAAAAAAGTGGAAGCACCACCACCCAAAGGTACATTAATCTGTAACAGAGCCATGGT	120
chr2	178678116	178678236	TTN_7273_146_2	2	-	good	TTCCTAAATATAAATAATATCTTTAAAGTGCCAGAGGTGCCCAAGAAGCTCATCCCAGAAGAAAAGAAACCAACACCTGTTCCGAAAAAAGTGGAAGCACCACCACCCAAAGGTACATTA	120
chr2	178684877	178684997	TTN_7273_131_1	2	-	good	TTCTAAAGTTCCTGAAGCACCTAAGAAAATTGTGCCAGAAAAGAAAGTTCCTGCTCCAGTTCCTAAAAAGGAAAAGGTGCCCCCACCTAAAGGTATATTGGATTTTATTTTATTCTCAAG	120
chr2	178684897	178685017	TTN_7273_131_2	2	-	good	CATATTCTTAAACCTAATCTTTCTAAAGTTCCTGAAGCACCTAAGAAAATTGTGCCAGAAAAGAAAGTTCCTGCTCCAGTTCCTAAAAAGGAAAAGGTGCCCCCACCTAAAGGTATATTG	120
chr2	178712721	178712841	TTN_7273_95_2	2	-	good	GGTGACAGATGCAACGTGTCTTTGGAGGATTCAGTTGCTGAACTGGAGTTGTTCGATGTAGATACATCACAAAGTGGAGAATATACTTGCATAGTTAGCAATGAAGCTGGCAAGGCTTCT	120
chr2	178712776	178712896	TTN_7273_95_3	2	-	good	AGGAACACCTCCTTTCAGTGTTAGCTGGTTCAAAGGTAGCAGTGAACTAGTACCAGGTGACAGATGCAACGTGTCTTTGGAGGATTCAGTTGCTGAACTGGAGTTGTTCGATGTAGATAC	120
chr2	178715010	178715130	TTN_7273_91_2	2	-	good	GGCAAGAAGTACAAGATAATGTCTGAGAACTTCCTAACCAGTATCCACATCCTGAATGTCGATGCTGCAGACATTGGGGAATATCAGTGTAAAGCCACAAATGATGTGGGAAGCGACACT	120
chr2	178717606	178717726	TTN_7273_88_3	2	-	good	TCAATGGCTCAGAACCTCTTCAAGTGTCTTGGTACAAGGATGGGGTTCTTTTGAAAGATGATGCTAATTTGCAGACATCTTTTGTTCATAATGTAGCAACTCTTCAGATTTTACAAACTG	120
chr2	178718719	178718839	TTN_7273_85_2	2	-	good	GGGGAGTCATGCAACATCTCTCTGGAAGATTTTGTCACAGAACTGGAGTTGTTTGAGGTGCAGCCATTAGAAAGTGGAGACTATTCTTGCCTCGTTACAAATGATGCTGGCAGTGCTTCC	120
chr2	178718774	178718894	TTN_7273_85_3	2	-	good	AGGCACCCCTCCTTTCAAGGTCAAGTGGTTTAAAGGCAGCAGGGAACTGGTGCCTGGGGAGTCATGCAACATCTCTCTGGAAGATTTTGTCACAGAACTGGAGTTGTTTGAGGTGCAGCC	120
chr2	178720409	178720529	TTN_7273_81_2	2	-	good	AGCAAGAAATTTAAAATCACTTCAAAACATTTTGATACAAGTCTTCATATCCTTAATCTTGAAGCCTCCGATGTCGGGGAATATCACTGCAAAGCTACTAATGAGGTGGGAAGTGACACG	120
chr2	178721002	178721122	TTN_7273_80_3	2	-	good	AGTGGCTCCCCAGAAATCAAAGTTTCATGGTTCCGAAATGACAGCGAACTTCATGAAAGTTGGAAATACAACATGTCATTCATTAATTCTGTGGCATTGCTTACGATCAATGAAGCTAGT	120
chr2	178721058	178721178	TTN_7273_80_4	2	-	good	TAGAAGCTTCAAAAGTTGCAAAGCAGGGAGAATCCATTCAACTGGAATGTAAAATAAGTGGCTCCCCAGAAATCAAAGTTTCATGGTTCCGAAATGACAGCGAACTTCATGAAAGTTGGA	120
chr2	178722342	178722462	TTN_7273_78_3	2	-	good	TAAATGGCTCTGCACCCATCCAAGTGTGCTGGTATAGAGATGGAGTACTTTTAAGAGACGATGAAAATCTACAGACTTCATTTGTAGATAATGTGGCAACTTTAAAAATTTTGCAAACTG	120
chr2	178727171	178727291	TTN_7273_70_3	2	-	good	GCTGGATCCCCAGAAATCAGAGTTGTGTGGTTCCGAAATGAACATGAACTTCCAGCCAGTGATAAGTACAGAATGACTTTCATTGACTCAGTGGCCGTCATACAGATGAACAATCTCAGT	120
chr2	178727227	178727347	TTN_7273_70_4	2	-	good	TAGAAGCCTCCAAAATTGTGAAAGCAGGTGACTCTTCACGACTTGAATGCAAGATAGCTGGATCCCCAGAAATCAGAGTTGTGTGGTTCCGAAATGAACATGAACTTCCAGCCAGTGATA	120
chr20	44885682	44885802	YWHAB_7529_1_3	2	+	good	GAGCGGAAGTGGCGATCGGAGCGGAAGTGGAGCTACCGCCACCGCCGCCGCCGATTCCGGAGCCGGGGTAGTCGCCGCCGCCGCCGCCGCTGCAGCCACTGCAGGCACCGCTGCCGCCGC	120
chr20	44907191	44907311	YWHAB_7529_8_15	2	+	good	GGAATCTACTTTCATTGTTAACACTGAGCTAAAGAAAAAAAGCCGTGTGTTTTATGAATGACCTTATCTGTTTCCTGGATAATACCTTTAAGAATAATGTCCTGAGTCAGGCGTGGTGGT	120
chr20	44907431	44907551	YWHAB_7529_8_19	2	+	good	CATAGCGAGACCTCATCTCCAAAAAAGAAAACAAAAAACAAAAAAAGGAATGATGTTCTGTAGAGATGGCCTTTCACTTGAGGAGTACTCAGTTTTCAGGTTCTTCCTAGCTCGGGGCTT	120
chr20	44907491	44907611	YWHAB_7529_8_20	2	+	good	TAGAGATGGCCTTTCACTTGAGGAGTACTCAGTTTTCAGGTTCTTCCTAGCTCGGGGCTTTTAAATTTTGAAATCTAAACATTCTTTCCCACCATCCTTTTTGACTGTTGACCTTGGTTT	120
chr20	44907551	44907671	YWHAB_7529_8_21	2	+	good	TTAAATTTTGAAATCTAAACATTCTTTCCCACCATCCTTTTTGACTGTTGACCTTGGTTTTCTCTTCTAAGTTTCTGTCCCTCTGCTTCCTTACTTTTTTTCCTTTTTGAATTCTATCTT	120
chr20	44907611	44907731	YWHAB_7529_8_22	2	+	good	TCTCTTCTAAGTTTCTGTCCCTCTGCTTCCTTACTTTTTTTCCTTTTTGAATTCTATCTTTATCTGTCTTTTGTTCACTTTTTAATGCTATATATGGGCAGGGGTGAGAGACATTACTGA	120
chr20	44907971	44908091	YWHAB_7529_8_28	2	+	good	AGGAGACCCTATATTCAGGGAAGTTGCGTGAACACTGCAGTGGGGAGAATTGAGAATAGTCAGGCCTATCAGTCTCACAGAATCACCCCTCTACCTTTGATATTCCACTTAGCTGTAGAG	120
chr20	44908091	44908211	YWHAB_7529_8_30	2	+	good	TCCATCTGTTTGTCCATCTGCTGAAATGAGAAAAGAAAAATTTATGCACTGATTTAAAACAAACCAAAAAAAAAGAAAAAAACAAAAAAAAAAATCCCTCCTTTCTAGCTGAACAAAAAT	120
chr20	44908151	44908271	YWHAB_7529_8_31	2	+	good	AAACCAAAAAAAAAGAAAAAAACAAAAAAAAAAATCCCTCCTTTCTAGCTGAACAAAAATGTGCAGTTAATACTTGGCGCTTGAAAATGCAGTAGTGAATGTGGAACCAAGCCTGTCTGT	120
chr20	13714291	13714411	ESF1_51575_14_1	2	-	good	GATGGAAGTCAAGAACTTTTTGTTGTTTAGTCATGTTAAGTATAGTTTATGAAATTAACTTGTAAATAAAAGTGTAAAATATTTTCATTATTTTGTATAGCACTGATTTATTCCATTTTA	120
chr20	13714347	13714467	ESF1_51575_14_2	2	-	good	AAGCAGGAGGCATGTTTAAATAACTATTAAAATAATTTATTTTTCTAGCCATAAAGGATGGAAGTCAAGAACTTTTTGTTGTTTAGTCATGTTAAGTATAGTTTATGAAATTAACTTGTA	120
chr20	13714403	13714523	ESF1_51575_14_3	2	-	good	GTAAATGTTAGGGATAATTTGAAAAATATATATATTTAATACATTAATTTCTCTGGAAGCAGGAGGCATGTTTAAATAACTATTAAAATAATTTATTTTTCTAGCCATAAAGGATGGAAG	120
chr20	13714459	13714579	ESF1_51575_14_4	2	-	good	TTAAAAGGCTGTTTACAATTCTGTGTAAAAATAGAGCAGTATCTACTCAAGTTTGTGTAAATGTTAGGGATAATTTGAAAAATATATATATTTAATACATTAATTTCTCTGGAAGCAGGA	120
chr20	13714515	13714635	ESF1_51575_14_5	2	-	good	AAATTTTTATATTTTACAATGTTCAGTTCTAACTAGTGGAAAGTTACTCTAGCTTTTTAAAAGGCTGTTTACAATTCTGTGTAAAAATAGAGCAGTATCTACTCAAGTTTGTGTAAATGT	120
chr20	13714571	13714691	ESF1_51575_14_6	2	-	good	ATTGTATATTCCTACAGATCAGTCATAATTAAATTACCTGCATTATAGGGTTTATAAAATTTTTATATTTTACAATGTTCAGTTCTAACTAGTGGAAAGTTACTCTAGCTTTTTAAAAGG	120
chr20	13714627	13714747	ESF1_51575_14_7	2	-	good	GTAAAATTTTTCTCCATAAATAATTGTACTTAATTGTGGATGACTGACAAATTTTTATTGTATATTCCTACAGATCAGTCATAATTAAATTACCTGCATTATAGGGTTTATAAAATTTTT	120
chr20	13714683	13714803	ESF1_51575_14_8	2	-	good	TTATTGGGAACAAAGCTATCTTTCAAGAACATGAATAAAATCTTTTTCTGGACATAGTAAAATTTTTCTCCATAAATAATTGTACTTAATTGTGGATGACTGACAAATTTTTATTGTATA	120
chr20	13714739	13714859	ESF1_51575_14_9	2	-	good	TTTTTGAACTGAATACATCTTTTCCTAAAATGTACAAAAATAATAGGAGGGAATATTTATTGGGAACAAAGCTATCTTTCAAGAACATGAATAAAATCTTTTTCTGGACATAGTAAAATT	120
chr20	13714795	13714915	ESF1_51575_14_10	2	-	good	ACAGAGCAGTTTCAAGCAAGAAAAAAGCAAAAAGTCAAATAACTGGATGTTACTTATTTTTGAACTGAATACATCTTTTCCTAAAATGTACAAAAATAATAGGAGGGAATATTTATTGGG	120
chr20	13714851	13714971	ESF1_51575_14_11	2	-	good	AAAGGAAGTCCATTGATCCTGCTTTGTCAATGTTGATTAAATCTATAAAAACCAAAACAGAGCAGTTTCAAGCAAGAAAAAAGCAAAAAGTCAAATAACTGGATGTTACTTATTTTTGAA	120
chr20	13714907	13715027	ESF1_51575_14_12	2	-	good	ACAAGAACTTACTCAGGCAATAAAGAAAAAAGAGAGTGAGATTGAAAAGGAATCACAAAGGAAGTCCATTGATCCTGCTTTGTCAATGTTGATTAAATCTATAAAAACCAAAACAGAGCA	120
chr20	13714963	13715083	ESF1_51575_14_13	2	-	good	ACAAAAGCTATGGAAAAAATCCTTGAGGAGAAGGCCCGGCAAAGAGAACGGAAAGAACAAGAACTTACTCAGGCAATAAAGAAAAAAGAGAGTGAGATTGAAAAGGAATCACAAAGGAAG	120
chr20	13715019	13715139	ESF1_51575_14_14	2	-	good	CAATGTACACTTCCCACTTGTTCAATTTGGACCCCTCAGATCCCAATTTCAAGAAAACAAAAGCTATGGAAAAAATCCTTGAGGAGAAGGCCCGGCAAAGAGAACGGAAAGAACAAGAAC	120
chr20	13715075	13715195	ESF1_51575_14_15	2	-	good	TTAATTTTTTTTTTTTTTGGATTTGCAGGTAAATGTTAACGATGCACGGTTTCAGGCAATGTACACTTCCCACTTGTTCAATTTGGACCCCTCAGATCCCAATTTCAAGAAAACAAAAGC	120
chr20	13717337	13717457	ESF1_51575_13_1	2	-	good	TACAACAAGATTGTGGAGCACCAGAATCTGAGCAAAAAGAAGAAAAAGCAGCTCATGAAAAAGAAGGAATTAATAGAGGATGACTTTGAGGTAACCATAGACACCAGGCATAGCCTCTTA	120
chr20	13717381	13717501	ESF1_51575_13_2	2	-	good	TGCTTATGATGGATGAGGACGAGGACAGTAAGAAACACTTCAATTACAACAAGATTGTGGAGCACCAGAATCTGAGCAAAAAGAAGAAAAAGCAGCTCATGAAAAAGAAGGAATTAATAG	120
chr20	13717425	13717545	ESF1_51575_13_3	2	-	good	GTACATTTGAACTTTTTTTTGCTCTCTACAGGCTGAAATGGCTTTGCTTATGATGGATGAGGACGAGGACAGTAAGAAACACTTCAATTACAACAAGATTGTGGAGCACCAGAATCTGAG	120
chr20	13718896	13719016	ESF1_51575_12_2	2	-	good	TTTACCACTCTTATGTTGGTTTGTTGTGCCAGGTATAAATAAAAAATCGGTAAAATCTGCAAAAGATGGCACATCTCCAGAAGAAGAAATTGAAATAGAAAGACAAAAGGTAAAATACGA	120
chr20	13728351	13728471	ESF1_51575_11_1	2	-	good	TTTAAGGCTCTTGCTGAAGAGGCCAGTGAAGAGGAACTTCCCTCTGATGTTGATTTGAATGACCCATACTTTGCTGAAGAAGTTAAACAAATAGGTAAGCCAGCTCATATCTGTAGTTTT	120
chr20	13728371	13728491	ESF1_51575_11_2	2	-	good	TTGTATTTTTATATTCAACTTTTAAGGCTCTTGCTGAAGAGGCCAGTGAAGAGGAACTTCCCTCTGATGTTGATTTGAATGACCCATACTTTGCTGAAGAAGTTAAACAAATAGGTAAGC	120
chr20	13733711	13733831	ESF1_51575_10_1	2	-	good	AGTGCAGAAGAGATGGTCAAAAACAAATTGGAAGGAAAGGATAAACTGACCCCTTGGGAACAATTTTTAGAGAAGAAGAAAGAGAAAAAAAGACTGAAAAGGAAACAGAAGGTATCATTG	120
chr20	13733731	13733851	ESF1_51575_10_2	2	-	good	TTTCCTCAGGTCTTAAAGAAAGTGCAGAAGAGATGGTCAAAAACAAATTGGAAGGAAAGGATAAACTGACCCCTTGGGAACAATTTTTAGAGAAGAAGAAAGAGAAAAAAAGACTGAAAA	120
chr20	13759661	13759781	ESF1_51575_9_1	2	-	good	CTAAATACAGGCAGCTCTTGCAGGTTATTCAAGAAAAAGAAAAGAAAGGCAAAGAAAATGATATGGAAATGGAAATTAAATGGGTTCCAGGTAAGAATTAGATACTAAATGTTTTCTCTT	120
chr20	13759712	13759832	ESF1_51575_9_2	2	-	good	AAGAAGATGGGAAAACAAAGAAAAGTCAGAAGGATGATGAAGAACAAATTGCTAAATACAGGCAGCTCTTGCAGGTTATTCAAGAAAAAGAAAAGAAAGGCAAAGAAAATGATATGGAAA	120
chr20	13759763	13759883	ESF1_51575_9_3	2	-	good	TGTGTATTAAGTGAATTTTTTTTTCATTAGGTGATGATGGAGTCAATGTAGAAGAAGATGGGAAAACAAAGAAAAGTCAGAAGGATGATGAAGAACAAATTGCTAAATACAGGCAGCTCT	120
chr20	13766746	13766866	ESF1_51575_8_1	2	-	good	TTAAAAAGGAAGAGCTTTTGGACATGGATTTTCAAGCCTACTTAGCTTCCTCTAGTGAAGATGAAGAGGAGATAGAAGAGGAGCTACAAGGTATTGTTAATCTTTCAGTGACCATTAATG	120
chr20	13766790	13766910	ESF1_51575_8_2	2	-	good	GGATGAGACTGATCATGAAAGAATTACAATGCTCAACAGGAAGTTTAAAAAGGAAGAGCTTTTGGACATGGATTTTCAAGCCTACTTAGCTTCCTCTAGTGAAGATGAAGAGGAGATAGA	120
chr20	13766834	13766954	ESF1_51575_8_3	2	-	good	GTGTTATTTTTTCTTATTTGTTGGTGAAAGGTGGAAATCACTTGGGATGAGACTGATCATGAAAGAATTACAATGCTCAACAGGAAGTTTAAAAAGGAAGAGCTTTTGGACATGGATTTT	120
chr20	13769894	13770014	ESF1_51575_7_1	2	-	good	CCAGATGATATTACTTTTGATGATGAGCCTAAGGATGTAGCCTCAGAAGTGAATTTAACAGCATATAAACCAAAATATTTCACTTCTGCTGCAATGGGAACATCAACGGTATTTCTTTAC	120
chr20	13769914	13770034	ESF1_51575_7_2	2	-	good	CTTTACTTCTTAGGTTTATACCAGATGATATTACTTTTGATGATGAGCCTAAGGATGTAGCCTCAGAAGTGAATTTAACAGCATATAAACCAAAATATTTCACTTCTGCTGCAATGGGAA	120
chr20	13771300	13771420	ESF1_51575_6_1	2	-	good	AGACTGTGATTCTCCGGAAACAGCTAGTAAAATTTATGAGGATTGTGATGGCCTGGAATTTGAAAGTAGTTGTTCTTTCATAGATCTAAGGTAATCCAGTGTATGTATTACCAATTTAAT	120
chr20	13771346	13771466	ESF1_51575_6_2	2	-	good	TGAGAGATTATCAATTCAAACGACTGAAGTACTATTATGCAGTAGTAGACTGTGATTCTCCGGAAACAGCTAGTAAAATTTATGAGGATTGTGATGGCCTGGAATTTGAAAGTAGTTGTT	120
chr20	13771392	13771512	ESF1_51575_6_3	2	-	good	GTATGCTTAATAAGTTTTTCCCACTTTAGGACGTCTAGAGAAAAATTGAGAGATTATCAATTCAAACGACTGAAGTACTATTATGCAGTAGTAGACTGTGATTCTCCGGAAACAGCTAGT	120
chr20	13772495	13772615	ESF1_51575_5_1	2	-	good	ATATATCCTTCAGAATTTGGAAAGGAGAGGATGAAGGAAGAGCAAGTTCAAGGACCAGTAGAGCTATTAAGTATTCCTGAAGATGCCCCAGAAAAAGACTGGTATTAAATCACTATAGAA	120
chr20	13772515	13772635	ESF1_51575_5_2	2	-	good	TCCTATTTTTTTCTGTTTAGATATATCCTTCAGAATTTGGAAAGGAGAGGATGAAGGAAGAGCAAGTTCAAGGACCAGTAGAGCTATTAAGTATTCCTGAAGATGCCCCAGAAAAAGACT	120
chr20	13775143	13775263	ESF1_51575_4_1	2	-	good	GTCGATTAGCAGTTTGTAACATGGACTGGGATAGATTAAAGGCAAAAGATTTGCTGGCTCTGTTCAATTCATTTAAACCCAAAGGAGGTGTAATATTTTCCGTCAAGGTGAGAATTGATT	120
chr20	13775163	13775283	ESF1_51575_4_2	2	-	good	TCTCATTTCTCAGATTACACGTCGATTAGCAGTTTGTAACATGGACTGGGATAGATTAAAGGCAAAAGATTTGCTGGCTCTGTTCAATTCATTTAAACCCAAAGGAGGTGTAATATTTTC	120
chr20	13775842	13775962	ESF1_51575_3_1	2	-	good	GAAGATGATACGGCAGATTTGTTTCCAGAAGAATCTGGTTTTGAGCATGCTTGGAGAGAATTAGATAAAGATGCTCCTCGTGCTGATGAGGTAACCTTTTGAATAAACAAGATTATTTGT	120
chr20	13775898	13776018	ESF1_51575_3_2	2	-	good	ACAGTGGCCCTGATCTTGCAAGGGGTAAAGGAAATATAGAAACTAGTTCTGAAGATGAAGATGATACGGCAGATTTGTTTCCAGAAGAATCTGGTTTTGAGCATGCTTGGAGAGAATTAG	120
chr20	13775954	13776074	ESF1_51575_3_3	2	-	good	GGATGAAGATGAAGAGGAGGATGAAGATGAGGATAGTGAGGATGATGATAAAAGTGACAGTGGCCCTGATCTTGCAAGGGGTAAAGGAAATATAGAAACTAGTTCTGAAGATGAAGATGA	120
chr20	13776066	13776186	ESF1_51575_3_5	2	-	good	AAGATTCAGAAAGCGTTAGTGAAATAGGAAGTGATGAGGAATCTGAAAATGAAATTACAAGTGTTGGTAGAGCTTCAGGTGATGACGATGGAAGTGAAGATGATGAAGAGGAGGATGAAG	120
chr20	13776122	13776242	ESF1_51575_3_6	2	-	good	TGATGGTTATGAAAACTCAACAGATGGTGAAATGTGTGACAAAGATGCTCTGGAGGAAGATTCAGAAAGCGTTAGTGAAATAGGAAGTGATGAGGAATCTGAAAATGAAATTACAAGTGT	120
chr20	13776178	13776298	ESF1_51575_3_7	2	-	good	AATTTCTTTCCCCTTTAACATTTTGCAGTGGTTCAACTCATAATGACAAGAGACAGTGATGGTTATGAAAACTCAACAGATGGTGAAATGTGTGACAAAGATGCTCTGGAGGAAGATTCA	120
chr20	13782473	13782593	ESF1_51575_2_1	2	-	good	AAAAACAAAGGACATTAGACTCAGGCACCTCTGAAATTGTGAAATCTCCCAGAATCGAGTGTTCTAAGACAAGAAGAGAAATGCAATCAGGTAGGTTGGAAAAAATTAGAGATTCTTGGG	120
chr20	13782529	13782649	ESF1_51575_2_2	2	-	good	AAATAAGAAAGAGAAAAAAAACATTGTTCAACATACTACAGACTCTTCTCTCGAAGAAAAACAAAGGACATTAGACTCAGGCACCTCTGAAATTGTGAAATCTCCCAGAATCGAGTGTTC	120
chr20	13782585	13782705	ESF1_51575_2_3	2	-	good	TTTAAGATAGATTCAAACATAAGTCCGAAGAAGGATAGCAAAGAATTTACACAAAAAAATAAGAAAGAGAAAAAAAACATTGTTCAACATACTACAGACTCTTCTCTCGAAGAAAAACAA	120
chr20	13782921	13783041	ESF1_51575_2_9	2	-	good	ATTGACAAGAGATTTCGAGCCATGTTTCATGACAAGAAGTTCAAGTTGAACTATGCCGTGGATAAAAGAGGGCGCCCCATTAGCCATAGCACTACAGAGGATTTGAAGCGTTTTTACGAC	120
chr20	13783089	13783209	ESF1_51575_2_12	2	-	good	ATTAAAACATTTGTTTTATTTTTCAGTATTTGTTTTCTTCAAGCATTTGGTCGAGATTAAGAATTAAAAATGTCATCCAAACAAGAAATAATGAGTGACCAGCGGTTTAGACGGGTTGCA	120
chr21	32793222	32793342	C21ORF62_56245_4_44	2	-	good	TGTTTCATTTTGTGAAATTGCTTGGAATTCCCCTAAGTAGAGAATAATCAATTTCAGAGGTTTGGGGACTATGAGTTTTATAAAATGGTCGGGCACAGTGGCTCACACCTGTAATCCCAG	120
chr22	16601857	16601977	TPTEP1_TranscriptTargets_1	2	+	good	CGCTCCCCGCCCGGCCCCTGCGCGCGTGCGTGTCCTGCTCGCTCCATGTTGCCGCCTCTCCCGGTACCTGCTGCTGCTCCCGGGGCTTCGGGAAATGCGAGAGTCTGAGCCGGGGAGGAG	120
chr22	16601911	16602031	TPTEP1_TranscriptTargets_2	2	+	good	CCTCTCCCGGTACCTGCTGCTGCTCCCGGGGCTTCGGGAAATGCGAGAGTCTGAGCCGGGGAGGAGGAACCCGAGCAGCGGCGGCGGCGGCCGCGGCGGCGGGAGCCCCCCAAGAGGAGG	120
chr22	16601965	16602085	TPTEP1_TranscriptTargets_3	2	+	good	GCCGGGGAGGAGGAACCCGAGCAGCGGCGGCGGCGGCCGCGGCGGCGGGAGCCCCCCAAGAGGAGGACCGGGATCCATGTGTCTTTCCTGGTGACTAGGATGTCGTCGGAGGAGAACAAG	120
chr22	16602019	16602139	TPTEP1_TranscriptTargets_4	2	+	good	CCCAAGAGGAGGACCGGGATCCATGTGTCTTTCCTGGTGACTAGGATGTCGTCGGAGGAGAACAAGTGCGTGGAGCAGCCGCAGCCACCACCCCCCGAGGAGCCTGGAGCCCCGGCCCCG	120
chr22	16602073	16602193	TPTEP1_TranscriptTargets_5	2	+	good	GAGGAGAACAAGTGCGTGGAGCAGCCGCAGCCACCACCCCCCGAGGAGCCTGGAGCCCCGGCCCCGAGCCCCCCAGCCGCAGACAAAAGACCTCGGGGCCGGCCTCGCAAGGCGCTTCCC	120
chr22	16602127	16602247	TPTEP1_TranscriptTargets_6	2	+	good	GCCCCGGCCCCGAGCCCCCCAGCCGCAGACAAAAGACCTCGGGGCCGGCCTCGCAAGGCGCTTCCCCTTTCCAGAGAGCCAGAAAGAAGTAAGTTGAGTGCGAGGGAGCCAGGCCGGGAG	120
chr3	14670865	14670985	CCDC174_51244_11_1	2	+	good	TCTAATAACTTTCTTTCTTATTTTTACCAGAATTTTCCTTTGGATACTGGTCGAAGAGGCAGTCAGATCTCCGGGCTGAGAGAGATCCTGAGTTTGCCCCGCCGTCAGATTACTTTGTGG	120
chr3	14670924	14671044	CCDC174_51244_11_2	2	+	good	CAGTCAGATCTCCGGGCTGAGAGAGATCCTGAGTTTGCCCCGCCGTCAGATTACTTTGTGGGTCAGAAGAGAACTGGTTTTTCCAGCAGCCAGGCATGGAGCAGACCTGGGCCAGCACAG	120
chr3	14670983	14671103	CCDC174_51244_11_3	2	+	good	GGGTCAGAAGAGAACTGGTTTTTCCAGCAGCCAGGCATGGAGCAGACCTGGGCCAGCACAGAGTGACCCAGGGCAGTGCCCTGACCAGAGCCACGGACCTAGCCCTGAACATACGTCACC	120
chr3	14671042	14671162	CCDC174_51244_11_4	2	+	good	AGAGTGACCCAGGGCAGTGCCCTGACCAGAGCCACGGACCTAGCCCTGAACATACGTCACCCACTCCTGCCCCCGACAACCCACCACAAGCCCCCACAGTTACTTTCAAAACTCTGGATG	120
chr3	14671101	14671221	CCDC174_51244_11_5	2	+	good	CCCACTCCTGCCCCCGACAACCCACCACAAGCCCCCACAGTTACTTTCAAAACTCTGGATGACATGATTTCCTATTACAAACAAGTGACATGATCTTTCAAAGCACGCTGACTTGGGTTT	120
chr3	99794845	99794965	COL8A1_1295_8_12	2	+	good	TGGAAAGCCAGGCCAGGATGGGATCCCAGGCCAGCCAGGATTTCCAGGTGGCAAAGGGGAGCAAGGACTGCCAGGGCTACCAGGACCCCCAGGCCTTCCAGGGATTGGGAAACCAGGCTT	120
chr3	99795848	99795968	COL8A1_1295_8_29	2	+	good	ACAGGCATCTTCACCTGTGAGGTCCCTGGTGTCTACTACTTTGCATACCACGTTCACTGCAAGGGGGGCAACGTGTGGGTTGCTCTATTCAAGAACAACGAGCCCGTGATGTACACGTAC	120
chr3	99795907	99796027	COL8A1_1295_8_30	2	+	good	CAAGGGGGGCAACGTGTGGGTTGCTCTATTCAAGAACAACGAGCCCGTGATGTACACGTACGACGAGTACAAAAAGGGCTTCCTGGACCAGGCATCTGGGAGTGCAGTGCTGCTGCTCAG	120
chr3	123284605	123284725	ADCY5_111_25_40	2	-	good	CATGTACCAGGTGCTGGCTGCCAACACGTACCAGCTGGAGTGCCGGGGCGTGGTCAAGGTCAAGGGCAAAGGCGAGATGATGACCTACTTCCTCAATGGAGGGCCCCCGCTCAGTTAGCA	120
chr3	123289719	123289839	ADCY5_111_23_1	2	-	good	TCAAGGCACTGGCCGACTTTGCCATGAAGCTGATGGACCAGATGAAGTACATCAATGAGCACTCCTTCAACAACTTCCAGATGAAGATCGGTGAGTGGGGGCCCAGGGAGTGCTGAGCCC	120
chr3	123289815	123289935	ADCY5_111_23_3	2	-	good	TCCGGCAGCTGGAGAAGATCAAGACCATCGGCAGCACCTACATGGCTGCCTCCGGCCTCAACGACTCTACCTACGACAAGGTGGGCAAGACCCACATCAAGGCACTGGCCGACTTTGCCA	120
chr3	123291082	123291202	ADCY5_111_22_1	2	-	good	TTCTCCGAGTTCTACGTTGAGCTGGAGGCCAACAACGAGGGTGTCGAGTGCCTGCGGCTACTCAATGAGATCATCGCTGACTTTGATGAGGTGCACAGCGGGGCCTGGGTCAGGCTGTGT	120
chr3	123291133	123291253	ADCY5_111_22_2	2	-	good	TACTATCAGTCCTGTGAGTGTGTGGCGGTCATGTTCGCCTCCATCGCCAACTTCTCCGAGTTCTACGTTGAGCTGGAGGCCAACAACGAGGGTGTCGAGTGCCTGCGGCTACTCAATGAG	120
chr3	123291184	123291304	ADCY5_111_22_3	2	-	good	AAGGACGTGGCCGCTCACTTCCTGGCCCGCGAGCGGCGCAATGATGAGCTCTACTATCAGTCCTGTGAGTGTGTGGCGGTCATGTTCGCCTCCATCGCCAACTTCTCCGAGTTCTACGTT	120
chr3	123291235	123291355	ADCY5_111_22_4	2	-	good	ATGGAGGAGCTGCAGGCCTACAACCGGCGGCTGCTGCACAACATCCTGCCCAAGGACGTGGCCGCTCACTTCCTGGCCCGCGAGCGGCGCAATGATGAGCTCTACTATCAGTCCTGTGAG	120
chr3	123291286	123291406	ADCY5_111_22_5	2	-	good	TCTGGGTGACTTGCAGTCTTTTTCTCTCAGGCCACAGAGGAGAAAGAGGAGATGGAGGAGCTGCAGGCCTACAACCGGCGGCTGCTGCACAACATCCTGCCCAAGGACGTGGCCGCTCAC	120
chr3	123296080	123296200	ADCY5_111_21_1	2	-	good	AAGGTGGCATTGAAGGTGGTGACGCCCATCATCATCTCAGTCTTTGTGCTGGCCCTGTACCTGCACGCCCAGCAGGTGGAGTCCACTGCCCGCCTCGACTTCCTCTGGAAACTGCAGGTG	120
chr3	123296100	123296220	ADCY5_111_21_2	2	-	good	ACAGCCCTGAGCATGCAACCAAGGTGGCATTGAAGGTGGTGACGCCCATCATCATCTCAGTCTTTGTGCTGGCCCTGTACCTGCACGCCCAGCAGGTGGAGTCCACTGCCCGCCTCGACT	120
chr3	123327587	123327707	ADCY5_111_10_1	2	-	good	GTGGAGCCAGGCTGTGGGGGCGAGCGCAACGCCTACCTCAAGGAGCACAGTATCGAGACCTTCCTCATCCTGCGCTGCACCCAGAAGCGGGTCTGTGGGCTGGGGGCCGGGGGGCTGAGG	120
chr3	123327628	123327748	ADCY5_111_10_2	2	-	good	TCACCAAGGCTACACTCAACTACCTGAATGGGGACTACGAGGTGGAGCCAGGCTGTGGGGGCGAGCGCAACGCCTACCTCAAGGAGCACAGTATCGAGACCTTCCTCATCCTGCGCTGCA	120
chr3	123327669	123327789	ADCY5_111_10_3	2	-	good	CTCTCCACCCTGATCCCTGCCCCCCTGTAGACGCATCCACATCACCAAGGCTACACTCAACTACCTGAATGGGGACTACGAGGTGGAGCCAGGCTGTGGGGGCGAGCGCAACGCCTACCT	120
chr3	123347792	123347912	ADCY5_111_6_2	2	-	good	CCTCTGCAGGAACGGCTCCTGCTGTCTGTCCTTCCCCGTCATGTTGCCATGGAGATGAAAGCAGACATCAACGCCAAGCAGGAGGATATGATGTTCCATAAGATTTACATCCAGAAACAT	120
chr3	123352446	123352566	ADCY5_111_5_2	2	-	good	CTCATTTTCTCCTGCACCAACATCGTGGGTGTCTGCACCCACTATCCGGCTGAGGTCTCCCAGAGACAGGCTTTCCAGGAGACCCGAGAGTGCATCCAGGCGCGGCTCCACTCGCAGCGG	120
chr3	123447794	123447914	ADCY5_111_1_8	2	-	good	CGTTGCTGCAGATATTCCGCTCCAAGAAGTTCCCGTCGGACAAACTGGAGCGGCTGTACCAGCGCTACTTCTTCCGCCTGAACCAGAGCAGCCTCACCATGCTCATGGCCGTGCTGGTGC	120
chr3	167684138	167684258	PDCD10_11235_11_6	2	-	good	CTTTATCTGTAAATTTTAAAGTTTGACTGTATAAATTATCAGTCCCTCCTGAAGGGATCTAATCCAGGATGTTGAATGGGATTATTGCCATCTTACACCATATTTTTGTAAAATGTAGCT	120
chr3	167684191	167684311	PDCD10_11235_11_7	2	-	good	CTGAAAGTTGTATATGTTAAGAGATGTACTTCTCAGTGGCAGTATTGAACTGCCTTTATCTGTAAATTTTAAAGTTTGACTGTATAAATTATCAGTCCCTCCTGAAGGGATCTAATCCAG	120
chr3	167684244	167684364	PDCD10_11235_11_8	2	-	good	AACCGACTAATTCATCAAACCAACTTAATACTTCAGACCTTCAAAACTGTGGCCTGAAAGTTGTATATGTTAAGAGATGTACTTCTCAGTGGCAGTATTGAACTGCCTTTATCTGTAAAT	120
chr3	167687604	167687724	PDCD10_11235_9_2	2	-	good	TAGCTGATATTCTTTATTCTTTTCCCAACAGGGATATAGCTAGTGCAATAAAAGAACTTCTTGATACAGTGAATAATGTCTTCAAGAAATATCAATACCAGAACCGCAGGGTACGTTTAG	120
chr3	167695589	167695709	PDCD10_11235_8_1	2	-	good	ACGACCAGAGCCAGAATTCCAAGACCTAAACGAAAAGGCACGAGCACTTAAACAAATTCTCAGTAAGATCCCAGATGAGATCAATGACAGAGTGAGGTTTCTGCAGACAATCAAGTAAGC	120
chr3	167695609	167695729	PDCD10_11235_8_2	2	-	good	TTATCAGAGTATATGATTGAACGACCAGAGCCAGAATTCCAAGACCTAAACGAAAAGGCACGAGCACTTAAACAAATTCTCAGTAAGATCCCAGATGAGATCAATGACAGAGTGAGGTTT	120
chr3	167720031	167720151	PDCD10_11235_5_1	2	-	good	ATGACAATGGAAGAGATGAAGAATGAAGCTGAGACCACATCCATGGTTTCTATGCCCCTCTATGCAGTCATGTATCCTGTGTTTAATGAGGTGAGTTGGGTAAACATGTTCTTGCATGAA	120
chr3	167720082	167720202	PDCD10_11235_5_2	2	-	good	CCTCTGCATTTTAGCACTGCTTTTTCAACTGTAGTTGGCTTTTGAATGAGGATGACAATGGAAGAGATGAAGAATGAAGCTGAGACCACATCCATGGTTTCTATGCCCCTCTATGCAGTC	120
chr3	167720133	167720253	PDCD10_11235_5_3	2	-	good	CAATTCTTTTATCACCAAAAAAGAGAAGAAATATTGCAGTGAATGAAGATTCCTCTGCATTTTAGCACTGCTTTTTCAACTGTAGTTGGCTTTTGAATGAGGATGACAATGGAAGAGATG	120
chr3	167734769	167734889	PDCD10_11235_1_4	2	-	good	TCCTTCCGGCGTCGCCGGAGTGAATTGATCCGGGAGTTGAAGAGGGCTGCAAGGTGGGAAGTGAAGTCAGTGCCTCAGTTGCTGGTAAGGTGTAGCTGTTCTGTCCCAGTCCCCGTAGCT	120
chr4	8587141	8587261	GPR78_27201_3_3	2	+	good	CCGTTCACGTACTCTCTGCTCCGCCGGCCGTTCCGCCAAGTCCTGGCCGGCATGGTGCACCGGCTGCTGAAGAGAACCCCGCGCCCAGCATCCACCCATGACAGCTCTCTGGATGTGGCC	120
chr4	8587200	8587320	GPR78_27201_3_4	2	+	good	CCGGCTGCTGAAGAGAACCCCGCGCCCAGCATCCACCCATGACAGCTCTCTGGATGTGGCCGGCATGGTGCACCAGCTGCTGAAGAGAACCCCGCGCCCAGCGTCCACCCACAACGGCTC	120
chr4	8587259	8587379	GPR78_27201_3_5	2	+	good	CCGGCATGGTGCACCAGCTGCTGAAGAGAACCCCGCGCCCAGCGTCCACCCACAACGGCTCTGTGGACACAGAGAATGATTCCTGCCTGCAGCAGACACACTGAGGGCCTGGCAGGGCTC	120
chr4	8587613	8587733	GPR78_27201_3_11	2	+	good	TTAGCTTCCTCACCCTTGTTCTGGGGTCATGGCGATGCTTCGAGACAGTGGGTAGGGAAGTGCCCTGTGTGGCATATGGTACTCGTGGGCGTGCTATAAGTGACTGCTGTTCATGTGGGT	120
chr4	8587672	8587792	GPR78_27201_3_12	2	+	good	GTGCCCTGTGTGGCATATGGTACTCGTGGGCGTGCTATAAGTGACTGCTGTTCATGTGGGTGAGGTGGTCACTCTTGCTCAGGGTCTGTTGTGCAGCCCAGATGGACACCTGTTTCTCCA	120
chr4	8587731	8587851	GPR78_27201_3_13	2	+	good	GTGAGGTGGTCACTCTTGCTCAGGGTCTGTTGTGCAGCCCAGATGGACACCTGTTTCTCCAACCTGGTTATTAGCATTGTTCCGATTTGTTCTCGGCATTGCCCAGGTTTGGGAGATAAA	120
chr4	8587790	8587910	GPR78_27201_3_14	2	+	good	CAACCTGGTTATTAGCATTGTTCCGATTTGTTCTCGGCATTGCCCAGGTTTGGGAGATAAATGCCGGGGCGGAGTCTGGTTGGGGGCTCCCAGAGTTCACATCTGATAGTCTGTGGTCAG	120
chr4	8589619	8589739	GPR78_27201_3_45	2	+	good	GCCAGTGGGGCCTACACTCTGTGTTATTGCATCTCCGCCAGGCTAAAAGCCTTGGTCACTACTTTAGAGCCACTCAAGGAAACGCGTGCACCCTGCCCTGCTGGAAGGCACCATGGTTAG	120
chr4	8589678	8589798	GPR78_27201_3_46	2	+	good	TACTTTAGAGCCACTCAAGGAAACGCGTGCACCCTGCCCTGCTGGAAGGCACCATGGTTAGAGGGAGGCACACTGTTTCTTAGAGACGGGGACTGCTTGCTGTCATGTTTCGCCTTCCTC	120
chr4	123662503	123662623	LINC01091_TranscriptTargets_14	2	+	good	TAGTGTGGCTGAGAAATTGGCTTTTTATTTAAAAACTTTTAATTACTTTTAATTTAAATAGTCACATGTGGCTAATGATTACCATAGCAGATAATATAGCTCTTGACTCATTAATTCATT	120
chr4	123662683	123662803	LINC01091_TranscriptTargets_17	2	+	good	ATAAAGAGAAACTTCCTCTTATCAACTGAATTGTTGCCATGAGATTCAGTTCATACAATACAGGCAGAAAAGTAGTTTAATTTTCCCCCATATTTATCAGTTATCAAATAATGAGTTGAT	120
chr4	123662743	123662863	LINC01091_TranscriptTargets_18	2	+	good	CAGGCAGAAAAGTAGTTTAATTTTCCCCCATATTTATCAGTTATCAAATAATGAGTTGATTCCCTAGTATTCTCCAAAGGTGACCCAAGGAGATTTTTTTTGTTATGAAGTCATATTTTG	120
chr4	123666103	123666223	LINC01091_TranscriptTargets_74	2	+	good	TACTATGTATGGAAGAGTTGAACAATGCGATATTAATTTAATGGGGTTCTTGGAAAGTTCCTGGGAAGATTAGTAATTTGCAACTTTTATCTTACTGGGCTATAGTTTCTTGGAATAGTA	120
chr5	62347107	62347227	KIF2A_3796_3_1	2	+	good	TGTATACTTTATTCCCACATAGGCCGAATACATCAAGCAATGGTAACATCTTTAAATGAAGATAATGAAAGTGTAACTGTTGAATGGATAGAAAATGGAGATACAAAAGGCAAAGAGGTA	120
chr5	62347127	62347247	KIF2A_3796_3_2	2	+	good	AGGCCGAATACATCAAGCAATGGTAACATCTTTAAATGAAGATAATGAAAGTGTAACTGTTGAATGGATAGAAAATGGAGATACAAAAGGCAAAGAGGTAAGATCACTGAGTTTAATTTT	120
chr5	62353255	62353375	KIF2A_3796_7_1	2	+	good	GCTCATCTTTTCTTTTCAGCACGTAGAAAATCTAATTGTGTGAAAGAAGTAGAAAAACTGCAAGAAAAACGAGAGAAAAGGAGATTGCAACAGCAAGAACTTAGAGAAAAAAGAGCCCAG	120
chr5	62353275	62353395	KIF2A_3796_7_2	2	+	good	ACGTAGAAAATCTAATTGTGTGAAAGAAGTAGAAAAACTGCAAGAAAAACGAGAGAAAAGGAGATTGCAACAGCAAGAACTTAGAGAAAAAAGAGCCCAGGTTCGTAACATAAACATATA	120
chr5	62355136	62355256	KIF2A_3796_8_1	2	+	good	AATTCTCTCTGTCTTCTAATAGGACGTTGATGCTACAAACCCAAATTATGAAATTATGTGTATGATCAGAGACTTTAGAGGAAGTTTGGATTATAGACCATTAACAACAGCAGATCCTGT	120
chr5	62355156	62355276	KIF2A_3796_8_2	2	+	good	AGGACGTTGATGCTACAAACCCAAATTATGAAATTATGTGTATGATCAGAGACTTTAGAGGAAGTTTGGATTATAGACCATTAACAACAGCAGATCCTGTAAGATTCTTTGTAAACCATT	120
chr5	62361427	62361547	KIF2A_3796_12_1	2	+	good	GAGTAATGTCTGTTCTTTATTTTCTTTTTAAAATATAGACTATGGGTGGTGACTTTTCAGGAAAGAACCAAGATTGTTCTAAAGGAATTTATGCATTAGCAGGTAACTGTCCTTTTTCCA	120
chr5	62361447	62361567	KIF2A_3796_12_2	2	+	good	TTTCTTTTTAAAATATAGACTATGGGTGGTGACTTTTCAGGAAAGAACCAAGATTGTTCTAAAGGAATTTATGCATTAGCAGGTAACTGTCCTTTTTCCATAAAATTTGGAATATTCTTC	120
chr5	62362425	62362545	KIF2A_3796_13_1	2	+	good	TTCTGTATATGAAATTTTTGACAGCTCGAGATGTCTTTTTAATGCTAAAGAAGCCAAACTATAAGAAGCTAGAACTTCAAGTATATGCAACCTTCTTTGAAATTTATAGTGGAAAGGTAA	120
chr5	62362445	62362565	KIF2A_3796_13_2	2	+	good	ACAGCTCGAGATGTCTTTTTAATGCTAAAGAAGCCAAACTATAAGAAGCTAGAACTTCAAGTATATGCAACCTTCTTTGAAATTTATAGTGGAAAGGTAAGTGGGAACTTTTTTAATTTT	120
chr5	62363147	62363267	KIF2A_3796_14_1	2	+	good	GTTTTCTAATTTGAATATGGTTTTTCATAGGTGTTTGACTTGCTAAACAGGAAAACAAAATTAAGAGTTCTAGAAGATGGAAAACAGCAGGTTCAAGTGGTGGGATTACAGGAACGGGAG	120
chr5	62363189	62363309	KIF2A_3796_14_2	2	+	good	CTAAACAGGAAAACAAAATTAAGAGTTCTAGAAGATGGAAAACAGCAGGTTCAAGTGGTGGGATTACAGGAACGGGAGGTCAAATGTGTTGAAGATGTACTGAAACTCATTGACATAGGC	120
chr5	62363231	62363351	KIF2A_3796_14_3	2	+	good	CAGCAGGTTCAAGTGGTGGGATTACAGGAACGGGAGGTCAAATGTGTTGAAGATGTACTGAAACTCATTGACATAGGCAACAGTTGCAGGTAAATCTCATTTTGATTAAGAAAGGAAACA	120
chr5	62363712	62363832	KIF2A_3796_15_2	2	+	good	TGCAAATGCACATTCATCTCGGAGCCATGCAGTGTTTCAGATTATTCTTAGAAGGAAAGGAAAACTACATGGCAAATTTTCTCTCATTGATTTGGCTGGAAATGAAAGAGGAGCTGATAC	120
chr5	62363760	62363880	KIF2A_3796_15_3	2	+	good	TAGAAGGAAAGGAAAACTACATGGCAAATTTTCTCTCATTGATTTGGCTGGAAATGAAAGAGGAGCTGATACTTCCAGTGCGGACAGGCAAACTAGGCTTGAAGGTGCTGAAATTAATAA	120
chr5	62363808	62363928	KIF2A_3796_15_4	2	+	good	TGGAAATGAAAGAGGAGCTGATACTTCCAGTGCGGACAGGCAAACTAGGCTTGAAGGTGCTGAAATTAATAAAAGCCTTTTAGCACTCAAGGTAAATAAAATGTATTTTATCATGAAAGG	120
chr5	62365228	62365348	KIF2A_3796_16_1	2	+	good	TTCTTAATTTTCAGGAGTGCATCAGAGCCTTAGGTAGAAATAAACCTCATACTCCTTTCCGTGCAAGTAAACTCACTCAGGTGTTAAGAGATTCTTTCATAGGTGAAAACTCTCGTACCT	120
chr5	62365248	62365368	KIF2A_3796_16_2	2	+	good	ATCAGAGCCTTAGGTAGAAATAAACCTCATACTCCTTTCCGTGCAAGTAAACTCACTCAGGTGTTAAGAGATTCTTTCATAGGTGAAAACTCTCGTACCTGCATGGTAAGTTTATGTTTA	120
chr5	62386102	62386222	KIF2A_3796_22_12	2	+	good	CTTGTCATTGTAAATTACCTTTGTGTGTACATTTTTACTGTATTTGAGACATTTTTTGTGTGTGACTAGTTAATTTTGCAGGATGTGCCATATCATTGAACGGAACTAAAGTCTGTGACA	120
chr5	62386161	62386281	KIF2A_3796_22_13	2	+	good	GTGTGACTAGTTAATTTTGCAGGATGTGCCATATCATTGAACGGAACTAAAGTCTGTGACAGTGGATATAGCTGCTGGACCATTCCATCTTATATGTAAAGAAATCTGGAATTATTATTT	120
chr5	62386574	62386694	KIF2A_3796_22_20	2	+	good	TACATTGAAAGTAGTCCATAATAGAAGTTAGTTTAAGCCAAGTGTAGACAGTACATTACTCCCTTGAAAAAGAATTAAGTTGAAAGAGTTGACTTTGCCTTAAAAGGCAGATCTAACCCA	120
chr5	62386751	62386871	KIF2A_3796_22_23	2	+	good	TCTCACTAATACATTGGTATGGTGTAGGGCATGCTACTTTTTAAACAGCAGCACTTATTTTTACAGATTGCTACTCCAAGGAAGAAAACTGGCCACTTTTCATGTAAATATTTTGTTCAA	120
chr5	62386810	62386930	KIF2A_3796_22_24	2	+	good	TTTACAGATTGCTACTCCAAGGAAGAAAACTGGCCACTTTTCATGTAAATATTTTGTTCAAAGATTTGTATATCTCTCTAGGAGTTTTCCCTCAGTTCCCAGGATGGGGTCCAGGAGTAG	120
chr5	177610205	177610325	B4GALT7_11285_7_13	2	+	good	GCCGGAATGTGGGCCTAGTGTTGCCAGATCTTCTGATTTTTCGAAAGAAACTAGAATGCTGGATTCTTAAGTGATATCTTCTGATTTTTTAAATGATAGCACCTAAATGAAACTTTCAAA	120
chr5	179562535	179562655	RUFY1_80230_3_1	2	+	good	TTTCCTTTTAGTTAAGAAGAGTTTTATTGGCCAAAATAAATCATTCTTTGGTCCTTTGGAGCTGGTGGAGAAACTTTGTCCAGAAGCATCAGATATAGCGACTAGTGTCAGAAATCTTCC	120
chr5	179562555	179562675	RUFY1_80230_3_2	2	+	good	GTTTTATTGGCCAAAATAAATCATTCTTTGGTCCTTTGGAGCTGGTGGAGAAACTTTGTCCAGAAGCATCAGATATAGCGACTAGTGTCAGAAATCTTCCAGAATTAAAGTGAGTGAGAA	120
chr5	179569313	179569433	RUFY1_80230_6_2	2	+	good	GCCTGAGGCTTTAATGATGGAGGAAGAAGGGATGGTGATTGTTGGTCTGCTGGTGGGACTCAATGTTCTCGATGCCAATCTCTGCTTGAAAGGAGAAGACTTGGATTCTCAGGTAAAATG	120
chr5	179593501	179593621	RUFY1_80230_12_2	2	+	good	CAAATTGGAATGAAAACCGAAATGGAAATTGCAATGAAGTTACTGGAAAAGGACACCCACGAGAAGCAGGACACACTAGTTGCCCTCCGCCAGCAGCTGGAAGAAGTCAAAGCGATTAAT	120
chr5	10307753	10307873	CMBL_134147_1_4	2	-	good	CCCTCCTGGCCTTCCTTCCCTTCCCCGACTTTGCAGATTTCTCTTCCCCCAGGCCTCCCTCCTCCACCTCTCCGCCCCCTCCGGGCTTGGCTCTCCCAGGAGGCTACGACTGGAGCCACT	120
chr6	19837933	19838053	ID4_3400_1_12	2	+	good	GGCGCTGTGCCTGCAGTGCGATATGAACGACTGCTATAGCCGCCTGCGGAGGCTGGTGCCCACCATCCCGCCCAACAAGAAAGTCAGCAAAGTGGAGATCCTGCAGCACGTTATCGACTA	120
chr6	19840439	19840559	ID4_3400_3_22	2	+	good	CCTCCAAAGAATTAATAGGCAACAGTGGGAGAAAAAAAAGGCATAATGGCAAATCCTTCAAGCAGGGATAAAAGTCGATCTTCAAACATTAACTTAAGCAGACCAAAAATTCTGATGACC	120
chr6	19840499	19840619	ID4_3400_3_23	2	+	good	AGCAGGGATAAAAGTCGATCTTCAAACATTAACTTAAGCAGACCAAAAATTCTGATGACCGCATCTAGATTATTTTTTTATAAAAATGATTTTCACTATAGCTATGTTACGCTAAGCTAC	120
chr6	19840559	19840679	ID4_3400_3_24	2	+	good	GCATCTAGATTATTTTTTTATAAAAATGATTTTCACTATAGCTATGTTACGCTAAGCTACTGTCCAATCTCTTGTGATGTGTAACTTTTACATGTGAATATTAAAGTAGATTTCTCTGTC	120
chr6	19840619	19840739	ID4_3400_3_25	2	+	good	TGTCCAATCTCTTGTGATGTGTAACTTTTACATGTGAATATTAAAGTAGATTTCTCTGTCTTGTACTGTGATTTCTGGTCTCATTTCTTTAAAACCTTACTCTTATTTTTCTTTTAAGGC	120
chr6	138091054	138091174	PERP_64065_3_44	2	-	good	GTCACAAAAGTGCCACTAAAACAGCCTCAGGAGAATAAATGACTTGCTTTTCTAAATCTCAGGTTTATCTGGGCTCTATCATATAGACAGGCTTCTGATAGTTTGCAACTGTAAGCAGAA	120
chr6	138091114	138091234	PERP_64065_3_45	2	-	good	TTTATCATGACTGATAGATCTGGTTAAGTTGTGTAGTAAAGCATTAGGAGGGTCATTCTTGTCACAAAAGTGCCACTAAAACAGCCTCAGGAGAATAAATGACTTGCTTTTCTAAATCTC	120
chr6	138091354	138091474	PERP_64065_3_49	2	-	good	AGCTAAGGCTTCATGTTGACTCGATATGTCATCTAGGAAAGTACTATTTCATGGTCCAAACCTGTTGCCATAGTTGGTAAGGCTTTCCTTTAAGTGTGAAATATTTAGATGAAATTTTCT	120
chr6	138091414	138091534	PERP_64065_3_50	2	-	good	ATTTCCTAAATGCATATCATTTGTGAGAATTTCTCATTAATATCCTGAATCATTCATTTTAGCTAAGGCTTCATGTTGACTCGATATGTCATCTAGGAAAGTACTATTTCATGGTCCAAA	120
chr6	138092194	138092314	PERP_64065_3_63	2	-	good	CATGCATGTATGCATTCATACCCTGGGATTTTTTTCTTCCCTTTAGCTGTGTTCCAGATCATCTCCCTGGTAATTTACCCCGTGAAGTACACCCAGACCTTCACCCTTCATGCCAACCCT	120
chr6	138096323	138096443	PERP_64065_2_1	2	-	good	TGATCTGTTTCATCCTCTCCTTCTTCGCCCTCTGTGGACCCCAGATGCTTGTCTTCCTGAGAGTGATTGGAGGTCTCCTTGCCTTGGCTGGTAAGACTGTGTGTCAGCAATTCTTCATTT	120
chr6	138107096	138107216	PERP_64065_1_1	2	-	good	GCCAGACGTCCTCGCTGTGGTGGAAATGCTCCCAAGAGGGCGGCGGCAGCGGGTCCTACGAGGAGGGCTGTCAGAGCCTCATGGAGTACGGTGAGTGCCCGCCGCCGCCGCCGTCGCCGC	120
chr6	138107152	138107272	PERP_64065_1_2	2	-	good	CGCCTTCGACATCATCGCGCTGGCCGGCCGCGGCTGGTTGCAGTCTAGCGACCACGGCCAGACGTCCTCGCTGTGGTGGAAATGCTCCCAAGAGGGCGGCGGCAGCGGGTCCTACGAGGA	120
chr6	138107208	138107328	PERP_64065_1_3	2	-	good	GGCCTGGCCTGCGAGCGCTGCCGCTGGATCCTGCCCCTGCTCCTACTCAGCGCCATCGCCTTCGACATCATCGCGCTGGCCGGCCGCGGCTGGTTGCAGTCTAGCGACCACGGCCAGACG	120
chr6	138107264	138107384	PERP_64065_1_4	2	-	good	ACCCGCTCCGCTCCGCTCCGCTCGGCCCCGCGCCGCCCGTCAACATGATCCGCTGCGGCCTGGCCTGCGAGCGCTGCCGCTGGATCCTGCCCCTGCTCCTACTCAGCGCCATCGCCTTCG	120
chr6	138107320	138107440	PERP_64065_1_5	2	-	good	CGGCGCCCGCGCTCGCAGGCCACTCTCTGCTGTCGCCCGTCCCGCGCGCTCCTCCGACCCGCTCCGCTCCGCTCCGCTCGGCCCCGCGCCGCCCGTCAACATGATCCGCTGCGGCCTGGC	120
chr6	169220207	169220327	THBS2_7058_22_2	2	-	good	CATGAAGGAAAACAGGTCATGGCAGACTCAGGACCTATCTATGACCAAACCTACGCTGGCGGGCGGCTGGGTCTATTTGTCTTCTCTCAAGAAATGGTCTATTTCTCAGACCTCAAGTAC	120
chr6	169222219	169222339	THBS2_7058_20_2	2	-	good	AGGTGACGCAGACCTACTGGGAGGACCAGCCCACGCGGGCCTATGGCTACTCCGGCGTGTCCCTCAAGGTGGTGAACTCCACCACGGGGACGGGCGAGCACCTGAGGAACGCGCTGTGGC	120
chr6	169222272	169222392	THBS2_7058_20_3	2	-	good	CTTCGTCTTTGGTTACCAGTCAAGCAGCCGCTTCTATGTGGTGATGTGGAAGCAGGTGACGCAGACCTACTGGGAGGACCAGCCCACGCGGGCCTATGGCTACTCCGGCGTGTCCCTCAA	120
chr6	169222325	169222445	THBS2_7058_20_4	2	-	good	GACTTCAGTGGCACATTCTACGTAAACACTGACCGGGACGACGACTATGCCGGCTTCGTCTTTGGTTACCAGTCAAGCAGCCGCTTCTATGTGGTGATGTGGAAGCAGGTGACGCAGACC	120
chr6	169223273	169223393	THBS2_7058_19_2	2	-	good	TGCCATCAGTGAGACAGACTTCAGGAACTTCCAGATGGTCCCCTTGGATCCCAAAGGGACCACCCAAATTGATCCCAACTGGGTCATTCGCCATCAAGGCAAGGAGCTGGTTCAGACAGC	120
chr6	169225172	169225292	THBS2_7058_18_2	2	-	good	TGCCCCTACATCTCCAACGCCAACCAGGCTGACCATGACAGAGACGGCCAGGGCGACGCCTGTGACCCTGATGATGACAACGATGGCGTCCCCGATGACAGGGACAACTGCCGGCTTGTG	120
[truncated: 8,661 more rows]
