# Supplementary material for: An investigation of plasma cell-free RNA for the detection of colorectal cancer: From transcriptome marker selection to targeted validation
Source: PLoS One. 2024 Aug 15;19(8):e0308711. doi: 10.1371/journal.pone.0308711 (PMC11326608; doi:10.1371/journal.pone.0308711)
Supplement: S3 File — (XLSX) [file pone.0308711.s003.xlsx]

## Sheet: Sheet1
Marker	Source	Assay
KIF2A	Targeted Seq	HS04983199_m1
KIF2A	Targeted Seq	HS01063969_g1
KIF2A	Targeted Seq	HS01063974_m1
KIF2A	Targeted Seq	HS01063973_m1
KIF2A	Targeted Seq	HS01063975_m1
KIF2A	Targeted Seq	HS01063970_m1
ITGB3	Targeted Seq	HS01001475_m1
ITGB3	Targeted Seq	HS01001471_m1
ITGB3	Targeted Seq	HS01001470_m1
ITGB3	Targeted Seq	HS01001472_m1
ITGB3	Targeted Seq	HS01001476_g1
ITGB3	Targeted Seq	HS01001478_m1
ITGB3	Targeted Seq	HS01001474_m1
ITGB3	Targeted Seq	HS01001477_m1
ITGB3	Targeted Seq	HS00173978_m1
ITGB3	Targeted Seq	HS01001473_m1
RUFY1	Targeted Seq	HS00228528_m1
RUFY1	Targeted Seq	HS01061156_m1
RUFY1	Targeted Seq	HS01061157_m1
RUFY1	Targeted Seq	Hs01061163_m1
RGS10	Targeted Seq	HS00944694_m1
MAP3K7CL	Targeted Seq	HS00963407_m1
YPEL5	Targeted Seq	HS01121179_g1
NEXN	Targeted Seq	HS00936727_m1
KRT80	TCGA	Hs01372363_g1
AJUBA	TCGA	Hs01036976_m1
MMP7	TCGA	Hs00159163_m1
TRIB3	TCGA	Hs00221754_m1
CLDN1	TCGA	Hs00221623_m1
SLC7A5	TCGA	Hs01001187_m1
TGFBI	TCGA	Hs00932734_m1
ETV4	TCGA	Hs00383361_g1
CDH3	TCGA	Hs00999917_g1
MTHFD1L	TCGA	Hs00914912_m1
NFE2L3	TCGA	custom
APP	Reference	HS01552285_m1
CASC3	Reference	HS00904836_g1
SKP1	Reference	HS04186197_g1
HPRT1	Reference	Hs99999909_m1
PGK1	Reference	Hs99999906_m1
ACTB	Reference	Hs99999903_m1
UBC	Reference	Hs00824723_m1
B2M	Reference	Hs00985689_m1
MTR	Reference	Hs01090031_m1
GAPDH	Reference	HS00266705_g1
AHNAK2	Reference	Hs00746838_s1
TMSB10	Reference	Hs01000508_g1
TMSB10	Reference	Hs01005565_g1
RPL8	Reference	Hs00361285_g1
RPL8	Reference	Hs00998540_g1
UBB	Reference	Hs04401230_gH
UBB	Reference	Hs00430290_m1
RPS12	Reference	Hs04184906_g1
RPL23AP7	Literature	Hs00414782_m1
RPL23AP7	Literature	Hs02517498_g1
KCNMB1	Literature	Hs00188073_m1
KCNMB1	Literature	Hs01557199_m1
KCNMB1	Literature	Hs01557198_m1
WHAMMP2	Literature	Hs05042752_g1
HIST1H3H	Literature	Hs00818527_s1
TMEM165	Literature	Hs01077530_m1
TMEM165	Literature	Hs01077531_g1
TMEM165	Literature	Hs04332746_m1
CFAP58	Literature	Hs05001567_m1
CFAP58	Literature	Hs05001571_m1
CFAP58	Literature	Hs05001568_m1
CFAP58	Literature	Hs05001569_m1
GSDMA	Literature	Hs00937852_g1
GSDMA	Literature	Hs00937851_m1
GSDMA	Literature	Hs00403274_m1
GSDMA	Literature	Hs00937853_m1
MYO3B	Literature	Hs00928246_m1
MYO3B	Literature	Hs00928279_m1
FGA	Literature	Hs05439343_s1
FGB	Literature	Hs00905941_g1
FGB	Literature	Hs00905942_m1
HRG	Literature	Hs01037545_m1
PERP	Discovery	Hs00751717_s1
HCAR1	Discovery	Hs02597779_s1
TYMS	Discovery	Hs02383448_s1
DIO2	Discovery	Hs05050546_s1
PCDH17	Discovery	Hs05630827_s1
FAM83H	Discovery	Hs02380364_s1
FAM83H	Discovery	Hs00294647_s1
GTF2IRD1	Discovery	Hs01078907_m1
GPR107	Discovery	Hs00612338_s1
KRT6A	Discovery	Hs04194231_s1
MUC3A	Discovery	Hs06634379_s1
CTXN1	Discovery	Hs05005050_s1
GOLGA6L2	Discovery	Hs00704434_s1
FAM83G	Discovery	Hs02760690_s1
CREB3L3	Discovery	Hs05651839_s1
EPN2	Discovery	Hs05645198_s1
IGIP	Literature	custom
LOC105379192	Literature	custom
BMPR	Literature	custom
AQR	Literature	custom
LINCO1194	Literature	custom
MYO16	Literature	custom
