# Supplementary material for: An investigation of plasma cell-free RNA for the detection of colorectal cancer: From transcriptome marker selection to targeted validation
Source: PLoS One. 2024 Aug 15;19(8):e0308711. doi: 10.1371/journal.pone.0308711 (PMC11326608; doi:10.1371/journal.pone.0308711)
Supplement: S4 File — (XLSX) [file pone.0308711.s004.xlsx]

## Sheet: Sheet1
Sample(s)	Total Reads	Mapped Reads	% mapped reads	Junctions Covered	Gene Count	SNVs	Indels	Fusions	Strand
R19000029	73581073	63550385	86.3678	4,611,215 (6%)	48,222,213 (66%)	21777	15849	0	0.7845
R19000031	70474026	50767512	72.0372	3,062,475 (4%)	36,558,607 (52%)	15800	19744	0	0.7301
R19000033	54106660	47948110	88.6178	3,852,993 (7%)	33,619,672 (62%)	22900	24897	0	0.724
R19000034	83128373	64825809	77.9828	5,082,340 (6%)	47,352,325 (57%)	28564	38676	2	0.7651
R19000035	60989812	50929569	83.505	2,814,316 (5%)	36,610,397 (60%)	7850	6278	0	0.6432
R19000036	73451775	62078498	84.516	4,416,864 (6%)	44,889,090 (61%)	19662	24530	0	0.7965
R19000037	62443481	51979250	83.2421	3,095,627 (5%)	35,096,527 (56%)	27495	32197	0	0.7141
R19000038	61626126	49651702	80.5692	2,086,184 (3%)	28,065,182 (46%)	87943	62785	0	0.5769
R19000039	61020624	52282823	85.6806	3,218,942 (5%)	37,908,717 (62%)	14446	12564	0	0.7411
R19000040	60401514	45561011	75.4302	3,563,764 (6%)	28,333,754 (47%)	28061	36181	0	0.6355
R19000041	64657874	45971128	71.099	2,889,623 (4%)	27,796,932 (43%)	35935	33417	0	0.6724
R19000042	66220520	49981354	75.4771	1,885,209 (3%)	36,911,634 (56%)	19575	22780	0	0.718
R19000043	74570850	65965292	88.4599	2,202,040 (3%)	48,087,852 (64%)	9093	8173	0	0.7278
R19000044	65017605	57098647	87.8203	2,400,899 (4%)	41,187,054 (63%)	10262	9723	0	0.7422
R19000045	69528324	60042334	86.3567	4,003,464 (6%)	44,313,657 (64%)	10057	14230	1	0.6008
R19000046	48200867	34379410	71.3253	1,050,658 (2%)	22,055,421 (46%)	14915	22508	0	0.6196
R19000048	42662027	28805392	67.52	1,565,689 (4%)	18,815,772 (44%)	7612	6577	0	0.7484
R19000051	66938547	33616754	50.2203	2,131,943 (3%)	21,987,643 (33%)	18510	26976	0	0.6935
R19000052	71647222	63032669	87.9764	3,261,373 (5%)	48,444,909 (68%)	13061	14236	0	0.7423
R19000053	67495481	56365048	83.5094	3,809,001 (6%)	39,749,417 (59%)	14778	13561	1	0.7967
R19000055	63898427	49927071	78.1351	3,879,372 (6%)	36,192,142 (57%)	18012	15960	0	0.784
R19000056	57071446	48825330	85.5512	2,561,632 (4%)	34,934,930 (61%)	14663	17008	0	0.5977
R19000057	67396813	58407725	86.6624	4,950,371 (7%)	42,180,710 (63%)	17661	14410	0	0.6826
R19000058	69449467	57209406	82.3756	6,234,718 (9%)	37,902,270 (55%)	32696	38197	0	0.7697
R19000059	61877266	51250698	82.8264	3,359,846 (5%)	34,997,402 (57%)	17703	14862	0	0.7648
R19000060	58367131	41128515	70.4652	3,136,765 (5%)	27,718,657 (47%)	16752	14143	0	0.751
R19000061	72866936	64511726	88.5336	4,201,528 (6%)	49,726,653 (68%)	22557	12895	0	0.7792
R19000062	72147246	59717555	82.7718	6,253,640 (9%)	42,342,514 (59%)	22420	24108	1	0.7848
R19000064	76918910	68049271	88.4688	4,909,272 (6%)	48,774,238 (63%)	12613	6939	0	0.8207
R19000065	70853558	63283631	89.3161	2,952,346 (4%)	43,665,975 (62%)	12686	13853	1	0.7553
R19000066	62844643	51128408	81.3568	5,560,085 (9%)	39,097,341 (62%)	18683	17142	0	0.8164
R19000067	74596009	62170720	83.3432	6,857,325 (9%)	44,016,297 (59%)	30227	24041	0	0.7639
R19000068	74294358	63253699	85.1393	5,110,207 (7%)	44,193,809 (59%)	28752	25955	0	0.7635
R19000069	65928308	56540736	85.7609	5,511,107 (8%)	42,040,227 (64%)	18795	19952	0	0.7797
R19000070	5208953	4595295	88.2192	237,525 (5%)	2,672,131 (51%)	1719	3406	0	0.9025
R19000071	56923118	47544242	83.5236	4,105,695 (7%)	30,074,588 (53%)	11704	6847	0	0.7958
R19000072	63827750	48200045	75.5158	4,447,894 (7%)	34,863,344 (55%)	15657	12901	0	0.7106
R19000073	71594636	52749210	73.6776	3,684,554 (5%)	38,230,771 (53%)	19804	19765	1	0.7543
R19000074	76681020	59525628	77.6276	5,715,939 (7%)	40,974,691 (53%)	28167	17993	0	0.6397
R19000075	70774954	60319490	85.2272	4,924,034 (7%)	42,076,664 (59%)	26913	30623	0	0.7775
R19000076	81455324	69089551	84.819	6,008,928 (7%)	50,010,274 (61%)	17944	18174	1	0.5579
R19000077	72971032	62246630	85.3032	4,124,030 (6%)	44,191,207 (61%)	19132	30622	0	0.7672

## Sheet: Sheet2
GeneID	Gene	Chromosome	Start	End	Length	baseMean	log2FoldChange	lfcSE	stat	pvalue	padj
ENSE00001133455	43525	chr4	163524298	163529046	4749	23.5002	1.67896	0.626106	2.6816	0.0073272	0.197015
ENSE00002069195	43525	chr4	163524718	163529046	4329	23.3203	1.66416	0.632682	2.63033	0.00853025	0.209278
ENSE00003737576	43525	chr1	220813292	220819657	6366	6.47007	2.12384	1.13269	1.87505	0.0607859	0.449413
ENSE00002081224	43525	chr4	163526971	163529046	2076	6.27567	-0.237629	0.739314	-0.321418	0.747894	0.945458
ENSE00002024723	43525	chr4	163527121	163529046	1926	4.9767	-0.0432922	0.825706	-0.0524305	0.958186	0.992502
ENSE00001068935	43525	chr1	220786759	220787219	461	0.146213	1.60567	2.96529	0.541488	0.588171	NA
ENSE00001276826	43525	chr4;chr4;chr4;chr4	163613314;163613314;163613314;163613314	163613393;163613393;163613393;163613393	80	0.64528	3.33541	2.94614	1.13213	0.25758	NA
ENSE00001390262	43525	chr4	163613314	163613513	200	1.09722	0.929489	1.61629	0.575076	0.56524	NA
ENSE00001442952	43525	chr1;chr1	220797874;220797874	220798065;220798065	192	0.564745	-0.858756	2.17512	-0.394808	0.692984	NA
ENSE00001657812	43525	chr1	220808859	220808976	118	0	NA	NA	NA	NA	NA
ENSE00001667604	43525	chr1	220796755	220796805	51	0.651765	-1.75196	2.94645	-0.5946	0.552111	NA
ENSE00001727504	43525	chr1	220813292	220814393	1102	0.742905	-0.994605	2.3626	-0.420979	0.67377	NA
ENSE00001741858	43525	chr1	220813292	220814388	1097	0.742905	-0.994605	2.3626	-0.420979	0.67377	NA
ENSE00001826889	43525	chr1	220798152	220798275	124	0.0928257	-0.125814	2.96658	-0.0424106	0.966171	NA
ENSE00001850250	43525	chr1	220790955	220791127	173	0.0529919	0.938036	2.96674	0.316184	0.751863	NA
ENSE00001888591	43525	chr1	220805052	220805093	42	0.183499	0.617224	2.96667	0.208053	0.835188	NA
ENSE00001901240	43525	chr1	220793189	220794355	1167	0.117319	0.838996	2.96674	0.2828	0.77733	NA
ENSE00001914255	43525	chr1	220797762	220798065	304	1.16358	0.973362	1.91435	0.508457	0.611133	NA
ENSE00001922634	43525	chr1	220796753	220796805	53	0.651765	-1.75196	2.94645	-0.5946	0.552111	NA
ENSE00001941443	43525	chr1	220798832	220798905	74	0.16168	-0.470664	2.96473	-0.158754	0.873862	NA
ENSE00002019021	43525	chr4;chr4	164129987;164129987	164130063;164130063	77	0	NA	NA	NA	NA	NA
ENSE00002026167	43525	chr4	163612271	163613038	768	0.966928	0.974471	1.91474	0.508931	0.610801	NA
ENSE00002030628	43525	chr4	163555849	163555973	125	0.118473	-0.284472	2.9659	-0.0959142	0.923589	NA
ENSE00002031005	43525	chr4	163988581	163988709	129	0.0569942	0.660725	2.96674	0.222711	0.823761	NA
ENSE00002033134	43525	chr4	163583653	163585929	2277	1.22911	0.0564942	1.5315	0.0368882	0.970574	NA
ENSE00002034379	43525	chr4	163988543	163988709	167	0.0569942	0.660725	2.96674	0.222711	0.823761	NA
ENSE00002036810	43525	chr4	163612271	163612905	635	0.905082	0.824261	2.10701	0.3912	0.695649	NA
ENSE00002037440	43525	chr4	163613314	163613534	221	1.09722	0.929489	1.61629	0.575076	0.56524	NA
ENSE00002038105	43525	chr4	164055177	164055274	98	0	NA	NA	NA	NA	NA
ENSE00002044227	43525	chr4	164329930	164330156	227	0	0	0	0	1	NA
ENSE00002044827	43525	chr4	163528650	163529046	397	1.13746	0.509931	1.51937	0.335619	0.737158	NA
ENSE00002049074	43525	chr4	164234833	164234916	84	0	NA	NA	NA	NA	NA
ENSE00002057094	43525	chr4;chr4	163988501;163988501	163988709;163988709	209	0.0974997	0.812586	2.96674	0.273898	0.784163	NA
ENSE00002059064	43525	chr4	163700836	163700863	28	0.0155842	0.786176	2.96674	0.264996	0.791012	NA
ENSE00002059868	43525	chr4	163585592	163585929	338	0.908416	0.600256	1.92962	0.311075	0.755743	NA
ENSE00002060780	43525	chr4;chr4;chr4;chr4;chr4;chr4;chr4;chr4	164111588;164111588;164111588;164111588;164111588;164111588;164111588;164111588	164111662;164111662;164111662;164111662;164111662;164111662;164111662;164111662	75	0	NA	NA	NA	NA	NA
ENSE00002064985	43525	chr4	164383187	164383566	380	0.0405055	0.786176	2.96674	0.264996	0.791012	NA
ENSE00002068802	43525	chr4	163988546	163988709	164	0.0569942	0.660725	2.96674	0.222711	0.823761	NA
ENSE00002075443	43525	chr4	163988501	163988921	421	0.0974997	0.812586	2.96674	0.273898	0.784163	NA
ENSE00002077700	43525	chr4	164383870	164383989	120	0	NA	NA	NA	NA	NA
ENSE00002077942	43525	chr4	163612682	163613038	357	0.79199	0.656997	2.60334	0.252368	0.800757	NA
ENSE00002078310	43525	chr4	164383187	164384050	864	0.062976	0.535275	2.96674	0.180425	0.856819	NA
ENSE00002079531	43525	chr4	163613314	163613510	197	1.09722	0.929489	1.61629	0.575076	0.56524	NA
ENSE00002081441	43525	chr4	164383870	164384035	166	0.0118225	0.508865	2.96674	0.171523	0.863813	NA
ENSE00002082945	43525	chr4	163613314	163613533	220	1.09722	0.929489	1.61629	0.575076	0.56524	NA
ENSE00002083977	43525	chr4	164383870	164383953	84	0	NA	NA	NA	NA	NA
ENSE00002084720	43525	chr4	163613367	163613393	27	0.23451	2.10701	2.96116	0.711549	0.476744	NA
ENSE00002087574	43525	chr4;chr4	164383187;164383187	164383517;164383517	331	0.0405055	0.786176	2.96674	0.264996	0.791012	NA
ENSE00002215362	43525	chr4	163854021	163854178	158	0.252604	2.06045	2.96164	0.695711	0.48661	NA
ENSE00002292718	43525	chr4	164135420	164135497	78	0	NA	NA	NA	NA	NA
ENSE00003496414	43525	chr4;chr4;chr4	163854021;163854021;163854021	163854169;163854169;163854169	149	0.252604	2.06045	2.96164	0.695711	0.48661	NA
ENSE00003511124	43525	chr1;chr1	220791491;220791491	220791664;220791664	174	0	0	0	0	1	NA
ENSE00003516367	43525	chr1	220797874	220798014	141	0.546934	-0.798941	2.18002	-0.366483	0.714005	NA
ENSE00003551376	43525	chr4;chr4;chr4;chr4;chr4	163585749;163585749;163585749;163585749;163585749	163585929;163585929;163585929;163585929;163585929	181	0.908416	0.600256	1.92962	0.311075	0.755743	NA
ENSE00003554903	43525	chr1	220805203	220805274	72	0.43291	0.490991	2.77964	0.176638	0.859793	NA
ENSE00003557973	43525	chr1	220796643	220796805	163	1.39803	0.675603	2.51163	0.26899	0.787937	NA
ENSE00003585212	43525	chr4;chr4;chr4;chr4	163700813;163700813;163700813;163700813	163700863;163700863;163700863;163700863	51	0.0155842	0.786176	2.96674	0.264996	0.791012	NA
ENSE00003600313	43525	chr4	163700813	163700863	51	0.0155842	0.786176	2.96674	0.264996	0.791012	NA
ENSE00003613359	43525	chr1;chr1	220796643;220796643	220796805;220796805	163	1.39803	0.675603	2.51163	0.26899	0.787937	NA
ENSE00003615806	43525	chr4	163585749	163585929	181	0.908416	0.600256	1.92962	0.311075	0.755743	NA
ENSE00003628056	43525	chr4	163854021	163854169	149	0.252604	2.06045	2.96164	0.695711	0.48661	NA
ENSE00003643006	43525	chr1	220791491	220791664	174	0	0	0	0	1	NA
ENSE00003644685	43525	chr1;chr1;chr1	220805203;220805203;220805203	220805274;220805274;220805274	72	0.43291	0.490991	2.77964	0.176638	0.859793	NA
ENSE00003658305	43525	chr1	220805052	220805113	62	0.183499	0.617224	2.96667	0.208053	0.835188	NA
ENSE00003663052	43525	chr4	163545596	163545743	148	1.14627	-2.75821	1.84864	-1.49202	0.135694	NA
ENSE00003669175	43525	chr1;chr1;chr1	220805052;220805052;220805052	220805113;220805113;220805113	62	0.183499	0.617224	2.96667	0.208053	0.835188	NA
ENSE00003670977	43525	chr1;chr1	220797874;220797874	220798014;220798014	141	0.546934	-0.798941	2.18002	-0.366483	0.714005	NA
ENSE00003675604	43525	chr4;chr4;chr4;chr4	163545596;163545596;163545596;163545596	163545743;163545743;163545743;163545743	148	1.14627	-2.75821	1.84864	-1.49202	0.135694	NA
ENSE00003130821	43526	chr19	8438535	8438731	197	99.2333	-0.939608	0.337384	-2.78498	0.00535308	0.17116
ENSE00001154558	43526	chr19	8438388	8439011	624	382.512	-0.601014	0.216755	-2.77278	0.00555791	0.17457
ENSE00002998340	43526	chr19	8438388	8439017	630	382.512	-0.601014	0.216755	-2.77278	0.00555791	0.17457
ENSE00003012726	43526	chr19	8438388	8439004	617	382.488	-0.600872	0.216764	-2.77201	0.00557118	0.17488
ENSE00003058703	43526	chr19	8413422	8413794	373	1.94955	-3.06553	1.21547	-2.52208	0.0116662	0.236754
ENSE00000655621	43526	chr19;chr19	8430658;8430658	8430867;8430867	210	207.89	-0.405146	0.2362	-1.71527	0.0862964	0.507054
ENSE00003186084	43526	chr19	8430658	8430892	235	207.89	-0.405146	0.2362	-1.71527	0.0862964	0.507054
ENSE00003585620	43526	chr19	8426609	8426804	196	207.099	-0.20034	0.205706	-0.973914	0.330099	0.775723
ENSE00003643696	43526	chr19;chr19;chr19	8426609;8426609;8426609	8426804;8426804;8426804	196	207.099	-0.20034	0.205706	-0.973914	0.330099	0.775723
ENSE00001487311	43526	chr19	8413303	8413420	118	83.0249	-0.265114	0.311226	-0.851837	0.394305	0.812001
ENSE00003072142	43526	chr19	8413290	8413420	131	83.0249	-0.265114	0.311226	-0.851837	0.394305	0.812001
ENSE00003155730	43526	chr19	8413305	8413420	116	83.0249	-0.265114	0.311226	-0.851837	0.394305	0.812001
ENSE00003214094	43526	chr19	8413295	8413420	126	83.0249	-0.265114	0.311226	-0.851837	0.394305	0.812001
ENSE00003215569	43526	chr19	8413270	8413420	151	83.0249	-0.265114	0.311226	-0.851837	0.394305	0.812001
ENSE00003092820	43526	chr19	8421927	8422016	90	91.855	-0.141873	0.252284	-0.562353	0.573875	0.893905
ENSE00002978100	43526	chr19	8426609	8426668	60	97.9379	-0.15797	0.329129	-0.479963	0.631254	0.912315
ENSE00001516978	43526	chr19;chr19;chr19	8418537;8418537;8418537	8418807;8418807;8418807	271	63.884	-0.152107	0.349905	-0.434709	0.663774	0.922581
ENSE00003036480	43526	chr19	8426609	8426673	65	99.3459	-0.111919	0.290811	-0.384853	0.700346	0.93447
ENSE00003116304	43526	chr19	8418405	8418807	403	160.864	-0.0581859	0.25996	-0.223827	0.822892	0.963812
ENSE00003160457	43526	chr19	8418742	8418807	66	14.3534	-0.140929	0.630227	-0.223616	0.823056	0.963867
ENSE00003150781	43526	chr19	8421789	8421951	163	99.6492	-0.0591613	0.326738	-0.181067	0.856315	0.97134
ENSE00001248925	43526	chr19;chr19;chr19;chr19;chr19	8421789;8421789;8421789;8421789;8421789	8422016;8422016;8422016;8422016;8422016	228	143.441	-0.0147864	0.240772	-0.0614127	0.951031	0.99088
ENSE00003091286	43526	chr19	8421789	8422009	221	143.441	-0.0147864	0.240772	-0.0614127	0.951031	0.99088
ENSE00000792556	43526	chr1;chr1;chr1	220761658;220761658;220761658	220761820;220761820;220761820	163	0.19956	1.68988	2.96403	0.570128	0.568591	NA
ENSE00000801893	43526	chr1;chr1	220754947;220754947	220755120;220755120	174	0	NA	NA	NA	NA	NA
ENSE00001000175	43526	chr1;chr1;chr1	220762910;220762910;220762910	220763050;220763050;220763050	141	0.0296723	0.660725	2.96674	0.222711	0.823761	NA
ENSE00001068931	43526	chr1	220780018	220780079	62	0	NA	NA	NA	NA	NA
ENSE00001068934	43526	chr1	220780168	220780239	72	0	NA	NA	NA	NA	NA
ENSE00001404577	43526	chr1	220748269	220748803	535	0	NA	NA	NA	NA	NA
ENSE00001423416	43526	chr1	220783919	220784240	322	0.0391056	0.383414	2.96674	0.129237	0.89717	NA
ENSE00001442975	43526	chr1	220783919	220784184	266	0.0391056	0.383414	2.96674	0.129237	0.89717	NA
ENSE00001442977	43526	chr1	220748334	220748803	470	0	NA	NA	NA	NA	NA
ENSE00001659267	43526	chr1	220780018	220780149	132	0	NA	NA	NA	NA	NA
ENSE00001703837	43526	chr1	220754972	220755120	149	0	NA	NA	NA	NA	NA
ENSE00001811889	43526	chr1	220756278	220756422	145	0	NA	NA	NA	NA	NA
ENSE00001836126	43526	chr1	220748225	220748803	579	0	NA	NA	NA	NA	NA
ENSE00001868967	43526	chr1	220783919	220784815	897	0.0905662	-0.116115	2.96661	-0.0391406	0.968778	NA
ENSE00001874894	43526	chr1	220754947	220755060	114	0	NA	NA	NA	NA	NA
ENSE00001876455	43526	chr1	220761658	220761764	107	0.19956	1.68988	2.96403	0.570128	0.568591	NA
ENSE00001899873	43526	chr1	220754368	220754432	65	0	NA	NA	NA	NA	NA
ENSE00001922298	43526	chr1	220779962	220780239	278	0	NA	NA	NA	NA	NA
ENSE00003667771	43526	chr1	220781778	220781932	155	0.243033	1.60567	2.96529	0.541488	0.588171	NA
ENSE00003675336	43526	chr1	220781778	220781932	155	0.243033	1.60567	2.96529	0.541488	0.588171	NA
ENSE00001242185	43527	chr5	126867714	126870791	3078	4.81943	1.66702	1.22625	1.35945	0.174005	0.63707
ENSE00001178483	43527	chr5	126878185	126878394	210	0.387702	1.74546	2.9596	0.589762	0.55535	NA
ENSE00001178489	43527	chr5	126914930	126915134	205	0.593951	0.121513	2.38251	0.0510019	0.959324	NA
ENSE00001242174	43527	chr5	127030350	127030808	459	0.831412	-0.579332	2.63374	-0.219966	0.825898	NA
ENSE00002019631	43527	chr5	127029924	127030169	246	0	NA	NA	NA	NA	NA
ENSE00002028201	43527	chr5	126914661	126915134	474	0.593951	0.121513	2.38251	0.0510019	0.959324	NA
ENSE00002043284	43527	chr5	126878185	126878397	213	0.387702	1.74546	2.9596	0.589762	0.55535	NA
ENSE00002047860	43527	chr5	126914931	126915134	204	0.593951	0.121513	2.38251	0.0510019	0.959324	NA
ENSE00002052886	43527	chr5	126898873	126899266	394	0.0695635	0.00706212	2.96674	0.00238043	0.998101	NA
ENSE00002057993	43527	chr5	126914930	126914990	61	0.12864	1.14002	2.96633	0.384319	0.700742	NA
ENSE00002063593	43527	chr5	126946295	126946364	70	0	NA	NA	NA	NA	NA
ENSE00002068993	43527	chr5	126917984	126918228	245	1.13763	-1.07533	2.08853	-0.514872	0.606643	NA
ENSE00002083896	43527	chr5	126870191	126870791	601	1.06225	1.47411	1.75596	0.839487	0.401196	NA
ENSE00003676575	43527	chr5	126917984	126918227	244	1.13763	-1.07533	2.08853	-0.514872	0.606643	NA
ENSE00003681047	43527	chr5	126917984	126918227	244	1.13763	-1.07533	2.08853	-0.514872	0.606643	NA
ENSE00001266277	43528	chr2	216369745	216372027	2283	2.8657	2.16443	0.880716	2.45758	0.0139875	0.253813
ENSE00001266267	43528	chr2	216257865	216259679	1815	1.10595	0.718561	1.36544	0.526251	0.598714	NA
ENSE00001316970	43528	chr2	216283574	216283729	156	0.270506	2.25465	2.95952	0.76183	0.446161	NA
ENSE00001641317	43528	chr2	216277672	216277864	193	0.082154	0.938036	2.96674	0.316184	0.751863	NA
ENSE00001251726	43529	chr10	92291163	92291529	367	4.76509	-1.52483	1.27241	-1.19838	0.230769	0.698754
ENSE00003483094	43529	chr10	92311135	92311337	203	3.13865	-1.4979	1.26841	-1.18093	0.237632	0.705472
ENSE00003611851	43529	chr10	92311135	92311337	203	3.13865	-1.4979	1.26841	-1.18093	0.237632	0.705472
ENSE00003512702	43529	chr10	92340673	92340803	131	3.97624	-1.72799	1.55761	-1.10938	0.267266	0.731405
ENSE00003631907	43529	chr10;chr10	92340673;92340673	92340803;92340803	131	3.97624	-1.72799	1.55761	-1.10938	0.267266	0.731405
ENSE00001354846	43529	chr10	92351091	92353964	2874	2.98027	1.08187	1.02011	1.06054	0.288899	0.746785
ENSE00001873849	43529	chr10	92333507	92333625	119	6.46461	-0.508798	1.14694	-0.443612	0.657323	0.920249
ENSE00001124895	43529	chr10	92349671	92349837	167	0.326263	-0.2072	2.91725	-0.0710258	0.943377	NA
ENSE00001810461	43529	chr10	92349671	92350298	628	0.779607	0.0309984	2.06257	0.015029	0.988009	NA
ENSE00001845812	43529	chr10	92349671	92349775	105	0.21143	-0.800251	2.96032	-0.270326	0.786909	NA
ENSE00001858088	43529	chr10	92308478	92308603	126	0	NA	NA	NA	NA	NA
ENSE00001932399	43529	chr10	92349349	92349423	75	0	0	0	0	1	NA
ENSE00001950934	43529	chr10	92349481	92349532	52	0	0	0	0	1	NA
ENSE00003603000	43529	chr10	92349349	92349532	184	0.391005	1.24448	2.96667	0.419486	0.674861	NA
ENSE00003627366	43529	chr10	92349349	92349532	184	0.391005	1.24448	2.96667	0.419486	0.674861	NA
ENSE00000970784	43530	chr5	10433594	10440388	6795	186.708	-0.725681	0.288883	-2.51202	0.0120042	0.239206
ENSE00002075318	43530	chr5	10433594	10433957	364	52.2272	-1.14891	0.458702	-2.50469	0.012256	0.240993
ENSE00002041753	43530	chr5	10433594	10433961	368	54.8552	-0.897081	0.43683	-2.05362	0.040013	0.38524
ENSE00002045540	43530	chr5	10433594	10433684	91	35.4969	-1.1897	0.582829	-2.04124	0.0412267	0.388788
ENSE00002088031	43530	chr5	10353703	10353917	215	743.912	0.295723	0.150472	1.9653	0.0493796	0.415316
ENSE00002022823	43530	chr5	10353715	10353917	203	743.702	0.295627	0.150548	1.96367	0.0495678	0.415901
ENSE00002045797	43530	chr5	10353711	10353917	207	743.772	0.295346	0.15047	1.96282	0.0496675	0.416311
ENSE00001320352	43530	chr5	10353716	10353917	202	743.372	0.295274	0.15056	1.96117	0.0498594	0.416648
ENSE00003538836	43530	chr5;chr5;chr5	10378759;10378759;10378759	10378832;10378832;10378832	74	169.416	0.518612	0.274637	1.88835	0.0589785	0.443986
ENSE00003686190	43530	chr5;chr5;chr5	10378759;10378759;10378759	10378832;10378832;10378832	74	169.416	0.518612	0.274637	1.88835	0.0589785	0.443986
ENSE00002019266	43530	chr5	10433594	10434285	692	75.0627	-0.708964	0.382594	-1.85305	0.0638757	0.456904
ENSE00002032992	43530	chr5	10353767	10353917	151	726.057	0.275968	0.150081	1.83879	0.0659456	0.461638
ENSE00000970763	43530	chr5;chr5;chr5	10400784;10400784;10400784	10400842;10400842;10400842	59	36.3266	-0.844338	0.465764	-1.8128	0.069862	0.472597
ENSE00003478162	43530	chr5;chr5;chr5	10397293;10397293;10397293	10397344;10397344;10397344	52	36.6697	-0.757064	0.458991	-1.64941	0.0990641	0.528078
ENSE00003692535	43530	chr5	10397293	10397344	52	36.6697	-0.757064	0.458991	-1.64941	0.0990641	0.528078
ENSE00002063558	43530	chr5	10391542	10391574	33	206.359	-0.355309	0.225036	-1.57889	0.114361	0.553242
ENSE00003580178	43530	chr5;chr5;chr5	10391542;10391542;10391542	10391731;10391731;10391731	190	418.813	-0.214757	0.153213	-1.40168	0.16101	0.62161
ENSE00003680963	43530	chr5	10391542	10391731	190	418.813	-0.214757	0.153213	-1.40168	0.16101	0.62161
ENSE00002044238	43530	chr5	10400784	10402139	1356	48.8294	-0.567283	0.406523	-1.39545	0.16288	0.623698
ENSE00002038900	43530	chr5	10417270	10417451	182	22.8572	-0.670053	0.507858	-1.31937	0.187046	0.653536
ENSE00003488706	43530	chr5	10394082	10394143	62	65.7376	-0.351754	0.27964	-1.25788	0.208435	0.676365
ENSE00003584958	43530	chr5;chr5;chr5	10394082;10394082;10394082	10394143;10394143;10394143	62	65.7376	-0.351754	0.27964	-1.25788	0.208435	0.676365
ENSE00002053486	43530	chr5	10423735	10423835	101	17.752	-0.79647	0.657378	-1.21159	0.225671	0.693689
ENSE00003619042	43530	chr5	10423735	10423824	90	17.752	-0.79647	0.657378	-1.21159	0.225671	0.693689
ENSE00003693606	43530	chr5;chr5;chr5;chr5	10423735;10423735;10423735;10423735	10423824;10423824;10423824;10423824	90	17.752	-0.79647	0.657378	-1.21159	0.225671	0.693689
ENSE00002023254	43530	chr5	10390332	10390491	160	295.216	-0.217196	0.194379	-1.11739	0.263828	0.72896
ENSE00002074344	43530	chr5	10390332	10390492	161	295.216	-0.217196	0.194379	-1.11739	0.263828	0.72896
ENSE00003472406	43530	chr5;chr5	10390332;10390332	10390500;10390500	169	295.216	-0.217196	0.194379	-1.11739	0.263828	0.72896
ENSE00003533544	43530	chr5;chr5;chr5	10390332;10390332;10390332	10390500;10390500;10390500	169	295.216	-0.217196	0.194379	-1.11739	0.263828	0.72896
ENSE00003599044	43530	chr5	10390332	10390500	169	295.216	-0.217196	0.194379	-1.11739	0.263828	0.72896
ENSE00002061206	43530	chr5	10417270	10417410	141	21.9169	-0.574572	0.519163	-1.10673	0.268411	0.732209
ENSE00003581666	43530	chr5;chr5;chr5;chr5	10417270;10417270;10417270;10417270	10417404;10417404;10417404;10417404	135	21.9169	-0.574572	0.519163	-1.10673	0.268411	0.732209
ENSE00003661359	43530	chr5;chr5	10417270;10417270	10417404;10417404	135	21.9169	-0.574572	0.519163	-1.10673	0.268411	0.732209
ENSE00003524739	43530	chr5;chr5;chr5;chr5	10403407;10403407;10403407;10403407	10403541;10403541;10403541;10403541	135	22.8442	-0.534488	0.497663	-1.074	0.282824	0.742901
ENSE00003545935	43530	chr5	10403407	10403541	135	22.8442	-0.534488	0.497663	-1.074	0.282824	0.742901
ENSE00003697267	43530	chr5	10433929	10434207	279	15.1597	-0.633378	0.636759	-0.99469	0.319887	0.768588
ENSE00003508368	43530	chr5;chr5;chr5	10377798;10377798;10377798	10377894;10377894;10377894	97	313.68	0.199468	0.204581	0.975007	0.329557	0.77513
ENSE00003524017	43530	chr5;chr5;chr5	10377798;10377798;10377798	10377894;10377894;10377894	97	313.68	0.199468	0.204581	0.975007	0.329557	0.77513
ENSE00003697900	43530	chr5	10436795	10437849	1055	26.0703	-0.602544	0.683766	-0.881213	0.378203	0.804643
ENSE00002023106	43530	chr5	10401857	10402139	283	30.5535	-0.456346	0.520605	-0.876569	0.380721	0.805893
ENSE00003509177	43530	chr5;chr5;chr5	10402059;10402059;10402059	10402139;10402139;10402139	81	30.407	-0.445275	0.519929	-0.856415	0.391768	0.810896
ENSE00003617554	43530	chr5	10402059	10402139	81	30.407	-0.445275	0.519929	-0.856415	0.391768	0.810896
ENSE00002020990	43530	chr5	10410153	10410276	124	40.4591	0.361955	0.477428	0.758135	0.44837	0.840603
ENSE00003570165	43530	chr5	10410139	10410276	138	40.5842	0.352553	0.477541	0.738269	0.460351	0.846089
ENSE00003671789	43530	chr5;chr5;chr5;chr5	10410139;10410139;10410139;10410139	10410276;10410276;10410276;10410276	138	40.5842	0.352553	0.477541	0.738269	0.460351	0.846089
ENSE00003488064	43530	chr5;chr5;chr5	10414433;10414433;10414433	10414502;10414502;10414502	70	11.126	0.414508	0.678059	0.611315	0.540991	0.881281
ENSE00003538091	43530	chr5;chr5;chr5;chr5	10414433;10414433;10414433;10414433	10414502;10414502;10414502;10414502	70	11.126	0.414508	0.678059	0.611315	0.540991	0.881281
ENSE00003511808	43530	chr5	10407102	10407202	101	9.71628	-0.335123	0.689906	-0.485751	0.627143	0.911041
ENSE00003580675	43530	chr5;chr5;chr5;chr5	10407102;10407102;10407102;10407102	10407202;10407202;10407202;10407202	101	9.71628	-0.335123	0.689906	-0.485751	0.627143	0.911041
ENSE00003459075	43530	chr5;chr5;chr5	10394753;10394753;10394753	10394785;10394785;10394785	33	25.6535	-0.213061	0.449198	-0.474315	0.635275	0.91355
ENSE00003643975	43530	chr5	10394753	10394785	33	25.6535	-0.213061	0.449198	-0.474315	0.635275	0.91355
ENSE00003500463	43530	chr5	10405558	10405677	120	11.0808	-0.311861	0.69799	-0.446798	0.655021	0.919705
ENSE00003516115	43530	chr5;chr5;chr5;chr5	10405558;10405558;10405558;10405558	10405677;10405677;10405677;10405677	120	11.0808	-0.311861	0.69799	-0.446798	0.655021	0.919705
ENSE00002036564	43530	chr5	10415599	10415669	71	21.5472	-0.238451	0.599104	-0.398013	0.690621	0.932034
ENSE00002082928	43530	chr5	10386925	10387066	142	182.383	-0.0709053	0.210867	-0.336256	0.736678	0.942826
ENSE00003488929	43530	chr5;chr5;chr5	10386994;10386994;10386994	10387066;10387066;10387066	73	182.383	-0.0709053	0.210867	-0.336256	0.736678	0.942826
ENSE00003548887	43530	chr5;chr5;chr5	10386994;10386994;10386994	10387066;10387066;10387066	73	182.383	-0.0709053	0.210867	-0.336256	0.736678	0.942826
ENSE00002035851	43530	chr5	10415473	10415669	197	38.6471	-0.155077	0.49613	-0.312573	0.754605	0.947182
ENSE00003513670	43530	chr5;chr5	10415488;10415488	10415669;10415669	182	38.6471	-0.155077	0.49613	-0.312573	0.754605	0.947182
ENSE00003582403	43530	chr5;chr5;chr5;chr5	10415488;10415488;10415488;10415488	10415669;10415669;10415669;10415669	182	38.6471	-0.155077	0.49613	-0.312573	0.754605	0.947182
ENSE00003579188	43530	chr5	10429893	10430028	136	29.9968	-0.192859	0.677325	-0.284736	0.775847	0.952945
ENSE00003657608	43530	chr5;chr5;chr5;chr5	10429893;10429893;10429893;10429893	10430028;10430028;10430028;10430028	136	29.9968	-0.192859	0.677325	-0.284736	0.775847	0.952945
ENSE00002038141	43530	chr5	10402384	10402451	68	25.1719	0.15174	0.538019	0.282034	0.777917	0.953622
ENSE00003473373	43530	chr5	10402384	10402452	69	25.1719	0.15174	0.538019	0.282034	0.777917	0.953622
ENSE00003617480	43530	chr5;chr5;chr5;chr5	10402384;10402384;10402384;10402384	10402452;10402452;10402452;10402452	69	25.1719	0.15174	0.538019	0.282034	0.777917	0.953622
ENSE00003581150	43530	chr5	10381800	10381943	144	121.161	0.0672836	0.259223	0.259558	0.795204	0.957839
ENSE00003652207	43530	chr5;chr5;chr5	10381800;10381800;10381800	10381943;10381943;10381943	144	121.161	0.0672836	0.259223	0.259558	0.795204	0.957839
ENSE00003529597	43530	chr5;chr5;chr5;chr5	10402533;10402533;10402533;10402533	10402607;10402607;10402607;10402607	75	32.3497	-0.111053	0.434626	-0.255513	0.798327	0.958556
ENSE00003610101	43530	chr5	10402533	10402607	75	32.3497	-0.111053	0.434626	-0.255513	0.798327	0.958556
ENSE00003554924	43530	chr5;chr5;chr5;chr5	10426390;10426390;10426390;10426390	10426522;10426522;10426522;10426522	133	28.6306	0.195269	0.813727	0.239968	0.810355	0.96118
ENSE00003661819	43530	chr5	10426390	10426522	133	28.6306	0.195269	0.813727	0.239968	0.810355	0.96118
ENSE00003467128	43530	chr5;chr5;chr5;chr5	10411333;10411333;10411333;10411333	10411537;10411537;10411537;10411537	205	31.8975	-0.0540185	0.514209	-0.105052	0.916335	0.984703
ENSE00003531610	43530	chr5;chr5	10411333;10411333	10411537;10411537	205	31.8975	-0.0540185	0.514209	-0.105052	0.916335	0.984703
ENSE00002049732	43530	chr5	10421931	10422036	106	0.103077	1.41461	2.96621	0.47691	0.633426	NA
ENSE00002051014	43530	chr5	10354639	10354671	33	0.583206	0.278775	2.94657	0.0946102	0.924624	NA
ENSE00002055264	43530	chr5	10353968	10353996	29	0.175941	0.026046	2.96658	0.0087798	0.992995	NA
ENSE00002058750	43530	chr5	10400933	10401486	554	0.166657	0.617224	2.96667	0.208053	0.835188	NA
ENSE00002072484	43530	chr5	10413274	10413450	177	0	NA	NA	NA	NA	NA
ENSE00003506229	43531	chr2	159762880	159762993	114	4.36706	2.5813	1.19804	2.1546	0.0311931	0.350674
ENSE00003567076	43531	chr2;chr2;chr2;chr2;chr2	159762880;159762880;159762880;159762880;159762880	159762993;159762993;159762993;159762993;159762993	114	4.36706	2.5813	1.19804	2.1546	0.0311931	0.350674
ENSE00001578236	43531	chr2	159767284	159767409	126	2.19811	-2.8137	1.39005	-2.02417	0.0429532	0.394256
ENSE00001577437	43531	chr2	159767284	159767369	86	2.16699	-2.79297	1.47953	-1.88775	0.05906	0.444118
ENSE00001766938	43531	chr2	159767284	159767960	677	24.8885	0.899006	0.750211	1.19834	0.230786	0.698754
ENSE00003496179	43531	chr2	159729009	159729175	167	21.9844	-0.526982	0.448983	-1.17373	0.240505	0.707141
ENSE00003508992	43531	chr2;chr2;chr2;chr2	159729009;159729009;159729009;159729009	159729175;159729175;159729175;159729175	167	21.9844	-0.526982	0.448983	-1.17373	0.240505	0.707141
ENSE00002233886	43531	chr2	159767284	159768583	1300	28.2448	0.617278	0.634772	0.97244	0.330832	0.776001
ENSE00001220669	43531	chr2	159767284	159771027	3744	28.8756	0.582015	0.634666	0.917043	0.35912	0.793872
ENSE00001674579	43531	chr2	159752490	159752571	82	4.40028	0.855818	1.09355	0.782609	0.433857	0.833156
ENSE00001821299	43531	chr2	159767284	159767850	567	19.9634	0.543858	0.793116	0.685723	0.492888	0.86132
ENSE00001587066	43531	chr2;chr2	159715681;159715681	159715766;159715766	86	2.11629	1.12086	1.66564	0.672927	0.500994	0.865219
ENSE00001677093	43531	chr2	159743061	159743211	151	39.8194	-0.252725	0.434513	-0.581629	0.560816	0.888949
ENSE00003616058	43531	chr2	159743061	159743253	193	65.7002	-0.189471	0.351468	-0.539083	0.589829	0.899364
ENSE00003674194	43531	chr2;chr2;chr2;chr2	159743061;159743061;159743061;159743061	159743253;159743253;159743253;159743253	193	65.7002	-0.189471	0.351468	-0.539083	0.589829	0.899364
ENSE00001877083	43531	chr2	159747805	159748126	322	24.6971	0.270577	0.631306	0.428599	0.668215	0.924195
ENSE00001760610	43531	chr2	159712507	159712661	155	8.431	-0.307507	0.844432	-0.364159	0.715739	0.938249
ENSE00001922466	43531	chr2	159712523	159712661	139	8.431	-0.307507	0.844432	-0.364159	0.715739	0.938249
ENSE00000778766	43531	chr2;chr2;chr2;chr2;chr2	159759226;159759226;159759226;159759226;159759226	159759335;159759335;159759335;159759335;159759335	110	4.8953	-0.445817	1.23352	-0.361419	0.717786	0.938538
ENSE00001173499	43531	chr2	159712499	159712606	108	7.99486	-0.328813	0.927836	-0.354387	0.723049	0.939719
ENSE00001578008	43531	chr2	159712489	159712606	118	7.99486	-0.328813	0.927836	-0.354387	0.723049	0.939719
ENSE00003751925	43531	chr2	159712457	159712606	150	7.99486	-0.328813	0.927836	-0.354387	0.723049	0.939719
ENSE00000778765	43531	chr2;chr2;chr2;chr2	159752402;159752402;159752402;159752402	159752571;159752571;159752571;159752571	170	8.02569	-0.265905	0.891385	-0.298306	0.76547	0.950325
ENSE00003653167	43531	chr2	159745770	159745937	168	30.3774	-0.130407	0.486811	-0.26788	0.788792	0.956322
ENSE00003671166	43531	chr2;chr2;chr2	159745770;159745770;159745770	159745937;159745937;159745937	168	30.3774	-0.130407	0.486811	-0.26788	0.788792	0.956322
ENSE00000778764	43531	chr2;chr2;chr2;chr2	159747805;159747805;159747805;159747805	159748903;159748903;159748903;159748903	1099	61.6879	-0.0507918	0.330823	-0.153532	0.877979	0.976835
ENSE00001834100	43531	chr2	159752402	159752525	124	6.68902	0.097674	1.03651	0.0942334	0.924924	0.986047
ENSE00001577272	43531	chr2	159714557	159714598	42	0.0709347	-0.125814	2.96658	-0.0424106	0.966171	NA
ENSE00001586848	43531	chr2	159733965	159734082	118	0	NA	NA	NA	NA	NA
ENSE00001958316	43531	chr2	159759292	159759358	67	1.08689	3.64806	2.94037	1.24068	0.214724	NA
ENSE00003461827	43531	chr2;chr2;chr2	159764626;159764626;159764626	159764674;159764674;159764674	49	1.2888	2.38099	1.68814	1.41042	0.158415	NA
ENSE00003669560	43531	chr2	159764626	159764674	49	1.2888	2.38099	1.68814	1.41042	0.158415	NA
ENSE00001647635	43532	chr10	45454585	45458543	3959	200.787	-0.750955	0.200735	-3.74102	0.000183275	0.0370411
ENSE00003723598	43532	chr10	45454593	45458543	3951	200.787	-0.750955	0.200735	-3.74102	0.000183275	0.0370411
ENSE00001870745	43532	chr10	45457506	45458543	1038	98.1406	-0.716562	0.262499	-2.72977	0.00633789	0.185218
ENSE00001878683	43532	chr10	45457511	45458543	1033	97.974	-0.712843	0.263098	-2.70942	0.00674014	0.190285
ENSE00003609852	43532	chr10;chr10;chr10	45459120;45459120;45459120	45459267;45459267;45459267	148	22.6583	-0.827361	0.494527	-1.67303	0.0943205	0.521463
ENSE00003613598	43532	chr10	45459120	45459267	148	22.6583	-0.827361	0.494527	-1.67303	0.0943205	0.521463
ENSE00001191553	43532	chr10;chr10;chr10;chr10	45489367;45489367;45489367;45489367	45489417;45489417;45489417;45489417	51	8.48524	-1.23878	0.778614	-1.591	0.111609	0.54893
ENSE00003701255	43532	chr10	45489367	45489417	51	8.48524	-1.23878	0.778614	-1.591	0.111609	0.54893
ENSE00001191549	43532	chr10;chr10;chr10;chr10	45464239;45464239;45464239;45464239	45464327;45464327;45464327;45464327	89	14.0637	-1.04258	0.764418	-1.36388	0.172604	0.635289
ENSE00003698679	43532	chr10	45464239	45464327	89	14.0637	-1.04258	0.764418	-1.36388	0.172604	0.635289
ENSE00002446379	43532	chr10	45463151	45463996	846	2.13494	-1.36303	1.17317	-1.16184	0.245301	0.711508
ENSE00003437508	43532	chr10	45594235	45594577	343	32.3022	0.493302	0.473419	1.042	0.297412	0.752006
ENSE00001658079	43532	chr10	45594235	45594598	364	32.3504	0.488563	0.473336	1.03217	0.301993	0.755345
ENSE00003654744	43532	chr10	45553112	45553204	93	8.38638	-1.03786	1.00809	-1.02953	0.30323	0.756129
ENSE00001420033	43532	chr10	45594235	45594906	672	34.7586	0.410363	0.459226	0.893596	0.371538	0.800761
ENSE00001668379	43532	chr10	45461387	45461411	25	7.59152	-0.614831	0.881791	-0.697252	0.485645	0.857804
ENSE00002461515	43532	chr10;chr10;chr10	45461231;45461231;45461231	45461411;45461411;45461411	181	30.18	-0.290609	0.4222	-0.688321	0.49125	0.860678
ENSE00003700312	43532	chr10	45461083	45461411	329	30.18	-0.290609	0.4222	-0.688321	0.49125	0.860678
ENSE00003395670	43532	chr10	45594235	45594491	257	25.3523	0.307861	0.544075	0.565843	0.571501	0.89297
ENSE00001827069	43532	chr10	45461231	45462204	974	31.9754	-0.125186	0.403754	-0.310055	0.756519	0.947835
ENSE00001191569	43532	chr10;chr10;chr10;chr10	45533110;45533110;45533110;45533110	45533289;45533289;45533289;45533289	180	39.5025	0.0400413	0.387741	0.103268	0.91775	0.984855
ENSE00003696618	43532	chr10	45533110	45533289	180	39.5025	0.0400413	0.387741	0.103268	0.91775	0.984855
ENSE00001260249	43532	CHR_HSCHR10_1_CTG2	45473569	45474606	1038	0	NA	NA	NA	NA	NA
ENSE00001522774	43532	chr10	45535211	45535371	161	0.0178101	0.508865	2.96674	0.171523	0.863813	NA
ENSE00001657971	43532	chr10	45593430	45593624	195	0.376283	-1.76673	2.95118	-0.598653	0.549404	NA
ENSE00003700889	43532	chr10	45535211	45535394	184	0.0178101	0.508865	2.96674	0.171523	0.863813	NA
ENSE00003715061	43532	CHR_HSCHR10_1_CTG2	45475183	45475330	148	0	NA	NA	NA	NA	NA
ENSE00003719992	43532	CHR_HSCHR10_1_CTG2	45477294	45478267	974	0	NA	NA	NA	NA	NA
ENSE00003721431	43532	CHR_HSCHR10_1_CTG2	45477450	45477474	25	0	NA	NA	NA	NA	NA
ENSE00003731786	43532	CHR_HSCHR10_1_CTG2;CHR_HSCHR10_1_CTG2	45475183;45475183	45475330;45475330	148	0	NA	NA	NA	NA	NA
ENSE00003732876	43532	CHR_HSCHR10_1_CTG2	45479214	45479948	735	0	NA	NA	NA	NA	NA
ENSE00003735475	43532	CHR_HSCHR10_1_CTG2	45470650	45474606	3957	0	NA	NA	NA	NA	NA
ENSE00003739681	43532	CHR_HSCHR10_1_CTG2	45477294	45477474	181	0	NA	NA	NA	NA	NA
ENSE00003740602	43532	CHR_HSCHR10_1_CTG2	45473574	45474606	1033	0	NA	NA	NA	NA	NA
ENSE00003742767	43532	CHR_HSCHR10_1_CTG2;CHR_HSCHR10_1_CTG2	45480302;45480302	45480390;45480390	89	0	NA	NA	NA	NA	NA
ENSE00003748420	43532	CHR_HSCHR10_1_CTG2	45477294	45477474	181	0	NA	NA	NA	NA	NA
ENSE00001336994	43533	chr12	57755098	57755885	788	2.44557	1.20146	1.15616	1.03918	0.29872	0.752892
ENSE00001249036	43533	chr12	57758563	57760407	1845	1.4961	-0.363878	1.29772	-0.280398	0.779172	NA
ENSE00001336991	43533	chr12	57756929	57757084	156	0.170393	-0.801695	2.9619	-0.270669	0.786646	NA
ENSE00001667716	43533	chr12	57758108	57758300	193	0	NA	NA	NA	NA	NA
ENSE00002337113	43533	chr12	57757487	57758300	814	0.319364	-0.931272	2.48599	-0.374608	0.707952	NA
ENSE00002360823	43533	chr12	57756929	57757600	672	1.26108	1.52383	1.62426	0.938173	0.348155	NA
ENSE00002368944	43533	chr12	57758563	57759416	854	1.37842	-0.328044	1.65919	-0.197714	0.843269	NA
ENSE00002374181	43533	chr12	57755728	57755885	158	0.0150031	0.508865	2.96674	0.171523	0.863813	NA
ENSE00001181022	43534	chr17;chr17;chr17;chr17;chr17	62722488;62722488;62722488;62722488;62722488	62722597;62722597;62722597;62722597;62722597	110	0.0731158	1.0899	2.96674	0.367372	0.713342	NA
ENSE00001181026	43534	chr17;chr17;chr17;chr17;chr17	62724938;62724938;62724938;62724938;62724938	62725104;62725104;62725104;62725104;62725104	167	0.0487439	0.938036	2.96674	0.316184	0.751863	NA
ENSE00001181031	43534	chr17;chr17;chr17;chr17;chr17	62735931;62735931;62735931;62735931;62735931	62737332;62737332;62737332;62737332;62737332	1402	0.247903	1.0998	2.96531	0.370889	0.71072	NA
ENSE00001235128	43534	chr17;chr17;chr17	62705539;62705539;62705539	62705581;62705581;62705581	43	0	NA	NA	NA	NA	NA
ENSE00001235133	43534	chr17;chr17;chr17;chr17;chr17	62711231;62711231;62711231;62711231;62711231	62711344;62711344;62711344;62711344;62711344	114	0	NA	NA	NA	NA	NA
ENSE00001235159	43534	chr17;chr17;chr17	62744376;62744376;62744376	62744528;62744528;62744528	153	0.0206155	0.786176	2.96674	0.264996	0.791012	NA
ENSE00001235168	43534	chr17;chr17;chr17;chr17	62759835;62759835;62759835;62759835	62760006;62760006;62760006;62760006	172	0	NA	NA	NA	NA	NA
ENSE00001235193	43534	chr17;chr17	62701315;62701315	62701758;62701758	444	0.283539	1.81533	2.96403	0.612452	0.540239	NA
ENSE00001357534	43534	chr17	62808077	62808344	268	0.228759	-0.280213	2.96254	-0.0945852	0.924644	NA
ENSE00001766905	43534	chr17	62806430	62806653	224	0.294322	-0.967211	2.95838	-0.326939	0.743714	NA
ENSE00002248618	43534	chr17	62704948	62705581	634	0	NA	NA	NA	NA	NA
ENSE00002269599	43534	chr17	62808077	62808290	214	0.228759	-0.280213	2.96254	-0.0945852	0.924644	NA
ENSE00002303871	43534	chr17	62744376	62744525	150	0.0206155	0.786176	2.96674	0.264996	0.791012	NA
ENSE00002321690	43534	chr17;chr17	62804900;62804900	62805047;62805047	148	0.324044	2.10272	2.96121	0.710087	0.47765	NA
ENSE00002684792	43534	chr17	62788507	62788599	93	0	NA	NA	NA	NA	NA
ENSE00002685173	43534	chr17	62703312	62703432	121	0	NA	NA	NA	NA	NA
ENSE00002685514	43534	chr17	62780940	62780999	60	0	NA	NA	NA	NA	NA
ENSE00002686886	43534	chr17	62759835	62759991	157	0	NA	NA	NA	NA	NA
ENSE00002687585	43534	chr17	62744376	62744514	139	0.0206155	0.786176	2.96674	0.264996	0.791012	NA
ENSE00002692433	43534	chr17	62806430	62806640	211	0.294322	-0.967211	2.95838	-0.326939	0.743714	NA
ENSE00002692762	43534	chr17	62808077	62808325	249	0.228759	-0.280213	2.96254	-0.0945852	0.924644	NA
ENSE00002700178	43534	chr17	62749976	62750536	561	0.937213	1.06445	2.11129	0.504171	0.614141	NA
ENSE00002703894	43534	chr17	62808077	62808334	258	0.228759	-0.280213	2.96254	-0.0945852	0.924644	NA
ENSE00002726002	43534	chr17	62736340	62736517	178	0.0832871	0.132513	2.96674	0.0446661	0.964373	NA
ENSE00002729509	43534	chr17	62746865	62746978	114	0	NA	NA	NA	NA	NA
ENSE00002734852	43534	chr17	62701314	62701378	65	0.283539	1.81533	2.96403	0.612452	0.540239	NA
ENSE00003556993	43534	chr17;chr17;chr17;chr17	62788480;62788480;62788480;62788480	62788599;62788599;62788599;62788599	120	0	NA	NA	NA	NA	NA
ENSE00003564918	43534	chr17	62701314	62701758	445	0.283539	1.81533	2.96403	0.612452	0.540239	NA
ENSE00003579745	43534	chr17	62788480	62788599	120	0	NA	NA	NA	NA	NA
ENSE00003594122	43534	chr17;chr17;chr17;chr17;chr17	62801646;62801646;62801646;62801646;62801646	62801752;62801752;62801752;62801752;62801752	107	0	NA	NA	NA	NA	NA
ENSE00003602972	43534	chr17	62801646	62801752	107	0	NA	NA	NA	NA	NA
ENSE00003640882	43534	chr17	62701314	62701758	445	0.283539	1.81533	2.96403	0.612452	0.540239	NA
ENSE00003686444	43534	chr17	62701314	62701758	445	0.283539	1.81533	2.96403	0.612452	0.540239	NA
ENSE00001299752	43535	chr5	16067314	16067793	480	0.0150031	0.508865	2.96674	0.171523	0.863813	NA
ENSE00001330612	43535	chr5	16090889	16091081	193	0	NA	NA	NA	NA	NA
ENSE00001491690	43535	chr5	16179039	16179775	737	1.25771	0.774389	1.19433	0.648386	0.516736	NA
ENSE00002042647	43535	chr5	16177726	16177829	104	0	NA	NA	NA	NA	NA
ENSE00002064922	43535	chr5	16067139	16067793	655	0.0150031	0.508865	2.96674	0.171523	0.863813	NA
ENSE00002065999	43535	chr5	16180645	16180762	118	0.025262	0.508865	2.96674	0.171523	0.863813	NA
ENSE00002081840	43535	chr5	16090887	16091081	195	0	NA	NA	NA	NA	NA
ENSE00003527275	43535	chr5	16177726	16177881	156	0	NA	NA	NA	NA	NA
ENSE00003660686	43535	chr5	16177726	16177881	156	0	NA	NA	NA	NA	NA
ENSE00002610511	43709	chr16	30379932	30381473	1542	3.80317	-1.44988	0.904521	-1.60292	0.108952	0.543918
ENSE00002654070	43709	chr16	30381127	30381473	347	2.67623	-1.51433	1.05615	-1.43382	0.151624	0.609057
ENSE00003580404	43709	chr16	30378610	30378700	91	98.1191	0.448255	0.326923	1.37113	0.170334	0.632829
ENSE00003723308	43709	chr16;chr16;chr16;chr16	30378610;30378610;30378610;30378610	30378700;30378700;30378700;30378700	91	98.1191	0.448255	0.326923	1.37113	0.170334	0.632829
ENSE00002679449	43709	chr16	30378184	30378520	337	64.7853	0.376768	0.314661	1.19738	0.231159	0.699014
ENSE00001223015	43709	chr16	30378133	30378520	388	64.8886	0.371964	0.314643	1.18218	0.237136	0.705204
ENSE00002652309	43709	chr16	30378137	30378520	384	64.8886	0.371964	0.314643	1.18218	0.237136	0.705204
ENSE00002675779	43709	chr16	30378155	30378520	366	64.8886	0.371964	0.314643	1.18218	0.237136	0.705204
ENSE00003471602	43709	chr16	30381127	30381244	118	2.03133	-1.25259	1.17648	-1.0647	0.287013	0.745517
ENSE00003511284	43709	chr16;chr16;chr16	30381127;30381127;30381127	30381244;30381244;30381244	118	2.03133	-1.25259	1.17648	-1.0647	0.287013	0.745517
ENSE00002576842	43709	chr16	30395668	30395991	324	0	NA	NA	NA	NA	NA
ENSE00002579357	43709	chr16	30381495	30381883	389	1.01548	-1.2546	1.76532	-0.710693	0.477275	NA
ENSE00002583026	43709	chr16	30382093	30382365	273	0.670333	-2.36363	1.88306	-1.25521	0.209404	NA
ENSE00002584296	43709	chr16	30382525	30382577	53	0.497174	-1.92942	1.33637	-1.44377	0.148803	NA
ENSE00002587007	43709	chr16	30379489	30379534	46	0.366807	-1.73316	2.9515	-0.587212	0.557061	NA
ENSE00002602394	43709	chr16	30382822	30383014	193	0.0112168	0.508865	2.96674	0.171523	0.863813	NA
ENSE00002607908	43709	chr16	30394546	30394903	358	0.489961	1.31145	2.60273	0.503873	0.61435	NA
ENSE00002612944	43709	chr16	30382752	30383014	263	0.0603381	0.812586	2.96674	0.273898	0.784163	NA
ENSE00002614868	43709	chr16	30381843	30381883	41	0.158253	0.838996	2.96674	0.2828	0.77733	NA
ENSE00002625622	43709	chr16	30382275	30382431	157	0.580315	-2.15647	2.11465	-1.01978	0.307833	NA
ENSE00002634040	43709	chr16	30379766	30380033	268	1.16249	0.278729	1.45706	0.191295	0.848294	NA
ENSE00002634053	43709	chr16	30382525	30382547	23	0.471436	-1.85598	1.33835	-1.38676	0.165514	NA
ENSE00002653617	43709	chr16	30382275	30382370	96	0.580315	-2.15647	2.11465	-1.01978	0.307833	NA
ENSE00003463145	43709	chr16	30382735	30382813	79	0.0603381	0.812586	2.96674	0.273898	0.784163	NA
ENSE00003481613	43709	chr16	30382275	30382365	91	0.580315	-2.15647	2.11465	-1.01978	0.307833	NA
ENSE00003481992	43709	chr16;chr16	30382275;30382275	30382365;30382365	91	0.580315	-2.15647	2.11465	-1.01978	0.307833	NA
ENSE00003514981	43709	chr16	30381760	30381883	124	0.882409	-1.95293	1.89326	-1.03152	0.302298	NA
ENSE00003518070	43709	chr16;chr16	30382735;30382735	30382813;30382813	79	0.0603381	0.812586	2.96674	0.273898	0.784163	NA
ENSE00003522451	43709	chr16	30381339	30381473	135	1.09312	-1.88616	2.06328	-0.914155	0.360636	NA
ENSE00003536078	43709	chr16;chr16;chr16;chr16	30379435;30379435;30379435;30379435	30379534;30379534;30379534;30379534	100	0.398381	-1.84704	2.79498	-0.660842	0.508714	NA
ENSE00003552494	43709	chr16;chr16	30382525;30382525	30382598;30382598	74	0.55902	-1.4706	1.26474	-1.16277	0.244924	NA
ENSE00003556805	43709	chr16;chr16;chr16;chr16	30381760;30381760;30381760;30381760	30381883;30381883;30381883;30381883	124	0.882409	-1.95293	1.89326	-1.03152	0.302298	NA
ENSE00003559621	43709	chr16	30382525	30382598	74	0.55902	-1.4706	1.26474	-1.16277	0.244924	NA
ENSE00003560940	43709	chr16;chr16;chr16;chr16	30379018;30379018;30379018;30379018	30379183;30379183;30379183;30379183	166	1.56122	-3.73503	1.62262	-2.30186	0.0213433	NA
ENSE00003568550	43709	chr16;chr16	30382093;30382093	30382179;30382179	87	0.285329	-1.38832	2.95528	-0.469778	0.638514	NA
ENSE00003571844	43709	chr16;chr16	30382275;30382275	30382365;30382365	91	0.580315	-2.15647	2.11465	-1.01978	0.307833	NA
ENSE00003593445	43709	chr16;chr16;chr16;chr16;chr16	30382093;30382093;30382093;30382093;30382093	30382179;30382179;30382179;30382179;30382179	87	0.285329	-1.38832	2.95528	-0.469778	0.638514	NA
ENSE00003639741	43709	chr16	30379018	30379183	166	1.56122	-3.73503	1.62262	-2.30186	0.0213433	NA
ENSE00003657602	43709	chr16	30379932	30380033	102	1.16249	0.278729	1.45706	0.191295	0.848294	NA
ENSE00003658037	43709	chr16;chr16	30381339;30381339	30381473;30381473	135	1.09312	-1.88616	2.06328	-0.914155	0.360636	NA
ENSE00003664063	43709	chr16	30379435	30379534	100	0.398381	-1.84704	2.79498	-0.660842	0.508714	NA
ENSE00003669181	43709	chr16	30382735	30382850	116	0.0603381	0.812586	2.96674	0.273898	0.784163	NA
ENSE00003677114	43709	chr16;chr16;chr16	30379932;30379932;30379932	30380033;30380033;30380033	102	1.16249	0.278729	1.45706	0.191295	0.848294	NA
ENSE00003693227	43709	chr16	30381339	30381473	135	1.09312	-1.88616	2.06328	-0.914155	0.360636	NA
ENSE00001140465	43710	chr2;chr2;chr2;chr2;chr2;chr2;chr2	241346166;241346166;241346166;241346166;241346166;241346166;241346166	241346249;241346249;241346249;241346249;241346249;241346249;241346249	84	108.356	-0.618166	0.221237	-2.79414	0.00520376	0.169799
ENSE00001871675	43710	chr2	241346166	241346602	437	108.356	-0.618166	0.221237	-2.79414	0.00520376	0.169799
ENSE00001140455	43710	chr2;chr2;chr2;chr2;chr2;chr2;chr2;chr2	241348134;241348134;241348134;241348134;241348134;241348134;241348134;241348134	241348191;241348191;241348191;241348191;241348191;241348191;241348191;241348191	58	128.201	-0.41585	0.19111	-2.17597	0.0295576	0.342507
ENSE00001924917	43710	chr2	241335126	241335599	474	233.474	0.403733	0.193881	2.08238	0.037308	0.375496
ENSE00001954804	43710	chr2	241335126	241335640	515	233.474	0.403733	0.193881	2.08238	0.037308	0.375496
ENSE00001750572	43710	chr2	241335126	241335210	85	232.827	0.398778	0.19351	2.06076	0.0393258	0.381936
ENSE00003523677	43710	chr2;chr2;chr2;chr2;chr2;chr2;chr2;chr2;chr2;chr2;chr2;chr2;chr2;chr2;chr2;chr2	241335126;241335126;241335126;241335126;241335126;241335126;241335126;241335126;241335126;241335126;241335126;241335126;241335126;241335126;241335126;241335126	241335212;241335212;241335212;241335212;241335212;241335212;241335212;241335212;241335212;241335212;241335212;241335212;241335212;241335212;241335212;241335212	87	232.827	0.398778	0.19351	2.06076	0.0393258	0.381936
ENSE00003622248	43710	chr2	241335126	241335212	87	232.827	0.398778	0.19351	2.06076	0.0393258	0.381936
ENSE00003648722	43710	chr2;chr2;chr2;chr2;chr2;chr2;chr2;chr2;chr2;chr2;chr2;chr2;chr2;chr2	241335126;241335126;241335126;241335126;241335126;241335126;241335126;241335126;241335126;241335126;241335126;241335126;241335126;241335126	241335212;241335212;241335212;241335212;241335212;241335212;241335212;241335212;241335212;241335212;241335212;241335212;241335212;241335212	87	232.827	0.398778	0.19351	2.06076	0.0393258	0.381936
ENSE00001548274	43710	chr2	241351967	241352109	143	23.5114	-0.90841	0.468606	-1.93854	0.0525578	0.426009
ENSE00001601320	43710	chr2	241337382	241337433	52	121.441	-0.444355	0.23179	-1.91706	0.0552307	0.434946
ENSE00001915114	43710	chr2	241337382	241337447	66	124.811	-0.412717	0.218865	-1.88571	0.0593338	0.44517
ENSE00001656740	43710	chr2	241337382	241337448	67	125.405	-0.413027	0.219286	-1.88351	0.0596319	0.446139
ENSE00001938911	43710	chr2	241337382	241337452	71	130.948	-0.402232	0.218715	-1.83907	0.0659052	0.461594
ENSE00001878287	43710	chr2	241337382	241337532	151	150.832	-0.388719	0.216448	-1.7959	0.072511	0.479451
ENSE00001951817	43710	chr2	241337382	241337557	176	150.832	-0.388719	0.216448	-1.7959	0.072511	0.479451
ENSE00003557696	43710	chr2;chr2;chr2;chr2;chr2;chr2	241337382;241337382;241337382;241337382;241337382;241337382	241337516;241337516;241337516;241337516;241337516;241337516	135	150.832	-0.388719	0.216448	-1.7959	0.072511	0.479451
ENSE00003620664	43710	chr2;chr2;chr2;chr2;chr2;chr2;chr2;chr2;chr2;chr2;chr2	241337382;241337382;241337382;241337382;241337382;241337382;241337382;241337382;241337382;241337382;241337382	241337516;241337516;241337516;241337516;241337516;241337516;241337516;241337516;241337516;241337516;241337516	135	150.832	-0.388719	0.216448	-1.7959	0.072511	0.479451
ENSE00001655719	43710	chr2	241337382	241337495	114	140.937	-0.379981	0.214807	-1.76894	0.0769037	0.488455
ENSE00001745596	43710	chr2	241337382	241337485	104	140.344	-0.377158	0.213898	-1.76326	0.0778558	0.490467
ENSE00001664432	43710	chr2	241335959	241336070	112	241.218	0.29488	0.17987	1.63941	0.101128	0.53087
ENSE00001641511	43710	chr2	241325993	241326051	59	127.45	0.382469	0.245853	1.55568	0.119784	0.562296
ENSE00001345072	43710	chr2;chr2;chr2	241351967;241351967;241351967	241354027;241354027;241354027	2061	628.851	-0.296566	0.208531	-1.42217	0.154978	0.613598
ENSE00001557502	43710	chr2;chr2;chr2	241351967;241351967;241351967	241354024;241354024;241354024	2058	628.851	-0.296566	0.208531	-1.42217	0.154978	0.613598
ENSE00001712864	43710	chr2	241351967	241352188	222	73.6167	-0.573042	0.413026	-1.38742	0.165312	0.626716
ENSE00001641591	43710	chr2	241337476	241337516	41	45.6107	-0.634831	0.482425	-1.31592	0.188202	0.654749
ENSE00001661455	43710	chr2	241335975	241336073	99	255.436	0.226987	0.180804	1.25543	0.209323	0.677433
ENSE00001805568	43710	chr2	241351943	241352626	684	184.464	-0.273442	0.226191	-1.2089	0.226702	0.694623
ENSE00003592688	43710	chr2;chr2;chr2;chr2;chr2;chr2;chr2;chr2	241343752;241343752;241343752;241343752;241343752;241343752;241343752;241343752	241343897;241343897;241343897;241343897;241343897;241343897;241343897;241343897	146	121.831	-0.257369	0.213235	-1.20698	0.227442	0.695207
ENSE00003690740	43710	chr2	241343752	241343897	146	121.831	-0.257369	0.213235	-1.20698	0.227442	0.695207
ENSE00001944039	43710	chr2	241335975	241336381	407	293.061	0.20809	0.184149	1.13001	0.258471	0.723325
ENSE00001864833	43710	chr2	241335959	241336336	378	293.154	0.207184	0.184065	1.1256	0.260334	0.725456
ENSE00001554038	43710	chr2	241335975	241336160	186	292.827	0.206758	0.184275	1.12201	0.261858	0.726808
ENSE00003593371	43710	chr2;chr2;chr2;chr2;chr2;chr2;chr2;chr2;chr2;chr2;chr2;chr2;chr2	241335975;241335975;241335975;241335975;241335975;241335975;241335975;241335975;241335975;241335975;241335975;241335975;241335975	241336098;241336098;241336098;241336098;241336098;241336098;241336098;241336098;241336098;241336098;241336098;241336098;241336098	124	292.827	0.206758	0.184275	1.12201	0.261858	0.726808
ENSE00003661821	43710	chr2;chr2;chr2;chr2;chr2;chr2;chr2	241335975;241335975;241335975;241335975;241335975;241335975;241335975	241336098;241336098;241336098;241336098;241336098;241336098;241336098	124	292.827	0.206758	0.184275	1.12201	0.261858	0.726808
ENSE00001740984	43710	chr2	241335843	241336098	256	292.973	0.205319	0.184241	1.1144	0.265106	0.729717
ENSE00001813671	43710	chr2	241335946	241336098	153	292.973	0.205319	0.184241	1.1144	0.265106	0.729717
ENSE00003500543	43710	chr2	241335959	241336098	140	292.973	0.205319	0.184241	1.1144	0.265106	0.729717
ENSE00003685848	43710	chr2;chr2;chr2	241335959;241335959;241335959	241336098;241336098;241336098	140	292.973	0.205319	0.184241	1.1144	0.265106	0.729717
ENSE00001859911	43710	chr2	241315959	241315982	24	172.778	0.246013	0.221534	1.11049	0.266786	0.730952
ENSE00001953094	43710	chr2	241316483	241316550	68	8.86017	-0.885618	0.806575	-1.098	0.272205	0.735692
ENSE00001547127	43710	chr2	241315951	241315982	32	173.081	0.240992	0.221916	1.08596	0.277497	0.739224
ENSE00001686764	43710	chr2	241315953	241315982	30	173.081	0.240992	0.221916	1.08596	0.277497	0.739224
ENSE00001510298	43710	chr2	241315864	241315982	119	173.279	0.240278	0.221965	1.08251	0.279028	0.740049
ENSE00001547711	43710	chr2	241315883	241315982	100	173.279	0.240278	0.221965	1.08251	0.279028	0.740049
ENSE00001553954	43710	chr2	241315928	241315982	55	173.279	0.240278	0.221965	1.08251	0.279028	0.740049
ENSE00001560816	43710	chr2;chr2	241315882;241315882	241315982;241315982	101	173.279	0.240278	0.221965	1.08251	0.279028	0.740049
ENSE00001661420	43710	chr2	241315901	241315982	82	173.279	0.240278	0.221965	1.08251	0.279028	0.740049
ENSE00001683940	43710	chr2	241315905	241315982	78	173.279	0.240278	0.221965	1.08251	0.279028	0.740049
ENSE00001695422	43710	chr2;chr2	241315906;241315906	241315982;241315982	77	173.279	0.240278	0.221965	1.08251	0.279028	0.740049
ENSE00001792546	43710	chr2	241315921	241315982	62	173.279	0.240278	0.221965	1.08251	0.279028	0.740049
ENSE00001846901	43710	chr2	241315894	241315982	89	173.279	0.240278	0.221965	1.08251	0.279028	0.740049
ENSE00001863557	43710	chr2;chr2;chr2	241315861;241315861;241315861	241315982;241315982;241315982	122	173.279	0.240278	0.221965	1.08251	0.279028	0.740049
ENSE00001919530	43710	chr2	241315875	241315982	108	173.279	0.240278	0.221965	1.08251	0.279028	0.740049
ENSE00001924021	43710	chr2	241315924	241315982	59	173.279	0.240278	0.221965	1.08251	0.279028	0.740049
ENSE00001926552	43710	chr2	241315913	241315982	70	173.279	0.240278	0.221965	1.08251	0.279028	0.740049
ENSE00001611498	43710	chr2;chr2	241315944;241315944	241315982;241315982	39	173.144	0.239962	0.221908	1.08136	0.279537	0.740422
ENSE00001700260	43710	chr2;chr2	241315946;241315946	241315982;241315982	37	173.144	0.239962	0.221908	1.08136	0.279537	0.740422
ENSE00001839443	43710	chr2	241315935	241315982	48	173.144	0.239962	0.221908	1.08136	0.279537	0.740422
ENSE00001906367	43710	chr2	241315936	241315982	47	173.144	0.239962	0.221908	1.08136	0.279537	0.740422
ENSE00001652822	43710	chr2	241335126	241335146	21	109.295	0.283129	0.262316	1.07934	0.280435	0.741305
ENSE00001735005	43710	chr2	241325967	241326113	147	228.685	0.189712	0.179791	1.05518	0.291344	0.748512
ENSE00003521506	43710	chr2;chr2;chr2;chr2;chr2;chr2;chr2	241325993;241325993;241325993;241325993;241325993;241325993;241325993	241326113;241326113;241326113;241326113;241326113;241326113;241326113	121	228.685	0.189712	0.179791	1.05518	0.291344	0.748512
ENSE00003646772	43710	chr2;chr2;chr2;chr2;chr2;chr2;chr2;chr2;chr2;chr2;chr2;chr2;chr2;chr2;chr2;chr2	241325993;241325993;241325993;241325993;241325993;241325993;241325993;241325993;241325993;241325993;241325993;241325993;241325993;241325993;241325993;241325993	241326113;241326113;241326113;241326113;241326113;241326113;241326113;241326113;241326113;241326113;241326113;241326113;241326113;241326113;241326113;241326113	121	228.685	0.189712	0.179791	1.05518	0.291344	0.748512
ENSE00003652917	43710	chr2;chr2;chr2	241325993;241325993;241325993	241326113;241326113;241326113	121	228.685	0.189712	0.179791	1.05518	0.291344	0.748512
ENSE00001679913	43710	chr2	241335126	241335151	26	111.974	0.260633	0.261898	0.995171	0.319653	0.768474
ENSE00001555489	43710	chr2;chr2;chr2	241315355;241315355;241315355	241315610;241315610;241315610	256	5.88915	1.09555	1.11781	0.98009	0.327042	0.773453
ENSE00001558945	43710	chr2;chr2	241315270;241315270	241315610;241315610	341	5.88915	1.09555	1.11781	0.98009	0.327042	0.773453
ENSE00001939206	43710	chr2	241315289	241315610	322	5.88915	1.09555	1.11781	0.98009	0.327042	0.773453
ENSE00001147389	43710	chr2;chr2;chr2;chr2;chr2;chr2;chr2;chr2	241350073;241350073;241350073;241350073;241350073;241350073;241350073;241350073	241350203;241350203;241350203;241350203;241350203;241350203;241350203;241350203	131	115.935	-0.205773	0.2213	-0.929839	0.352455	0.789528
ENSE00001916200	43710	chr2	241315100	241315610	511	6.05774	0.987286	1.06633	0.925877	0.35451	0.790713
ENSE00001941728	43710	chr2	241342992	241343026	35	67.728	-0.270367	0.319497	-0.846226	0.397427	0.812969
ENSE00001850689	43710	chr2	241343752	241343809	58	80.3196	-0.233885	0.282953	-0.826585	0.408473	0.819503
ENSE00001805180	43710	chr2	241342992	241343070	79	86.793	-0.255527	0.314626	-0.812162	0.416699	0.823797
ENSE00001956072	43710	chr2	241337311	241337790	480	362.83	-0.129879	0.161731	-0.803055	0.421943	0.827205
ENSE00003645936	43710	chr2;chr2;chr2;chr2;chr2;chr2;chr2;chr2	241342992;241342992;241342992;241342992;241342992;241342992;241342992;241342992	241343093;241343093;241343093;241343093;241343093;241343093;241343093;241343093	102	90.9518	-0.232223	0.305839	-0.759299	0.447674	0.84014
ENSE00003667943	43710	chr2;chr2;chr2	241342992;241342992;241342992	241343093;241343093;241343093	102	90.9518	-0.232223	0.305839	-0.759299	0.447674	0.84014
ENSE00001556340	43710	chr2	241350087	241350203	117	113.072	-0.166637	0.222095	-0.750293	0.453078	0.842872
ENSE00001459997	43710	chr2;chr2;chr2;chr2;chr2;chr2;chr2;chr2;chr2	241317499;241317499;241317499;241317499;241317499;241317499;241317499;241317499;241317499	241317599;241317599;241317599;241317599;241317599;241317599;241317599;241317599;241317599	101	16.2619	0.325954	0.437973	0.744233	0.456736	0.844397
ENSE00001644249	43710	chr2	241324154	241324241	88	126.699	0.198506	0.271448	0.731285	0.464605	0.848423
ENSE00003616776	43710	chr2;chr2;chr2;chr2;chr2;chr2;chr2;chr2;chr2;chr2;chr2;chr2;chr2	241324216;241324216;241324216;241324216;241324216;241324216;241324216;241324216;241324216;241324216;241324216;241324216;241324216	241324241;241324241;241324241;241324241;241324241;241324241;241324241;241324241;241324241;241324241;241324241;241324241;241324241	26	126.699	0.198506	0.271448	0.731285	0.464605	0.848423
ENSE00003679843	43710	chr2;chr2;chr2;chr2;chr2;chr2;chr2;chr2;chr2;chr2;chr2;chr2;chr2;chr2;chr2	241324216;241324216;241324216;241324216;241324216;241324216;241324216;241324216;241324216;241324216;241324216;241324216;241324216;241324216;241324216	241324241;241324241;241324241;241324241;241324241;241324241;241324241;241324241;241324241;241324241;241324241;241324241;241324241;241324241;241324241	26	126.699	0.198506	0.271448	0.731285	0.464605	0.848423
ENSE00003718480	43710	chr2	241324216	241324241	26	126.699	0.198506	0.271448	0.731285	0.464605	0.848423
ENSE00002497948	43710	chr2	241342992	241342999	8	58.6991	-0.250602	0.388772	-0.644597	0.519188	0.873008
ENSE00002474717	43710	chr2	241337673	241337679	7	85.2225	0.194365	0.313484	0.620014	0.535249	0.878738
ENSE00001746704	43710	chr2	241337673	241337716	44	132.704	0.11919	0.212587	0.560664	0.575027	0.894416
ENSE00001830377	43710	chr2	241315447	241315610	164	4.45486	0.656093	1.17089	0.560339	0.575248	0.89455
ENSE00001748610	43710	chr2	241324409	241324662	254	26.251	-0.299574	0.577971	-0.51832	0.604235	0.903323
ENSE00001956553	43710	chr2	241337673	241337711	39	122.48	0.105944	0.211607	0.500663	0.616608	0.907446
ENSE00001876197	43710	chr2	241324409	241325244	836	28.4816	-0.274596	0.56708	-0.484228	0.628224	0.911304
ENSE00001935545	43710	chr2	241343752	241343837	86	93.2738	-0.115069	0.261879	-0.439396	0.660374	0.921423
ENSE00001638584	43710	chr2	241316003	241316540	538	36.1789	-0.150321	0.519158	-0.289548	0.772162	0.951923
ENSE00001666174	43710	chr2	241337673	241337765	93	174.138	0.051933	0.184676	0.281212	0.778548	0.953739
ENSE00001930658	43710	chr2	241316430	241316540	111	32.0028	-0.146857	0.554066	-0.265053	0.790969	0.956949
ENSE00001559929	43710	chr2;chr2;chr2	241316422;241316422;241316422	241316540;241316540;241316540	119	32.1194	-0.134852	0.533547	-0.252747	0.800464	0.958952
ENSE00001714869	43710	chr2;chr2	241316422;241316422	241316555;241316555	134	32.1505	-0.13159	0.532127	-0.247291	0.804683	0.959955
ENSE00001831851	43710	chr2	241316422	241316575	154	32.1505	-0.13159	0.532127	-0.247291	0.804683	0.959955
ENSE00003740725	43710	chr2	241316422	241316555	134	32.1505	-0.13159	0.532127	-0.247291	0.804683	0.959955
ENSE00001838749	43710	chr2	241337720	241337790	71	151.169	0.0511205	0.214699	0.238103	0.811801	0.961203
ENSE00001837051	43710	chr2	241337673	241337734	62	144.64	0.0451634	0.209942	0.215123	0.829672	0.964937
ENSE00003485934	43710	chr2;chr2;chr2;chr2;chr2;chr2;chr2;chr2;chr2	241337673;241337673;241337673;241337673;241337673;241337673;241337673;241337673;241337673	241337790;241337790;241337790;241337790;241337790;241337790;241337790;241337790;241337790	118	194.217	0.027435	0.189666	0.144649	0.884988	0.978219
ENSE00003679494	43710	chr2;chr2;chr2;chr2	241337673;241337673;241337673;241337673	241337790;241337790;241337790;241337790	118	194.217	0.027435	0.189666	0.144649	0.884988	0.978219
ENSE00001888746	43710	chr2	241317499	241317538	40	11.6975	0.0258105	0.503004	0.0513127	0.959076	0.992691
ENSE00001510297	43710	chr2	241335322	241335351	30	0.165911	0.329767	2.96658	0.111161	0.911489	NA
ENSE00001554011	43710	chr2	241318237	241318344	108	0.0868247	0.284373	2.96674	0.0958537	0.923637	NA
ENSE00001592690	43710	chr2	241336785	241337098	314	0.0534304	0.257963	2.96674	0.0869517	0.93071	NA
ENSE00001654879	43710	chr2	241316170	241316315	146	1.31853	-2.18137	1.59458	-1.36799	0.171314	NA
ENSE00001823799	43710	chr2	241336785	241336926	142	0.0534304	0.257963	2.96674	0.0869517	0.93071	NA
ENSE00003633949	43710	chr2;chr2;chr2	241320203;241320203;241320203	241320287;241320287;241320287	85	0.198412	-0.787874	2.96204	-0.26599	0.790247	NA
ENSE00003686554	43710	chr2	241320203	241320287	85	0.198412	-0.787874	2.96204	-0.26599	0.790247	NA
ENSE00001524890	43711	chr22	41994621	41998221	3601	1.62422	2.90312	1.13951	2.54769	0.0108439	0.229569
ENSE00000656333	43711	chr22;chr22;chr22;chr22	41985984;41985984;41985984;41985984	41986112;41986112;41986112;41986112	129	0	NA	NA	NA	NA	NA
ENSE00001412861	43711	chr22	41996902	41997728	827	0.417006	2.091	2.95688	0.707166	0.479464	NA
ENSE00001560384	43711	chr22	41976845	41977074	230	0.041077	0.786176	2.96674	0.264996	0.791012	NA
ENSE00001604401	43711	chr22	41989567	41989589	23	0	NA	NA	NA	NA	NA
ENSE00001673463	43711	chr22	41976272	41976583	312	0	NA	NA	NA	NA	NA
ENSE00001749142	43711	chr22	41996902	41998066	1165	0.832319	2.53949	2.45951	1.03252	0.30183	NA
ENSE00001771130	43711	chr22	41991582	41991668	87	0	NA	NA	NA	NA	NA
ENSE00001782532	43711	chr22	41989567	41989609	43	0	NA	NA	NA	NA	NA
ENSE00001784316	43711	chr22	41977050	41977074	25	0.041077	0.786176	2.96674	0.264996	0.791012	NA
ENSE00001848946	43711	chr22	41976934	41977074	141	0.041077	0.786176	2.96674	0.264996	0.791012	NA
ENSE00001882757	43711	chr22	41987622	41987689	68	0	NA	NA	NA	NA	NA
ENSE00001937417	43711	chr22	41976810	41977074	265	0.0940689	1.0899	2.96674	0.367372	0.713342	NA
ENSE00001938671	43711	chr22	41985642	41986112	471	0.028106	0.508865	2.96674	0.171523	0.863813	NA
ENSE00003464447	43711	chr22;chr22;chr22	41992664;41992664;41992664	41992763;41992763;41992763	100	0	NA	NA	NA	NA	NA
ENSE00003477137	43711	chr22	41994621	41994714	94	0.185607	1.68988	2.96403	0.570128	0.568591	NA
ENSE00003487067	43711	chr22	41992664	41992763	100	0	NA	NA	NA	NA	NA
ENSE00003488876	43711	chr22;chr22;chr22	41981645;41981645;41981645	41981836;41981836;41981836	192	0.0396407	0.938036	2.96674	0.316184	0.751863	NA
ENSE00003519643	43711	chr22	41987622	41987759	138	0.0388359	0.786176	2.96674	0.264996	0.791012	NA
ENSE00003538406	43711	chr22;chr22;chr22	41989567;41989567;41989567	41989684;41989684;41989684	118	0.0184331	0.508865	2.96674	0.171523	0.863813	NA
ENSE00003541225	43711	chr22;chr22	41994621;41994621	41994714;41994714	94	0.185607	1.68988	2.96403	0.570128	0.568591	NA
ENSE00003555316	43711	chr22;chr22;chr22	41994290;41994290;41994290	41994341;41994341;41994341	52	0	NA	NA	NA	NA	NA
ENSE00003586048	43711	chr22	41994290	41994341	52	0	NA	NA	NA	NA	NA
ENSE00003588971	43711	chr22;chr22;chr22	41991573;41991573;41991573	41991668;41991668;41991668	96	0	NA	NA	NA	NA	NA
ENSE00003595981	43711	chr22	41996902	41998221	1320	0.832319	2.53949	2.45951	1.03252	0.30183	NA
ENSE00003605481	43711	chr22;chr22;chr22;chr22	41987206;41987206;41987206;41987206	41987287;41987287;41987287;41987287	82	0.162022	1.24448	2.96667	0.419486	0.674861	NA
ENSE00003650387	43711	chr22;chr22;chr22;chr22	41987622;41987622;41987622;41987622	41987759;41987759;41987759;41987759	138	0.0388359	0.786176	2.96674	0.264996	0.791012	NA
ENSE00003656069	43711	chr22	41987206	41987287	82	0.162022	1.24448	2.96667	0.419486	0.674861	NA
ENSE00003673260	43711	chr22	41981645	41981836	192	0.0396407	0.938036	2.96674	0.316184	0.751863	NA
ENSE00002691757	43712	chr17	58520743	58520789	47	17.3869	-1.70877	0.496712	-3.44016	0.00058138	0.0644773
ENSE00003520175	43712	chr17;chr17;chr17;chr17;chr17;chr17;chr17	58520743;58520743;58520743;58520743;58520743;58520743;58520743	58520842;58520842;58520842;58520842;58520842;58520842;58520842	100	20.8841	-1.42597	0.540293	-2.63926	0.00830879	0.207957
ENSE00003651416	43712	chr17;chr17	58520743;58520743	58520842;58520842	100	20.8841	-1.42597	0.540293	-2.63926	0.00830879	0.207957
ENSE00002716016	43712	chr17	58531480	58531642	163	2.32142	2.94183	1.47617	1.99289	0.046274	0.403842
ENSE00002718192	43712	chr17;chr17	58531480;58531480	58531551;58531551	72	2.32142	2.94183	1.47617	1.99289	0.046274	0.403842
ENSE00002702751	43712	chr17	58520426	58520485	60	12.8454	-0.924715	0.493221	-1.87485	0.0608136	0.449471
ENSE00002703270	43712	chr17	58529818	58531524	1707	2.93775	1.79979	1.0054	1.79013	0.0734325	0.481247
ENSE00002732885	43712	chr17	58520258	58520485	228	19.4806	-0.746393	0.471937	-1.58155	0.113752	0.552186
ENSE00002733296	43712	chr17;chr17	58520250;58520250	58520485;58520485	236	19.4806	-0.746393	0.471937	-1.58155	0.113752	0.552186
ENSE00003475555	43712	chr17	58520255	58520485	231	19.4806	-0.746393	0.471937	-1.58155	0.113752	0.552186
ENSE00003484075	43712	chr17;chr17;chr17;chr17;chr17	58520256;58520256;58520256;58520256;58520256	58520485;58520485;58520485;58520485;58520485	230	19.4806	-0.746393	0.471937	-1.58155	0.113752	0.552186
ENSE00003573399	43712	chr17	58520256	58520485	230	19.4806	-0.746393	0.471937	-1.58155	0.113752	0.552186
ENSE00002693976	43712	chr17	58520299	58520485	187	19.4578	-0.743781	0.471914	-1.5761	0.115004	0.55415
ENSE00002701126	43712	chr17;chr17	58520359;58520359	58520485;58520485	127	19.3642	-0.739281	0.471771	-1.56703	0.117107	0.557609
ENSE00002716306	43712	chr17	58526220	58528569	2350	30.3751	0.535225	0.344519	1.55354	0.120294	0.562984
ENSE00002731436	43712	chr17	58526254	58526410	157	7.40189	-1.01679	0.750744	-1.35437	0.175618	0.639544
ENSE00003459392	43712	chr17;chr17;chr17;chr17;chr17;chr17;chr17;chr17	58521545;58521545;58521545;58521545;58521545;58521545;58521545;58521545	58521646;58521646;58521646;58521646;58521646;58521646;58521646;58521646	102	8.41412	-1.03438	0.770917	-1.34176	0.179674	0.644823
ENSE00003545101	43712	chr17;chr17;chr17;chr17;chr17	58521545;58521545;58521545;58521545;58521545	58521646;58521646;58521646;58521646;58521646	102	8.41412	-1.03438	0.770917	-1.34176	0.179674	0.644823
ENSE00002734115	43712	chr17	58531480	58531941	462	2.83325	1.52183	1.32176	1.15136	0.249582	0.715536
ENSE00002730270	43712	chr17	58520743	58522101	1359	88.3303	-0.46946	0.423637	-1.10817	0.26779	0.731683
ENSE00003522542	43712	chr17;chr17;chr17;chr17;chr17;chr17;chr17;chr17	58525695;58525695;58525695;58525695;58525695;58525695;58525695;58525695	58525781;58525781;58525781;58525781;58525781;58525781;58525781;58525781	87	16.423	-0.723985	0.672282	-1.07691	0.281522	0.74216
ENSE00003610780	43712	chr17;chr17;chr17;chr17;chr17;chr17;chr17;chr17;chr17;chr17;chr17;chr17	58525695;58525695;58525695;58525695;58525695;58525695;58525695;58525695;58525695;58525695;58525695;58525695	58525781;58525781;58525781;58525781;58525781;58525781;58525781;58525781;58525781;58525781;58525781;58525781	87	16.423	-0.723985	0.672282	-1.07691	0.281522	0.74216
ENSE00001702932	43712	chr17;chr17;chr17	58520743;58520743;58520743	58521160;58521160;58521160	418	45.2652	-0.507486	0.495502	-1.02419	0.305748	0.757967
ENSE00002695474	43712	chr17	58521748	58521853	106	7.38983	-1.01917	0.998534	-1.02067	0.307412	0.758968
ENSE00003498473	43712	chr17;chr17;chr17;chr17;chr17;chr17;chr17;chr17	58521736;58521736;58521736;58521736;58521736;58521736;58521736;58521736	58521853;58521853;58521853;58521853;58521853;58521853;58521853;58521853	118	7.70449	-0.874305	0.999902	-0.874391	0.381905	0.806522
ENSE00003568287	43712	chr17;chr17;chr17;chr17	58521736;58521736;58521736;58521736	58521853;58521853;58521853;58521853	118	7.70449	-0.874305	0.999902	-0.874391	0.381905	0.806522
ENSE00002696522	43712	chr17	58526578	58526978	401	5.70741	-0.764186	0.951358	-0.803259	0.421825	0.827151
ENSE00002729110	43712	chr17	58526577	58526978	402	5.70741	-0.764186	0.951358	-0.803259	0.421825	0.827151
ENSE00002733540	43712	chr17	58526563	58526978	416	5.70741	-0.764186	0.951358	-0.803259	0.421825	0.827151
ENSE00003553557	43712	chr17;chr17;chr17;chr17;chr17;chr17;chr17	58526682;58526682;58526682;58526682;58526682;58526682;58526682	58526978;58526978;58526978;58526978;58526978;58526978;58526978	297	5.70741	-0.764186	0.951358	-0.803259	0.421825	0.827151
ENSE00003605802	43712	chr17;chr17;chr17;chr17;chr17	58526682;58526682;58526682;58526682;58526682	58526978;58526978;58526978;58526978;58526978	297	5.70741	-0.764186	0.951358	-0.803259	0.421825	0.827151
ENSE00001646118	43712	chr17	58539112	58539208	97	9.05713	-0.600227	0.80073	-0.749599	0.453496	0.843089
ENSE00002709957	43712	chr17	58539112	58539158	47	9.05713	-0.600227	0.80073	-0.749599	0.453496	0.843089
ENSE00002689080	43712	chr17;chr17;chr17	58526220;58526220;58526220	58526978;58526978;58526978	759	14.687	-0.357447	0.606602	-0.589261	0.555686	0.887745
ENSE00002721008	43712	chr17	58526767	58526978	212	5.18163	-0.610128	1.05926	-0.575993	0.56462	0.890366
ENSE00002723669	43712	chr17	58526765	58526978	214	5.18163	-0.610128	1.05926	-0.575993	0.56462	0.890366
ENSE00002699296	43712	chr17	58525162	58525201	40	14.0579	-0.371348	0.662556	-0.560478	0.575154	0.894491
ENSE00003554737	43712	chr17;chr17;chr17;chr17;chr17;chr17;chr17;chr17;chr17;chr17;chr17	58525078;58525078;58525078;58525078;58525078;58525078;58525078;58525078;58525078;58525078;58525078	58525201;58525201;58525201;58525201;58525201;58525201;58525201;58525201;58525201;58525201;58525201	124	25.4556	0.213065	0.482948	0.441176	0.659086	0.920952
ENSE00003612496	43712	chr17	58525078	58525201	124	25.4556	0.213065	0.482948	0.441176	0.659086	0.920952
ENSE00003693685	43712	chr17;chr17;chr17;chr17;chr17;chr17;chr17	58525078;58525078;58525078;58525078;58525078;58525078;58525078	58525201;58525201;58525201;58525201;58525201;58525201;58525201	124	25.4556	0.213065	0.482948	0.441176	0.659086	0.920952
ENSE00002707208	43712	chr17	58521549	58522101	553	29.4381	-0.229627	0.602755	-0.380962	0.703231	0.935015
ENSE00003562593	43712	chr17;chr17;chr17;chr17;chr17	58521254;58521254;58521254;58521254;58521254	58521350;58521350;58521350;58521350;58521350	97	8.79219	-0.278411	0.80224	-0.347043	0.728559	0.940842
ENSE00003686232	43712	chr17;chr17;chr17;chr17;chr17;chr17;chr17;chr17	58521254;58521254;58521254;58521254;58521254;58521254;58521254;58521254	58521350;58521350;58521350;58521350;58521350;58521350;58521350;58521350	97	8.79219	-0.278411	0.80224	-0.347043	0.728559	0.940842
ENSE00002707927	43712	chr17	58526223	58526410	188	9.50537	-0.220361	0.743417	-0.296416	0.766912	0.950968
ENSE00003480007	43712	chr17;chr17	58526220;58526220	58526313;58526313	94	9.33971	-0.203446	0.765384	-0.265809	0.790386	0.95679
ENSE00003492372	43712	chr17;chr17;chr17	58526220;58526220;58526220	58526313;58526313;58526313	94	9.33971	-0.203446	0.765384	-0.265809	0.790386	0.95679
ENSE00003547345	43712	chr17;chr17;chr17;chr17;chr17;chr17;chr17;chr17;chr17;chr17;chr17	58526220;58526220;58526220;58526220;58526220;58526220;58526220;58526220;58526220;58526220;58526220	58526313;58526313;58526313;58526313;58526313;58526313;58526313;58526313;58526313;58526313;58526313	94	9.33971	-0.203446	0.765384	-0.265809	0.790386	0.95679
ENSE00003571473	43712	chr17	58526220	58526313	94	9.33971	-0.203446	0.765384	-0.265809	0.790386	0.95679
ENSE00002702691	43712	chr17	58524588	58525781	1194	31.3844	0.108114	0.440443	0.245468	0.806094	0.96028
ENSE00002699965	43712	chr17	58531961	58532066	106	9.25728	-0.192367	1.07995	-0.178125	0.858624	0.971956
ENSE00002715865	43712	chr17	58531961	58532046	86	9.25728	-0.192367	1.07995	-0.178125	0.858624	0.971956
ENSE00002725976	43712	chr17	58531961	58532054	94	9.25728	-0.192367	1.07995	-0.178125	0.858624	0.971956
ENSE00002727186	43712	chr17	58531961	58532075	115	9.25728	-0.192367	1.07995	-0.178125	0.858624	0.971956
ENSE00003568027	43712	chr17	58531961	58532050	90	9.25728	-0.192367	1.07995	-0.178125	0.858624	0.971956
ENSE00003631688	43712	chr17	58531961	58532065	105	9.25728	-0.192367	1.07995	-0.178125	0.858624	0.971956
ENSE00003648639	43712	chr17	58531961	58532065	105	9.25728	-0.192367	1.07995	-0.178125	0.858624	0.971956
ENSE00003653145	43712	chr17	58531961	58532050	90	9.25728	-0.192367	1.07995	-0.178125	0.858624	0.971956
ENSE00002729780	43712	chr17	58531961	58532037	77	9.24515	-0.189121	1.07977	-0.17515	0.860962	0.97264
ENSE00003592032	43712	chr17;chr17;chr17;chr17;chr17;chr17;chr17;chr17;chr17	58521967;58521967;58521967;58521967;58521967;58521967;58521967;58521967;58521967	58522101;58522101;58522101;58522101;58522101;58522101;58522101;58522101;58522101	135	7.1911	0.130351	0.77857	0.167424	0.867037	0.974073
ENSE00003633352	43712	chr17;chr17;chr17;chr17	58521967;58521967;58521967;58521967	58522101;58522101;58522101;58522101	135	7.1911	0.130351	0.77857	0.167424	0.867037	0.974073
ENSE00001767569	43712	chr17	58521736	58522101	366	22.0306	0.078712	0.661135	0.119056	0.905231	0.982526
ENSE00002732886	43712	chr17	58522021	58522101	81	5.9503	-0.0512607	0.796909	-0.0643244	0.948712	0.990543
ENSE00002726513	43712	chr17	58522051	58522101	51	5.79965	0.0137519	0.798231	0.0172279	0.986255	0.997407
ENSE00003558529	43712	chr17;chr17;chr17;chr17;chr17;chr17;chr17;chr17	58520998;58520998;58520998;58520998;58520998;58520998;58520998;58520998	58521160;58521160;58521160;58521160;58521160;58521160;58521160;58521160	163	26.0293	-0.00343376	0.608966	-0.00563867	0.995501	0.999083
ENSE00003618317	43712	chr17;chr17	58520998;58520998	58521160;58521160	163	26.0293	-0.00343376	0.608966	-0.00563867	0.995501	0.999083
ENSE00001217698	43712	chr17	58529115	58529303	189	0.073682	1.0899	2.96674	0.367372	0.713342	NA
ENSE00002449440	43712	chr17	58527142	58527144	3	0.0257297	0.383414	2.96674	0.129237	0.89717	NA
ENSE00002691423	43712	chr17	58529115	58529350	236	0.073682	1.0899	2.96674	0.367372	0.713342	NA
ENSE00002697027	43712	chr17	58529115	58529203	89	0	NA	NA	NA	NA	NA
ENSE00002698912	43712	chr17	58527826	58527981	156	0	NA	NA	NA	NA	NA
ENSE00002710637	43712	chr17	58527156	58528030	875	0.410131	1.19263	2.4221	0.492396	0.622439	NA
ENSE00002712497	43712	chr17	58527826	58528013	188	0	NA	NA	NA	NA	NA
ENSE00002714387	43712	chr17	58532140	58532286	147	0	NA	NA	NA	NA	NA
ENSE00002714620	43712	chr17	58529115	58529279	165	0	NA	NA	NA	NA	NA
ENSE00002715079	43712	chr17;chr17	58526932;58526932	58526978;58526978	47	1.09972	-1.35407	1.41286	-0.958391	0.337866	NA
ENSE00002722310	43712	chr17	58526315	58526410	96	0.576902	-1.96058	2.12734	-0.921611	0.356732	NA
ENSE00002723744	43712	chr17	58527826	58527998	173	0	NA	NA	NA	NA	NA
ENSE00002731142	43712	chr17	58529115	58529351	237	0.073682	1.0899	2.96674	0.367372	0.713342	NA
ENSE00003502746	43712	chr17	58540666	58540818	153	0	NA	NA	NA	NA	NA
ENSE00003512197	43712	chr17	58529115	58529313	199	0.073682	1.0899	2.96674	0.367372	0.713342	NA
ENSE00003595459	43712	chr17	58540666	58540818	153	0	NA	NA	NA	NA	NA
ENSE00003641268	43712	chr17	58529115	58529313	199	0.073682	1.0899	2.96674	0.367372	0.713342	NA
ENSE00003596438	43713	chr22;chr22	19722428;19722428	19723579;19723579	1152	253.601	-0.731419	0.220853	-3.31179	0.000927019	0.0793545
ENSE00003673046	43713	chr22	19722428	19723579	1152	253.601	-0.731419	0.220853	-3.31179	0.000927019	0.0793545
ENSE00001552269	43713	chr22	19722428	19723274	847	190.491	-0.786713	0.244896	-3.21244	0.00131615	0.0941924
ENSE00003467523	43713	chr22	19722428	19723319	892	195.658	-0.777947	0.243846	-3.19033	0.00142113	0.0973594
ENSE00003693056	43713	chr22	19722428	19723319	892	195.658	-0.777947	0.243846	-3.19033	0.00142113	0.0973594
ENSE00003721624	43713	chr22	19722428	19723321	894	195.658	-0.777947	0.243846	-3.19033	0.00142113	0.0973594
ENSE00001563192	43713	chr22	19722237	19723319	1083	265.713	-0.710615	0.23256	-3.05563	0.00224591	0.120647
ENSE00001547277	43713	chr22	19722428	19722629	202	65.2532	-0.985419	0.389545	-2.52966	0.0114172	0.234324
ENSE00001790744	43713	chr22	19723854	19724772	919	3300.12	-0.402795	0.162842	-2.47353	0.0133786	0.250237
ENSE00001914294	43713	chr22	19721822	19722339	518	109.01	-0.826913	0.3373	-2.45157	0.0142236	0.255431
ENSE00001655012	43713	chr22	19719435	19719698	264	104.853	-0.743807	0.3055	-2.43472	0.0149034	0.259879
ENSE00001888144	43713	chr22	19719530	19719698	169	104.853	-0.743807	0.3055	-2.43472	0.0149034	0.259879
ENSE00003516330	43713	chr22;chr22;chr22;chr22;chr22;chr22;chr22;chr22	19719602;19719602;19719602;19719602;19719602;19719602;19719602;19719602	19719698;19719698;19719698;19719698;19719698;19719698;19719698;19719698	97	104.776	-0.742204	0.305624	-2.42849	0.0151619	0.26163
ENSE00003660334	43713	chr22;chr22	19719602;19719602	19719698;19719698	97	104.776	-0.742204	0.305624	-2.42849	0.0151619	0.26163
ENSE00003617070	43713	chr22;chr22;chr22;chr22;chr22	19721822;19721822;19721822;19721822;19721822	19721957;19721957;19721957;19721957;19721957	136	58.2768	-0.901883	0.394596	-2.28559	0.0222783	0.305963
ENSE00003659912	43713	chr22	19721822	19721957	136	58.2768	-0.901883	0.394596	-2.28559	0.0222783	0.305963
ENSE00003719668	43713	chr22	19721822	19721957	136	58.2768	-0.901883	0.394596	-2.28559	0.0222783	0.305963
ENSE00001557717	43713	chr22;chr22	19721833;19721833	19721957;19721957	125	58.1562	-0.897522	0.394621	-2.27439	0.0229425	0.309161
ENSE00001318523	43713	chr22;chr22;chr22;chr22;chr22;chr22;chr22;chr22;chr22;chr22;chr22;chr22	19720320;19720320;19720320;19720320;19720320;19720320;19720320;19720320;19720320;19720320;19720320;19720320	19720454;19720454;19720454;19720454;19720454;19720454;19720454;19720454;19720454;19720454;19720454;19720454	135	79.6738	-0.766846	0.34322	-2.23427	0.0254654	0.322177
ENSE00001715339	43713	chr22	19722237	19722331	95	69.8129	-0.713705	0.332291	-2.14783	0.0317275	0.35289
ENSE00003464587	43713	chr22;chr22	19722237;19722237	19722339;19722339	103	69.8129	-0.713705	0.332291	-2.14783	0.0317275	0.35289
ENSE00003513452	43713	chr22;chr22;chr22;chr22	19722237;19722237;19722237;19722237	19722339;19722339;19722339;19722339	103	69.8129	-0.713705	0.332291	-2.14783	0.0317275	0.35289
ENSE00003720782	43713	chr22	19722237	19722339	103	69.8129	-0.713705	0.332291	-2.14783	0.0317275	0.35289
ENSE00001956844	43713	chr22	19720342	19720454	113	72.0983	-0.733118	0.365806	-2.00412	0.0450574	0.399555
ENSE00001316957	43713	chr22;chr22;chr22;chr22;chr22;chr22;chr22;chr22;chr22;chr22;chr22	19719806;19719806;19719806;19719806;19719806;19719806;19719806;19719806;19719806;19719806;19719806	19719892;19719892;19719892;19719892;19719892;19719892;19719892;19719892;19719892;19719892;19719892	87	222.087	-0.453463	0.24523	-1.84913	0.0644387	0.458429
ENSE00001836103	43713	chr22	19719806	19720213	408	329.504	-0.369989	0.211285	-1.75114	0.0799217	0.494241
ENSE00001683859	43713	chr22	19723854	19724216	363	359.572	-0.31695	0.197777	-1.60257	0.109031	0.544082
ENSE00001840201	43713	chr22	19723854	19724224	371	361.431	-0.307999	0.198544	-1.55129	0.120833	0.563741
ENSE00003748391	43713	chr22	19720549	19720564	16	76.7855	-0.655522	0.45308	-1.44681	0.14795	0.604301
ENSE00001562814	43713	chr22	19718432	19718818	387	188.48	-0.296051	0.246864	-1.19925	0.230431	0.698366
ENSE00001700115	43713	chr22	19718458	19718818	361	188.48	-0.296051	0.246864	-1.19925	0.230431	0.698366
ENSE00001843875	43713	chr22	19718159	19718818	660	188.978	-0.286666	0.24618	-1.16446	0.244239	0.71047
ENSE00001552420	43713	chr22	19717220	19718818	1599	189.019	-0.285882	0.246148	-1.16142	0.24547	0.71174
ENSE00001638830	43713	chr22	19720768	19720874	107	153.996	-0.254485	0.269304	-0.944972	0.344673	0.784558
ENSE00003474049	43713	chr22;chr22;chr22	19720768;19720768;19720768	19720869;19720869;19720869	102	153.996	-0.254485	0.269304	-0.944972	0.344673	0.784558
ENSE00003646197	43713	chr22;chr22;chr22;chr22;chr22;chr22;chr22;chr22;chr22	19720768;19720768;19720768;19720768;19720768;19720768;19720768;19720768;19720768	19720869;19720869;19720869;19720869;19720869;19720869;19720869;19720869;19720869	102	153.996	-0.254485	0.269304	-0.944972	0.344673	0.784558
ENSE00001910083	43713	chr22	19720554	19720666	113	198.152	-0.247549	0.285412	-0.86734	0.385756	0.808344
ENSE00003492607	43713	chr22	19720549	19720666	118	198.152	-0.247549	0.285412	-0.86734	0.385756	0.808344
ENSE00003541157	43713	chr22;chr22;chr22;chr22;chr22;chr22;chr22;chr22;chr22;chr22	19720549;19720549;19720549;19720549;19720549;19720549;19720549;19720549;19720549;19720549	19720666;19720666;19720666;19720666;19720666;19720666;19720666;19720666;19720666;19720666	118	198.152	-0.247549	0.285412	-0.86734	0.385756	0.808344
ENSE00003746380	43713	chr22	19720567	19720666	100	195.47	-0.228299	0.284886	-0.80137	0.422917	0.827678
ENSE00001602843	43713	chr22	19718469	19718571	103	88.9924	-0.227314	0.363222	-0.625828	0.531428	0.877297
ENSE00001290021	43713	chr22;chr22;chr22;chr22;chr22;chr22;chr22;chr22;chr22;chr22;chr22	19720115;19720115;19720115;19720115;19720115;19720115;19720115;19720115;19720115;19720115;19720115	19720238;19720238;19720238;19720238;19720238;19720238;19720238;19720238;19720238;19720238;19720238	124	230.958	-0.140537	0.234916	-0.598243	0.549678	0.885143
ENSE00001725494	43713	chr22	19720768	19720833	66	127.129	-0.153468	0.288201	-0.532501	0.594379	0.900621
ENSE00001719277	43713	chr22;chr22	19714464;19714464	19714631;19714631	168	5.80897	0.292137	0.996031	0.293302	0.769292	0.951309
ENSE00001899091	43713	chr22	19721640	19721869	230	87.3743	-0.107537	0.369709	-0.29087	0.77115	0.951835
ENSE00001312296	43713	chr22	19714529	19714631	103	5.77013	0.27373	1.03034	0.265668	0.790495	0.956851
ENSE00001558137	43713	chr22	19714504	19714631	128	5.77013	0.27373	1.03034	0.265668	0.790495	0.956851
ENSE00001694973	43713	chr22	19720642	19720666	25	129.717	0.0818502	0.333882	0.245147	0.806343	0.960358
ENSE00001699597	43713	chr22	19720188	19720238	51	106.324	-0.0362095	0.275393	-0.131483	0.895393	0.980731
ENSE00001701155	43713	chr22	19721640	19721720	81	67.4763	-0.0452303	0.400198	-0.11302	0.910015	0.98339
ENSE00003653969	43713	chr22;chr22	19721640;19721640	19721736;19721736	97	68.5837	-0.038083	0.399837	-0.0952463	0.924119	0.985958
ENSE00003690402	43713	chr22;chr22;chr22;chr22;chr22;chr22;chr22	19721640;19721640;19721640;19721640;19721640;19721640;19721640	19721736;19721736;19721736;19721736;19721736;19721736;19721736	97	68.5837	-0.038083	0.399837	-0.0952463	0.924119	0.985958
ENSE00001681754	43713	chr22	19717270	19717445	176	0	NA	NA	NA	NA	NA
ENSE00001717340	43713	chr22;chr22;chr22;chr22	19714781;19714781;19714781;19714781	19714791;19714791;19714791;19714791	11	0.0569917	0.00706212	2.96674	0.00238043	0.998101	NA
ENSE00001778291	43713	chr22	19714675	19714791	117	0.183794	-0.657505	2.96323	-0.221888	0.824401	NA
ENSE00001954696	43713	chr22	19718942	19719055	114	0.0959566	0.158923	2.96674	0.0535681	0.957279	NA
ENSE00001906867	43714	chrX	119628816	119629508	693	266.942	-0.325751	0.198809	-1.63851	0.101315	0.53101
ENSE00003594526	43714	chrX	119629318	119629508	191	266.133	-0.323923	0.200397	-1.61641	0.106007	0.538945
ENSE00003601681	43714	chrX	119629318	119629508	191	266.133	-0.323923	0.200397	-1.61641	0.106007	0.538945
ENSE00003693275	43714	chrX;chrX;chrX;chrX;chrX;chrX	119629318;119629318;119629318;119629318;119629318;119629318	119629508;119629508;119629508;119629508;119629508;119629508	191	266.133	-0.323923	0.200397	-1.61641	0.106007	0.538945
ENSE00001391340	43714	chrX	119617639	119618786	1148	23.5514	-0.434334	0.460603	-0.942968	0.345697	0.785482
ENSE00001409588	43714	chrX	119616945	119620051	3107	155.6	-0.193066	0.230826	-0.836412	0.402923	0.816004
ENSE00001455353	43714	chrX	119616948	119620051	3104	155.6	-0.193066	0.230826	-0.836412	0.402923	0.816004
ENSE00003657116	43714	chrX;chrX;chrX;chrX;chrX;chrX;chrX	119675554;119675554;119675554;119675554;119675554;119675554;119675554	119675668;119675668;119675668;119675668;119675668;119675668;119675668	115	128.344	0.201265	0.244769	0.822264	0.410926	0.820433
ENSE00002201235	43714	chrX;chrX;chrX;chrX;chrX;chrX;chrX	119693076;119693076;119693076;119693076;119693076;119693076;119693076	119693370;119693370;119693370;119693370;119693370;119693370;119693370	295	124.885	0.248429	0.311797	0.796767	0.425586	0.82923
ENSE00000854485	43714	chrX;chrX;chrX;chrX;chrX;chrX;chrX	119649937;119649937;119649937;119649937;119649937;119649937;119649937	119650098;119650098;119650098;119650098;119650098;119650098;119650098	162	455.822	-0.108192	0.139044	-0.778117	0.4365	0.834384
ENSE00001887326	43714	chrX	119625335	119625396	62	4.16124	-0.601661	0.887219	-0.678142	0.497681	0.863801
ENSE00003594905	43714	chrX;chrX;chrX	119625335;119625335;119625335	119625379;119625379;119625379	45	4.16124	-0.601661	0.887219	-0.678142	0.497681	0.863801
ENSE00003690479	43714	chrX	119625335	119625379	45	4.16124	-0.601661	0.887219	-0.678142	0.497681	0.863801
ENSE00000854480	43714	chrX;chrX;chrX;chrX;chrX;chrX	119637027;119637027;119637027;119637027;119637027;119637027	119637195;119637195;119637195;119637195;119637195;119637195	169	283.391	-0.0781443	0.224172	-0.348591	0.727396	0.940479
ENSE00001710959	43714	chrX;chrX;chrX;chrX;chrX;chrX;chrX	119652854;119652854;119652854;119652854;119652854;119652854;119652854	119653040;119653040;119653040;119653040;119653040;119653040;119653040	187	388.214	-0.0362684	0.168717	-0.214966	0.829794	0.964947
ENSE00001821966	43714	chrX	119619309	119620051	743	110.606	0.0440301	0.278024	0.158368	0.874167	0.975787
ENSE00001867174	43714	chrX	119633360	119633502	143	363.252	-0.0244015	0.216759	-0.112574	0.910368	0.983585
ENSE00001649048	43714	chrX;chrX;chrX;chrX;chrX;chrX	119633360;119633360;119633360;119633360;119633360;119633360	119633492;119633492;119633492;119633492;119633492;119633492	133	363.222	-0.0241829	0.216777	-0.111556	0.911175	0.983867
ENSE00003603169	43714	chrX;chrX;chrX;chrX;chrX;chrX;chrX	119663482;119663482;119663482;119663482;119663482;119663482;119663482	119663677;119663677;119663677;119663677;119663677;119663677;119663677	196	262.024	0.0206104	0.246805	0.0835088	0.933447	0.987967
ENSE00001658241	43714	chrX	119615724	119616742	1019	1.62796	0.111053	1.43782	0.0772374	0.938435	0.988967
ENSE00000854482	43714	chrX;chrX;chrX;chrX;chrX;chrX;chrX	119640692;119640692;119640692;119640692;119640692;119640692;119640692	119640788;119640788;119640788;119640788;119640788;119640788;119640788	97	282.954	-0.0110196	0.145488	-0.0757422	0.939624	0.989021
ENSE00001873889	43714	chrX	119633360	119633424	65	230.316	-0.011126	0.239945	-0.0463688	0.963016	0.993183
ENSE00001941878	43714	chrX	119618713	119618786	74	0.230533	1.62404	2.96352	0.548011	0.583684	NA
ENSE00001948056	43714	chrX	119616716	119616742	27	0.0901687	1.24448	2.96667	0.419486	0.674861	NA
ENSE00003465596	43714	chrX	119616712	119616742	31	0.0901687	1.24448	2.96667	0.419486	0.674861	NA
ENSE00003569098	43714	chrX	119616712	119616742	31	0.0901687	1.24448	2.96667	0.419486	0.674861	NA
ENSE00001606979	43715	chr7;chr7;chr7;chr7;chr7	35883891;35883891;35883891;35883891;35883891	35883987;35883987;35883987;35883987;35883987	97	558.612	0.395172	0.177789	2.2227	0.0262363	0.325389
ENSE00000832354	43715	chr7;chr7;chr7;chr7;chr7	35890668;35890668;35890668;35890668;35890668	35890793;35890793;35890793;35890793;35890793	126	2014.04	0.237661	0.130674	1.81874	0.0689513	0.469948
ENSE00001899407	43715	chr7	35890518	35890793	276	2014.04	0.237661	0.130674	1.81874	0.0689513	0.469948
ENSE00001740989	43715	chr7	35898248	35903215	4968	2389.92	0.223527	0.129696	1.72348	0.0848022	0.504286
ENSE00001662836	43715	chr7;chr7;chr7;chr7	35898248;35898248;35898248;35898248	35898383;35898383;35898383;35898383	136	1518.55	0.280525	0.163548	1.71525	0.0862993	0.507054
ENSE00001867951	43715	chr7	35898248	35898527	280	1518.58	0.280599	0.16355	1.71567	0.0862221	0.507054
ENSE00001920316	43715	chr7	35898215	35898383	169	1520.78	0.279416	0.163659	1.70731	0.0877645	0.509658
ENSE00002219499	43715	chr7	35898303	35898383	81	786.289	0.328278	0.210008	1.56317	0.118013	0.559235
ENSE00003737580	43715	chr7	35832793	35832900	108	1628.73	0.164627	0.114353	1.43963	0.149971	0.607062
ENSE00001826017	43715	chr7	35832798	35832893	96	1628.65	0.164544	0.114372	1.43867	0.150244	0.607214
ENSE00003489138	43715	chr7;chr7	35832798;35832798	35832900;35832900	103	1628.65	0.164544	0.114372	1.43867	0.150244	0.607214
ENSE00003652595	43715	chr7	35832798	35832900	103	1628.65	0.164544	0.114372	1.43867	0.150244	0.607214
ENSE00001824002	43715	chr7	35890744	35890793	50	1376.75	0.189952	0.134887	1.40824	0.159061	0.61918
ENSE00001594434	43715	chr7	35800932	35801270	339	1147.76	0.163301	0.130044	1.25573	0.209212	0.677236
ENSE00003749079	43715	chr7;chr7	35800986;35800986	35801270;35801270	285	1147.76	0.163301	0.130044	1.25573	0.209212	0.677236
ENSE00003340017	43715	chr7;chr7	35801219;35801219	35801270;35801270	52	1140.13	0.161842	0.129714	1.24768	0.212147	0.679862
ENSE00001913869	43715	chr7	35832798	35832845	48	1471.36	0.143136	0.116736	1.22616	0.22014	0.688228
ENSE00003615147	43715	chr7;chr7;chr7;chr7;chr7	35863552;35863552;35863552;35863552;35863552	35863658;35863658;35863658;35863658;35863658	107	530.964	0.17487	0.148192	1.18002	0.237991	0.705615
ENSE00003638915	43715	chr7;chr7	35863552;35863552	35863658;35863658	107	530.964	0.17487	0.148192	1.18002	0.237991	0.705615
ENSE00001677112	43715	chr7;chr7;chr7;chr7;chr7	35885828;35885828;35885828;35885828;35885828	35885879;35885879;35885879;35885879;35885879	52	329.719	0.201014	0.173078	1.16141	0.245475	0.71174
ENSE00001918214	43715	chr7	35903076	35903189	114	917.034	0.231772	0.199948	1.15916	0.24639	0.712655
ENSE00000832356	43715	chr7;chr7;chr7;chr7;chr7	35903076;35903076;35903076;35903076;35903076	35903215;35903215;35903215;35903215;35903215	140	981.679	0.203774	0.189081	1.07771	0.281164	0.741893
ENSE00002315651	43715	chr7	35879916	35879940	25	1156.51	-0.135707	0.131224	-1.03416	0.30106	0.754463
ENSE00001263591	43715	chr7;chr7;chr7;chr7;chr7	35882484;35882484;35882484;35882484;35882484	35882576;35882576;35882576;35882576;35882576	93	1325.34	0.119718	0.139848	0.856056	0.391967	0.810966
ENSE00003508282	43715	chr7;chr7	35872666;35872666	35872766;35872766	101	590.214	0.117711	0.16092	0.731489	0.46448	0.8484
ENSE00003555918	43715	chr7;chr7;chr7;chr7;chr7	35872666;35872666;35872666;35872666;35872666	35872766;35872766;35872766;35872766;35872766	101	590.214	0.117711	0.16092	0.731489	0.46448	0.8484
ENSE00001602628	43715	chr7	35882484	35882547	64	1295.23	0.0951102	0.139773	0.680461	0.496212	0.86279
ENSE00001796361	43715	chr7	35904254	35905307	1054	711.127	-0.0818411	0.129897	-0.630044	0.528666	0.876063
ENSE00003465427	43715	chr7	35904254	35905305	1052	711.127	-0.0818411	0.129897	-0.630044	0.528666	0.876063
ENSE00003613005	43715	chr7	35904254	35905305	1052	711.127	-0.0818411	0.129897	-0.630044	0.528666	0.876063
ENSE00003534423	43715	chr7;chr7;chr7;chr7;chr7	35873641;35873641;35873641;35873641;35873641	35873775;35873775;35873775;35873775;35873775	135	544.8	0.0928145	0.159569	0.581656	0.560798	0.888949
ENSE00003640366	43715	chr7	35873641	35873775	135	544.8	0.0928145	0.159569	0.581656	0.560798	0.888949
ENSE00001931597	43715	chr7	35873641	35874118	478	544.884	0.0923876	0.159495	0.579252	0.562419	0.889291
ENSE00003726145	43715	chr7;chr7;chr7	35904254;35904254;35904254	35907105;35907105;35907105	2852	716.409	-0.0741768	0.131059	-0.56598	0.571407	0.892948
ENSE00001926547	43715	chr7	35879596	35879719	124	3.05933	0.50761	1.08234	0.468993	0.639075	0.914504
ENSE00003476218	43715	chr7;chr7;chr7;chr7;chr7	35879823;35879823;35879823;35879823;35879823	35879940;35879940;35879940;35879940;35879940	118	1630.74	-0.0192391	0.119491	-0.161009	0.872087	0.975529
ENSE00003613133	43715	chr7	35879823	35879940	118	1630.74	-0.0192391	0.119491	-0.161009	0.872087	0.975529
ENSE00001876013	43715	chr7	35831492	35832034	543	675.988	0.0150186	0.157663	0.095258	0.92411	0.985958
ENSE00003733612	43715	chr7	35832669	35832674	6	0	0	0	0	1	NA
ENSE00001084089	43716	chr5;chr5;chr5;chr5;chr5;chr5;chr5;chr5;chr5	132761458;132761458;132761458;132761458;132761458;132761458;132761458;132761458;132761458	132761626;132761626;132761626;132761626;132761626;132761626;132761626;132761626;132761626	169	2.35346	1.39641	1.90267	0.733922	0.462997	0.847355
ENSE00001084086	43716	chr5;chr5;chr5;chr5;chr5;chr5;chr5;chr5;chr5	132761800;132761800;132761800;132761800;132761800;132761800;132761800;132761800;132761800	132761896;132761896;132761896;132761896;132761896;132761896;132761896;132761896;132761896	97	0.193707	0.912812	2.96621	0.307737	0.758282	NA
ENSE00001084091	43716	chr5;chr5;chr5;chr5;chr5;chr5;chr5;chr5;chr5	132760802;132760802;132760802;132760802;132760802;132760802;132760802;132760802;132760802	132760992;132760992;132760992;132760992;132760992;132760992;132760992;132760992;132760992	191	0.0975159	0.561685	2.96674	0.189327	0.849837	NA
ENSE00001084092	43716	chr5;chr5;chr5;chr5;chr5;chr5;chr5;chr5;chr5	132761133;132761133;132761133;132761133;132761133;132761133;132761133;132761133;132761133	132761265;132761265;132761265;132761265;132761265;132761265;132761265;132761265;132761265	133	1.21731	0.907695	2.0695	0.438605	0.660947	NA
ENSE00001084094	43716	chr5;chr5	132756005;132756005	132758824;132758824	2820	1.37537	2.09877	1.39832	1.50092	0.133376	NA
ENSE00001401446	43716	chr5;chr5	132777108;132777108	132777375;132777375	268	0.275411	0.462644	2.96674	0.155943	0.876078	NA
ENSE00001478439	43716	chr5	132758143	132758824	682	0.133389	1.0899	2.96674	0.367372	0.713342	NA
ENSE00001478441	43716	chr5	132758144	132758556	413	0.0356378	0.938036	2.96674	0.316184	0.751863	NA
ENSE00001478443	43716	chr5	132777108	132777261	154	0.275411	0.462644	2.96674	0.155943	0.876078	NA
ENSE00001478449	43716	chr5	132756333	132759007	2675	1.38658	1.98631	1.40433	1.41442	0.157238	NA
ENSE00001478451	43716	chr5	132777108	132777344	237	0.275411	0.462644	2.96674	0.155943	0.876078	NA
ENSE00001478477	43716	chr5;chr5;chr5	132763706;132763706;132763706	132763886;132763886;132763886	181	0.171925	1.81533	2.96403	0.612452	0.540239	NA
ENSE00001478490	43716	chr5	132750817	132752181	1365	0.278256	-1.03182	2.95764	-0.348866	0.72719	NA
ENSE00001645624	43716	chr5	132777758	132778009	252	0	NA	NA	NA	NA	NA
ENSE00001651966	43716	chr5	132778085	132778216	132	0	NA	NA	NA	NA	NA
ENSE00001653419	43716	chr5	132761501	132761626	126	0.815049	-1.15338	2.92509	-0.394304	0.693356	NA
ENSE00001655619	43716	chr5	132758200	132758556	357	0.0356378	0.938036	2.96674	0.316184	0.751863	NA
ENSE00001656233	43716	chr5	132777676	132777894	219	0	NA	NA	NA	NA	NA
ENSE00001657584	43716	chr5	132807066	132807241	176	0	0	0	0	1	NA
ENSE00001663863	43716	chr5	132763824	132763892	69	0	NA	NA	NA	NA	NA
ENSE00001697010	43716	chr5	132763769	132763892	124	0.171925	1.81533	2.96403	0.612452	0.540239	NA
ENSE00001703709	43716	chr5	132765409	132765474	66	0	NA	NA	NA	NA	NA
ENSE00001737513	43716	chr5	132762603	132762645	43	0.0405817	0.660725	2.96674	0.222711	0.823761	NA
ENSE00001748080	43716	chr5	132775735	132775966	232	0	NA	NA	NA	NA	NA
ENSE00001755217	43716	chr5	132754179	132754520	342	0.119444	1.11702	2.96643	0.376554	0.706505	NA
ENSE00001775472	43716	chr5	132777676	132777869	194	0	NA	NA	NA	NA	NA
ENSE00001815181	43716	chr5	132777108	132777248	141	0.275411	0.462644	2.96674	0.155943	0.876078	NA
ENSE00001831838	43716	chr5	132777108	132777421	314	0.275411	0.462644	2.96674	0.155943	0.876078	NA
ENSE00001832003	43716	chr5	132773923	132774212	290	0	NA	NA	NA	NA	NA
ENSE00001835225	43716	chr5	132777108	132777220	113	0.275411	0.462644	2.96674	0.155943	0.876078	NA
ENSE00001865016	43716	chr5	132751459	132752178	720	0.0311465	0.786176	2.96674	0.264996	0.791012	NA
ENSE00001871303	43716	chr5	132764391	132764419	29	0.0969878	1.45501	2.96601	0.490562	0.623736	NA
ENSE00001900633	43716	chr5	132760802	132760871	70	0	NA	NA	NA	NA	NA
ENSE00001903111	43716	chr5	132777108	132777238	131	0.275411	0.462644	2.96674	0.155943	0.876078	NA
ENSE00001909987	43716	chr5	132763961	132764419	459	0.475915	1.74788	1.69467	1.0314	0.302355	NA
ENSE00001950572	43716	chr5	132777108	132777221	114	0.275411	0.462644	2.96674	0.155943	0.876078	NA
ENSE00003469954	43716	chr5;chr5;chr5;chr5;chr5;chr5	132764224;132764224;132764224;132764224;132764224;132764224	132764419;132764419;132764419;132764419;132764419;132764419	196	0.110774	1.32956	2.96601	0.448266	0.653961	NA
ENSE00003480678	43716	chr5	132762484	132762645	162	0.256864	1.81092	2.57204	0.704081	0.481382	NA
ENSE00003513995	43716	chr5;chr5;chr5;chr5;chr5;chr5;chr5	132763706;132763706;132763706;132763706;132763706;132763706;132763706	132763892;132763892;132763892;132763892;132763892;132763892;132763892	187	0.171925	1.81533	2.96403	0.612452	0.540239	NA
ENSE00003530912	43716	chr5;chr5;chr5;chr5;chr5	132764224;132764224;132764224;132764224;132764224	132764419;132764419;132764419;132764419;132764419	196	0.110774	1.32956	2.96601	0.448266	0.653961	NA
ENSE00003602113	43716	chr5;chr5;chr5;chr5;chr5;chr5;chr5;chr5;chr5	132762484;132762484;132762484;132762484;132762484;132762484;132762484;132762484;132762484	132762645;132762645;132762645;132762645;132762645;132762645;132762645;132762645;132762645	162	0.256864	1.81092	2.57204	0.704081	0.481382	NA
ENSE00003603056	43716	chr5;chr5;chr5;chr5;chr5;chr5;chr5	132765409;132765409;132765409;132765409;132765409;132765409;132765409	132765529;132765529;132765529;132765529;132765529;132765529;132765529	121	0	NA	NA	NA	NA	NA
ENSE00003653831	43716	chr5	132763706	132763892	187	0.171925	1.81533	2.96403	0.612452	0.540239	NA
ENSE00003654853	43716	chr5	132764224	132764419	196	0.110774	1.32956	2.96601	0.448266	0.653961	NA
ENSE00003657694	43716	chr5;chr5;chr5;chr5;chr5;chr5;chr5	132765409;132765409;132765409;132765409;132765409;132765409;132765409	132765529;132765529;132765529;132765529;132765529;132765529;132765529	121	0	NA	NA	NA	NA	NA
ENSE00003751004	43716	chr5	132764259	132764419	161	0.0969878	1.45501	2.96601	0.490562	0.623736	NA
ENSE00003751509	43716	chr5	132756001	132758824	2824	1.37537	2.09877	1.39832	1.50092	0.133376	NA
ENSE00003754269	43716	chr5	132764039	132764064	26	0	NA	NA	NA	NA	NA
ENSE00002823401	43717	chr17;chr17	77451244;77451244	77451528;77451528	285	18.8417	1.62338	0.730139	2.22339	0.0261898	0.325128
ENSE00002822052	43717	chr17	77451367	77451528	162	18.3095	1.70209	0.765701	2.22292	0.0262214	0.325244
ENSE00002906739	43717	chr17	77402101	77402703	603	8.41976	-1.39358	0.832738	-1.67349	0.0942315	0.521463
ENSE00003504305	43717	chr17;chr17;chr17;chr17;chr17	77402059;77402059;77402059;77402059;77402059	77402703;77402703;77402703;77402703;77402703	645	8.41976	-1.39358	0.832738	-1.67349	0.0942315	0.521463
ENSE00003672545	43717	chr17;chr17;chr17;chr17	77402059;77402059;77402059;77402059	77402703;77402703;77402703;77402703	645	8.41976	-1.39358	0.832738	-1.67349	0.0942315	0.521463
ENSE00002912205	43717	chr17	77482144	77484128	1985	67.4581	0.628659	0.40956	1.53496	0.124793	0.56968
ENSE00003556057	43717	chr17;chr17;chr17;chr17;chr17;chr17;chr17;chr17;chr17;chr17;chr17;chr17	77482144;77482144;77482144;77482144;77482144;77482144;77482144;77482144;77482144;77482144;77482144;77482144	77482335;77482335;77482335;77482335;77482335;77482335;77482335;77482335;77482335;77482335;77482335;77482335	192	66.788	0.619974	0.409633	1.51349	0.130156	0.578488
ENSE00003602387	43717	chr17;chr17;chr17;chr17;chr17;chr17;chr17;chr17;chr17;chr17;chr17;chr17;chr17;chr17;chr17	77482144;77482144;77482144;77482144;77482144;77482144;77482144;77482144;77482144;77482144;77482144;77482144;77482144;77482144;77482144	77482335;77482335;77482335;77482335;77482335;77482335;77482335;77482335;77482335;77482335;77482335;77482335;77482335;77482335;77482335	192	66.788	0.619974	0.409633	1.51349	0.130156	0.578488
ENSE00003693712	43717	chr17	77482144	77482335	192	66.788	0.619974	0.409633	1.51349	0.130156	0.578488
ENSE00002873035	43717	chr17	77481910	77482335	426	66.8414	0.617329	0.409742	1.50663	0.131906	0.581445
ENSE00002963529	43717	chr17	77402059	77402579	521	7.86378	-1.25863	0.868178	-1.44973	0.147133	0.603696
ENSE00002822005	43717	chr17	77487482	77487552	71	56.2792	0.719074	0.519596	1.38391	0.166386	0.627971
ENSE00002785803	43717	chr17	77488240	77488273	34	27.9753	-0.467901	0.411349	-1.13748	0.255338	0.721029
ENSE00002790456	43717	chr17	77488240	77488297	58	41.9767	-0.373682	0.37688	-0.991515	0.321434	0.769575
ENSE00002927774	43717	chr17	77497315	77497614	300	12.9932	-0.661146	0.675658	-0.978521	0.327817	0.774171
ENSE00001335864	43717	chr17;chr17;chr17;chr17;chr17;chr17;chr17;chr17;chr17;chr17;chr17;chr17;chr17;chr17	77497315;77497315;77497315;77497315;77497315;77497315;77497315;77497315;77497315;77497315;77497315;77497315;77497315;77497315	77497366;77497366;77497366;77497366;77497366;77497366;77497366;77497366;77497366;77497366;77497366;77497366;77497366;77497366	52	12.9576	-0.654799	0.67529	-0.969657	0.332218	0.776993
ENSE00002853333	43717	chr17	77497075	77497366	292	12.9576	-0.654799	0.67529	-0.969657	0.332218	0.776993
ENSE00003664600	43717	chr17;chr17	77492980;77492980	77493076;77493076	97	21.3294	-0.618037	0.64513	-0.958004	0.338061	0.78101
ENSE00003690162	43717	chr17;chr17;chr17;chr17;chr17;chr17;chr17;chr17;chr17;chr17;chr17;chr17;chr17;chr17	77492980;77492980;77492980;77492980;77492980;77492980;77492980;77492980;77492980;77492980;77492980;77492980;77492980;77492980	77493076;77493076;77493076;77493076;77493076;77493076;77493076;77493076;77493076;77493076;77493076;77493076;77493076;77493076	97	21.3294	-0.618037	0.64513	-0.958004	0.338061	0.78101
ENSE00002751499	43717	chr17	77492980	77493230	251	21.4527	-0.594404	0.644446	-0.922349	0.356347	0.792074
ENSE00002868187	43717	chr17	77487429	77487493	65	54.5475	0.514737	0.559306	0.920314	0.357409	0.792907
ENSE00003486017	43717	chr17	77488240	77488321	82	46.2137	-0.296252	0.327975	-0.903276	0.366379	0.797808
ENSE00003613631	43717	chr17	77488240	77488321	82	46.2137	-0.296252	0.327975	-0.903276	0.366379	0.797808
ENSE00003619699	43717	chr17;chr17;chr17;chr17;chr17;chr17;chr17;chr17;chr17;chr17;chr17;chr17;chr17;chr17;chr17;chr17;chr17;chr17;chr17;chr17;chr17;chr17;chr17	77488240;77488240;77488240;77488240;77488240;77488240;77488240;77488240;77488240;77488240;77488240;77488240;77488240;77488240;77488240;77488240;77488240;77488240;77488240;77488240;77488240;77488240;77488240	77488321;77488321;77488321;77488321;77488321;77488321;77488321;77488321;77488321;77488321;77488321;77488321;77488321;77488321;77488321;77488321;77488321;77488321;77488321;77488321;77488321;77488321;77488321	82	46.2137	-0.296252	0.327975	-0.903276	0.366379	0.797808
ENSE00002964801	43717	chr17	77500264	77500593	330	7.31984	-0.711069	0.793016	-0.896664	0.369898	0.799723
ENSE00002808244	43717	chr17	77487424	77487537	114	62.2516	0.432668	0.512861	0.843637	0.398872	0.813831
ENSE00003474192	43717	chr17;chr17;chr17;chr17;chr17;chr17;chr17;chr17;chr17;chr17;chr17;chr17;chr17;chr17;chr17;chr17;chr17;chr17;chr17;chr17;chr17;chr17;chr17;chr17;chr17;chr17	77487424;77487424;77487424;77487424;77487424;77487424;77487424;77487424;77487424;77487424;77487424;77487424;77487424;77487424;77487424;77487424;77487424;77487424;77487424;77487424;77487424;77487424;77487424;77487424;77487424;77487424	77487552;77487552;77487552;77487552;77487552;77487552;77487552;77487552;77487552;77487552;77487552;77487552;77487552;77487552;77487552;77487552;77487552;77487552;77487552;77487552;77487552;77487552;77487552;77487552;77487552;77487552	129	63.4897	0.428922	0.512778	0.836468	0.402892	0.816004
ENSE00003625257	43717	chr17	77487424	77487552	129	63.4897	0.428922	0.512778	0.836468	0.402892	0.816004
ENSE00002811834	43717	chr17	77402059	77402455	397	4.75905	-0.784839	0.956474	-0.820554	0.411901	0.821052
ENSE00002922247	43717	chr17;chr17	77490742;77490742	77490859;77490859	118	21.3487	-0.36966	0.477146	-0.774732	0.438498	0.835402
ENSE00003561709	43717	chr17;chr17;chr17;chr17;chr17;chr17;chr17;chr17;chr17;chr17;chr17;chr17;chr17;chr17	77490742;77490742;77490742;77490742;77490742;77490742;77490742;77490742;77490742;77490742;77490742;77490742;77490742;77490742	77490859;77490859;77490859;77490859;77490859;77490859;77490859;77490859;77490859;77490859;77490859;77490859;77490859;77490859	118	21.3487	-0.36966	0.477146	-0.774732	0.438498	0.835402
ENSE00003638736	43717	chr17;chr17	77490742;77490742	77490859;77490859	118	21.3487	-0.36966	0.477146	-0.774732	0.438498	0.835402
ENSE00002828893	43717	chr17;chr17	77402059;77402059	77402449;77402449	391	4.64902	-0.733217	0.970112	-0.755807	0.449765	0.841058
ENSE00002772648	43717	chr17	77488727	77488851	125	46.5652	-0.252857	0.359199	-0.703947	0.481466	0.855765
ENSE00003506699	43717	chr17;chr17;chr17;chr17;chr17;chr17;chr17;chr17;chr17;chr17;chr17;chr17;chr17;chr17;chr17;chr17;chr17	77488727;77488727;77488727;77488727;77488727;77488727;77488727;77488727;77488727;77488727;77488727;77488727;77488727;77488727;77488727;77488727;77488727	77488864;77488864;77488864;77488864;77488864;77488864;77488864;77488864;77488864;77488864;77488864;77488864;77488864;77488864;77488864;77488864;77488864	138	47.714	-0.235441	0.357906	-0.65783	0.510647	0.870152
ENSE00003642637	43717	chr17	77488727	77488864	138	47.714	-0.235441	0.357906	-0.65783	0.510647	0.870152
ENSE00002836958	43717	chr17	77488240	77488264	25	16.9515	-0.346675	0.533904	-0.64932	0.516132	0.87185
ENSE00002941315	43717	chr17	77498523	77499501	979	69.4092	0.184938	0.287559	0.643132	0.520138	0.873259
ENSE00002806869	43717	chr17	77402059	77402483	425	5.10492	-0.558141	0.883816	-0.631512	0.527706	0.875797
ENSE00002746942	43717	chr17	77498523	77499024	502	38.0071	0.209264	0.337716	0.619645	0.535492	0.878824
ENSE00002871687	43717	chr17	77498523	77499029	507	38.0071	0.209264	0.337716	0.619645	0.535492	0.878824
ENSE00002848561	43717	chr17	77490808	77490859	52	18.4423	-0.359871	0.608075	-0.59182	0.553971	0.886924
ENSE00002768232	43717	chr17	77498523	77499040	518	38.1461	0.198832	0.33795	0.588348	0.556299	0.88788
ENSE00001612744	43717	chr17	77373190	77373552	363	1.90017	-0.732154	1.45185	-0.504289	0.614058	0.906672
ENSE00002862255	43717	chr17	77402337	77402703	367	4.71762	-0.411278	0.864326	-0.475836	0.634191	0.913161
ENSE00002766044	43717	chr17	77402337	77402495	159	3.53397	0.355989	0.919715	0.387064	0.698708	0.934262
ENSE00001342236	43717	chr17;chr17;chr17;chr17	77498523;77498523;77498523;77498523	77500592;77500592;77500592;77500592	2070	143.453	0.102247	0.2866	0.35676	0.721272	0.939341
ENSE00002738506	43717	chr17	77498523	77500596	2074	143.453	0.102247	0.2866	0.35676	0.721272	0.939341
ENSE00002959464	43717	chr17;chr17;chr17	77498523;77498523;77498523	77500594;77500594;77500594	2072	143.453	0.102247	0.2866	0.35676	0.721272	0.939341
ENSE00002869953	43717	chr17	77490742	77490818	77	13.806	-0.172046	0.523683	-0.32853	0.742511	0.944302
ENSE00002780953	43717	chr17	77498523	77498941	419	35.6173	0.115239	0.364437	0.316212	0.751841	0.946267
ENSE00002791949	43717	chr17	77488727	77488826	100	43.7897	-0.108832	0.360556	-0.301845	0.76277	0.949459
ENSE00002754014	43717	chr17	77498523	77498824	302	32.4356	0.0838891	0.376847	0.222608	0.823841	0.963901
ENSE00002928418	43717	chr17	77488727	77488788	62	40.5217	-0.0796287	0.36608	-0.217517	0.827805	0.964473
ENSE00002837175	43717	chr17	77453993	77454363	371	15.2036	-0.11892	0.610197	-0.194889	0.84548	0.968724
ENSE00002836556	43717	chr17	77402059	77402402	344	3.11619	0.200031	1.05252	0.19005	0.84927	0.969788
ENSE00003612481	43717	chr17;chr17;chr17	77492621;77492621;77492621	77492716;77492716;77492716	96	28.2875	-0.0973093	0.539516	-0.180364	0.856867	0.971439
ENSE00003620974	43717	chr17;chr17;chr17;chr17;chr17;chr17;chr17;chr17;chr17;chr17;chr17;chr17;chr17;chr17	77492621;77492621;77492621;77492621;77492621;77492621;77492621;77492621;77492621;77492621;77492621;77492621;77492621;77492621	77492716;77492716;77492716;77492716;77492716;77492716;77492716;77492716;77492716;77492716;77492716;77492716;77492716;77492716	96	28.2875	-0.0973093	0.539516	-0.180364	0.856867	0.971439
ENSE00002913265	43717	chr17	77454072	77454449	378	15.0991	-0.100841	0.609384	-0.16548	0.868566	0.974477
ENSE00002957864	43717	chr17	77402059	77402415	357	3.16326	0.154025	1.01469	0.151795	0.879348	0.977122
ENSE00002741263	43717	chr17	77488727	77488810	84	42.8587	-0.0543152	0.367529	-0.147785	0.882513	0.977844
ENSE00002765324	43717	chr17	77454080	77454363	284	15.0101	-0.0852556	0.608484	-0.140111	0.888572	0.97917
ENSE00002825264	43717	chr17	77488727	77488761	35	36.6774	-0.0538371	0.408308	-0.131854	0.8951	0.980692
ENSE00002798247	43717	chr17	77488727	77488762	36	36.7482	-0.0510623	0.407845	-0.1252	0.900365	0.981496
ENSE00002846099	43717	chr17	77488803	77488864	62	15.0425	-0.0720564	0.63493	-0.113487	0.909644	0.983278
ENSE00002873098	43717	chr17	77500407	77500596	190	5.70864	0.111127	0.99953	0.111179	0.911474	0.983977
ENSE00003697216	43717	chr17	77488727	77488737	11	34.9455	-0.0429794	0.428458	-0.100312	0.920097	0.985117
ENSE00002821775	43717	chr17	77498523	77498765	243	31.4141	0.0336441	0.375209	0.0896676	0.928551	0.986926
ENSE00002969388	43717	chr17	77454027	77454108	82	5.98156	-0.0295313	0.826642	-0.0357244	0.971502	0.994839
ENSE00002867906	43717	chr17	77402059	77402393	335	2.7761	-0.026608	1.04237	-0.0255264	0.979635	0.996429
ENSE00002869583	43717	chr17	77402059	77402389	331	2.7761	-0.026608	1.04237	-0.0255264	0.979635	0.996429
ENSE00001529426	43717	chr17;chr17	77319515;77319515	77320348;77320348	834	0.468394	-1.37825	2.17112	-0.63481	0.525552	NA
ENSE00001553460	43717	chr17	77376083	77376398	316	0.14395	0.838996	2.96674	0.2828	0.77733	NA
ENSE00001757370	43717	chr17	77450567	77450786	220	0.604326	0.845177	2.12164	0.398359	0.690365	NA
ENSE00001759780	43717	chr17	77287891	77288210	320	0.311676	-1.49596	2.95401	-0.506416	0.612565	NA
ENSE00001764732	43717	chr17	77475243	77475903	661	0.0890507	0.00706212	2.96674	0.00238043	0.998101	NA
ENSE00002309157	43717	chr17	77405077	77405140	64	0.0155842	0.786176	2.96674	0.264996	0.791012	NA
ENSE00002692583	43717	chr17	77281410	77281554	145	0.151572	-0.125814	2.96658	-0.0424106	0.966171	NA
ENSE00002755315	43717	chr17	77450848	77450978	131	0.806534	0.711567	1.76836	0.402388	0.687399	NA
ENSE00002756338	43717	chr17	77320313	77320348	36	0	NA	NA	NA	NA	NA
ENSE00002757044	43717	chr17	77456366	77456506	141	0	NA	NA	NA	NA	NA
ENSE00002780513	43717	chr17	77481913	77482012	100	0.0356203	0.383414	2.96674	0.129237	0.89717	NA
ENSE00002783582	43717	chr17	77287949	77288214	266	0.311676	-1.49596	2.95401	-0.506416	0.612565	NA
ENSE00002785728	43717	chr17	77281451	77281554	104	0.151572	-0.125814	2.96658	-0.0424106	0.966171	NA
ENSE00002793047	43717	chr17	77375921	77376398	478	0.347296	-0.0303286	2.79227	-0.0108616	0.991334	NA
ENSE00002795332	43717	chr17	77402556	77402703	148	0.840858	-1.58925	2.09316	-0.759258	0.447698	NA
ENSE00002806977	43717	chr17	77400558	77400590	33	0.105366	-0.284472	2.9659	-0.0959143	0.923589	NA
ENSE00002808574	43717	chr17	77373337	77373552	216	1.55114	-0.270808	1.67827	-0.161361	0.871809	NA
ENSE00002838585	43717	chr17	77400584	77400718	135	0.105366	-0.284472	2.9659	-0.0959143	0.923589	NA
ENSE00002839882	43717	chr17	77373933	77374137	205	0	NA	NA	NA	NA	NA
ENSE00002845905	43717	chr17	77466403	77466560	158	0.124671	-0.284472	2.9659	-0.0959143	0.923589	NA
ENSE00002853953	43717	chr17	77402059	77402329	271	0.868876	-1.05284	1.30805	-0.804888	0.420884	NA
ENSE00002856517	43717	chr17	77402059	77402089	31	0.507603	-0.86522	2.17774	-0.397302	0.691145	NA
ENSE00002858138	43717	chr17	77450576	77450786	211	0.542479	0.627163	2.15648	0.290828	0.771183	NA
ENSE00002863834	43717	chr17	77287891	77288214	324	0.311676	-1.49596	2.95401	-0.506416	0.612565	NA
ENSE00002867717	43717	chr17	77402059	77402200	142	0.535709	-0.957657	1.96828	-0.486545	0.626581	NA
ENSE00002868988	43717	chr17	77280569	77280806	238	0	0	0	0	1	NA
ENSE00002873749	43717	chr17	77281437	77281554	118	0.151572	-0.125814	2.96658	-0.0424106	0.966171	NA
ENSE00002884622	43717	chr17	77426956	77427201	246	0	NA	NA	NA	NA	NA
ENSE00002889942	43717	chr17	77450737	77450786	50	0.194698	0.742675	2.96667	0.250339	0.802325	NA
ENSE00002893588	43717	chr17	77374177	77374357	181	0.0178101	0.508865	2.96674	0.171523	0.863813	NA
ENSE00002897985	43717	chr17	77294489	77294571	83	0	NA	NA	NA	NA	NA
ENSE00002905244	43717	chr17	77286307	77286441	135	0.185539	1.90197	2.96325	0.64185	0.52097	NA
ENSE00002916300	43717	chr17	77380123	77380249	127	0	NA	NA	NA	NA	NA
ENSE00002918633	43717	chr17	77294774	77294903	130	0	NA	NA	NA	NA	NA
ENSE00002923030	43717	chr17	77322789	77322948	160	0	NA	NA	NA	NA	NA
ENSE00002940690	43717	chr17	77319592	77319803	212	0.0112168	0.508865	2.96674	0.171523	0.863813	NA
ENSE00002940813	43717	chr17	77453825	77453996	172	0.353494	-1.67713	2.95206	-0.568123	0.569952	NA
ENSE00002946397	43717	chr17	77322610	77322670	61	0	NA	NA	NA	NA	NA
ENSE00002947113	43717	chr17	77319602	77319803	202	0.0112168	0.508865	2.96674	0.171523	0.863813	NA
ENSE00002950156	43717	chr17	77419802	77419880	79	0	NA	NA	NA	NA	NA
ENSE00002954087	43717	chr17	77496214	77496367	154	0	0	0	0	1	NA
ENSE00002962052	43717	chr17	77323706	77323811	106	0	NA	NA	NA	NA	NA
ENSE00003527211	43717	chr17	77307141	77307197	57	0	0	0	0	1	NA
ENSE00003656633	43717	chr17;chr17;chr17;chr17;chr17	77307141;77307141;77307141;77307141;77307141	77307197;77307197;77307197;77307197;77307197	57	0	0	0	0	1	NA
ENSE00001889282	43718	chr2	109542986	109544324	1339	1.84868	-1.87046	1.86326	-1.00387	0.315443	0.765324
ENSE00003569433	43718	chr2	109542982	109544324	1343	1.84868	-1.87046	1.86326	-1.00387	0.315443	0.765324
ENSE00003598204	43718	chr2	109542982	109544324	1343	1.84868	-1.87046	1.86326	-1.00387	0.315443	0.765324
ENSE00001591438	43718	chr2	109613798	109613921	124	0.849366	1.63311	2.53372	0.644548	0.51922	NA
ENSE00001604238	43718	chr2	109565830	109565859	30	1.11904	3.1435	2.39361	1.31329	0.189086	NA
ENSE00001604978	43718	chr2	109585726	109585838	113	0.42955	0.650603	2.7966	0.232641	0.81604	NA
ENSE00001612909	43718	chr2	109545460	109545542	83	0	0	0	0	1	NA
ENSE00001613880	43718	chr2	109545385	109545542	158	0	0	0	0	1	NA
ENSE00001614462	43718	chr2	109613798	109613915	118	0.849366	1.63311	2.53372	0.644548	0.51922	NA
ENSE00001628476	43718	chr2	109613421	109613504	84	0	NA	NA	NA	NA	NA
ENSE00001640844	43718	chr2	109593047	109593119	73	0.544843	0.0504082	2.94836	0.017097	0.986359	NA
ENSE00001643018	43718	chr2	109545802	109546237	436	0.494086	0.0865954	2.70491	0.0320142	0.974461	NA
ENSE00001659459	43718	chr2;chr2;chr2;chr2;chr2	109553087;109553087;109553087;109553087;109553087	109553219;109553219;109553219;109553219;109553219	133	0.486128	0.977937	2.13109	0.45889	0.646313	NA
ENSE00001679141	43718	chr2	109604835	109604933	99	0	0	0	0	1	NA
ENSE00001686858	43718	chr2	109613798	109613835	38	0.849366	1.63311	2.53372	0.644548	0.51922	NA
ENSE00001694129	43718	chr2	109613798	109614143	346	0.902358	1.77458	2.26231	0.784413	0.432798	NA
ENSE00001759603	43718	chr2	109544237	109544324	88	0	0	0	0	1	NA
ENSE00001762571	43718	chr2	109613112	109613510	399	0	NA	NA	NA	NA	NA
ENSE00001765603	43718	chr2	109585720	109585838	119	0.42955	0.650603	2.7966	0.232641	0.81604	NA
ENSE00001788071	43718	chr2	109564425	109564534	110	0.0348237	0.383414	2.96674	0.129237	0.89717	NA
ENSE00001811542	43718	chr2	109613798	109613918	121	0.849366	1.63311	2.53372	0.644548	0.51922	NA
ENSE00001834515	43718	chr2	109567815	109567871	57	1.09818	2.94709	2.41367	1.221	0.222087	NA
ENSE00001879598	43718	chr2	109564215	109564534	320	0.680182	2.92233	2.4923	1.17254	0.240978	NA
ENSE00001926463	43718	chr2	109567919	109567976	58	0.243719	2.14716	2.96072	0.725217	0.468319	NA
ENSE00001932852	43718	chr2	109567815	109567853	39	1.09818	2.94709	2.41367	1.221	0.222087	NA
ENSE00001944875	43718	chr2	109613798	109613937	140	0.849366	1.63311	2.53372	0.644548	0.51922	NA
ENSE00001950218	43718	chr2	109546030	109546237	208	0.455251	-0.122242	2.72187	-0.0449111	0.964178	NA
ENSE00001951488	43718	chr2	109613798	109613927	130	0.849366	1.63311	2.53372	0.644548	0.51922	NA
ENSE00002235364	43718	chr2;chr2	109613798;109613798	109614093;109614093	296	0.902358	1.77458	2.26231	0.784413	0.432798	NA
ENSE00002479198	43718	chr2;chr2;chr2;chr2	109546050;109546050;109546050;109546050	109546237;109546237;109546237;109546237	188	0.455251	-0.122242	2.72187	-0.0449111	0.964178	NA
ENSE00002481830	43718	chr2;chr2;chr2;chr2;chr2	109585721;109585721;109585721;109585721;109585721	109585838;109585838;109585838;109585838;109585838	118	0.42955	0.650603	2.7966	0.232641	0.81604	NA
ENSE00002515217	43718	chr2	109564519	109564534	16	0	NA	NA	NA	NA	NA
ENSE00002696538	43718	chr2	109613798	109614206	409	0.902358	1.77458	2.26231	0.784413	0.432798	NA
ENSE00003481666	43718	chr2;chr2;chr2;chr2;chr2;chr2	109593051;109593051;109593051;109593051;109593051;109593051	109593119;109593119;109593119;109593119;109593119;109593119	69	0.544843	0.0504082	2.94836	0.017097	0.986359	NA
ENSE00003485040	43718	chr2;chr2	109564366;109564366	109564534;109564534	169	0.680182	2.92233	2.4923	1.17254	0.240978	NA
ENSE00003504356	43718	chr2;chr2;chr2;chr2;chr2	109564366;109564366;109564366;109564366;109564366	109564534;109564534;109564534;109564534;109564534	169	0.680182	2.92233	2.4923	1.17254	0.240978	NA
ENSE00003520600	43718	chr2	109567815	109567976	162	1.47059	2.35022	2.00319	1.17324	0.2407	NA
ENSE00003544118	43718	chr2;chr2;chr2;chr2	109565763;109565763;109565763;109565763	109565859;109565859;109565859;109565859	97	1.40216	1.42919	2.26631	0.630627	0.528285	NA
ENSE00003549858	43718	chr2;chr2	109574581;109574581	109574767;109574767	187	0.243719	2.14716	2.96072	0.725217	0.468319	NA
ENSE00003553427	43718	chr2;chr2;chr2;chr2;chr2	109574581;109574581;109574581;109574581;109574581	109574767;109574767;109574767;109574767;109574767	187	0.243719	2.14716	2.96072	0.725217	0.468319	NA
ENSE00003554711	43718	chr2	109574581	109574767	187	0.243719	2.14716	2.96072	0.725217	0.468319	NA
ENSE00003607263	43718	chr2;chr2;chr2;chr2;chr2	109585126;109585126;109585126;109585126;109585126	109585321;109585321;109585321;109585321;109585321	196	0.893698	-1.92338	1.723	-1.1163	0.264295	NA
ENSE00003610747	43718	chr2;chr2	109593051;109593051	109593119;109593119	69	0.544843	0.0504082	2.94836	0.017097	0.986359	NA
ENSE00003620107	43718	chr2	109567815	109567976	162	1.47059	2.35022	2.00319	1.17324	0.2407	NA
ENSE00003644271	43718	chr2;chr2;chr2;chr2;chr2;chr2	109565763;109565763;109565763;109565763;109565763;109565763	109565859;109565859;109565859;109565859;109565859;109565859	97	1.40216	1.42919	2.26631	0.630627	0.528285	NA
ENSE00003663283	43718	chr2;chr2;chr2;chr2;chr2;chr2;chr2	109567815;109567815;109567815;109567815;109567815;109567815;109567815	109567976;109567976;109567976;109567976;109567976;109567976;109567976	162	1.47059	2.35022	2.00319	1.17324	0.2407	NA
ENSE00003665359	43718	chr2	109585126	109585321	196	0.893698	-1.92338	1.723	-1.1163	0.264295	NA
ENSE00002058521	43719	chr4	77039743	77040152	410	3.1869	-3.61253	1.26202	-2.8625	0.00420307	0.154232
ENSE00002034227	43719	chr4	77039743	77040100	358	3.17485	-3.60697	1.26293	-2.85603	0.00428976	0.155288
ENSE00002084700	43719	chr4	77039743	77040384	642	3.44092	-3.00805	1.22818	-2.44919	0.014318	0.25624
ENSE00001140709	43719	chr4	77034497	77038614	4118	258.209	-0.47627	0.247295	-1.92592	0.0541146	0.431153
ENSE00002065540	43719	chr4	76974478	76974807	330	58.6879	0.601669	0.401376	1.49902	0.13387	0.584112
ENSE00002046395	43719	chr4	77030783	77030836	54	417.993	0.197229	0.144394	1.36591	0.171968	0.634852
ENSE00002056607	43719	chr4	77011735	77011919	185	258.022	0.283294	0.225009	1.25903	0.208018	0.67588
ENSE00003682332	43719	chr4	77011735	77011921	187	258.022	0.283294	0.225009	1.25903	0.208018	0.67588
ENSE00003690594	43719	chr4;chr4;chr4;chr4;chr4	77011735;77011735;77011735;77011735;77011735	77011921;77011921;77011921;77011921;77011921	187	258.022	0.283294	0.225009	1.25903	0.208018	0.67588
ENSE00003535346	43719	chr4	76996425	76996539	115	132.166	0.314039	0.278349	1.12822	0.259226	0.724368
ENSE00003599220	43719	chr4;chr4;chr4;chr4;chr4;chr4;chr4	76996425;76996425;76996425;76996425;76996425;76996425;76996425	76996539;76996539;76996539;76996539;76996539;76996539;76996539	115	132.166	0.314039	0.278349	1.12822	0.259226	0.724368
ENSE00002056879	43719	chr4;chr4;chr4	76995781;76995781;76995781	76995938;76995938;76995938	158	46.7172	0.377627	0.417995	0.903424	0.366301	0.797808
ENSE00002087043	43719	chr4	77034924	77035020	97	10.8749	-0.622908	0.762749	-0.816662	0.414122	0.822344
ENSE00002022269	43719	chr4	76949836	76949930	95	200.178	0.213673	0.262981	0.812502	0.416503	0.823695
ENSE00002042477	43719	chr4	76949837	76949930	94	200.057	0.213187	0.262978	0.810665	0.417558	0.824365
ENSE00002044465	43719	chr4	77034497	77034821	325	36.4577	0.315507	0.412202	0.765418	0.444023	0.838163
ENSE00002037881	43719	chr4	77014871	77015017	147	310.652	0.127409	0.191756	0.664432	0.506414	0.867836
ENSE00002020625	43719	chr4	76973010	76973070	61	27.5665	-0.324129	0.492972	-0.6575	0.510859	0.870152
ENSE00003475950	43719	chr4;chr4;chr4;chr4;chr4	77030783;77030783;77030783;77030783;77030783	77030970;77030970;77030970;77030970;77030970	188	612.906	0.0766963	0.119408	0.642305	0.520675	0.873506
ENSE00003532585	43719	chr4;chr4	77030783;77030783	77030970;77030970	188	612.906	0.0766963	0.119408	0.642305	0.520675	0.873506
ENSE00003520987	43719	chr4	77014856	77015017	162	312.819	0.121386	0.192023	0.632145	0.527292	0.875624
ENSE00003620419	43719	chr4;chr4;chr4;chr4;chr4	77014856;77014856;77014856;77014856;77014856	77015017;77015017;77015017;77015017;77015017	162	312.819	0.121386	0.192023	0.632145	0.527292	0.875624
ENSE00002448748	43719	chr4	77011735	77011744	10	84.7991	0.202981	0.321688	0.63099	0.528047	0.87586
ENSE00002082990	43719	chr4	76972390	76972590	201	103.984	0.199815	0.316843	0.630644	0.528274	0.876038
ENSE00002060978	43719	chr4	77020532	77020670	139	446.226	-0.116615	0.196463	-0.593571	0.552799	0.886395
ENSE00002034298	43719	chr4	77034497	77034667	171	19.4931	0.324115	0.567495	0.571133	0.56791	0.891535
ENSE00002035965	43719	chr4	76949809	76949930	122	208.451	0.143515	0.258057	0.556137	0.578117	0.895531
ENSE00002078490	43719	chr4	77030783	77032158	1376	816.942	-0.0619968	0.114865	-0.539737	0.589378	0.899346
ENSE00002052624	43719	chr4	77028717	77028761	45	528.534	0.066307	0.13375	0.495753	0.620069	0.908353
ENSE00002072378	43719	chr4	76949862	76949930	69	144.505	0.125093	0.258985	0.483013	0.629086	0.91163
ENSE00002020956	43719	chr4	77011735	77011775	41	99.6546	0.145211	0.309995	0.46843	0.639477	0.914594
ENSE00002076772	43719	chr4	77039073	77039326	254	1.92546	0.792903	1.80029	0.44043	0.659626	0.921266
ENSE00003533620	43719	chr4;chr4;chr4;chr4;chr4;chr4;chr4	77005601;77005601;77005601;77005601;77005601;77005601;77005601	77005796;77005796;77005796;77005796;77005796;77005796;77005796	196	302.603	0.0758686	0.195874	0.387334	0.698509	0.934248
ENSE00003615409	43719	chr4	77005601	77005796	196	302.603	0.0758686	0.195874	0.387334	0.698509	0.934248
ENSE00002047195	43719	chr4	77020502	77021639	1138	464.087	-0.0699973	0.198037	-0.353455	0.723747	0.939775
ENSE00001276655	43719	chr4;chr4;chr4;chr4;chr4	77020502;77020502;77020502;77020502;77020502	77020670;77020670;77020670;77020670;77020670	169	463.314	-0.0699423	0.198622	-0.352137	0.724735	0.939953
ENSE00002080117	43719	chr4	77036773	77036837	65	9.35204	-0.262781	0.794191	-0.330879	0.740736	0.943915
ENSE00001276691	43719	chr4	76949751	76949930	180	224.197	0.0763075	0.252346	0.302392	0.762353	0.949441
ENSE00002052178	43719	chr4	76949766	76949930	165	219.492	0.0738148	0.258273	0.285801	0.77503	0.952818
ENSE00002079778	43719	chr4	76949703	76949930	228	225.539	0.0693354	0.251725	0.275441	0.782977	0.954773
ENSE00003479310	43719	chr4;chr4;chr4;chr4;chr4	77019165;77019165;77019165;77019165;77019165	77019261;77019261;77019261;77019261;77019261	97	185.734	0.0693289	0.257173	0.269581	0.787483	0.956146
ENSE00003483444	43719	chr4	77019165	77019261	97	185.734	0.0693289	0.257173	0.269581	0.787483	0.956146
ENSE00002064794	43719	chr4	77036770	77036837	68	9.70257	-0.155696	0.762616	-0.20416	0.838229	0.966973
ENSE00003490476	43719	chr4;chr4;chr4;chr4;chr4;chr4	77028629;77028629;77028629;77028629;77028629;77028629	77028761;77028761;77028761;77028761;77028761;77028761	133	858.699	-0.0218134	0.12451	-0.175194	0.860927	0.972638
ENSE00003612887	43719	chr4	77028629	77028761	133	858.699	-0.0218134	0.12451	-0.175194	0.860927	0.972638
ENSE00002066448	43719	chr4	77030897	77030970	74	169.169	-0.0205411	0.181752	-0.113017	0.910017	0.98339
ENSE00002028921	43719	chr4	76987788	76987870	83	5.18237	0.0558918	1.23412	0.0452888	0.963877	0.993394
ENSE00002087570	43719	chr4	76987809	76987870	62	5.18237	0.0558918	1.23412	0.0452888	0.963877	0.993394
ENSE00002024835	43719	chr4	77039073	77039206	134	0.103276	0.00706212	2.96674	0.00238043	0.998101	NA
ENSE00002043356	43719	chr4	77039073	77039115	43	0.0676558	0.257963	2.96674	0.0869517	0.93071	NA
ENSE00002058197	43719	chr4	76985024	76985123	100	0.0346511	0.938036	2.96674	0.316184	0.751863	NA
ENSE00002064310	43719	chr4	77009780	77009987	208	0	NA	NA	NA	NA	NA
ENSE00000944184	43720	chr16;chr16;chr16	4783649;4783649;4783649	4783766;4783766;4783766	118	0.197303	0.713545	2.96674	0.240515	0.809931	NA
ENSE00000944185	43720	chr16;chr16	4783462;4783462	4783557;4783557	96	0	NA	NA	NA	NA	NA
ENSE00001674859	43720	chr16	4788280	4788521	242	0.127779	0.964446	2.96674	0.325086	0.745116	NA
ENSE00002602325	43720	chr16	4788280	4788398	119	0.0257384	0.508865	2.96674	0.171523	0.863813	NA
ENSE00002766815	43720	chr16	4785709	4785888	180	0.236355	1.60567	2.96529	0.541488	0.588171	NA
ENSE00002787181	43720	chr16	4784239	4784277	39	0.0810111	0.938036	2.96674	0.316184	0.751863	NA
ENSE00002812663	43720	chr16	4786078	4786105	28	0	NA	NA	NA	NA	NA
ENSE00002813853	43720	chr16	4788280	4788346	67	0.0257384	0.508865	2.96674	0.171523	0.863813	NA
ENSE00002842482	43720	chr16	4788280	4788348	69	0.0257384	0.508865	2.96674	0.171523	0.863813	NA
ENSE00002846538	43720	chr16	4788280	4788352	73	0.0257384	0.508865	2.96674	0.171523	0.863813	NA
ENSE00002853071	43720	chr16	4783317	4783557	241	0.0412309	0.938036	2.96674	0.316184	0.751863	NA
ENSE00002873025	43720	chr16	4777673	4777998	326	0	NA	NA	NA	NA	NA
ENSE00002904605	43720	chr16	4787469	4787667	199	0.225728	-0.59052	1.87559	-0.314845	0.752879	NA
ENSE00002906744	43720	chr16	4788280	4788347	68	0.0257384	0.508865	2.96674	0.171523	0.863813	NA
ENSE00002907765	43720	chr16	4785807	4785836	30	0.0810111	0.938036	2.96674	0.316184	0.751863	NA
ENSE00002962259	43720	chr16	4787917	4788254	338	0.102718	1.11903	2.96667	0.377199	0.706025	NA
ENSE00003465777	43720	chr16;chr16;chr16	4785980;4785980;4785980	4786105;4786105;4786105	126	0	NA	NA	NA	NA	NA
ENSE00003504683	43720	chr16;chr16	4785807;4785807	4785888;4785888	82	0.0810111	0.938036	2.96674	0.316184	0.751863	NA
ENSE00003517763	43720	chr16;chr16;chr16	4785980;4785980;4785980	4786105;4786105;4786105	126	0	NA	NA	NA	NA	NA
ENSE00003519395	43720	chr16;chr16	4777669;4777669	4777998;4777998	330	0	NA	NA	NA	NA	NA
ENSE00003542481	43720	chr16;chr16	4778086;4778086	4778137;4778137	52	0.0374367	0.257963	2.96674	0.0869517	0.93071	NA
ENSE00003546892	43720	chr16;chr16;chr16	4785807;4785807;4785807	4785888;4785888;4785888	82	0.0810111	0.938036	2.96674	0.316184	0.751863	NA
ENSE00003557244	43720	chr16	4779690	4779786	97	0.0319439	0.257963	2.96674	0.0869517	0.93071	NA
ENSE00003564666	43720	chr16	4783931	4784068	138	0	NA	NA	NA	NA	NA
ENSE00003571897	43720	chr16	4779690	4779786	97	0.0319439	0.257963	2.96674	0.0869517	0.93071	NA
ENSE00003582830	43720	chr16;chr16	4783931;4783931	4784068;4784068	138	0	NA	NA	NA	NA	NA
ENSE00003606263	43720	chr16;chr16	4779690;4779690	4779786;4779786	97	0.0319439	0.257963	2.96674	0.0869517	0.93071	NA
ENSE00003626009	43720	chr16;chr16	4778086;4778086	4778137;4778137	52	0.0374367	0.257963	2.96674	0.0869517	0.93071	NA
ENSE00003653937	43720	chr16	4777669	4777998	330	0	NA	NA	NA	NA	NA
ENSE00003655772	43720	chr16;chr16;chr16;chr16	4787480;4787480;4787480;4787480	4787667;4787667;4787667;4787667	188	0.225728	-0.59052	1.87559	-0.314845	0.752879	NA
ENSE00003656340	43720	chr16;chr16	4787480;4787480	4787667;4787667	188	0.225728	-0.59052	1.87559	-0.314845	0.752879	NA
ENSE00001318337	43722	chr7	55807090	55807258	169	0	NA	NA	NA	NA	NA
ENSE00001322761	43722	chr7	55819127	55819223	97	0.0178101	0.508865	2.96674	0.171523	0.863813	NA
ENSE00001370673	43722	chr7	55793544	55796092	2549	0.229532	1.73355	2.96243	0.585177	0.558428	NA
ENSE00001559769	43722	chr7	55862688	55862789	102	0	NA	NA	NA	NA	NA
ENSE00001637631	43722	chr7	55834425	55834586	162	0	NA	NA	NA	NA	NA
ENSE00001768335	43722	chr7	55842942	55843128	187	0	NA	NA	NA	NA	NA
ENSE00001783435	43722	chr7	55805258	55805390	133	0.527143	3.05117	2.94931	1.03454	0.300886	NA
ENSE00001791209	43722	chr7	55844523	55844718	196	0	NA	NA	NA	NA	NA
ENSE00001822436	43722	chr7	55862688	55862755	68	0	NA	NA	NA	NA	NA
ENSE00001865410	43722	chr7	55850787	55850906	120	0	NA	NA	NA	NA	NA
ENSE00001933454	43722	chr7	55844537	55844718	182	0	NA	NA	NA	NA	NA
ENSE00003467109	43722	chr7	55861943	55862011	69	0.0332688	0.786176	2.96674	0.264996	0.791012	NA
ENSE00003546018	43722	chr7	55846517	55846637	121	0	NA	NA	NA	NA	NA
ENSE00003644560	43722	chr7	55846517	55846637	121	0	NA	NA	NA	NA	NA
ENSE00003671928	43722	chr7	55861943	55862011	69	0.0332688	0.786176	2.96674	0.264996	0.791012	NA
ENSE00003541560	43723	chr1	86868053	86868102	50	7.86344	1.01511	0.859931	1.18046	0.237818	0.705472
ENSE00003627533	43723	chr1;chr1	86868053;86868053	86868102;86868102	50	7.86344	1.01511	0.859931	1.18046	0.237818	0.705472
ENSE00003685510	43723	chr1	86868053	86868102	50	7.86344	1.01511	0.859931	1.18046	0.237818	0.705472
ENSE00001954903	43723	chr1	86868096	86868102	7	2.86536	1.22709	1.05258	1.16579	0.243698	0.709928
ENSE00003572163	43723	chr1;chr1;chr1;chr1;chr1	86903281;86903281;86903281;86903281;86903281	86903448;86903448;86903448;86903448;86903448	168	31.0861	0.368429	0.386008	0.95446	0.339851	0.781817
ENSE00003572763	43723	chr1;chr1	86903281;86903281	86903448;86903448	168	31.0861	0.368429	0.386008	0.95446	0.339851	0.781817
ENSE00001945464	43723	chr1	86903281	86903352	72	13.5044	0.421878	0.606619	0.695459	0.486768	0.858513
ENSE00001866768	43723	chr1	86863301	86863605	305	40.8763	0.280464	0.439444	0.638225	0.523327	0.874442
ENSE00001892927	43723	chr1	86914315	86914424	110	3.20565	0.625843	0.986126	0.634648	0.525658	0.875484
ENSE00003721576	43723	chr1;chr1	86880662;86880662	86880689;86880689	28	4.9427	0.570148	0.9636	0.591686	0.554061	0.886992
ENSE00003559013	43723	chr1	86880662	86880725	64	6.57629	0.518318	0.892976	0.580439	0.561618	0.889067
ENSE00003588929	43723	chr1;chr1	86880662;86880662	86880725;86880725	64	6.57629	0.518318	0.892976	0.580439	0.561618	0.889067
ENSE00003642567	43723	chr1;chr1;chr1	86880662;86880662;86880662	86880725;86880725;86880725	64	6.57629	0.518318	0.892976	0.580439	0.561618	0.889067
ENSE00003736753	43723	chr1;chr1	86880693;86880693	86880725;86880725	33	6.51139	0.50217	0.896093	0.5604	0.575207	0.894526
ENSE00001453005	43723	chr1	86862725	86863605	881	79.5252	-0.109394	0.313162	-0.349321	0.726849	0.940357
ENSE00001302264	43723	chr1	86862445	86863605	1161	79.8748	-0.0937866	0.307369	-0.305127	0.760269	0.948853
ENSE00003719978	43723	chr1	86862447	86863605	1159	79.8748	-0.0937866	0.307369	-0.305127	0.760269	0.948853
ENSE00003742699	43723	chr1	86862447	86863605	1159	79.8748	-0.0937866	0.307369	-0.305127	0.760269	0.948853
ENSE00001953503	43723	chr1	86863167	86863605	439	62.3949	0.0643312	0.366826	0.175372	0.860787	0.972581
ENSE00001453004	43723	chr1	86914028	86914126	99	39.7488	-0.064044	0.447766	-0.14303	0.886266	0.978499
ENSE00001453006	43723	chr1	86914028	86914134	107	39.7488	-0.064044	0.447766	-0.14303	0.886266	0.978499
ENSE00001867628	43723	chr1	86913806	86914065	260	39.5144	-0.0582022	0.447682	-0.130008	0.89656	0.980978
ENSE00003712828	43723	chr1;chr1	86914028;86914028	86914424;86914424	397	43.31	-0.0247522	0.435263	-0.0568672	0.954651	0.991591
ENSE00001862134	43723	chr1	86863517	86863605	89	13.6757	0.0319708	0.684492	0.0467073	0.962746	0.993128
ENSE00001453009	43723	chr1	86914028	86914365	338	42.8467	-0.0085598	0.435262	-0.0196659	0.98431	0.997004
ENSE00003463536	43723	chr1	86887156	86887196	41	0	NA	NA	NA	NA	NA
ENSE00003469383	43723	chr1	86887156	86887196	41	0	NA	NA	NA	NA	NA
ENSE00001199666	43800	chr9	115401193	115401310	118	0	NA	NA	NA	NA	NA
ENSE00001199671	43800	chr9	115400359	115400432	74	0	NA	NA	NA	NA	NA
ENSE00001462169	43800	chr9	115402118	115402644	527	0.168211	1.28132	2.96625	0.431967	0.665765	NA
ENSE00001462170	43800	chr9	115376642	115376715	74	0.0155842	0.786176	2.96674	0.264996	0.791012	NA
ENSE00001462172	43800	chr9;chr9;chr9	115305906;115305906;115305906	115305996;115305996;115305996	91	0	NA	NA	NA	NA	NA
ENSE00001462173	43800	chr9;chr9	115291782;115291782	115291936;115291936	155	0	NA	NA	NA	NA	NA
ENSE00001462174	43800	chr9	115233176	115233336	161	0	NA	NA	NA	NA	NA
ENSE00001462175	43800	chr9	115141818	115141868	51	0	NA	NA	NA	NA	NA
ENSE00001809918	43800	chr9	115290797	115290937	141	0.0813986	0.535275	2.96674	0.180425	0.856819	NA
ENSE00001828285	43800	chr9	115291848	115291936	89	0	NA	NA	NA	NA	NA
ENSE00001875939	43800	chr9	115312212	115314480	2269	0.421332	0.967632	2.17889	0.444094	0.656975	NA
ENSE00001881105	43800	chr9	115330303	115331330	1028	0	0	0	0	1	NA
ENSE00003711497	43800	chr9	115401193	115401315	123	0	NA	NA	NA	NA	NA
ENSE00003726875	43800	chr9	115400346	115400432	87	0	NA	NA	NA	NA	NA
ENSE00003757000	5_8S_rRNA	chr20	29741510	29741661	152	4.1982	0.558005	0.421668	1.32333	0.185727	0.651833
ENSE00003742842	5_8S_rRNA	chr20	30484925	30485076	152	8.69594	-0.569145	0.505711	-1.12544	0.260404	0.725456
ENSE00003723209	5_8S_rRNA	chrUn_KI270442v1	217250	217401	152	11.7242	0.518639	0.532695	0.973614	0.330248	0.77577
ENSE00003755126	5_8S_rRNA	chr20	29297095	29297246	152	4.37536	-0.75165	0.803618	-0.935333	0.349617	0.787931
ENSE00003735240	5_8S_rRNA	chr22	11249809	11249959	151	0	NA	NA	NA	NA	NA
ENSE00003757574	5_8S_rRNA	chr14	16057472	16057622	151	0.213695	0.339777	2.96661	0.114534	0.908815	NA
ENSE00003698312	5S_rRNA	chrX	69672479	69672597	119	49.5896	1.0944	0.282321	3.87643	0.000106	0.0286787
ENSE00003698754	5S_rRNA	chr12	34205699	34205817	119	4.46589	1.09659	0.527236	2.07989	0.0375353	0.376346
ENSE00003728686	5S_rRNA	chr20	30816156	30816274	119	11.7164	0.78461	0.385717	2.03416	0.0419354	0.390989
ENSE00003736125	5S_rRNA	chrUn_KI270442v1	380608	380726	119	2.99641	0.583124	0.807687	0.721968	0.470314	0.850835
ENSE00003759191	5S_rRNA	chr20	29874059	29874177	119	2.12526	0.214795	0.687922	0.312237	0.75486	0.947201
ENSE00001437786	5S_rRNA	chr8	20290174	20290289	116	0.0243719	0.786176	2.96674	0.264996	0.791012	NA
ENSE00001439178	5S_rRNA	chrX	148008100	148008215	116	0.0810111	0.938036	2.96674	0.316184	0.751863	NA
ENSE00001509077	5S_rRNA	chrX	151026295	151026406	112	0.0206155	0.786176	2.96674	0.264996	0.791012	NA
ENSE00002088413	5S_rRNA	chr16	35746523	35746636	114	0.202096	-0.470664	2.96473	-0.158754	0.873862	NA
ENSE00002088511	5S_rRNA	chr16	35746772	35746894	123	0	NA	NA	NA	NA	NA
ENSE00002088857	5S_rRNA	chr16	35748520	35748655	136	0.188221	0.742675	2.96667	0.250339	0.802325	NA
ENSE00002089298	5S_rRNA	chr1	143439605	143439714	110	0	NA	NA	NA	NA	NA
ENSE00002657877	5S_rRNA	CHR_HSCHR18_1_CTG1_1	50319002	50319120	119	0	NA	NA	NA	NA	NA
ENSE00002699403	5S_rRNA	CHR_HSCHR6_MHC_APD_CTG1	32145516	32145636	121	0	NA	NA	NA	NA	NA
ENSE00002701551	5S_rRNA	CHR_HSCHR6_MHC_QBL_CTG1	32036120	32036240	121	0	NA	NA	NA	NA	NA
ENSE00002701670	5S_rRNA	CHR_HSCHR6_MHC_MCF_CTG1	32154947	32155067	121	0	NA	NA	NA	NA	NA
ENSE00002709318	5S_rRNA	CHR_HSCHR6_MHC_DBB_CTG1	32054322	32054442	121	0	NA	NA	NA	NA	NA
ENSE00002717189	5S_rRNA	CHR_HSCHR6_MHC_COX_CTG1	32026965	32027085	121	0	NA	NA	NA	NA	NA
ENSE00002725296	5S_rRNA	CHR_HSCHR6_MHC_MANN_CTG1	32117921	32118041	121	0	NA	NA	NA	NA	NA
ENSE00003697887	5S_rRNA	chr2	161409554	161409670	117	0	0	0	0	1	NA
ENSE00003700890	5S_rRNA	chr14	67657105	67657211	107	0.27072	0.484348	2.96651	0.163272	0.870304	NA
ENSE00003712216	5S_rRNA	CHR_HSCHR14_3_CTG1	106661353	106661467	115	0	NA	NA	NA	NA	NA
ENSE00003712761	5S_rRNA	chr17	36491199	36491322	124	0	NA	NA	NA	NA	NA
ENSE00003715421	5S_rRNA	CHR_HSCHR4_6_CTG12	190021674	190021792	119	0	NA	NA	NA	NA	NA
ENSE00003717583	5S_rRNA	CHR_HSCHR4_6_CTG12	190019116	190019233	118	0	NA	NA	NA	NA	NA
ENSE00003718229	5S_rRNA	CHR_HSCHR17_7_CTG4	38532589	38532707	119	0	NA	NA	NA	NA	NA
ENSE00003722347	5S_rRNA	CHR_HSCHR17_2_CTG5	45327366	45327497	132	0	NA	NA	NA	NA	NA
ENSE00003725941	5S_rRNA	chr1	207708898	207708981	84	0.0206155	0.786176	2.96674	0.264996	0.791012	NA
ENSE00003736746	5S_rRNA	chr1	146539541	146539663	123	0.457918	2.68157	2.95227	0.908308	0.363715	NA
ENSE00003741081	5S_rRNA	CHR_HSCHR17_1_CTG5	45327366	45327497	132	0	NA	NA	NA	NA	NA
ENSE00003741890	5S_rRNA	chr8	48316669	48316770	102	0.0683941	1.24448	2.96667	0.419486	0.674861	NA
ENSE00003744163	5S_rRNA	chr11	88131569	88131657	89	0.0170985	0.786176	2.96674	0.264996	0.791012	NA
ENSE00003744690	5S_rRNA	chr9	41237440	41237557	118	0.082154	0.938036	2.96674	0.316184	0.751863	NA
ENSE00003745937	5S_rRNA	chr6	15522195	15522300	106	0.0155842	0.786176	2.96674	0.264996	0.791012	NA
ENSE00003746718	5S_rRNA	chr17	38731802	38731920	119	0.610196	0.303707	1.05774	0.287127	0.774015	NA
ENSE00003747191	5S_rRNA	chr17	37940704	37940790	87	0	NA	NA	NA	NA	NA
ENSE00003747619	5S_rRNA	CHR_HSCHR17_7_CTG4	36491571	36491694	124	0	NA	NA	NA	NA	NA
ENSE00003747795	5S_rRNA	chr2	89600571	89600680	110	0	NA	NA	NA	NA	NA
ENSE00003750354	5S_rRNA	chr1	144265217	144265326	110	0	NA	NA	NA	NA	NA
ENSE00003750523	5S_rRNA	chr4	67439992	67440118	127	0	NA	NA	NA	NA	NA
ENSE00003750703	5S_rRNA	chr11	102057854	102057960	107	1.22743	-0.572017	1.30179	-0.439407	0.660367	NA
ENSE00003754754	5S_rRNA	chr17	38144201	38144287	87	0	NA	NA	NA	NA	NA
ENSE00001438436	7SK	chr16	81961926	81962243	318	0.494454	-1.94906	2.70702	-0.720003	0.471523	NA
ENSE00001565107	7SK	chr8	143542110	143542398	289	0.409455	0.905432	1.91992	0.4716	0.637213	NA
ENSE00001590453	7SK	chr21	25101132	25101415	284	0.0562121	0.383414	2.96674	0.129237	0.89717	NA
ENSE00001590648	7SK	chr5	68970439	68970752	314	0	NA	NA	NA	NA	NA
ENSE00002677664	7SK	CHR_HSCHR12_1_CTG2_1	57977965	57978277	313	0	NA	NA	NA	NA	NA
ENSE00002702523	7SK	CHR_HSCHR6_MHC_MANN_CTG1	30908902	30909204	303	0	NA	NA	NA	NA	NA
ENSE00002711940	7SK	CHR_HSCHR6_MHC_MCF_CTG1	30942815	30943117	303	0	NA	NA	NA	NA	NA
ENSE00002713691	7SK	CHR_HSCHR6_MHC_QBL_CTG1	30853833	30854135	303	0	NA	NA	NA	NA	NA
ENSE00002717131	7SK	CHR_HSCHR6_MHC_DBB_CTG1	30854930	30855232	303	0	NA	NA	NA	NA	NA
ENSE00003543394	7SK	chr17	35889558	35889804	247	0.0388359	0.786176	2.96674	0.264996	0.791012	NA
ENSE00003695711	7SK	chr6	136545192	136545492	301	0.252829	1.35477	2.96529	0.456876	0.64776	NA
ENSE00003698776	7SK	chr13	45123093	45123414	322	0	NA	NA	NA	NA	NA
ENSE00003700210	7SK	chrX	12614003	12614197	195	0	NA	NA	NA	NA	NA
ENSE00003714093	7SK	chr1	120228046	120228295	250	0	NA	NA	NA	NA	NA
ENSE00003716197	7SK	CHR_HSCHR5_4_CTG1_1	125350868	125351131	264	0	NA	NA	NA	NA	NA
ENSE00003722204	7SK	CHR_HSCHR8_3_CTG7	143542110	143542398	289	0	NA	NA	NA	NA	NA
ENSE00003727208	7SK	CHR_HSCHR17_7_CTG4	35889558	35889804	247	0	NA	NA	NA	NA	NA
ENSE00003730407	7SK	chr1	149290513	149290762	250	0	NA	NA	NA	NA	NA
ENSE00003732216	7SK	chr3	124792319	124792562	244	0	NA	NA	NA	NA	NA
ENSE00003737430	7SK	chr11	120365666	120365963	298	0.0120422	0.508865	2.96674	0.171523	0.863813	NA
ENSE00003741999	7SK	chr1	120670127	120670376	250	0	NA	NA	NA	NA	NA
ENSE00003040711	A1BG	chr19	58345178	58347029	1852	17.164	0.855904	0.715405	1.19639	0.231544	0.699243
ENSE00003033140	A1BG	chr19	58347353	58347634	282	15.3862	0.963533	0.810967	1.18813	0.234783	0.702409
ENSE00003207101	A1BG	chr19	58347353	58347657	305	15.3862	0.963533	0.810967	1.18813	0.234783	0.702409
ENSE00003614885	A1BG	chr19	58347353	58347640	288	15.3862	0.963533	0.810967	1.18813	0.234783	0.702409
ENSE00003693068	A1BG	chr19	58347353	58347640	288	15.3862	0.963533	0.810967	1.18813	0.234783	0.702409
ENSE00002982790	A1BG	chr19	58346850	58347029	180	17.0121	0.845137	0.716322	1.17983	0.238068	0.70572
ENSE00003010579	A1BG	chr19	58346858	58347029	172	16.9371	0.86167	0.745569	1.15572	0.247795	0.713962
ENSE00003024001	A1BG	chr19	58346860	58347029	170	16.9371	0.86167	0.745569	1.15572	0.247795	0.713962
ENSE00001247383	A1BG	chr19	58353404	58353499	96	0	NA	NA	NA	NA	NA
ENSE00003032421	A1BG	chr19	58353404	58353491	88	0	NA	NA	NA	NA	NA
ENSE00003092740	A1BG	chr19	58351391	58352555	1165	0.30193	1.40558	2.87967	0.488106	0.625475	NA
ENSE00003142302	A1BG	chr19	58350594	58350651	58	0	NA	NA	NA	NA	NA
ENSE00003185372	A1BG	chr19	58352928	58353129	202	0.167899	0.993576	2.96667	0.334913	0.737691	NA
ENSE00003224625	A1BG	chr19	58352098	58352184	87	0	NA	NA	NA	NA	NA
ENSE00003494356	A1BG	chr19;chr19	58352283;58352283	58352555;58352555	273	0.226066	2.03269	2.96192	0.686274	0.49254	NA
ENSE00003509215	A1BG	chr19;chr19	58351391;58351391	58351687;58351687	297	0.0534304	0.257963	2.96674	0.0869517	0.93071	NA
ENSE00003510402	A1BG	chr19	58353292	58353327	36	0.0341971	0.938036	2.96674	0.316184	0.751863	NA
ENSE00003527014	A1BG	chr19	58352928	58353197	270	0.167899	0.993576	2.96667	0.334913	0.737691	NA
ENSE00003575660	A1BG	chr19	58350370	58350651	282	0	0	0	0	1	NA
ENSE00003598943	A1BG	chr19	58352928	58353197	270	0.167899	0.993576	2.96667	0.334913	0.737691	NA
ENSE00003647332	A1BG	chr19	58353292	58353327	36	0.0341971	0.938036	2.96674	0.316184	0.751863	NA
ENSE00003663075	A1BG	chr19	58350370	58350651	282	0	0	0	0	1	NA
ENSE00003221183	A1BG-AS1	chr19	58351970	58353044	1075	1.92291	0.966318	0.95188	1.01517	0.310026	0.761618
ENSE00003218599	A1BG-AS1	chr19	58353714	58355183	1470	1.69419	0.0957957	1.18588	0.0807801	0.935617	0.988509
ENSE00002980018	A1BG-AS1	chr19	58354369	58355183	815	1.15034	-1.21158	1.2707	-0.953479	0.340347	NA
ENSE00003004922	A1BG-AS1	chr19;chr19	58347753;58347753	58347844;58347844	92	0.219228	0.220068	2.96615	0.0741933	0.940857	NA
ENSE00003045141	A1BG-AS1	chr19	58347789	58347844	56	0.219228	0.220068	2.96615	0.0741933	0.940857	NA
ENSE00003046080	A1BG-AS1	chr19	58347751	58347844	94	0.219228	0.220068	2.96615	0.0741933	0.940857	NA
ENSE00003077453	A1BG-AS1	chr19;chr19	58353379;58353379	58353474;58353474	96	0.205604	1.16371	2.96621	0.392324	0.694819	NA
ENSE00003088284	A1BG-AS1	chr19	58347752	58347844	93	0.219228	0.220068	2.96615	0.0741933	0.940857	NA
ENSE00003117388	A1BG-AS1	chr19	58353714	58354713	1000	1.53849	0.208631	1.40753	0.148224	0.882166	NA
ENSE00003151549	A1BG-AS1	chr19;chr19;chr19	58353321;58353321;58353321	58353474;58353474;58353474	154	0.205604	1.16371	2.96621	0.392324	0.694819	NA
ENSE00003153926	A1BG-AS1	chr19	58347787	58347844	58	0.219228	0.220068	2.96615	0.0741933	0.940857	NA
ENSE00003157102	A1BG-AS1	chr19	58353714	58354502	789	1.50302	0.312032	1.40732	0.22172	0.824532	NA
ENSE00003168861	A1BG-AS1	chr19	58353321	58353461	141	0.205604	1.16371	2.96621	0.392324	0.694819	NA
ENSE00003169551	A1BG-AS1	chr19;chr19	58353714;58353714	58353857;58353857	144	0	NA	NA	NA	NA	NA
ENSE00003199049	A1BG-AS1	chr19	58353714	58354425	712	1.37034	0.445021	1.51891	0.292988	0.769531	NA
ENSE00003212629	A1BG-AS1	chr19	58354369	58354724	356	1.02274	-1.36247	1.43347	-0.950473	0.341872	NA
ENSE00003213884	A1BG-AS1	chr19	58353714	58354039	326	0	NA	NA	NA	NA	NA
ENSE00001093113	A1CF	chr10;chr10;chr10;chr10;chr10;chr10;chr10	50811040;50811040;50811040;50811040;50811040;50811040;50811040	50811176;50811176;50811176;50811176;50811176;50811176;50811176	137	0.121517	1.0899	2.96674	0.367372	0.713342	NA
ENSE00001093114	A1CF	chr10;chr10	50813857;50813857	50814062;50814062	206	0.0264959	0.786176	2.96674	0.264996	0.791012	NA
ENSE00001142847	A1CF	chr10;chr10;chr10;chr10;chr10;chr10;chr10	50809894;50809894;50809894;50809894;50809894;50809894;50809894	50810042;50810042;50810042;50810042;50810042;50810042;50810042	149	0.194179	1.41461	2.96621	0.47691	0.633426	NA
ENSE00001345617	A1CF	chr10;chr10;chr10;chr10;chr10;chr10	50864033;50864033;50864033;50864033;50864033;50864033	50864080;50864080;50864080;50864080;50864080;50864080	48	0.0487439	0.938036	2.96674	0.316184	0.751863	NA
ENSE00001345621	A1CF	chr10;chr10;chr10	50799421;50799421;50799421	50806880;50806880;50806880	7460	1.09955	-0.0291482	1.40795	-0.0207026	0.983483	NA
ENSE00001345632	A1CF	chr10;chr10;chr10;chr10;chr10;chr10;chr10;chr10	50885581;50885581;50885581;50885581;50885581;50885581;50885581;50885581	50885675;50885675;50885675;50885675;50885675;50885675;50885675;50885675	95	0.0225422	0.786176	2.96674	0.264996	0.791012	NA
ENSE00001462105	A1CF	chr10;chr10;chr10	50850665;50850665;50850665	50850807;50850807;50850807	143	0	NA	NA	NA	NA	NA
ENSE00001462112	A1CF	chr10;chr10;chr10	50806562;50806562;50806562	50806880;50806880;50806880	319	0.262676	0.218004	2.59548	0.0839938	0.933061	NA
ENSE00001675517	A1CF	chr10;chr10;chr10	50862889;50862889;50862889	50862981;50862981;50862981	93	0	NA	NA	NA	NA	NA
ENSE00001835328	A1CF	chr10	50828388	50828461	74	0	NA	NA	NA	NA	NA
ENSE00001844225	A1CF	chr10	50811044	50811176	133	0.121517	1.0899	2.96674	0.367372	0.713342	NA
ENSE00003459832	A1CF	chr10;chr10;chr10;chr10;chr10;chr10;chr10	50828131;50828131;50828131;50828131;50828131;50828131;50828131	50828295;50828295;50828295;50828295;50828295;50828295;50828295	165	0.0467525	1.0899	2.96674	0.367372	0.713342	NA
ENSE00003470778	A1CF	chr10	50836074	50836312	239	0	NA	NA	NA	NA	NA
ENSE00003504609	A1CF	chr10	50841862	50841992	131	0.028106	0.508865	2.96674	0.171523	0.863813	NA
ENSE00003539976	A1CF	chr10;chr10;chr10;chr10;chr10	50859842;50859842;50859842;50859842;50859842	50859985;50859985;50859985;50859985;50859985	144	0	0	0	0	1	NA
ENSE00003543429	A1CF	chr10;chr10;chr10;chr10;chr10;chr10;chr10	50816006;50816006;50816006;50816006;50816006;50816006;50816006	50816279;50816279;50816279;50816279;50816279;50816279;50816279	274	0.0245607	0.786176	2.96674	0.264996	0.791012	NA
ENSE00003546609	A1CF	chr10	50843988	50844122	135	0	NA	NA	NA	NA	NA
ENSE00003549326	A1CF	chr10	50820552	50820649	98	0.160352	1.24448	2.96667	0.419486	0.674861	NA
ENSE00003554113	A1CF	chr10;chr10;chr10;chr10;chr10;chr10;chr10	50820552;50820552;50820552;50820552;50820552;50820552;50820552	50820649;50820649;50820649;50820649;50820649;50820649;50820649	98	0.160352	1.24448	2.96667	0.419486	0.674861	NA
ENSE00003557162	A1CF	chr10	50813857	50814038	182	0.0264959	0.786176	2.96674	0.264996	0.791012	NA
ENSE00003567409	A1CF	chr10	50816006	50816279	274	0.0245607	0.786176	2.96674	0.264996	0.791012	NA
ENSE00003568134	A1CF	chr10;chr10	50828131;50828131	50828295;50828295	165	0.0467525	1.0899	2.96674	0.367372	0.713342	NA
ENSE00003579604	A1CF	chr10;chr10;chr10;chr10;chr10;chr10;chr10;chr10	50841862;50841862;50841862;50841862;50841862;50841862;50841862;50841862	50841992;50841992;50841992;50841992;50841992;50841992;50841992;50841992	131	0.028106	0.508865	2.96674	0.171523	0.863813	NA
ENSE00003620759	A1CF	chr10;chr10;chr10;chr10;chr10;chr10;chr10	50836074;50836074;50836074;50836074;50836074;50836074;50836074	50836312;50836312;50836312;50836312;50836312;50836312;50836312	239	0	NA	NA	NA	NA	NA
ENSE00003628836	A1CF	chr10	50836074	50836312	239	0	NA	NA	NA	NA	NA
ENSE00003683587	A1CF	chr10;chr10;chr10;chr10;chr10	50813857;50813857;50813857;50813857;50813857	50814038;50814038;50814038;50814038;50814038	182	0.0264959	0.786176	2.96674	0.264996	0.791012	NA
ENSE00003686739	A1CF	chr10;chr10;chr10	50859842;50859842;50859842	50859985;50859985;50859985	144	0	0	0	0	1	NA
ENSE00003688232	A1CF	chr10;chr10;chr10;chr10;chr10;chr10;chr10;chr10	50843988;50843988;50843988;50843988;50843988;50843988;50843988;50843988	50844122;50844122;50844122;50844122;50844122;50844122;50844122;50844122	135	0	NA	NA	NA	NA	NA
ENSE00003708651	A1CF	chr10	50799409	50806880	7472	1.09955	-0.0291482	1.40795	-0.0207026	0.983483	NA
ENSE00001787383	A2M	chr12	9072359	9072486	128	3.43144	-2.40147	1.63592	-1.46797	0.142114	0.59659
ENSE00002233988	A2M	chr12	9072433	9072486	54	3.40892	-2.38539	1.73467	-1.37513	0.169093	0.631388
ENSE00001710304	A2M	chr12	9068740	9068842	103	2.88113	-1.69088	1.74839	-0.967108	0.33349	0.778035
ENSE00001893043	A2M	chr12	9068740	9069078	339	2.92221	-1.59866	1.75222	-0.912362	0.361578	0.795009
ENSE00001909484	A2M	chr12	9068740	9068955	216	2.92221	-1.59866	1.75222	-0.912362	0.361578	0.795009
ENSE00002211125	A2M	chr12	9072653	9072721	69	1.82225	0.935257	2.07003	0.451809	0.651406	0.918638
ENSE00000718064	A2M	chr12;chr12	9112377;9112377	9112536;9112536	160	2.08213	0.594596	1.93527	0.307243	0.758659	0.948505
ENSE00000717788	A2M	chr12	9072653	9072871	219	2.84634	-0.348286	1.78342	-0.195292	0.845165	0.968607
ENSE00000717786	A2M	chr12	9070488	9070578	91	0.666641	-2.55886	2.58492	-0.989919	0.322214	NA
ENSE00000717790	A2M	chr12	9076756	9076936	181	1.21108	-2.56659	2.06249	-1.24442	0.213347	NA
ENSE00000718059	A2M	chr12	9106491	9106605	115	0.37739	-1.78864	2.95097	-0.606119	0.544436	NA
ENSE00000718061	A2M	chr12	9109321	9109405	85	0.266345	0.730732	2.94994	0.247711	0.804358	NA
ENSE00000897838	A2M	chr12	9098607	9098756	150	0.527551	0.542712	2.95172	0.183863	0.854121	NA
ENSE00000897852	A2M	chr12	9101447	9101674	228	0.593352	1.73872	2.5857	0.672437	0.501305	NA
ENSE00000897866	A2M	chr12	9106236	9106345	110	0.222311	-1.07447	2.9589	-0.363132	0.716506	NA
ENSE00000897873	A2M	chr12	9107524	9107644	121	0.839231	-0.429437	2.91935	-0.1471	0.883053	NA
ENSE00000897893	A2M	chr12	9115764	9116017	254	0.789402	-0.73577	1.79355	-0.410231	0.681637	NA
ENSE00001607964	A2M	chr12	9091201	9091429	229	0.136035	-0.58429	2.96387	-0.197138	0.84372	NA
ENSE00001618214	A2M	chr12	9077346	9077420	75	0.785369	-2.79021	2.94418	-0.947704	0.34328	NA
ENSE00001683284	A2M	chr12	9116128	9116229	102	0.36455	2.55117	2.95583	0.863096	0.388085	NA
ENSE00001710972	A2M	chr12	9074560	9074783	224	0.906232	-0.512809	2.34713	-0.218483	0.827053	NA
ENSE00001721442	A2M	chr12	9077701	9077857	157	0.0506121	0.132513	2.96674	0.0446661	0.964373	NA
ENSE00001753977	A2M	chr12	9069745	9069813	69	0.372195	-1.46002	2.81023	-0.519535	0.603388	NA
ENSE00001785712	A2M	chr12	9115764	9115866	103	0.709531	-1.00116	2.13281	-0.469408	0.638778	NA
ENSE00001830961	A2M	chr12	9090356	9090530	175	0.282625	-1.11903	2.95667	-0.378478	0.705075	NA
ENSE00001872606	A2M	chr12	9115158	9115436	279	0	NA	NA	NA	NA	NA
ENSE00001904041	A2M	chr12	9101447	9101556	110	0.525818	2.13639	2.9546	0.723073	0.469635	NA
ENSE00001908716	A2M	chr12	9115764	9116061	298	0.789402	-0.73577	1.79355	-0.410231	0.681637	NA
ENSE00001925997	A2M	chr12	9079981	9080177	197	0.324604	1.46231	2.95993	0.494034	0.621282	NA
ENSE00001929549	A2M	chr12	9067712	9068224	513	0.0560841	0.00706212	2.96674	0.00238043	0.998101	NA
ENSE00001932945	A2M	chr12	9112639	9112689	51	0.0813791	0.687135	2.96674	0.231613	0.816839	NA
ENSE00001945404	A2M	chr12	9115764	9116157	394	0.789402	-0.73577	1.79355	-0.410231	0.681637	NA
ENSE00001946524	A2M	chr12	9098382	9098756	375	0.527551	0.542712	2.95172	0.183863	0.854121	NA
ENSE00002207114	A2M	chr12	9115764	9115860	97	0.709531	-1.00116	2.13281	-0.469408	0.638778	NA
ENSE00002215579	A2M	chr12	9101550	9101674	125	0.542892	2.26184	2.9546	0.765532	0.443955	NA
ENSE00002239776	A2M	chr12	9080274	9080398	125	0.082154	0.938036	2.96674	0.316184	0.751863	NA
ENSE00002248132	A2M	chr12	9077769	9077857	89	0.0506121	0.132513	2.96674	0.0446661	0.964373	NA
ENSE00002265415	A2M	chr12	9099466	9099523	58	0.440808	-1.99035	2.9492	-0.674877	0.499754	NA
ENSE00002267268	A2M	chr12	9089912	9090023	112	1.03131	0.485351	1.76919	0.274334	0.783828	NA
ENSE00002274876	A2M	chr12	9109340	9109405	66	0.133866	-0.0887254	2.96612	-0.0299129	0.976136	NA
ENSE00002277978	A2M	chr12	9067664	9067812	149	0.0560841	0.00706212	2.96674	0.00238043	0.998101	NA
ENSE00002279280	A2M	chr12	9101447	9101494	48	0.43919	1.31352	2.96403	0.443155	0.657654	NA
ENSE00002286736	A2M	chr12	9091201	9091412	212	0.136035	-0.58429	2.96387	-0.197138	0.84372	NA
ENSE00002306899	A2M	chr12	9091396	9091429	34	0.0178101	0.508865	2.96674	0.171523	0.863813	NA
ENSE00002311007	A2M	chr12	9106236	9106296	61	0.222311	-1.07447	2.9589	-0.363132	0.716506	NA
ENSE00003460949	A2M	chr12	9110314	9110334	21	0.0854729	-0.125814	2.96658	-0.0424106	0.966171	NA
ENSE00003475180	A2M	chr12	9109867	9110035	169	0.741595	-2.31441	1.88086	-1.2305	0.218509	NA
ENSE00003489943	A2M	chr12	9104239	9104400	162	0.270356	-1.31761	2.95611	-0.445724	0.655797	NA
ENSE00003493931	A2M	chr12	9099381	9099523	143	0.458618	-2.04433	2.72046	-0.751465	0.452373	NA
ENSE00003526824	A2M	chr12;chr12	9101144;9101144	9101207;9101207	64	0.180468	-0.571403	2.96397	-0.192783	0.847129	NA
ENSE00003528222	A2M	chr12	9110314	9110334	21	0.0854729	-0.125814	2.96658	-0.0424106	0.966171	NA
ENSE00003532084	A2M	chr12	9089200	9089251	52	0.313387	1.58107	2.96005	0.534135	0.593248	NA
ENSE00003536200	A2M	chr12	9093465	9093579	115	0.141584	-0.265028	2.966	-0.0893553	0.9288	NA
ENSE00003539944	A2M	chr12	9079639	9079815	177	0.84776	-2.89689	2.81494	-1.02911	0.303427	NA
ENSE00003543445	A2M	chr12	9089902	9090023	122	1.03131	0.485351	1.76919	0.274334	0.783828	NA
ENSE00003545646	A2M	chr12	9095539	9095700	162	0.429888	0.875532	2.95531	0.296257	0.767034	NA
ENSE00003546122	A2M	chr12	9079244	9079331	88	0.0977512	0.786176	2.96674	0.264996	0.791012	NA
ENSE00003549076	A2M	chr12	9109867	9110035	169	0.741595	-2.31441	1.88086	-1.2305	0.218509	NA
ENSE00003555109	A2M	chr12	9080094	9080177	84	0.324604	1.46231	2.95993	0.494034	0.621282	NA
ENSE00003562780	A2M	chr12	9068183	9068224	42	0	0	0	0	1	NA
ENSE00003565450	A2M	chr12	9089902	9090023	122	1.03131	0.485351	1.76919	0.274334	0.783828	NA
ENSE00003570578	A2M	chr12	9068183	9068224	42	0	0	0	0	1	NA
ENSE00003581194	A2M	chr12	9110314	9110334	21	0.0854729	-0.125814	2.96658	-0.0424106	0.966171	NA
ENSE00003594068	A2M	chr12	9095539	9095700	162	0.429888	0.875532	2.95531	0.296257	0.767034	NA
ENSE00003602796	A2M	chr12	9079639	9079815	177	0.84776	-2.89689	2.81494	-1.02911	0.303427	NA
ENSE00003602989	A2M	chr12;chr12;chr12	9113360;9113360;9113360	9113543;9113543;9113543	184	1.01442	-2.48966	1.84836	-1.34696	0.177994	NA
ENSE00003609675	A2M	chr12	9094973	9095084	112	0.608671	0.794083	2.38195	0.333375	0.738851	NA
ENSE00003624011	A2M	chr12	9089200	9089251	52	0.313387	1.58107	2.96005	0.534135	0.593248	NA
ENSE00003628966	A2M	chr12	9104239	9104400	162	0.270356	-1.31761	2.95611	-0.445724	0.655797	NA
ENSE00003629555	A2M	chr12	9067712	9067839	128	0.0560841	0.00706212	2.96674	0.00238043	0.998101	NA
ENSE00003641762	A2M	chr12	9094973	9095084	112	0.608671	0.794083	2.38195	0.333375	0.738851	NA
ENSE00003641971	A2M	chr12	9099381	9099523	143	0.458618	-2.04433	2.72046	-0.751465	0.452373	NA
ENSE00003645463	A2M	chr12;chr12	9112159;9112159	9112211;9112211	53	0.0602109	0.00706212	2.96674	0.00238043	0.998101	NA
ENSE00003670186	A2M	chr12	9079244	9079331	88	0.0977512	0.786176	2.96674	0.264996	0.791012	NA
ENSE00003679705	A2M	chr12	9093465	9093579	115	0.141584	-0.265028	2.966	-0.0893553	0.9288	NA
ENSE00003683317	A2M	chr12	9101144	9101207	64	0.180468	-0.571403	2.96397	-0.192783	0.847129	NA
ENSE00003685825	A2M	chr12	9113360	9113543	184	1.01442	-2.48966	1.84836	-1.34696	0.177994	NA
ENSE00003687432	A2M	chr12	9112159	9112211	53	0.0602109	0.00706212	2.96674	0.00238043	0.998101	NA
ENSE00003691455	A2M	chr12	9067712	9067839	128	0.0560841	0.00706212	2.96674	0.00238043	0.998101	NA
ENSE00003692102	A2M	chr12	9080094	9080177	84	0.324604	1.46231	2.95993	0.494034	0.621282	NA
ENSE00003713497	A2M	chr12	9090356	9090482	127	0.313793	-0.815313	2.95667	-0.275754	0.782737	NA
ENSE00003721887	A2M	chr12	9090356	9090482	127	0.313793	-0.815313	2.95667	-0.275754	0.782737	NA
ENSE00001959179	A2M-AS1	chr12	9065826	9066060	235	0.366641	1.86774	2.95811	0.631395	0.527782	NA
ENSE00001968487	A2M-AS1	chr12	9065177	9065228	52	0.405633	2.39109	2.95454	0.809292	0.418347	NA
ENSE00001981674	A2M-AS1	chr12	9066156	9068060	1905	0.809219	-1.97374	1.88362	-1.04784	0.294712	NA
ENSE00001104123	A2ML1	chr12;chr12;chr12;chr12	8869135;8869135;8869135;8869135	8869203;8869203;8869203;8869203	69	0	0	0	0	1	NA
ENSE00001275357	A2ML1	chr12;chr12;chr12	8851784;8851784;8851784	8852012;8852012;8852012	229	0.0487439	0.938036	2.96674	0.316184	0.751863	NA
ENSE00001294346	A2ML1	chr12;chr12;chr12;chr12	8868537;8868537;8868537;8868537	8868627;8868627;8868627;8868627	91	0	0	0	0	1	NA
ENSE00001348621	A2ML1	chr12;chr12;chr12;chr12	8874971;8874971;8874971;8874971	8875012;8875012;8875012;8875012	42	0.0779209	1.3328	2.96655	0.449276	0.653233	NA
ENSE00001348672	A2ML1	chr12;chr12;chr12;chr12	8868230;8868230;8868230;8868230	8868357;8868357;8868357;8868357	128	0	0	0	0	1	NA
ENSE00001373024	A2ML1	chr12;chr12;chr12	8848720;8848720;8848720	8848914;8848914;8848914	195	0	NA	NA	NA	NA	NA
ENSE00001378613	A2ML1	chr12;chr12;chr12	8852210;8852210;8852210	8852336;8852336;8852336	127	0.147175	1.60567	2.96529	0.541488	0.588171	NA
ENSE00001382865	A2ML1	chr12;chr12;chr12	8849669;8849669;8849669	8849759;8849759;8849759	91	0	NA	NA	NA	NA	NA
ENSE00001387925	A2ML1	chr12;chr12;chr12	8850160;8850160;8850160	8850274;8850274;8850274	115	0.0388359	0.786176	2.96674	0.264996	0.791012	NA
ENSE00001417077	A2ML1	chr12;chr12;chr12	8867842;8867842;8867842	8868057;8868057;8868057	216	0.0643281	1.0899	2.96674	0.367372	0.713342	NA
ENSE00001420883	A2ML1	chr12;chr12;chr12	8860881;8860881;8860881	8860955;8860955;8860955	75	0	NA	NA	NA	NA	NA
ENSE00001422172	A2ML1	chr12;chr12;chr12;chr12	8874425;8874425;8874425;8874425	8874527;8874527;8874527;8874527	103	0.0155842	0.786176	2.96674	0.264996	0.791012	NA
ENSE00001490726	A2ML1	chr12;chr12;chr12	8863794;8863794;8863794	8864008;8864008;8864008	215	0	0	0	0	1	NA
ENSE00001490727	A2ML1	chr12;chr12;chr12	8861135;8861135;8861135	8861297;8861297;8861297	163	0	0	0	0	1	NA
ENSE00001490728	A2ML1	chr12;chr12;chr12	8857946;8857946;8857946	8858102;8858102;8858102	157	0	NA	NA	NA	NA	NA
ENSE00001490729	A2ML1	chr12;chr12;chr12	8857507;8857507;8857507	8857588;8857588;8857588	82	0.0311684	0.938036	2.96674	0.316184	0.751863	NA
ENSE00001490730	A2ML1	chr12;chr12;chr12	8857164;8857164;8857164	8857340;8857340;8857340	177	0	0	0	0	1	NA
ENSE00001490731	A2ML1	chr12;chr12;chr12	8855509;8855509;8855509	8855592;8855592;8855592	84	0	NA	NA	NA	NA	NA
ENSE00001490732	A2ML1	chr12;chr12;chr12	8854780;8854780;8854780	8854831;8854831;8854831	52	0	NA	NA	NA	NA	NA
ENSE00001490733	A2ML1	chr12;chr12;chr12	8854128;8854128;8854128	8854249;8854249;8854249	122	0.0673009	-0.109908	2.96662	-0.0370481	0.970447	NA
ENSE00001613147	A2ML1	chr12	8835507	8835666	160	0.0606735	0.00706212	2.96674	0.00238043	0.998101	NA
ENSE00001688891	A2ML1	chr12	8839113	8839222	110	0.0311684	0.938036	2.96674	0.316184	0.751863	NA
ENSE00001699012	A2ML1	chr12	8838336	8838450	115	0	NA	NA	NA	NA	NA
ENSE00001748587	A2ML1	chr12	8841369	8841536	168	0	NA	NA	NA	NA	NA
ENSE00001758815	A2ML1	chr12	8823182	8823365	184	0	NA	NA	NA	NA	NA
ENSE00001761740	A2ML1	chr12	8837440	8837566	127	0	NA	NA	NA	NA	NA
ENSE00001781558	A2ML1	chr12	8836255	8836339	85	0.0606735	0.00706212	2.96674	0.00238043	0.998101	NA
ENSE00001792539	A2ML1	chr12	8834662	8834682	21	0	NA	NA	NA	NA	NA
ENSE00001793606	A2ML1	chr12	8843134	8843361	228	0.0645714	1.23157	2.96669	0.415134	0.678044	NA
ENSE00001798845	A2ML1	chr12;chr12;chr12;chr12;chr12	8845442;8845442;8845442;8845442;8845442	8845502;8845502;8845502;8845502;8845502	61	0.0425919	0.132513	2.96674	0.0446661	0.964373	NA
ENSE00002202884	A2ML1	chr12	8875461	8875814	354	0	NA	NA	NA	NA	NA
ENSE00002205912	A2ML1	chr12	8845281	8845311	31	0	NA	NA	NA	NA	NA
ENSE00002207222	A2ML1	chr12	8844954	8845306	353	0.0150031	0.508865	2.96674	0.171523	0.863813	NA
ENSE00002216317	A2ML1	chr12	8857235	8857340	106	0	0	0	0	1	NA
ENSE00002221116	A2ML1	chr12	8876058	8876785	728	0.225984	0.462644	2.96674	0.155943	0.876078	NA
ENSE00002221678	A2ML1	chr12	8867943	8868057	115	0.0487439	0.938036	2.96674	0.316184	0.751863	NA
ENSE00002227259	A2ML1	chr12	8822472	8822713	242	0	NA	NA	NA	NA	NA
ENSE00002240356	A2ML1	chr12	8845283	8845502	220	0.0425919	0.132513	2.96674	0.0446661	0.964373	NA
ENSE00002250080	A2ML1	chr12	8846077	8846124	48	0	NA	NA	NA	NA	NA
ENSE00002250186	A2ML1	chr12	8834662	8834935	274	0	NA	NA	NA	NA	NA
ENSE00002250589	A2ML1	chr12	8857507	8857864	358	0.125139	0.588094	2.96674	0.198229	0.842866	NA
ENSE00002259829	A2ML1	chr12	8848720	8848901	182	0	NA	NA	NA	NA	NA
ENSE00002260887	A2ML1	chr12	8845004	8845174	171	0	NA	NA	NA	NA	NA
ENSE00002277050	A2ML1	chr12	8823513	8823582	70	0.0892351	0.687135	2.96674	0.231613	0.816839	NA
ENSE00002287341	A2ML1	chr12	8843236	8843361	126	0.0645714	1.23157	2.96669	0.415134	0.678044	NA
ENSE00002292730	A2ML1	chr12	8886507	8887001	495	0.0600125	0.132513	2.96674	0.0446661	0.964373	NA
ENSE00002294083	A2ML1	chr12	8848720	8848795	76	0	NA	NA	NA	NA	NA
ENSE00002303087	A2ML1	chr12	8880524	8880616	93	0.0731158	1.0899	2.96674	0.367372	0.713342	NA
ENSE00002319874	A2ML1	chr12	8876058	8876456	399	0.0593855	0.00706212	2.96674	0.00238043	0.998101	NA
ENSE00003503132	A2ML1	chr12	8829727	8829779	53	0	NA	NA	NA	NA	NA
ENSE00003532089	A2ML1	chr12	8823720	8823882	163	0.0336504	0.257963	2.96674	0.0869517	0.93071	NA
ENSE00003536738	A2ML1	chr12	8823720	8823882	163	0.0336504	0.257963	2.96674	0.0869517	0.93071	NA
ENSE00003564335	A2ML1	chr12	8847549	8847698	150	0.0345683	0.257963	2.96674	0.0869517	0.93071	NA
ENSE00003638209	A2ML1	chr12;chr12;chr12;chr12	8847549;8847549;8847549;8847549	8847698;8847698;8847698;8847698	150	0.0345683	0.257963	2.96674	0.0869517	0.93071	NA
ENSE00003679444	A2ML1	chr12	8829727	8829779	53	0	NA	NA	NA	NA	NA
ENSE00003682661	A2ML1	chr12;chr12;chr12;chr12	8846077;8846077;8846077;8846077	8846222;8846222;8846222;8846222	146	0	NA	NA	NA	NA	NA
ENSE00003689142	A2ML1	chr12	8846077	8846222	146	0	NA	NA	NA	NA	NA
ENSE00002229439	A2ML1-AS1	chr12	8776219	8776384	166	0	NA	NA	NA	NA	NA
ENSE00002275055	A2ML1-AS1	chr12	8830662	8830947	286	0.567183	2.58072	2.53193	1.01927	0.308076	NA
ENSE00002264074	A2ML1-AS2	chr12	8820586	8820713	128	0	NA	NA	NA	NA	NA
ENSE00002266723	A2ML1-AS2	chr12	8819816	8820073	258	0.233629	1.23937	2.96668	0.417765	0.676119	NA
ENSE00002209805	A2MP1	chr12	9262530	9262757	228	0	NA	NA	NA	NA	NA
ENSE00002218452	A2MP1	chr12	9228533	9228698	166	0	NA	NA	NA	NA	NA
ENSE00002229763	A2MP1	chr12	9261246	9261309	64	0	NA	NA	NA	NA	NA
ENSE00002234537	A2MP1	chr12;chr12	9230253;9230253	9230355;9230355	103	0.243033	1.60567	2.96529	0.541488	0.588171	NA
ENSE00002237425	A2MP1	chr12;chr12	9263706;9263706	9263864;9263864	159	0.0121347	0.508865	2.96674	0.171523	0.863813	NA
ENSE00002239676	A2MP1	chr12;chr12	9231606;9231606	9231696;9231696	91	0	NA	NA	NA	NA	NA
ENSE00002240489	A2MP1	chr12;chr12	9232362;9232362	9232580;9232580	219	0	NA	NA	NA	NA	NA
ENSE00002255899	A2MP1	chr12;chr12	9265641;9265641	9265750;9265750	110	0	NA	NA	NA	NA	NA
ENSE00002259075	A2MP1	chr12;chr12	9253605;9253605	9253754;9253754	150	0	NA	NA	NA	NA	NA
ENSE00002260317	A2MP1	chr12	9233386	9233692	307	0	NA	NA	NA	NA	NA
ENSE00002285049	A2MP1	chr12	9247656	9247712	57	0	NA	NA	NA	NA	NA
ENSE00002285206	A2MP1	chr12;chr12	9232055;9232055	9232185;9232185	131	0	NA	NA	NA	NA	NA
ENSE00002292603	A2MP1	chr12	9234135	9234207	73	0	NA	NA	NA	NA	NA
ENSE00002293935	A2MP1	chr12	9253585	9253754	170	0	NA	NA	NA	NA	NA
ENSE00002299330	A2MP1	chr12;chr12	9267999;9267999	9268113;9268113	115	0.0974878	1.24448	2.96667	0.419486	0.674861	NA
ENSE00002300695	A2MP1	chr12;chr12	9256644;9256644	9256786;9256786	143	0	NA	NA	NA	NA	NA
ENSE00002306463	A2MP1	chr12;chr12	9231010;9231010	9231078;9231078	69	0	NA	NA	NA	NA	NA
ENSE00002314842	A2MP1	chr12	9259368	9259557	190	0	NA	NA	NA	NA	NA
ENSE00002316050	A2MP1	chr12	9229372	9229413	42	0	NA	NA	NA	NA	NA
ENSE00002575610	A2MP1	chr12	9236265	9236441	177	0	NA	NA	NA	NA	NA
ENSE00002577174	A2MP1	chr12	9245549	9245600	52	0	NA	NA	NA	NA	NA
ENSE00002583056	A2MP1	chr12	9273049	9273217	169	0	NA	NA	NA	NA	NA
ENSE00002583059	A2MP1	chr12	9235889	9235974	86	0.0206155	0.786176	2.96674	0.264996	0.791012	NA
ENSE00002587013	A2MP1	chr12	9229376	9229413	38	0	NA	NA	NA	NA	NA
ENSE00002587112	A2MP1	chr12	9234135	9234312	178	0	NA	NA	NA	NA	NA
ENSE00002587235	A2MP1	chr12	9235092	9235248	157	0	NA	NA	NA	NA	NA
ENSE00002591162	A2MP1	chr12	9274438	9274591	154	0.191286	1.03826	2.96621	0.35003	0.726316	NA
ENSE00002595151	A2MP1	chr12	9234603	9234675	73	0	NA	NA	NA	NA	NA
ENSE00002595758	A2MP1	chr12	9247548	9247712	165	0	NA	NA	NA	NA	NA
ENSE00002596464	A2MP1	chr12	9274220	9274291	72	0	NA	NA	NA	NA	NA
ENSE00002599365	A2MP1	chr12	9241884	9242111	228	0	NA	NA	NA	NA	NA
ENSE00002602643	A2MP1	chr12	9242623	9242677	55	0.0963545	-0.282605	2.96591	-0.0952844	0.924089	NA
ENSE00002604085	A2MP1	chr12	9271569	9271653	85	0	NA	NA	NA	NA	NA
ENSE00002605708	A2MP1	chr12	9233469	9233692	224	0	NA	NA	NA	NA	NA
ENSE00002606975	A2MP1	chr12	9240932	9241053	122	0	NA	NA	NA	NA	NA
ENSE00002607110	A2MP1	chr12	9262527	9262757	231	0	NA	NA	NA	NA	NA
ENSE00002619566	A2MP1	chr12	9270370	9270493	124	0.0128648	0.508865	2.96674	0.171523	0.863813	NA
ENSE00002621143	A2MP1	chr12	9275638	9275817	180	0	NA	NA	NA	NA	NA
ENSE00002621620	A2MP1	chr12	9256644	9256793	150	0	NA	NA	NA	NA	NA
ENSE00002624575	A2MP1	chr12	9241254	9241380	127	0.0794878	1.0899	2.96674	0.367372	0.713342	NA
ENSE00002634949	A2MP1	chr12	9236974	9237057	84	0	NA	NA	NA	NA	NA
ENSE00002671746	A2MP1	chr12	9240663	9240714	52	0	NA	NA	NA	NA	NA
ENSE00001820539	A3GALT2	chr1	33312052	33312189	138	0.0794878	1.0899	2.96674	0.367372	0.713342	NA
ENSE00001937348	A3GALT2	chr1	33312501	33312590	90	0.175761	1.48022	2.96529	0.499182	0.617651	NA
ENSE00001945494	A3GALT2	chr1	33312807	33312890	84	0	NA	NA	NA	NA	NA
ENSE00003493334	A3GALT2	chr1	33306766	33307453	688	0.0529919	0.938036	2.96674	0.316184	0.751863	NA
ENSE00003699709	A3GALT2	chr1	33321076	33321098	23	0.339539	1.28299	2.96624	0.43253	0.665356	NA
ENSE00000880583	A4GALT	chr22	42692122	42693997	1876	0.809416	-1.16468	1.38572	-0.840492	0.400633	NA
ENSE00001109573	A4GALT	chr22	42695491	42695633	143	0.527323	0.0504697	2.67354	0.0188775	0.984939	NA
ENSE00001488045	A4GALT	chr22;chr22	42692121;42692121	42693997;42693997	1877	0.809416	-1.16468	1.38572	-0.840492	0.400633	NA
ENSE00001557395	A4GALT	chr22	42694543	42694986	444	0	NA	NA	NA	NA	NA
ENSE00001559732	A4GALT	chr22	42695575	42695633	59	0.527323	0.0504697	2.67354	0.0188775	0.984939	NA
ENSE00001832376	A4GALT	chr22	42695171	42695631	461	0.527323	0.0504697	2.67354	0.0188775	0.984939	NA
ENSE00001843604	A4GALT	chr22	42721165	42721298	134	0	NA	NA	NA	NA	NA
ENSE00001879872	A4GALT	chr22	42693971	42693997	27	0	0	0	0	1	NA
ENSE00001915107	A4GALT	chr22	42695146	42695633	488	0.569915	-0.183267	2.35786	-0.077726	0.938046	NA
ENSE00001037446	A4GNT	chr3	138123718	138124878	1161	0.0170985	0.786176	2.96674	0.264996	0.791012	NA
ENSE00001241635	A4GNT	chr3	138132212	138132387	176	0	NA	NA	NA	NA	NA
ENSE00001241655	A4GNT	chr3	138130849	138131282	434	0.197485	1.51923	2.96432	0.512505	0.608297	NA
ENSE00002687261	AA06	chr17	33533450	33533513	64	0.0170985	0.786176	2.96674	0.264996	0.791012	NA
ENSE00002719365	AA06	chr17	33533605	33533760	156	0	NA	NA	NA	NA	NA
ENSE00002726282	AA06	chr17	33529787	33530198	412	0.0425919	0.132513	2.96674	0.0446661	0.964373	NA
ENSE00001264318	AAAS	chr12	53307457	53307713	257	0.356595	-1.70874	2.48793	-0.68681	0.492202	NA
ENSE00001555195	AAAS	chr12	53321343	53321631	289	0.243033	1.60567	2.96529	0.541488	0.588171	NA
ENSE00002324587	AAAS	chr12	53321877	53321997	121	0	NA	NA	NA	NA	NA
ENSE00002324754	AAAS	chr12	53320565	53321208	644	0.432465	-1.06925	2.18734	-0.488835	0.624958	NA
ENSE00002325786	AAAS	chr12	53308962	53309281	320	0.268146	2.24474	2.95963	0.758453	0.44818	NA
ENSE00002329029	AAAS	chr12	53321877	53321983	107	0	NA	NA	NA	NA	NA
ENSE00002340080	AAAS	chr12	53315094	53315243	150	0.592956	-0.536295	2.94893	-0.181861	0.855692	NA
ENSE00002344712	AAAS	chr12	53314298	53314849	552	0.945842	-2.74523	2.781	-0.98714	0.323574	NA
ENSE00002345917	AAAS	chr12	53321343	53321581	239	0.243033	1.60567	2.96529	0.541488	0.588171	NA
ENSE00002351924	AAAS	chr12	53321471	53321616	146	0.243033	1.60567	2.96529	0.541488	0.588171	NA
ENSE00002352930	AAAS	chr12	53315094	53315127	34	0.360075	-1.71731	2.95166	-0.581813	0.560693	NA
ENSE00002354231	AAAS	chr12	53324692	53324864	173	0	NA	NA	NA	NA	NA
ENSE00002354764	AAAS	chr12	53309650	53309721	72	0.0240843	0.383414	2.96674	0.129237	0.89717	NA
ENSE00002358795	AAAS	chr12	53321343	53321596	254	0.243033	1.60567	2.96529	0.541488	0.588171	NA
ENSE00002360180	AAAS	chr12	53321471	53321610	140	0.243033	1.60567	2.96529	0.541488	0.588171	NA
ENSE00002365701	AAAS	chr12	53314400	53314441	42	0.115783	-0.463583	2.96478	-0.156363	0.875747	NA
ENSE00002372302	AAAS	chr12	53309601	53309862	262	0.0240843	0.383414	2.96674	0.129237	0.89717	NA
ENSE00002372574	AAAS	chr12	53307738	53308133	396	0.227136	-1.10294	2.95857	-0.372795	0.709301	NA
ENSE00002373563	AAAS	chr12	53314389	53314441	53	0.115783	-0.463583	2.96478	-0.156363	0.875747	NA
ENSE00002374010	AAAS	chr12	53307460	53307713	254	0.356595	-1.70874	2.48793	-0.68681	0.492202	NA
ENSE00002375045	AAAS	chr12	53307490	53307713	224	0.356595	-1.70874	2.48793	-0.68681	0.492202	NA
ENSE00002376546	AAAS	chr12	53308747	53308815	69	0	0	0	0	1	NA
ENSE00002378626	AAAS	chr12	53309601	53309665	65	0.0240843	0.383414	2.96674	0.129237	0.89717	NA
ENSE00002386329	AAAS	chr12	53309160	53309281	122	0.0866278	1.38727	2.96635	0.46767	0.640021	NA
ENSE00002387010	AAAS	chr12	53321201	53321257	57	0.554463	0.978093	2.63237	0.371563	0.710218	NA
ENSE00002389509	AAAS	chr12	53324562	53324758	197	0	NA	NA	NA	NA	NA
ENSE00002392502	AAAS	chr12	53314751	53314815	65	0.835226	-2.87586	2.94379	-0.976927	0.328605	NA
ENSE00002393392	AAAS	chr12	53309255	53309281	27	0	0	0	0	1	NA
ENSE00002404986	AAAS	chr12	53314774	53314849	76	0.835226	-2.87586	2.94379	-0.976927	0.328605	NA
ENSE00002406120	AAAS	chr12	53315552	53315782	231	0.679479	0.770109	2.58695	0.29769	0.76594	NA
ENSE00002411005	AAAS	chr12	53307459	53307713	255	0.356595	-1.70874	2.48793	-0.68681	0.492202	NA
ENSE00002415863	AAAS	chr12	53324562	53324712	151	0	NA	NA	NA	NA	NA
ENSE00002418789	AAAS	chr12	53315244	53315426	183	1.12433	2.5	2.02242	1.23614	0.216405	NA
ENSE00002420074	AAAS	chr12	53320565	53321257	693	0.951308	0.076271	1.63823	0.0465568	0.962866	NA
ENSE00002421810	AAAS	chr12	53314794	53314849	56	0.835226	-2.87586	2.94379	-0.976927	0.328605	NA
ENSE00002423449	AAAS	chr12	53315335	53315486	152	1.12433	2.5	2.02242	1.23614	0.216405	NA
ENSE00002427089	AAAS	chr12	53307456	53307713	258	0.356595	-1.70874	2.48793	-0.68681	0.492202	NA
ENSE00002428920	AAAS	chr12	53315424	53315782	359	0.679479	0.770109	2.58695	0.29769	0.76594	NA
ENSE00002615112	AAAS	chr12;chr12	53321343;53321343	53321560;53321560	218	0.243033	1.60567	2.96529	0.541488	0.588171	NA
ENSE00003461117	AAAS	chr12;chr12;chr12;chr12	53308052;53308052;53308052;53308052	53308133;53308133;53308133;53308133	82	0.204625	-0.98193	2.95998	-0.331736	0.740089	NA
ENSE00003474118	AAAS	chr12;chr12;chr12;chr12;chr12	53309601;53309601;53309601;53309601;53309601	53309721;53309721;53309721;53309721;53309721	121	0.0240843	0.383414	2.96674	0.129237	0.89717	NA
ENSE00003486542	AAAS	chr12;chr12;chr12;chr12	53315094;53315094;53315094;53315094	53315140;53315140;53315140;53315140	47	0.592956	-0.536295	2.94893	-0.181861	0.855692	NA
ENSE00003489674	AAAS	chr12;chr12	53314751;53314751	53314849;53314849	99	0.835226	-2.87586	2.94379	-0.976927	0.328605	NA
ENSE00003491193	AAAS	chr12	53308052	53308133	82	0.204625	-0.98193	2.95998	-0.331736	0.740089	NA
ENSE00003493994	AAAS	chr12;chr12;chr12	53308960;53308960;53308960	53309020;53309020;53309020	61	0	NA	NA	NA	NA	NA
ENSE00003514607	AAAS	chr12;chr12;chr12;chr12;chr12;chr12;chr12;chr12;chr12;chr12	53320565;53320565;53320565;53320565;53320565;53320565;53320565;53320565;53320565;53320565	53320692;53320692;53320692;53320692;53320692;53320692;53320692;53320692;53320692;53320692	128	0.116045	0.193814	2.96662	0.0653314	0.94791	NA
ENSE00003529116	AAAS	chr12;chr12;chr12	53320565;53320565;53320565	53320692;53320692;53320692	128	0.116045	0.193814	2.96662	0.0653314	0.94791	NA
ENSE00003530682	AAAS	chr12;chr12;chr12;chr12	53309157;53309157;53309157;53309157	53309281;53309281;53309281;53309281	125	0.0866278	1.38727	2.96635	0.46767	0.640021	NA
ENSE00003563269	AAAS	chr12;chr12;chr12;chr12	53308282;53308282;53308282;53308282	53308349;53308349;53308349;53308349	68	0.380705	-1.78499	2.95101	-0.604874	0.545263	NA
ENSE00003581499	AAAS	chr12;chr12;chr12;chr12;chr12;chr12	53314751;53314751;53314751;53314751;53314751;53314751	53314849;53314849;53314849;53314849;53314849;53314849	99	0.835226	-2.87586	2.94379	-0.976927	0.328605	NA
ENSE00003582842	AAAS	chr12;chr12;chr12;chr12	53308435;53308435;53308435;53308435	53308528;53308528;53308528;53308528	94	0.428908	-1.95128	2.94953	-0.661556	0.508256	NA
ENSE00003595054	AAAS	chr12;chr12;chr12;chr12	53308960;53308960;53308960;53308960	53309020;53309020;53309020;53309020	61	0	NA	NA	NA	NA	NA
ENSE00003605112	AAAS	chr12;chr12;chr12;chr12;chr12	53314298;53314298;53314298;53314298;53314298	53314441;53314441;53314441;53314441;53314441	144	0.115783	-0.463583	2.96478	-0.156363	0.875747	NA
ENSE00003605871	AAAS	chr12	53307845	53307929	85	0	0	0	0	1	NA
ENSE00003612506	AAAS	chr12;chr12	53308435;53308435	53308528;53308528	94	0.428908	-1.95128	2.94953	-0.661556	0.508256	NA
ENSE00003613790	AAAS	chr12;chr12;chr12;chr12;chr12;chr12	53315335;53315335;53315335;53315335;53315335;53315335	53315426;53315426;53315426;53315426;53315426;53315426	92	1.12433	2.5	2.02242	1.23614	0.216405	NA
ENSE00003637853	AAAS	chr12;chr12;chr12;chr12;chr12	53314298;53314298;53314298;53314298;53314298	53314441;53314441;53314441;53314441;53314441	144	0.115783	-0.463583	2.96478	-0.156363	0.875747	NA
ENSE00003642453	AAAS	chr12;chr12;chr12	53315335;53315335;53315335	53315426;53315426;53315426	92	1.12433	2.5	2.02242	1.23614	0.216405	NA
ENSE00003645930	AAAS	chr12	53315727	53315782	56	0.637835	1.11292	2.59213	0.429347	0.667671	NA
ENSE00003654372	AAAS	chr12;chr12;chr12;chr12;chr12	53309157;53309157;53309157;53309157;53309157	53309281;53309281;53309281;53309281;53309281	125	0.0866278	1.38727	2.96635	0.46767	0.640021	NA
ENSE00003655335	AAAS	chr12;chr12;chr12;chr12	53308725;53308725;53308725;53308725	53308815;53308815;53308815;53308815	91	0.204994	-1.00225	2.95974	-0.338629	0.73489	NA
ENSE00003656148	AAAS	chr12;chr12;chr12	53315727;53315727;53315727	53315782;53315782;53315782	56	0.637835	1.11292	2.59213	0.429347	0.667671	NA
ENSE00003659272	AAAS	chr12;chr12;chr12;chr12;chr12	53309601;53309601;53309601;53309601;53309601	53309721;53309721;53309721;53309721;53309721	121	0.0240843	0.383414	2.96674	0.129237	0.89717	NA
ENSE00003663618	AAAS	chr12;chr12;chr12	53307845;53307845;53307845	53307929;53307929;53307929	85	0	0	0	0	1	NA
ENSE00003667468	AAAS	chr12;chr12	53308282;53308282	53308349;53308349	68	0.380705	-1.78499	2.95101	-0.604874	0.545263	NA
ENSE00003672934	AAAS	chr12;chr12;chr12;chr12;chr12;chr12;chr12;chr12	53315094;53315094;53315094;53315094;53315094;53315094;53315094;53315094	53315140;53315140;53315140;53315140;53315140;53315140;53315140;53315140	47	0.592956	-0.536295	2.94893	-0.181861	0.855692	NA
ENSE00003683297	AAAS	chr12;chr12;chr12;chr12;chr12;chr12;chr12;chr12;chr12	53315727;53315727;53315727;53315727;53315727;53315727;53315727;53315727;53315727	53315782;53315782;53315782;53315782;53315782;53315782;53315782;53315782;53315782	56	0.637835	1.11292	2.59213	0.429347	0.667671	NA
ENSE00003694270	AAAS	chr12;chr12	53308725;53308725	53308815;53308815	91	0.204994	-1.00225	2.95974	-0.338629	0.73489	NA
ENSE00002252189	AACS	chr12;chr12	125076491;125076491	125076611;125076611	121	2.07465	2.74552	2.13143	1.28811	0.197707	0.665361
ENSE00003644765	AACS	chr12	125086330	125086443	114	1.84324	1.10791	1.64402	0.6739	0.500375	0.865093
ENSE00003684270	AACS	chr12	125086330	125086443	114	1.84324	1.10791	1.64402	0.6739	0.500375	0.865093
ENSE00001351954	AACS	chr12	125065379	125065717	339	1.21195	2.7068	2.20323	1.22856	0.219236	NA
ENSE00001645580	AACS	chr12	125078096	125078370	275	0.250508	2.06351	2.96161	0.696753	0.485957	NA
ENSE00002071737	AACS	chr12	125135790	125136192	403	0	NA	NA	NA	NA	NA
ENSE00002202997	AACS	chr12	125142092	125143319	1228	0.527761	0.276327	2.95042	0.0936566	0.925382	NA
ENSE00002213422	AACS	chr12	125119858	125124769	4912	0.518095	1.87921	2.12063	0.886155	0.375534	NA
ENSE00002213903	AACS	chr12	125117567	125118765	1199	0.427184	1.6145	1.91319	0.843877	0.398738	NA
ENSE00002216017	AACS	chr12	125065434	125065717	284	1.21195	2.7068	2.20323	1.22856	0.219236	NA
ENSE00002216749	AACS	chr12	125134794	125134853	60	0.0810111	0.938036	2.96674	0.316184	0.751863	NA
ENSE00002219668	AACS	chr12	125125742	125128274	2533	0.783685	1.02555	2.04109	0.50245	0.615351	NA
ENSE00002222861	AACS	chr12	125142092	125143333	1242	0.527761	0.276327	2.95042	0.0936566	0.925382	NA
ENSE00002251142	AACS	chr12	125124705	125125024	320	0.028106	0.508865	2.96674	0.171523	0.863813	NA
ENSE00002251523	AACS	chr12	125136662	125136740	79	0.0208218	0.508865	2.96674	0.171523	0.863813	NA
ENSE00002251940	AACS	chr12	125136662	125136795	134	0.0208218	0.508865	2.96674	0.171523	0.863813	NA
ENSE00002255037	AACS	chr12	125105151	125105794	644	0.0174118	0.508865	2.96674	0.171523	0.863813	NA
ENSE00002259219	AACS	chr12	125100894	125102793	1900	0.268931	1.78189	2.96424	0.601127	0.547756	NA
ENSE00002261730	AACS	chr12	125128546	125129460	915	1.54568	3.06705	1.9867	1.54379	0.122639	NA
ENSE00002270203	AACS	chr12;chr12	125073876;125073876	125073979;125073979	104	0.314497	-1.53937	2.95352	-0.521197	0.602229	NA
ENSE00002276658	AACS	chr12	125107121	125107162	42	0	NA	NA	NA	NA	NA
ENSE00002295338	AACS	chr12	125142092	125143316	1225	0.527761	0.276327	2.95042	0.0936566	0.925382	NA
ENSE00002295961	AACS	chr12	125092480	125092707	228	0.0121347	0.508865	2.96674	0.171523	0.863813	NA
ENSE00002300104	AACS	chr12	125091013	125091112	100	0	NA	NA	NA	NA	NA
ENSE00002302205	AACS	chr12	125114421	125114557	137	0	NA	NA	NA	NA	NA
ENSE00002306374	AACS	chr12	125142092	125142177	86	0.0810111	0.938036	2.96674	0.316184	0.751863	NA
ENSE00002308409	AACS	chr12	125142092	125143320	1229	0.527761	0.276327	2.95042	0.0936566	0.925382	NA
ENSE00002312402	AACS	chr12	125107121	125107154	34	0	NA	NA	NA	NA	NA
ENSE00002324508	AACS	chr12	125124902	125125036	135	0.028106	0.508865	2.96674	0.171523	0.863813	NA
ENSE00003478982	AACS	chr12;chr12	125124902;125124902	125125024;125125024	123	0.028106	0.508865	2.96674	0.171523	0.863813	NA
ENSE00003504548	AACS	chr12;chr12;chr12;chr12	125129335;125129335;125129335;125129335	125129460;125129460;125129460;125129460	126	0.269525	-0.243153	2.96287	-0.0820667	0.934594	NA
ENSE00003506501	AACS	chr12;chr12	125118641;125118641	125118765;125118765	125	0.0665375	0.938036	2.96674	0.316184	0.751863	NA
ENSE00003513125	AACS	chr12	125118641	125118765	125	0.0665375	0.938036	2.96674	0.316184	0.751863	NA
ENSE00003527435	AACS	chr12;chr12;chr12;chr12	125103000;125103000;125103000;125103000	125103081;125103081;125103081;125103081	82	0.0901687	1.24448	2.96667	0.419486	0.674861	NA
ENSE00003530618	AACS	chr12	125134794	125134852	59	0.0810111	0.938036	2.96674	0.316184	0.751863	NA
ENSE00003530806	AACS	chr12	125129335	125129460	126	0.269525	-0.243153	2.96287	-0.0820667	0.934594	NA
ENSE00003535117	AACS	chr12	125107121	125107268	148	0	NA	NA	NA	NA	NA
ENSE00003560785	AACS	chr12	125124902	125125024	123	0.028106	0.508865	2.96674	0.171523	0.863813	NA
ENSE00003590557	AACS	chr12;chr12;chr12	125107121;125107121;125107121	125107268;125107268;125107268	148	0	NA	NA	NA	NA	NA
ENSE00003615751	AACS	chr12	125114477	125114557	81	0	NA	NA	NA	NA	NA
ENSE00003617187	AACS	chr12	125091426	125091523	98	0	NA	NA	NA	NA	NA
ENSE00003647970	AACS	chr12	125128161	125128274	114	0.22698	0.329767	2.96658	0.111161	0.911489	NA
ENSE00003657287	AACS	chr12	125103000	125103081	82	0.0901687	1.24448	2.96667	0.419486	0.674861	NA
ENSE00003660026	AACS	chr12;chr12	125114477;125114477	125114557;125114557	81	0	NA	NA	NA	NA	NA
ENSE00003684387	AACS	chr12;chr12;chr12	125128161;125128161;125128161	125128274;125128274;125128274	114	0.22698	0.329767	2.96658	0.111161	0.911489	NA
ENSE00003693870	AACS	chr12;chr12;chr12;chr12;chr12	125134794;125134794;125134794;125134794;125134794	125134852;125134852;125134852;125134852;125134852	59	0.0810111	0.938036	2.96674	0.316184	0.751863	NA
ENSE00003713708	AACS	chr12;chr12	125091426;125091426	125091523;125091523	98	0	NA	NA	NA	NA	NA
ENSE00003716788	AACS	chr12	125102679	125102793	115	0.0901687	1.24448	2.96667	0.419486	0.674861	NA
ENSE00003720566	AACS	chr12;chr12	125136662;125136662	125136864;125136864	203	0.0208218	0.508865	2.96674	0.171523	0.863813	NA
ENSE00003722573	AACS	chr12	125124705	125124769	65	0	NA	NA	NA	NA	NA
ENSE00003722946	AACS	chr12;chr12	125124705;125124705	125124769;125124769	65	0	NA	NA	NA	NA	NA
ENSE00003729557	AACS	chr12	125134003	125134072	70	0	NA	NA	NA	NA	NA
ENSE00003737535	AACS	chr12	125136662	125136864	203	0.0208218	0.508865	2.96674	0.171523	0.863813	NA
ENSE00003749479	AACS	chr12;chr12;chr12;chr12;chr12;chr12	125134003;125134003;125134003;125134003;125134003;125134003	125134072;125134072;125134072;125134072;125134072;125134072	70	0	NA	NA	NA	NA	NA
ENSE00003749835	AACS	chr12;chr12;chr12	125102679;125102679;125102679	125102793;125102793;125102793	115	0.0901687	1.24448	2.96667	0.419486	0.674861	NA
ENSE00002041005	AACSP1	chr5	178764861	178766175	1315	0.128359	0.436234	2.96674	0.147041	0.883099	NA
ENSE00002044582	AACSP1	chr5	178818094	178818435	342	0	NA	NA	NA	NA	NA
ENSE00002048076	AACSP1	chr5	178767130	178767335	206	0	NA	NA	NA	NA	NA
ENSE00002052576	AACSP1	chr5	178768470	178768664	195	0	NA	NA	NA	NA	NA
ENSE00002058579	AACSP1	chr5	178811174	178811286	113	0	NA	NA	NA	NA	NA
ENSE00002085061	AACSP1	chr5	178814898	178815008	111	0	NA	NA	NA	NA	NA
ENSE00002099521	AACSP1	chr5	178793314	178793437	124	0	NA	NA	NA	NA	NA
ENSE00002106651	AACSP1	chr5	178786690	178786785	96	0	NA	NA	NA	NA	NA
ENSE00002119052	AACSP1	chr5	178787068	178787134	67	0	NA	NA	NA	NA	NA
ENSE00002120210	AACSP1	chr5	178786906	178786935	30	0	NA	NA	NA	NA	NA
ENSE00002121259	AACSP1	chr5	178782258	178782371	114	0	NA	NA	NA	NA	NA
ENSE00002133138	AACSP1	chr5	178781087	178781213	127	0	NA	NA	NA	NA	NA
ENSE00003260374	AACSP1	chr5	178767204	178767335	132	0	NA	NA	NA	NA	NA
ENSE00003484572	AACSP1	chr5;chr5	178772429;178772429	178772631;178772631	203	0.0243719	0.786176	2.96674	0.264996	0.791012	NA
ENSE00003494796	AACSP1	chr5	178776142	178776276	135	0	NA	NA	NA	NA	NA
ENSE00003629492	AACSP1	chr5;chr5	178797531;178797531	178797611;178797611	81	0	NA	NA	NA	NA	NA
ENSE00003656475	AACSP1	chr5;chr5	178774498;178774498	178774548;178774548	51	0.0208218	0.508865	2.96674	0.171523	0.863813	NA
ENSE00003679072	AACSP1	chr5;chr5	178775267;178775267	178775336;178775336	70	0	0	0	0	1	NA
ENSE00000779767	AADAC	chr3	151827576	151828488	913	0.0669314	0.812586	2.96674	0.273898	0.784163	NA
ENSE00000779768	AADAC	chr3	151824663	151824834	172	0.307472	1.88989	2.95939	0.63861	0.523077	NA
ENSE00000779769	AADAC	chr3;chr3	151820383;151820383	151820452;151820452	70	0	NA	NA	NA	NA	NA
ENSE00000779770	AADAC	chr3;chr3	151817366;151817366	151817588;151817588	223	0	NA	NA	NA	NA	NA
ENSE00000779772	AADAC	chr3	151814073	151814300	228	0.132988	1.39528	2.96631	0.470375	0.638087	NA
ENSE00001837879	AADAC	chr3	151824663	151824860	198	0.307472	1.88989	2.95939	0.63861	0.523077	NA
ENSE00001919447	AADAC	chr3	151814037	151814300	264	0.132988	1.39528	2.96631	0.470375	0.638087	NA
ENSE00001745420	AADACL2	chr3	151756992	151761339	4348	0.294259	2.30343	2.95895	0.778462	0.436297	NA
ENSE00001822350	AADACL2	chr3	151733927	151734173	247	0.0606302	0.257963	2.96674	0.0869517	0.93071	NA
ENSE00002287410	AADACL2	chr3	151733916	151734173	258	0.0606302	0.257963	2.96674	0.0869517	0.93071	NA
ENSE00002290098	AADACL2	chr3	151756992	151757766	775	0	NA	NA	NA	NA	NA
ENSE00002309928	AADACL2	chr3	151740646	151740868	223	0	NA	NA	NA	NA	NA
ENSE00002647986	AADACL2	CHR_HSCHR3_1_CTG2_1	151767530	151770036	2507	0	NA	NA	NA	NA	NA
ENSE00002654673	AADACL2	CHR_HSCHR3_1_CTG2_1	151767530	151768304	775	0	NA	NA	NA	NA	NA
ENSE00002658304	AADACL2	CHR_HSCHR3_1_CTG2_1	151751184	151751406	223	0	NA	NA	NA	NA	NA
ENSE00002658810	AADACL2	CHR_HSCHR3_1_CTG2_1	151744454	151744711	258	0	NA	NA	NA	NA	NA
ENSE00002674785	AADACL2	CHR_HSCHR3_1_CTG2_1	151744465	151744711	247	0	NA	NA	NA	NA	NA
ENSE00003469578	AADACL2	chr3	151744093	151744162	70	0	NA	NA	NA	NA	NA
ENSE00003498237	AADACL2	CHR_HSCHR3_1_CTG2_1	151754631	151754700	70	0	NA	NA	NA	NA	NA
ENSE00003500669	AADACL2	CHR_HSCHR3_1_CTG2_1	151756047	151756218	172	0	NA	NA	NA	NA	NA
ENSE00003579567	AADACL2	chr3	151745509	151745680	172	0	NA	NA	NA	NA	NA
ENSE00003589366	AADACL2	chr3	151745509	151745680	172	0	NA	NA	NA	NA	NA
ENSE00003643103	AADACL2	CHR_HSCHR3_1_CTG2_1	151754631	151754700	70	0	NA	NA	NA	NA	NA
ENSE00003668304	AADACL2	chr3	151744093	151744162	70	0	NA	NA	NA	NA	NA
ENSE00003678123	AADACL2	CHR_HSCHR3_1_CTG2_1	151756047	151756218	172	0	NA	NA	NA	NA	NA
ENSE00001811345	AADACL2-AS1	chr3	151927857	151928168	312	0	NA	NA	NA	NA	NA
ENSE00001840280	AADACL2-AS1	chr3;chr3	151755072;151755072	151755131;151755131	60	0.0870765	0.838996	2.96674	0.2828	0.77733	NA
ENSE00001919362	AADACL2-AS1	chr3	151917615	151917741	127	0.635802	1.31322	2.90149	0.452601	0.650836	NA
ENSE00001927442	AADACL2-AS1	chr3	151751471	151751511	41	0	NA	NA	NA	NA	NA
ENSE00001936968	AADACL2-AS1	chr3	151927857	151928175	319	0	NA	NA	NA	NA	NA
ENSE00001943836	AADACL2-AS1	chr3;chr3	151774606;151774606	151774665;151774665	60	0	NA	NA	NA	NA	NA
ENSE00001955203	AADACL2-AS1	chr3	151751443	151751511	69	0	NA	NA	NA	NA	NA
ENSE00002636533	AADACL2-AS1	CHR_HSCHR3_1_CTG2_1	151762009	151762049	41	0	NA	NA	NA	NA	NA
ENSE00002636996	AADACL2-AS1	CHR_HSCHR3_1_CTG2_1;CHR_HSCHR3_1_CTG2_1	151765610;151765610	151765669;151765669	60	0	NA	NA	NA	NA	NA
ENSE00002667964	AADACL2-AS1	CHR_HSCHR3_1_CTG2_1	151761981	151762049	69	0	NA	NA	NA	NA	NA
ENSE00001469762	AADACL3	chr1	12720883	12720946	64	0.0794878	1.0899	2.96674	0.367372	0.713342	NA
ENSE00001469763	AADACL3	chr1	12719475	12719691	217	0	NA	NA	NA	NA	NA
ENSE00001827024	AADACL3	chr1	12716143	12716344	202	0	NA	NA	NA	NA	NA
ENSE00001844449	AADACL3	chr1	12725222	12728400	3179	1.20827	1.74808	1.89671	0.921635	0.356719	NA
ENSE00003717934	AADACL3	chr1	12725222	12728759	3538	1.20827	1.74808	1.89671	0.921635	0.356719	NA
ENSE00003726213	AADACL3	chr1	12720883	12720946	64	0.0794878	1.0899	2.96674	0.367372	0.713342	NA
ENSE00003740243	AADACL3	chr1	12716115	12716344	230	0	NA	NA	NA	NA	NA
ENSE00001368020	AADACL4	chr1	12665961	12667086	1126	0.0405055	0.786176	2.96674	0.264996	0.791012	NA
ENSE00001375909	AADACL4	chr1	12661791	12661854	64	0.0522355	0.257963	2.96674	0.0869517	0.93071	NA
ENSE00001387205	AADACL4	chr1	12651123	12651339	217	0	NA	NA	NA	NA	NA
ENSE00001469777	AADACL4	chr1	12644547	12644714	168	0	NA	NA	NA	NA	NA
ENSE00001815846	AADACP1	chr3	151773479	151773652	174	0	NA	NA	NA	NA	NA
ENSE00001833133	AADACP1	chr3;chr3;chr3	151775695;151775695;151775695	151775764;151775764;151775764	70	0	NA	NA	NA	NA	NA
ENSE00001849302	AADACP1	chr3	151770428	151770611	184	0.255584	1.95752	2.96142	0.661007	0.508608	NA
ENSE00001854009	AADACP1	chr3	151776804	151776912	109	0	NA	NA	NA	NA	NA
ENSE00001857570	AADACP1	chr3	151770460	151770611	152	0.255584	1.95752	2.96142	0.661007	0.508608	NA
ENSE00001861269	AADACP1	chr3	151783832	151783909	78	0.211681	1.94776	2.96281	0.657403	0.510922	NA
ENSE00001868910	AADACP1	chr3	151773430	151773952	523	0	NA	NA	NA	NA	NA
ENSE00001878937	AADACP1	chr3	151770572	151770611	40	0	NA	NA	NA	NA	NA
ENSE00001880413	AADACP1	chr3	151783832	151784417	586	0.211681	1.94776	2.96281	0.657403	0.510922	NA
ENSE00001912246	AADACP1	chr3	151783832	151784894	1063	0.211681	1.94776	2.96281	0.657403	0.510922	NA
ENSE00001930477	AADACP1	chr3	151770478	151770611	134	0.186619	1.68988	2.96403	0.570128	0.568591	NA
ENSE00002577813	AADACP1	chr3	151770474	151770611	138	0.186619	1.68988	2.96403	0.570128	0.568591	NA
ENSE00002579106	AADACP1	chr3	151773430	151773652	223	0	NA	NA	NA	NA	NA
ENSE00002587450	AADACP1	chr3	151783832	151784421	590	0.211681	1.94776	2.96281	0.657403	0.510922	NA
ENSE00002618752	AADACP1	chr3	151776804	151776975	172	0	NA	NA	NA	NA	NA
ENSE00000970552	AADAT	chr4;chr4;chr4;chr4;chr4;chr4;chr4	170088396;170088396;170088396;170088396;170088396;170088396;170088396	170088564;170088564;170088564;170088564;170088564;170088564;170088564	169	0	NA	NA	NA	NA	NA
ENSE00000970555	AADAT	chr4;chr4;chr4;chr4	170070587;170070587;170070587;170070587	170070652;170070652;170070652;170070652	66	0	NA	NA	NA	NA	NA
ENSE00000970556	AADAT	chr4;chr4;chr4;chr4	170069148;170069148;170069148;170069148	170069230;170069230;170069230;170069230	83	0.028106	0.508865	2.96674	0.171523	0.863813	NA
ENSE00000970557	AADAT	chr4;chr4;chr4;chr4	170068591;170068591;170068591;170068591	170068687;170068687;170068687;170068687	97	0	NA	NA	NA	NA	NA
ENSE00000970558	AADAT	chr4;chr4;chr4;chr4	170067327;170067327;170067327;170067327	170067388;170067388;170067388;170067388	62	0	NA	NA	NA	NA	NA
ENSE00000970559	AADAT	chr4;chr4;chr4;chr4	170066414;170066414;170066414;170066414	170066478;170066478;170066478;170066478	65	0	NA	NA	NA	NA	NA
ENSE00001139501	AADAT	chr4;chr4;chr4	170060222;170060222;170060222	170060969;170060969;170060969	748	0.0454139	0.812586	2.96674	0.273898	0.784163	NA
ENSE00001139506	AADAT	chr4;chr4;chr4;chr4	170089624;170089624;170089624;170089624	170089736;170089736;170089736;170089736	113	0	NA	NA	NA	NA	NA
ENSE00001151616	AADAT	chr4;chr4;chr4;chr4	170061892;170061892;170061892;170061892	170061993;170061993;170061993;170061993	102	0	NA	NA	NA	NA	NA
ENSE00001151624	AADAT	chr4;chr4;chr4;chr4	170064719;170064719;170064719;170064719	170064825;170064825;170064825;170064825	107	0	NA	NA	NA	NA	NA
ENSE00001220119	AADAT	chr4	170090144	170090221	78	0	NA	NA	NA	NA	NA
ENSE00001354788	AADAT	chr4	170089624	170089967	344	0	NA	NA	NA	NA	NA
ENSE00002019175	AADAT	chr4	170070477	170070652	176	0	NA	NA	NA	NA	NA
ENSE00002023084	AADAT	chr4	170090162	170090296	135	0	NA	NA	NA	NA	NA
ENSE00002031835	AADAT	chr4	170088396	170088430	35	0	NA	NA	NA	NA	NA
ENSE00002035103	AADAT	chr4	170091594	170091699	106	0	NA	NA	NA	NA	NA
ENSE00002047705	AADAT	chr4	170073161	170073345	185	0	NA	NA	NA	NA	NA
ENSE00002048928	AADAT	chr4	170090418	170090531	114	0	NA	NA	NA	NA	NA
ENSE00002056949	AADAT	chr4	170089612	170089736	125	0	NA	NA	NA	NA	NA
ENSE00002063830	AADAT	chr4	170070619	170070652	34	0	NA	NA	NA	NA	NA
ENSE00002065872	AADAT	chr4	170090144	170090214	71	0	NA	NA	NA	NA	NA
ENSE00002069309	AADAT	chr4	170060229	170060969	741	0.0454139	0.812586	2.96674	0.273898	0.784163	NA
ENSE00002080149	AADAT	chr4	170073250	170073345	96	0	NA	NA	NA	NA	NA
ENSE00002080503	AADAT	chr4	170089261	170089394	134	0.0412309	0.938036	2.96674	0.316184	0.751863	NA
ENSE00002081684	AADAT	chr4	170090225	170090387	163	0	NA	NA	NA	NA	NA
ENSE00003565250	AADAT	chr4;chr4;chr4;chr4;chr4	170073136;170073136;170073136;170073136;170073136	170073345;170073345;170073345;170073345;170073345	210	0	NA	NA	NA	NA	NA
ENSE00003584492	AADAT	chr4	170078509	170078583	75	0	NA	NA	NA	NA	NA
ENSE00003600275	AADAT	chr4	170087116	170087248	133	0.0212959	0.383414	2.96674	0.129237	0.89717	NA
ENSE00003629105	AADAT	chr4	170073136	170073345	210	0	NA	NA	NA	NA	NA
ENSE00003640121	AADAT	chr4;chr4;chr4;chr4;chr4;chr4;chr4	170078509;170078509;170078509;170078509;170078509;170078509;170078509	170078583;170078583;170078583;170078583;170078583;170078583;170078583	75	0	NA	NA	NA	NA	NA
ENSE00003693292	AADAT	chr4;chr4;chr4;chr4;chr4;chr4;chr4	170087116;170087116;170087116;170087116;170087116;170087116;170087116	170087248;170087248;170087248;170087248;170087248;170087248;170087248	133	0.0212959	0.383414	2.96674	0.129237	0.89717	NA
ENSE00003476928	AAED1	chr9;chr9;chr9	96651390;96651390;96651390	96651495;96651495;96651495	106	7.63902	-0.486463	0.848081	-0.573604	0.566236	0.891035
ENSE00003582227	AAED1	chr9	96651390	96651495	106	7.63902	-0.486463	0.848081	-0.573604	0.566236	0.891035
ENSE00001908433	AAED1	chr9	96655090	96655281	192	4.97688	0.64085	1.49235	0.429424	0.667615	0.92402
ENSE00001892741	AAED1	chr9	96654705	96654972	268	2.22709	0.51086	1.44831	0.352729	0.724292	0.93983
ENSE00003515573	AAED1	chr9;chr9;chr9	96651659;96651659;96651659	96651712;96651712;96651712	54	5.37602	-0.157642	1.20494	-0.13083	0.89591	0.980852
ENSE00003684994	AAED1	chr9	96651659	96651712	54	5.37602	-0.157642	1.20494	-0.13083	0.89591	0.980852
ENSE00001627164	AAED1	chr9;chr9;chr9	96639577;96639577;96639577	96641886;96641886;96641886	2310	13.9994	0.0263734	0.690684	0.0381844	0.969541	0.994339
ENSE00001037162	AAED1	chr9;chr9	96654705;96654705	96654773;96654773	69	1.3039	0.12192	1.62544	0.0750071	0.940209	NA
ENSE00001091594	AAED1	chr9;chr9	96645893;96645893	96646024;96646024	132	1.17259	0.794285	1.50098	0.529176	0.596683	NA
ENSE00001742700	AAED1	chr9	96655252	96655303	52	0.606638	-2.43664	2.94606	-0.827084	0.40819	NA
ENSE00001768346	AAED1	chr9	96654705	96654748	44	1.1238	0.547271	1.75028	0.312675	0.754527	NA
ENSE00001906835	AAED1	chr9	96645990	96646024	35	0.898608	0.0468259	1.91046	0.0245103	0.980446	NA
ENSE00001266952	AAGAB	chr15	67254559	67254736	178	8.89542	1.09596	0.834966	1.31259	0.189323	0.655944
ENSE00002560506	AAGAB	chr15	67254559	67254654	96	8.89542	1.09596	0.834966	1.31259	0.189323	0.655944
ENSE00003674751	AAGAB	chr15	67203548	67203597	50	4.05254	-1.27664	1.05085	-1.21487	0.224415	0.692306
ENSE00003683170	AAGAB	chr15;chr15;chr15	67203548;67203548;67203548	67203597;67203597;67203597	50	4.05254	-1.27664	1.05085	-1.21487	0.224415	0.692306
ENSE00002564117	AAGAB	chr15	67254414	67254675	262	11.0002	0.81047	0.721099	1.12394	0.26104	0.726152
ENSE00002568262	AAGAB	chr15	67254229	67254654	426	11.0002	0.81047	0.721099	1.12394	0.26104	0.726152
ENSE00003514841	AAGAB	chr15	67208562	67208658	97	12.9815	0.833785	0.831819	1.00236	0.316168	0.766111
ENSE00003524709	AAGAB	chr15;chr15;chr15	67208562;67208562;67208562	67208658;67208658;67208658	97	12.9815	0.833785	0.831819	1.00236	0.316168	0.766111
ENSE00002539149	AAGAB	chr15	67231848	67231897	50	23.155	0.682932	0.74672	0.914576	0.360414	0.794525
ENSE00003529248	AAGAB	chr15	67231814	67231897	84	25.7009	0.592549	0.716334	0.827197	0.408126	0.819245
ENSE00003638146	AAGAB	chr15;chr15;chr15	67231814;67231814;67231814	67231897;67231897;67231897	84	25.7009	0.592549	0.716334	0.827197	0.408126	0.819245
ENSE00003475709	AAGAB	chr15;chr15;chr15;chr15	67236630;67236630;67236630;67236630	67236820;67236820;67236820;67236820	191	13.9205	-0.482527	0.757719	-0.636816	0.524245	0.874845
ENSE00003654529	AAGAB	chr15	67236630	67236820	191	13.9205	-0.482527	0.757719	-0.636816	0.524245	0.874845
ENSE00003484002	AAGAB	chr15	67209462	67209544	83	7.65687	0.5842	1.0524	0.555113	0.578818	0.89554
ENSE00003635085	AAGAB	chr15;chr15;chr15	67209462;67209462;67209462	67209544;67209544;67209544	83	7.65687	0.5842	1.0524	0.555113	0.578818	0.89554
ENSE00002561805	AAGAB	chr15	67236718	67236820	103	11.2104	-0.448361	0.880575	-0.509169	0.610634	0.906121
ENSE00003548677	AAGAB	chr15	67204044	67204148	105	10.8343	-0.333124	0.818247	-0.407119	0.683921	0.929667
ENSE00003655909	AAGAB	chr15;chr15;chr15	67204044;67204044;67204044	67204148;67204148;67204148	105	10.8343	-0.333124	0.818247	-0.407119	0.683921	0.929667
ENSE00003564430	AAGAB	chr15	67236408	67236504	97	6.00649	-0.252955	0.938589	-0.269506	0.787541	0.956146
ENSE00003596183	AAGAB	chr15	67236408	67236504	97	6.00649	-0.252955	0.938589	-0.269506	0.787541	0.956146
ENSE00003609379	AAGAB	chr15;chr15;chr15	67236408;67236408;67236408	67236504;67236504;67236504	97	6.00649	-0.252955	0.938589	-0.269506	0.787541	0.956146
ENSE00003565608	AAGAB	chr15	67235979	67236068	90	11.506	-0.178802	0.863599	-0.207042	0.835977	0.966362
ENSE00003598217	AAGAB	chr15;chr15;chr15;chr15	67235979;67235979;67235979;67235979	67236068;67236068;67236068;67236068	90	11.506	-0.178802	0.863599	-0.207042	0.835977	0.966362
ENSE00002310768	AAGAB	chr15	67202740	67202898	159	5.12808	-0.0843664	0.959905	-0.0878904	0.929964	0.987314
ENSE00002231732	AAGAB	chr15	67201673	67202898	1226	33.3491	-0.0268784	0.585917	-0.0458741	0.963411	0.993285
ENSE00002553196	AAGAB	chr15	67201707	67202898	1192	33.3491	-0.0268784	0.585917	-0.0458741	0.963411	0.993285
ENSE00001198655	AAGAB	chr15	67201033	67202898	1866	34.0357	-0.0155999	0.570198	-0.0273587	0.978174	0.996144
ENSE00002243293	AAGAB	chr15	67220489	67220540	52	0.0645743	0.660725	2.96674	0.222711	0.823761	NA
ENSE00002256367	AAGAB	chr15	67221039	67221202	164	0.411584	-0.0485327	2.18681	-0.0221934	0.982294	NA
ENSE00002290086	AAGAB	chr15	67255137	67255195	59	0	NA	NA	NA	NA	NA
ENSE00002541737	AAGAB	chr15	67242737	67242871	135	0.0487439	0.938036	2.96674	0.316184	0.751863	NA
ENSE00002549289	AAGAB	chr15	67226699	67226950	252	0.813585	-1.58492	1.91531	-0.827502	0.407953	NA
ENSE00001948703	AAK1	chr2	69467787	69475963	8177	2.59651	2.82794	1.1399	2.48086	0.0131064	0.248233
ENSE00001865433	AAK1	chr2	69642906	69643274	369	2.4061	-2.22449	1.33042	-1.67202	0.0945206	0.521655
ENSE00001822902	AAK1	chr2	69642877	69643274	398	2.43725	-2.1016	1.27131	-1.6531	0.0983099	0.527496
ENSE00003548018	AAK1	chr2	69642878	69643274	397	2.43725	-2.1016	1.27131	-1.6531	0.0983099	0.527496
ENSE00003668079	AAK1	chr2;chr2;chr2;chr2	69642878;69642878;69642878;69642878	69643274;69643274;69643274;69643274	397	2.43725	-2.1016	1.27131	-1.6531	0.0983099	0.527496
ENSE00001239208	AAK1	chr2;chr2;chr2;chr2	69518954;69518954;69518954;69518954	69519240;69519240;69519240;69519240	287	12.3385	0.922039	0.605374	1.52309	0.127736	0.574498
ENSE00000759174	AAK1	chr2;chr2;chr2;chr2	69520834;69520834;69520834;69520834	69520988;69520988;69520988;69520988	155	8.31361	1.08283	0.867374	1.2484	0.211884	0.679572
ENSE00000759214	AAK1	chr2;chr2;chr2;chr2	69527216;69527216;69527216;69527216	69527319;69527319;69527319;69527319	104	3.90949	1.33934	1.18144	1.13364	0.256944	0.722352
ENSE00000759074	AAK1	chr2;chr2;chr2;chr2	69514471;69514471;69514471;69514471	69514749;69514749;69514749;69514749	279	6.1932	0.692359	0.920621	0.752057	0.452017	0.842219
ENSE00003698313	AAK1	chr2	69457997	69466551	8555	11.9379	-0.335513	0.514835	-0.65169	0.514601	0.871255
ENSE00001364055	AAK1	chr2	69457995	69475963	17969	14.9699	0.17145	0.486743	0.352239	0.724659	0.939953
ENSE00000759183	AAK1	chr2;chr2;chr2;chr2	69525033;69525033;69525033;69525033	69525112;69525112;69525112;69525112	80	6.74673	0.288061	0.941808	0.305859	0.759712	0.948737
ENSE00001239161	AAK1	chr2;chr2	69509231;69509231	69509460;69509460	230	4.66429	0.143548	0.994488	0.144344	0.885229	0.97828
ENSE00001582091	AAK1	chr2	69509251	69509460	210	4.66429	0.143548	0.994488	0.144344	0.885229	0.97828
ENSE00001838680	AAK1	chr2	69509231	69509493	263	4.66429	0.143548	0.994488	0.144344	0.885229	0.97828
ENSE00003731815	AAK1	chr2	69509231	69509463	233	4.66429	0.143548	0.994488	0.144344	0.885229	0.97828
ENSE00000759240	AAK1	chr2;chr2;chr2;chr2	69530008;69530008;69530008;69530008	69530140;69530140;69530140;69530140	133	0.188846	-0.284472	2.9659	-0.0959143	0.923589	NA
ENSE00000759264	AAK1	chr2;chr2;chr2;chr2	69530625;69530625;69530625;69530625	69530706;69530706;69530706;69530706	82	0.0529919	0.938036	2.96674	0.316184	0.751863	NA
ENSE00000759279	AAK1	chr2;chr2;chr2;chr2	69532041;69532041;69532041;69532041	69532162;69532162;69532162;69532162	122	0.632149	-1.10361	2.12108	-0.520305	0.602851	NA
ENSE00001006476	AAK1	chr2;chr2;chr2;chr2	69544436;69544436;69544436;69544436	69544544;69544544;69544544;69544544	109	0.133439	0.561685	2.96674	0.189327	0.849837	NA
ENSE00001390978	AAK1	chr2;chr2;chr2	69643575;69643575;69643575	69643717;69643717;69643717	143	0.557733	-1.46585	2.94845	-0.49716	0.619076	NA
ENSE00001560271	AAK1	chr2	69481056	69482812	1757	0.0517497	1.0899	2.96674	0.367372	0.713342	NA
ENSE00001580157	AAK1	chr2	69478951	69479061	111	0.259625	1.10387	2.96529	0.372263	0.709697	NA
ENSE00001580223	AAK1	chr2	69643575	69643654	80	0.557733	-1.46585	2.94845	-0.49716	0.619076	NA
ENSE00001585397	AAK1	chr2	69476880	69476990	111	0.482704	1.79349	2.95305	0.607334	0.543629	NA
ENSE00001586866	AAK1	chr2	69461400	69461705	306	0.100497	0.284373	2.96674	0.0958537	0.923637	NA
ENSE00001779945	AAK1	chr2;chr2	69643575;69643575	69643845;69643845	271	0.670444	-0.732528	2.94425	-0.248799	0.803516	NA
ENSE00001815369	AAK1	chr2	69478456	69479061	606	0.303385	0.987457	2.96431	0.333116	0.739047	NA
ENSE00001827647	AAK1	chr2	69674023	69674349	327	0.210499	-0.454468	2.96368	-0.153346	0.878125	NA
ENSE00001865138	AAK1	chr2	69643743	69643950	208	0.112711	1.41461	2.96621	0.47691	0.633426	NA
ENSE00001882560	AAK1	chr2	69643093	69643274	182	0.595035	-1.20114	2.38381	-0.503875	0.614349	NA
ENSE00001896928	AAK1	chr2	69544239	69544544	306	0.133439	0.561685	2.96674	0.189327	0.849837	NA
ENSE00001937193	AAK1	chr2	69643085	69643274	190	0.595035	-1.20114	2.38381	-0.503875	0.614349	NA
ENSE00001938662	AAK1	chr2	69643792	69643960	169	0.112711	1.41461	2.96621	0.47691	0.633426	NA
ENSE00001944209	AAK1	chr2	69544436	69544509	74	0.133439	0.561685	2.96674	0.189327	0.849837	NA
ENSE00001952249	AAK1	chr2	69531717	69532162	446	0.632149	-1.10361	2.12108	-0.520305	0.602851	NA
ENSE00003501538	AAK1	chr2	69542523	69542665	143	0.265954	-0.972713	2.95832	-0.328806	0.742302	NA
ENSE00003520238	AAK1	chr2;chr2;chr2;chr2;chr2;chr2	69505569;69505569;69505569;69505569;69505569;69505569	69505673;69505673;69505673;69505673;69505673;69505673	105	0.557572	1.61201	2.94967	0.546503	0.58472	NA
ENSE00003524855	AAK1	chr2;chr2	69482711;69482711	69482812;69482812	102	0.0346511	0.938036	2.96674	0.316184	0.751863	NA
ENSE00003526179	AAK1	chr2;chr2;chr2	69495985;69495985;69495985	69496080;69496080;69496080	96	0.35191	0.988472	2.96668	0.333192	0.73899	NA
ENSE00003526475	AAK1	chr2	69495985	69496080	96	0.35191	0.988472	2.96668	0.333192	0.73899	NA
ENSE00003543075	AAK1	chr2	69482711	69482812	102	0.0346511	0.938036	2.96674	0.316184	0.751863	NA
ENSE00003561315	AAK1	chr2;chr2;chr2;chr2;chr2;chr2	69507421;69507421;69507421;69507421;69507421;69507421	69507578;69507578;69507578;69507578;69507578;69507578	158	0.291366	1.07129	2.96476	0.361341	0.717845	NA
ENSE00003562640	AAK1	chr2;chr2;chr2;chr2	69542523;69542523;69542523;69542523	69542665;69542665;69542665;69542665	143	0.265954	-0.972713	2.95832	-0.328806	0.742302	NA
ENSE00003564481	AAK1	chr2;chr2	69480860;69480860	69480961;69480961	102	0.0120422	0.508865	2.96674	0.171523	0.863813	NA
ENSE00003565262	AAK1	chr2;chr2;chr2;chr2	69556860;69556860;69556860;69556860	69556978;69556978;69556978;69556978	119	0.284476	0.892786	2.55959	0.348801	0.727239	NA
ENSE00003569520	AAK1	chr2	69480860	69480961	102	0.0120422	0.508865	2.96674	0.171523	0.863813	NA
ENSE00003614717	AAK1	chr2	69505569	69505673	105	0.557572	1.61201	2.94967	0.546503	0.58472	NA
ENSE00003637451	AAK1	chr2	69556860	69556978	119	0.284476	0.892786	2.55959	0.348801	0.727239	NA
ENSE00003672870	AAK1	chr2	69507421	69507578	158	0.291366	1.07129	2.96476	0.361341	0.717845	NA
ENSE00003714755	AAK1	chr2	69478951	69479061	111	0.259625	1.10387	2.96529	0.372263	0.709697	NA
ENSE00003723463	AAK1	chr2	69476880	69476990	111	0.482704	1.79349	2.95305	0.607334	0.543629	NA
ENSE00003751211	AAK1	chr2	69495985	69496080	96	0.35191	0.988472	2.96668	0.333192	0.73899	NA
ENSE00003755844	AAK1	chr2;chr2	69509231;69509231	69509280;69509280	50	0.711504	-1.07107	2.64094	-0.405562	0.685064	NA
ENSE00003756619	AAK1	chr2	69499869	69500301	433	0.125158	0.812586	2.96674	0.273898	0.784163	NA
ENSE00003759644	AAK1	chr2	69509231	69509262	32	0.570034	-0.658708	2.94742	-0.223486	0.823157	NA
ENSE00003760255	AAK1	chr2	69465846	69466551	706	1.43092	-2.46623	1.23556	-1.99604	0.0459297	NA
ENSE00003467341	AAMDC	chr11;chr11;chr11;chr11;chr11;chr11;chr11;chr11	77842479;77842479;77842479;77842479;77842479;77842479;77842479;77842479	77842628;77842628;77842628;77842628;77842628;77842628;77842628;77842628	150	4.51046	2.10065	0.991024	2.11968	0.0340332	0.362799
ENSE00003478664	AAMDC	chr11	77842479	77842628	150	4.51046	2.10065	0.991024	2.11968	0.0340332	0.362799
ENSE00002171750	AAMDC	chr11	77821187	77821237	51	5.16744	-0.75577	1.09208	-0.692049	0.488906	0.859566
ENSE00001325175	AAMDC	chr11	77821155	77821241	87	5.21942	-0.71216	1.09055	-0.653029	0.513737	0.871074
ENSE00002141050	AAMDC	chr11	77821114	77821241	128	5.21942	-0.71216	1.09055	-0.653029	0.513737	0.871074
ENSE00002168707	AAMDC	chr11	77821129	77821241	113	5.21942	-0.71216	1.09055	-0.653029	0.513737	0.871074
ENSE00002174004	AAMDC	chr11	77821144	77821241	98	5.21942	-0.71216	1.09055	-0.653029	0.513737	0.871074
ENSE00002179864	AAMDC	chr11	77821154	77821241	88	5.21942	-0.71216	1.09055	-0.653029	0.513737	0.871074
ENSE00002197172	AAMDC	chr11	77821142	77821241	100	5.21942	-0.71216	1.09055	-0.653029	0.513737	0.871074
ENSE00002158882	AAMDC	chr11	77821109	77821180	72	2.67152	0.862472	1.63889	0.526255	0.598711	0.901942
ENSE00001131269	AAMDC	chr11;chr11	77876950;77876950	77877049;77877049	100	0.0225422	0.786176	2.96674	0.264996	0.791012	NA
ENSE00001351379	AAMDC	chr11;chr11;chr11;chr11;chr11;chr11;chr11;chr11	77869722;77869722;77869722;77869722;77869722;77869722;77869722;77869722	77869817;77869817;77869817;77869817;77869817;77869817;77869817;77869817	96	1.19964	0.303444	1.52984	0.19835	0.842771	NA
ENSE00002146255	AAMDC	chr11;chr11;chr11;chr11;chr11	77841019;77841019;77841019;77841019;77841019	77841060;77841060;77841060;77841060;77841060	42	0.163366	-0.658402	2.96322	-0.222191	0.824165	NA
ENSE00002146743	AAMDC	chr11	77872175	77872354	180	0.775719	-2.08584	2.03268	-1.02616	0.304818	NA
ENSE00002147130	AAMDC	chr11	77900571	77900714	144	0.0776718	0.938036	2.96674	0.316184	0.751863	NA
ENSE00002147814	AAMDC	chr11	77831892	77832012	121	0.565672	-0.140531	2.9471	-0.0476847	0.961968	NA
ENSE00002150118	AAMDC	chr11	77900571	77900771	201	0.0776718	0.938036	2.96674	0.316184	0.751863	NA
ENSE00002161385	AAMDC	chr11	77918061	77918432	372	0.0629205	0.257963	2.96674	0.0869517	0.93071	NA
ENSE00002165402	AAMDC	chr11;chr11	77884780;77884780	77884916;77884916	137	0	NA	NA	NA	NA	NA
ENSE00002166900	AAMDC	chr11	77878702	77878756	55	0.0225422	0.786176	2.96674	0.264996	0.791012	NA
ENSE00002170503	AAMDC	chr11	77872175	77872361	187	0.775719	-2.08584	2.03268	-1.02616	0.304818	NA
ENSE00002178302	AAMDC	chr11;chr11;chr11	77872175;77872175;77872175	77872352;77872352;77872352	178	0.775719	-2.08584	2.03268	-1.02616	0.304818	NA
ENSE00002178968	AAMDC	chr11	77855345	77855482	138	0	NA	NA	NA	NA	NA
ENSE00002182968	AAMDC	chr11	77841138	77841224	87	0	NA	NA	NA	NA	NA
ENSE00002183933	AAMDC	chr11	77841019	77841255	237	0.163366	-0.658402	2.96322	-0.222191	0.824165	NA
ENSE00002188042	AAMDC	chr11	77900571	77900785	215	0.0776718	0.938036	2.96674	0.316184	0.751863	NA
ENSE00002189015	AAMDC	chr11	77876948	77877049	102	0.0225422	0.786176	2.96674	0.264996	0.791012	NA
ENSE00002201484	AAMDC	chr11	77900571	77900732	162	0.0776718	0.938036	2.96674	0.316184	0.751863	NA
ENSE00001592399	AAMP	chr2	218269382	218269537	156	4.91686	-0.212695	0.758585	-0.280383	0.779183	0.953873
ENSE00003554832	AAMP	chr2	218269382	218269534	153	4.91686	-0.212695	0.758585	-0.280383	0.779183	0.953873
ENSE00003627865	AAMP	chr2;chr2;chr2	218269382;218269382;218269382	218269534;218269534;218269534	153	4.91686	-0.212695	0.758585	-0.280383	0.779183	0.953873
ENSE00003671189	AAMP	chr2	218269382	218269534	153	4.91686	-0.212695	0.758585	-0.280383	0.779183	0.953873
ENSE00000876136	AAMP	chr2	218269966	218270145	180	23.4575	-0.182502	0.807654	-0.225966	0.821228	0.963343
ENSE00001722514	AAMP	chr2	218269966	218270178	213	23.4575	-0.182502	0.807654	-0.225966	0.821228	0.963343
ENSE00001816335	AAMP	chr2	218269966	218270116	151	23.4575	-0.182502	0.807654	-0.225966	0.821228	0.963343
ENSE00001852820	AAMP	chr2	218269966	218270257	292	23.4575	-0.182502	0.807654	-0.225966	0.821228	0.963343
ENSE00001901705	AAMP	chr2	218269966	218270088	123	23.3886	-0.175087	0.80756	-0.21681	0.828356	0.964685
ENSE00001711337	AAMP	chr2	218269382	218269740	359	6.6048	0.0257118	0.611843	0.0420236	0.96648	0.993718
ENSE00000785678	AAMP	chr2;chr2;chr2;chr2	218265579;218265579;218265579;218265579	218265682;218265682;218265682;218265682	104	0.0150031	0.508865	2.96674	0.171523	0.863813	NA
ENSE00000876140	AAMP	chr2;chr2;chr2;chr2	218265831;218265831;218265831;218265831	218265946;218265946;218265946;218265946	116	0.0120422	0.508865	2.96674	0.171523	0.863813	NA
ENSE00001605168	AAMP	chr2	218264360	218264608	249	0.309907	-0.795295	2.27744	-0.349205	0.726935	NA
ENSE00001616610	AAMP	chr2	218269659	218269710	52	0	NA	NA	NA	NA	NA
ENSE00001647434	AAMP	chr2	218266087	218266147	61	0.411343	0.514309	2.95579	0.174001	0.861865	NA
ENSE00001721960	AAMP	chr2	218264129	218264608	480	0.995134	-2.39171	1.26943	-1.88407	0.0595552	NA
ENSE00001763372	AAMP	chr2	218266055	218266081	27	0.196297	1.94501	2.96284	0.656468	0.511523	NA
ENSE00001804330	AAMP	chr2	218264162	218264608	447	0.995134	-2.39171	1.26943	-1.88407	0.0595552	NA
ENSE00001831558	AAMP	chr2	218264181	218264608	428	0.995134	-2.39171	1.26943	-1.88407	0.0595552	NA
ENSE00001836814	AAMP	chr2	218265579	218265946	368	0.72895	-2.49198	1.57605	-1.58115	0.113843	NA
ENSE00001857341	AAMP	chr2	218265371	218265921	551	0.884293	-1.8682	1.48082	-1.2616	0.207092	NA
ENSE00001871227	AAMP	chr2	218264130	218264608	479	0.995134	-2.39171	1.26943	-1.88407	0.0595552	NA
ENSE00001874579	AAMP	chr2	218264183	218264608	426	0.995134	-2.39171	1.26943	-1.88407	0.0595552	NA
ENSE00001921305	AAMP	chr2	218264123	218264608	486	0.995134	-2.39171	1.26943	-1.88407	0.0595552	NA
ENSE00001921833	AAMP	chr2	218265417	218265946	530	0.884293	-1.8682	1.48082	-1.2616	0.207092	NA
ENSE00001929170	AAMP	chr2	218265579	218266587	1009	1.45529	-1.89742	1.12272	-1.69003	0.0910222	NA
ENSE00001930071	AAMP	chr2	218266443	218266844	402	0.552553	-0.45505	2.05545	-0.221387	0.824791	NA
ENSE00001939588	AAMP	chr2	218267380	218267613	234	0.175701	-0.550867	2.96284	-0.185925	0.852503	NA
ENSE00003459384	AAMP	chr2;chr2;chr2	218265020;218265020;218265020	218265174;218265174;218265174	155	0.0775816	-0.125814	2.96658	-0.0424106	0.966171	NA
ENSE00003486562	AAMP	chr2;chr2;chr2;chr2	218266443;218266443;218266443;218266443	218266587;218266587;218266587;218266587	145	0.149895	-0.604425	2.96369	-0.203943	0.838398	NA
ENSE00003486861	AAMP	chr2;chr2	218265371;218265371	218265461;218265461	91	0	NA	NA	NA	NA	NA
ENSE00003553930	AAMP	chr2;chr2;chr2;chr2	218265371;218265371;218265371;218265371	218265461;218265461;218265461;218265461	91	0	NA	NA	NA	NA	NA
ENSE00003607332	AAMP	chr2;chr2;chr2;chr2	218265020;218265020;218265020;218265020	218265174;218265174;218265174;218265174	155	0.0775816	-0.125814	2.96658	-0.0424106	0.966171	NA
ENSE00003617899	AAMP	chr2;chr2	218266847;218266847	218266986;218266986	140	0.439124	0.423536	2.77495	0.152628	0.878691	NA
ENSE00003619314	AAMP	chr2;chr2;chr2;chr2	218266847;218266847;218266847;218266847	218266986;218266986;218266986;218266986	140	0.439124	0.423536	2.77495	0.152628	0.878691	NA
ENSE00003621040	AAMP	chr2;chr2;chr2	218266064;218266064;218266064	218266147;218266147;218266147	84	0.411343	0.514309	2.95579	0.174001	0.861865	NA
ENSE00003651286	AAMP	chr2	218266443	218266587	145	0.149895	-0.604425	2.96369	-0.203943	0.838398	NA
ENSE00003671428	AAMP	chr2;chr2	218267494;218267494	218267613;218267613	120	0.175701	-0.550867	2.96284	-0.185925	0.852503	NA
ENSE00003684081	AAMP	chr2;chr2	218266064;218266064	218266147;218266147	84	0.411343	0.514309	2.95579	0.174001	0.861865	NA
ENSE00003687437	AAMP	chr2;chr2;chr2;chr2	218267494;218267494;218267494;218267494	218267613;218267613;218267613;218267613	120	0.175701	-0.550867	2.96284	-0.185925	0.852503	NA
ENSE00000745230	AANAT	chr17;chr17;chr17	76469173;76469173;76469173	76469327;76469327;76469327	155	0.0757861	0.257963	2.96674	0.0869517	0.93071	NA
ENSE00000745232	AANAT	chr17;chr17	76469665;76469665	76470117;76470117	453	0.170407	-0.635892	2.96341	-0.214581	0.830094	NA
ENSE00001465636	AANAT	chr17	76465883	76466232	350	0	NA	NA	NA	NA	NA
ENSE00001465637	AANAT	chr17	76462316	76462480	165	0	NA	NA	NA	NA	NA
ENSE00001465638	AANAT	chr17	76459247	76459366	120	0	0	0	0	1	NA
ENSE00001465640	AANAT	chr17	76453351	76453782	432	0.0170985	0.786176	2.96674	0.264996	0.791012	NA
ENSE00001512157	AANAT	chr17	76467569	76467727	159	0	NA	NA	NA	NA	NA
ENSE00002762090	AANAT	chr17	76469665	76470001	337	0.10773	-0.100382	2.96664	-0.0338369	0.973007	NA
ENSE00002842762	AANAT	chr17	76469117	76469327	211	0.0757861	0.257963	2.96674	0.0869517	0.93071	NA
ENSE00002857073	AANAT	chr17	76467718	76467727	10	0	NA	NA	NA	NA	NA
ENSE00002859915	AANAT	chr17	76468610	76468909	300	0	NA	NA	NA	NA	NA
ENSE00002890865	AANAT	chr17	76469665	76469687	23	0.0757861	0.257963	2.96674	0.0869517	0.93071	NA
ENSE00003475230	AANAT	chr17;chr17	76468672;76468672	76468909;76468909	238	0	NA	NA	NA	NA	NA
ENSE00003604045	AANAT	chr17	76468672	76468909	238	0	NA	NA	NA	NA	NA
ENSE00000661758	AAR2	chr20;chr20;chr20	36244697;36244697;36244697	36244926;36244926;36244926	230	4.18248	-2.58346	1.21412	-2.12783	0.0333508	0.360107
ENSE00000860355	AAR2	chr20;chr20;chr20	36239821;36239821;36239821	36240625;36240625;36240625	805	0.539263	0.338188	2.38064	0.142058	0.887034	NA
ENSE00001413579	AAR2	chr20	36236465	36236503	39	0	NA	NA	NA	NA	NA
ENSE00001461955	AAR2	chr20	36236485	36236782	298	0	NA	NA	NA	NA	NA
ENSE00001528041	AAR2	chr20	36270533	36270918	386	0	NA	NA	NA	NA	NA
ENSE00001853260	AAR2	chr20	36236459	36236503	45	0	NA	NA	NA	NA	NA
ENSE00001902927	AAR2	chr20;chr20	36255578;36255578	36256933;36256933	1356	1.33603	-0.968409	1.16484	-0.83137	0.405765	NA
ENSE00001476919	AARD	chr8	116942558	116944487	1930	0.169685	1.33061	2.96541	0.44871	0.653641	NA
ENSE00001476924	AARD	chr8	116938199	116938567	369	0.203041	1.30067	2.96555	0.438594	0.660956	NA
ENSE00002097260	AARD	chr8	116938546	116938680	135	0	NA	NA	NA	NA	NA
ENSE00002103327	AARD	chr8	116942558	116942922	365	0	NA	NA	NA	NA	NA
ENSE00002689769	AARS	chr16	70262346	70262361	16	13.885	0.907625	0.628154	1.44491	0.148483	0.6047
ENSE00002616695	AARS	chr16	70259036	70259186	151	11.2224	1.22384	1.04964	1.16597	0.243628	0.709836
ENSE00003583910	AARS	chr16;chr16	70258980;70258980	70259186;70259186	207	12.3237	1.06034	0.926555	1.14439	0.252462	0.718592
ENSE00003667925	AARS	chr16	70258980	70259186	207	12.3237	1.06034	0.926555	1.14439	0.252462	0.718592
ENSE00000694625	AARS	chr16	70268271	70268379	109	2.04729	-1.78597	1.6143	-1.10634	0.268579	0.732335
ENSE00002626011	AARS	chr16	70259024	70259186	163	12.038	1.00772	0.964385	1.04493	0.296054	0.751433
ENSE00002608250	AARS	chr16	70262346	70262484	139	43.0245	0.325373	0.4165	0.781209	0.43468	0.833409
ENSE00000844519	AARS	chr16	70262346	70262524	179	47.1468	0.287725	0.412072	0.69824	0.485027	0.857387
ENSE00002586177	AARS	chr16	70262473	70262524	52	18.9909	0.399119	0.584015	0.683406	0.49435	0.861835
ENSE00000579020	AARS	chr16	70267659	70267809	151	4.81675	-0.2141	1.04486	-0.204909	0.837643	0.966799
ENSE00002629869	AARS	chr16	70267659	70267796	138	4.81675	-0.2141	1.04486	-0.204909	0.837643	0.966799
ENSE00003521259	AARS	chr16	70265538	70265662	125	6.89062	0.16737	0.907307	0.184469	0.853646	0.970766
ENSE00003650916	AARS	chr16	70265538	70265662	125	6.89062	0.16737	0.907307	0.184469	0.853646	0.970766
ENSE00001261263	AARS	chr16	70252295	70252906	612	2.15754	0.0356916	1.47174	0.0242514	0.980652	0.996733
ENSE00002601998	AARS	chr16	70261044	70261413	370	28.2163	-0.00494211	0.565313	-0.00874225	0.993025	0.99874
ENSE00003559520	AARS	chr16;chr16	70261044;70261044	70261157;70261157	114	28.2163	-0.00494211	0.565313	-0.00874225	0.993025	0.99874
ENSE00003672734	AARS	chr16;chr16	70261044;70261044	70261157;70261157	114	28.2163	-0.00494211	0.565313	-0.00874225	0.993025	0.99874
ENSE00000579017	AARS	chr16	70270196	70270340	145	0.0155587	0.508865	2.96674	0.171523	0.863813	NA
ENSE00000694594	AARS	chr16;chr16	70258033;70258033	70258217;70258217	185	0.182864	-0.870253	2.9612	-0.293885	0.768846	NA
ENSE00000694616	AARS	chr16	70264958	70265102	145	0.927652	-0.940179	1.62016	-0.580301	0.561712	NA
ENSE00000694628	AARS	chr16	70269618	70269763	146	0.370683	-0.895689	2.81603	-0.318069	0.750433	NA
ENSE00000694634	AARS	chr16	70271781	70271972	192	0.0829101	-0.125814	2.96658	-0.0424106	0.966171	NA
ENSE00000694646	AARS	chr16	70276486	70276631	146	0.0114437	0.508865	2.96674	0.171523	0.863813	NA
ENSE00000844528	AARS	chr16	70276966	70277154	189	1.5079	-3.6911	2.10222	-1.75581	0.07912	NA
ENSE00001111982	AARS	chr16	70282620	70282784	165	1.14468	2.28996	1.86275	1.22934	0.218943	NA
ENSE00001316640	AARS	chr16	70289421	70289543	123	1.56721	2.44333	1.83256	1.33329	0.182437	NA
ENSE00001505580	AARS	chr16	70253268	70253381	114	0.0245607	0.786176	2.96674	0.264996	0.791012	NA
ENSE00001505581	AARS	chr16	70253714	70253800	87	0.279702	-1.06263	2.9573	-0.359325	0.719352	NA
ENSE00002585258	AARS	chr16	70255735	70255836	102	0.143521	-0.64165	2.96336	-0.216528	0.828577	NA
ENSE00002596104	AARS	chr16	70264958	70265515	558	1.57574	0.791027	1.65539	0.477848	0.632758	NA
ENSE00002601521	AARS	chr16	70254390	70254483	94	0	NA	NA	NA	NA	NA
ENSE00002610623	AARS	chr16	70264958	70264985	28	0.651475	-1.12082	2.33323	-0.480371	0.630964	NA
ENSE00002621844	AARS	chr16	70258033	70258215	183	0.182864	-0.870253	2.9612	-0.293885	0.768846	NA
ENSE00002622367	AARS	chr16	70253456	70253800	345	0.279702	-1.06263	2.9573	-0.359325	0.719352	NA
ENSE00003552111	AARS	chr16;chr16	70255728;70255728	70255836;70255836	109	0.143521	-0.64165	2.96336	-0.216528	0.828577	NA
ENSE00003561879	AARS	chr16	70253919	70254038	120	0.943613	0.962444	2.08733	0.461088	0.644735	NA
ENSE00003581725	AARS	chr16;chr16	70254621;70254621	70254734;70254734	114	0.741198	2.06175	2.29179	0.899624	0.36832	NA
ENSE00003612678	AARS	chr16	70255728	70255836	109	0.143521	-0.64165	2.96336	-0.216528	0.828577	NA
ENSE00003679366	AARS	chr16	70253919	70254038	120	0.943613	0.962444	2.08733	0.461088	0.644735	NA
ENSE00003679556	AARS	chr16	70254621	70254734	114	0.741198	2.06175	2.29179	0.899624	0.36832	NA
ENSE00000850315	AARS2	chr6	44304181	44304321	141	0	0	0	0	1	NA
ENSE00000850316	AARS2	chr6	44304420	44304533	114	0	NA	NA	NA	NA	NA
ENSE00000850318	AARS2	chr6	44305054	44305198	145	0.238485	0.029912	2.96383	0.0100924	0.991948	NA
ENSE00001140133	AARS2	chr6	44301156	44301266	111	0.0341971	0.938036	2.96674	0.316184	0.751863	NA
ENSE00001140140	AARS2	chr6	44301381	44301464	84	0.0534567	1.0899	2.96674	0.367372	0.713342	NA
ENSE00001140145	AARS2	chr6	44302060	44302170	111	0.0257384	0.508865	2.96674	0.171523	0.863813	NA
ENSE00001140148	AARS2	chr6	44302391	44302513	123	0.0281762	0.383414	2.96674	0.129237	0.89717	NA
ENSE00001140152	AARS2	chr6	44302802	44302910	109	0.147364	1.60567	2.96529	0.541488	0.588171	NA
ENSE00001140161	AARS2	chr6	44303066	44303175	110	0.0264959	0.786176	2.96674	0.264996	0.791012	NA
ENSE00001140170	AARS2	chr6	44303286	44303423	138	0.711514	1.74746	1.84826	0.94546	0.344424	NA
ENSE00001140194	AARS2	chr6	44304645	44304817	173	0.106861	-0.125814	2.96658	-0.0424106	0.966171	NA
ENSE00001140207	AARS2	chr6	44305653	44305786	134	0.041455	0.257963	2.96674	0.0869517	0.93071	NA
ENSE00001140215	AARS2	chr6	44306280	44306391	112	0.0356203	0.383414	2.96674	0.129237	0.89717	NA
ENSE00001140221	AARS2	chr6	44306494	44306532	39	0.0206155	0.786176	2.96674	0.264996	0.791012	NA
ENSE00001140228	AARS2	chr6	44306923	44307031	109	0	NA	NA	NA	NA	NA
ENSE00001140234	AARS2	chr6	44307249	44307394	146	0.394062	2.66684	2.95418	0.902733	0.366667	NA
ENSE00001140239	AARS2	chr6	44310299	44310443	145	0.0494722	0.132513	2.96674	0.0446661	0.964373	NA
ENSE00001140243	AARS2	chr6	44310994	44311161	168	0.073682	1.0899	2.96674	0.367372	0.713342	NA
ENSE00001140248	AARS2	chr6	44311390	44311535	146	0	NA	NA	NA	NA	NA
ENSE00001140256	AARS2	chr6	44312072	44312263	192	0.0621438	0.409824	2.96674	0.138139	0.89013	NA
ENSE00001176942	AARS2	chr6	44299654	44300711	1058	0.175657	0.950929	2.96602	0.320608	0.748507	NA
ENSE00001176945	AARS2	chr6	44313081	44313326	246	0	0	0	0	1	NA
ENSE00001905597	AARS2	chr6	44301381	44301420	40	0.0534567	1.0899	2.96674	0.367372	0.713342	NA
ENSE00001935990	AARS2	chr6	44300572	44301266	695	0.0988443	0.436234	2.96674	0.147041	0.883099	NA
ENSE00001646079	AARSD1	chr17	42956398	42956560	163	1.96116	-1.80655	1.53847	-1.17425	0.240294	0.707141
ENSE00001779892	AARSD1	chr17	42956405	42956560	156	1.96116	-1.80655	1.53847	-1.17425	0.240294	0.707141
ENSE00003531387	AARSD1	chr17	42956404	42956560	157	1.96116	-1.80655	1.53847	-1.17425	0.240294	0.707141
ENSE00003649302	AARSD1	chr17;chr17	42956404;42956404	42956560;42956560	157	1.96116	-1.80655	1.53847	-1.17425	0.240294	0.707141
ENSE00001824731	AARSD1	chr17	42956028	42956560	533	3.76571	-1.48978	1.31173	-1.13574	0.256065	0.721628
ENSE00001865337	AARSD1	chr17	42956204	42956539	336	2.88909	-1.21777	1.47558	-0.825284	0.40921	0.819576
ENSE00003234192	AARSD1	chr17	42955887	42956320	434	2.22437	-0.292121	1.47131	-0.198545	0.842619	0.968234
ENSE00001918390	AARSD1	chr17	42960942	42961351	410	3.1813	0.141378	1.7	0.0831634	0.933722	0.98805
ENSE00003464439	AARSD1	chr17	42961192	42961351	160	3.1813	0.141378	1.7	0.0831634	0.933722	0.98805
ENSE00003489174	AARSD1	chr17	42961192	42961351	160	3.1813	0.141378	1.7	0.0831634	0.933722	0.98805
ENSE00003554028	AARSD1	chr17;chr17	42961192;42961192	42961351;42961351	160	3.1813	0.141378	1.7	0.0831634	0.933722	0.98805
ENSE00003683872	AARSD1	chr17;chr17;chr17	42961192;42961192;42961192	42961351;42961351;42961351	160	3.1813	0.141378	1.7	0.0831634	0.933722	0.98805
ENSE00001633086	AARSD1	chr17	42956204	42956315	112	1.18156	-3.35377	2.3952	-1.4002	0.161452	NA
ENSE00001644683	AARSD1	chr17	42955855	42955972	118	1.07384	-0.375234	1.9514	-0.192289	0.847516	NA
ENSE00001648817	AARSD1	chr17	42956414	42956504	91	0.399256	1.06242	2.78538	0.381427	0.702886	NA
ENSE00001678310	AARSD1	chr17	42964443	42964498	56	0.0973067	1.24448	2.96667	0.419486	0.674861	NA
ENSE00001698137	AARSD1	chr17	42955901	42955972	72	0.491029	2.02256	2.36858	0.853914	0.393153	NA
ENSE00001713778	AARSD1	chr17	42964402	42964443	42	0.0973067	1.24448	2.96667	0.419486	0.674861	NA
ENSE00001717934	AARSD1	chr17	42964443	42964479	37	0.0973067	1.24448	2.96667	0.419486	0.674861	NA
ENSE00001728788	AARSD1	chr17	42964402	42964454	53	0.0973067	1.24448	2.96667	0.419486	0.674861	NA
ENSE00001735317	AARSD1	chr17	42964443	42964482	40	0.0973067	1.24448	2.96667	0.419486	0.674861	NA
ENSE00001741463	AARSD1	chr17	42964402	42964476	75	0.0973067	1.24448	2.96667	0.419486	0.674861	NA
ENSE00001816416	AARSD1	chr17	42957138	42957532	395	0.517591	-0.26354	2.18768	-0.120466	0.904114	NA
ENSE00001840419	AARSD1	chr17	42955158	42955345	188	0.408451	-1.86991	2.95023	-0.633817	0.5262	NA
ENSE00001841511	AARSD1	chr17	42955439	42955972	534	1.35738	0.303202	1.79635	0.168788	0.865964	NA
ENSE00001841713	AARSD1	chr17	42955158	42955261	104	0.408451	-1.86991	2.95023	-0.633817	0.5262	NA
ENSE00001860700	AARSD1	chr17	42955274	42955367	94	0	NA	NA	NA	NA	NA
ENSE00001898961	AARSD1	chr17	42951801	42951894	94	1.00334	0.607051	2.13097	0.28487	0.775744	NA
ENSE00001909425	AARSD1	chr17	42950533	42950728	196	1.28969	0.30292	1.79694	0.168575	0.866131	NA
ENSE00001909449	AARSD1	chr17	42956404	42956525	122	0.61562	-0.055224	2.15424	-0.025635	0.979548	NA
ENSE00001910622	AARSD1	chr17	42955158	42955456	299	0.408451	-1.86991	2.95023	-0.633817	0.5262	NA
ENSE00001916877	AARSD1	chr17	42964443	42964466	24	0.0973067	1.24448	2.96667	0.419486	0.674861	NA
ENSE00001927768	AARSD1	chr17	42954849	42954967	119	0.639137	3.32071	2.94629	1.12708	0.259707	NA
ENSE00001944511	AARSD1	chr17	42955090	42955367	278	0.408451	-1.86991	2.95023	-0.633817	0.5262	NA
ENSE00001949972	AARSD1	chr17	42956404	42956514	111	0.61562	-0.055224	2.15424	-0.025635	0.979548	NA
ENSE00002361031	AARSD1	chr17	42962175	42962295	121	0	NA	NA	NA	NA	NA
ENSE00002794951	AARSD1	chr17	42955930	42955972	43	0.151574	0.99352	2.96581	0.334991	0.737632	NA
ENSE00002824443	AARSD1	chr17	42964402	42964418	17	0.0973067	1.24448	2.96667	0.419486	0.674861	NA
ENSE00002896734	AARSD1	chr17	42962175	42962272	98	0	NA	NA	NA	NA	NA
ENSE00002909311	AARSD1	chr17	42955842	42955946	105	1.07384	-0.375234	1.9514	-0.192289	0.847516	NA
ENSE00002941697	AARSD1	chr17	42953724	42954076	353	0	0	0	0	1	NA
ENSE00002967022	AARSD1	chr17	42951800	42952135	336	1.00334	0.607051	2.13097	0.28487	0.775744	NA
ENSE00002970716	AARSD1	chr17	42954876	42955034	159	0.639137	3.32071	2.94629	1.12708	0.259707	NA
ENSE00003467772	AARSD1	chr17;chr17	42954876;42954876	42954967;42954967	92	0.639137	3.32071	2.94629	1.12708	0.259707	NA
ENSE00003469091	AARSD1	chr17;chr17	42951800;42951800	42951894;42951894	95	1.00334	0.607051	2.13097	0.28487	0.775744	NA
ENSE00003473668	AARSD1	chr17	42953724	42953778	55	0	0	0	0	1	NA
ENSE00003473978	AARSD1	chr17;chr17;chr17;chr17;chr17	42964106;42964106;42964106;42964106;42964106	42964237;42964237;42964237;42964237;42964237	132	1.28091	3.07618	1.93606	1.58889	0.112085	NA
ENSE00003476702	AARSD1	chr17;chr17;chr17	42956204;42956204;42956204	42956320;42956320;42956320	117	1.18156	-3.35377	2.3952	-1.4002	0.161452	NA
ENSE00003477264	AARSD1	chr17	42953724	42953778	55	0	0	0	0	1	NA
ENSE00003507788	AARSD1	chr17;chr17	42954876;42954876	42954967;42954967	92	0.639137	3.32071	2.94629	1.12708	0.259707	NA
ENSE00003532343	AARSD1	chr17	42956404	42956504	101	0.559407	0.179233	2.40668	0.074473	0.940634	NA
ENSE00003537500	AARSD1	chr17;chr17	42955158;42955158	42955224;42955224	67	0.408451	-1.86991	2.95023	-0.633817	0.5262	NA
ENSE00003539003	AARSD1	chr17	42951800	42951894	95	1.00334	0.607051	2.13097	0.28487	0.775744	NA
ENSE00003545162	AARSD1	chr17;chr17	42955842;42955842	42955972;42955972	131	1.07384	-0.375234	1.9514	-0.192289	0.847516	NA
ENSE00003550670	AARSD1	chr17;chr17;chr17;chr17;chr17	42950526;42950526;42950526;42950526;42950526	42950728;42950728;42950728;42950728;42950728	203	1.28969	0.30292	1.79694	0.168575	0.866131	NA
ENSE00003624248	AARSD1	chr17;chr17;chr17	42964106;42964106;42964106	42964237;42964237;42964237	132	1.28091	3.07618	1.93606	1.58889	0.112085	NA
ENSE00003629943	AARSD1	chr17	42950546	42950728	183	1.28969	0.30292	1.79694	0.168575	0.866131	NA
ENSE00003639431	AARSD1	chr17	42951800	42951894	95	1.00334	0.607051	2.13097	0.28487	0.775744	NA
ENSE00003640477	AARSD1	chr17;chr17;chr17;chr17	42957138;42957138;42957138;42957138	42957195;42957195;42957195;42957195	58	0.517591	-0.26354	2.18768	-0.120466	0.904114	NA
ENSE00003654136	AARSD1	chr17;chr17;chr17	42957138;42957138;42957138	42957195;42957195;42957195	58	0.517591	-0.26354	2.18768	-0.120466	0.904114	NA
ENSE00003686589	AARSD1	chr17;chr17	42956204;42956204	42956320;42956320	117	1.18156	-3.35377	2.3952	-1.4002	0.161452	NA
ENSE00003689923	AARSD1	chr17	42955842	42955972	131	1.07384	-0.375234	1.9514	-0.192289	0.847516	NA
ENSE00002033476	AARSP1	chr4	132592084	132592536	453	0.0501905	0.132513	2.96674	0.0446661	0.964373	NA
ENSE00003492494	AASDH	chr4;chr4;chr4;chr4;chr4	56371451;56371451;56371451;56371451;56371451	56371643;56371643;56371643;56371643;56371643	193	2.15996	-4.18563	2.27186	-1.84238	0.0654194	0.460558
ENSE00003511306	AASDH	chr4	56371451	56371643	193	2.15996	-4.18563	2.27186	-1.84238	0.0654194	0.460558
ENSE00003521914	AASDH	chr4	56371451	56371643	193	2.15996	-4.18563	2.27186	-1.84238	0.0654194	0.460558
ENSE00003489502	AASDH	chr4;chr4;chr4;chr4	56378148;56378148;56378148;56378148	56378464;56378464;56378464;56378464	317	11.2214	0.928912	0.859565	1.08068	0.279841	0.740804
ENSE00003589737	AASDH	chr4	56378148	56378464	317	11.2214	0.928912	0.859565	1.08068	0.279841	0.740804
ENSE00003630315	AASDH	chr4	56378148	56378464	317	11.2214	0.928912	0.859565	1.08068	0.279841	0.740804
ENSE00003690183	AASDH	chr4	56378148	56378464	317	11.2214	0.928912	0.859565	1.08068	0.279841	0.740804
ENSE00001147419	AASDH	chr4;chr4	56387362;56387362	56387508;56387508	147	0.202764	-0.971955	2.96009	-0.328353	0.742645	NA
ENSE00001672937	AASDH	chr4;chr4	56338290;56338290	56338791;56338791	502	0.383159	0.178846	2.53133	0.0706529	0.943674	NA
ENSE00001958195	AASDH	chr4	56387362	56387423	62	0.202764	-0.971955	2.96009	-0.328353	0.742645	NA
ENSE00002019320	AASDH	chr4	56384070	56384299	230	0.813841	0.939434	1.91015	0.491811	0.622853	NA
ENSE00002027718	AASDH	chr4	56381759	56382597	839	1.24586	1.17767	2.26434	0.520095	0.602997	NA
ENSE00002041864	AASDH	chr4	56387362	56387458	97	0.202764	-0.971955	2.96009	-0.328353	0.742645	NA
ENSE00002045818	AASDH	chr4	56382424	56382597	174	1.22149	1.12985	2.49567	0.452725	0.650747	NA
ENSE00002064437	AASDH	chr4	56387362	56387469	108	0.202764	-0.971955	2.96009	-0.328353	0.742645	NA
ENSE00002070163	AASDH	chr4;chr4	56387362;56387362	56387500;56387500	139	0.202764	-0.971955	2.96009	-0.328353	0.742645	NA
ENSE00002070192	AASDH	chr4	56387362	56387459	98	0.202764	-0.971955	2.96009	-0.328353	0.742645	NA
ENSE00002082365	AASDH	chr4	56348928	56350058	1131	0.7481	1.63896	2.32478	0.704996	0.480813	NA
ENSE00002085641	AASDH	chr4	56387362	56387472	111	0.202764	-0.971955	2.96009	-0.328353	0.742645	NA
ENSE00002087245	AASDH	chr4	56355300	56355423	124	0.136486	-0.515712	2.96441	-0.173968	0.861891	NA
ENSE00003462884	AASDH	chr4;chr4;chr4;chr4	56349263;56349263;56349263;56349263	56350058;56350058;56350058;56350058	796	0.7481	1.63896	2.32478	0.704996	0.480813	NA
ENSE00003468337	AASDH	chr4;chr4;chr4;chr4;chr4	56355182;56355182;56355182;56355182;56355182	56355423;56355423;56355423;56355423;56355423	242	0.136486	-0.515712	2.96441	-0.173968	0.861891	NA
ENSE00003470319	AASDH	chr4	56338605	56338791	187	0.209446	1.59133	2.96384	0.536915	0.591326	NA
ENSE00003475013	AASDH	chr4	56338287	56338791	505	0.383159	0.178846	2.53133	0.0706529	0.943674	NA
[truncated: 712,125+ more rows]
