# Supplementary material for: An investigation of plasma cell-free RNA for the detection of colorectal cancer: From transcriptome marker selection to targeted validation
Source: PLoS One. 2024 Aug 15;19(8):e0308711. doi: 10.1371/journal.pone.0308711 (PMC11326608; doi:10.1371/journal.pone.0308711)
Supplement: S5 File — (XLSX) [file pone.0308711.s005.xlsx]

## Sheet: molecules 
Symbol	Entrez Gene Name	Gene Symbol - human (HUGO / HGNC / Entrez Gene)	Expr Log Ratio	Expr False Discovery Rate (q-value)	Location	Type(s)
TANK	TRAF family member associated NFKB activator	TANK	-5.538	0.0192	Cytoplasm	other
MYL4	myosin light chain 4	MYL4	-5.464	0.0427	Cytoplasm	other
CD109	CD109 molecule	CD109	-5.398	0.017	Plasma Membrane	other
DHX16	DEAH-box helicase 16	DHX16	-5.27	0.0493	Nucleus	enzyme
SUPT20H	SPT20 homolog, SAGA complex component	SUPT20H	-5.154	0.0238	Nucleus	other
BRAF	B-Raf proto-oncogene, serine/threonine kinase	BRAF	-5.076	0.000891	Cytoplasm	kinase
PHF10	PHD finger protein 10	PHF10	-5.074	0.0383	Nucleus	other
CHFR	checkpoint with forkhead and ring finger domains	CHFR	-5.06	0.000646	Nucleus	enzyme
DNAJC13	DnaJ heat shock protein family (Hsp40) member C13	DNAJC13	-5.033	0.0493	Cytoplasm	other
HTT	huntingtin	HTT	-4.986	0.00825	Cytoplasm	transcription regulator
NPHP3	nephrocystin 3	NPHP3	-4.976	0.00169	Extracellular Space	other
NPHP3-ACAD11	NPHP3-ACAD11 readthrough (NMD candidate)	NPHP3-ACAD11	-4.976	0.00169	Other	other
CHD7	chromodomain helicase DNA binding protein 7	CHD7	-4.973	0.00669	Nucleus	enzyme
DYNC1I1	dynein cytoplasmic 1 intermediate chain 1	DYNC1I1	-4.91	0.0264	Cytoplasm	other
RANBP2	RAN binding protein 2	RANBP2	-4.906	0.0287	Nucleus	enzyme
NNT	nicotinamide nucleotide transhydrogenase	NNT	-4.905	0.00345	Cytoplasm	enzyme
TLE4	TLE family member 4, transcriptional corepressor	TLE4	-4.863	0.0247	Nucleus	transcription regulator
PTPN18	protein tyrosine phosphatase non-receptor type 18	PTPN18	-4.841	0.00898	Nucleus	phosphatase
EPB41L3	erythrocyte membrane protein band 4.1 like 3	EPB41L3	-4.84	0.0192	Plasma Membrane	other
ZDHHC15	zinc finger DHHC-type palmitoyltransferase 15	ZDHHC15	-4.828	0.0255	Cytoplasm	enzyme
TMA16	translation machinery associated 16 homolog	TMA16	-4.817	0.0429	Nucleus	other
LAGE3	L antigen family member 3	LAGE3	-4.799	0.0403	Nucleus	other
USP10	ubiquitin specific peptidase 10	USP10	-4.798	0.0324	Cytoplasm	peptidase
E2F1	E2F transcription factor 1	E2F1	-4.796	0.0058	Nucleus	transcription regulator
DDX42	DEAD-box helicase 42	DDX42	-4.794	0.0127	Cytoplasm	enzyme
ARHGEF6	Rac/Cdc42 guanine nucleotide exchange factor 6	ARHGEF6	-4.789	0.000646	Cytoplasm	other
METTL4	methyltransferase 4, N6-adenosine	METTL4	-4.785	0.0244	Nucleus	enzyme
APPL2	adaptor protein, phosphotyrosine interacting with PH domain and leucine zipper 2	APPL2	-4.774	0.0336	Cytoplasm	other
SPTBN1	spectrin beta, non-erythrocytic 1	SPTBN1	-4.765	0.0478	Plasma Membrane	other
ZNF684	zinc finger protein 684	ZNF684	-4.765	0.0334	Nucleus	transcription regulator
NHLRC2	NHL repeat containing 2	NHLRC2	-4.76	0.0317	Cytoplasm	enzyme
SLC38A10	solute carrier family 38 member 10	SLC38A10	-4.759	0.00318	Cytoplasm	other
KMT2E	lysine methyltransferase 2E (inactive)	KMT2E	-4.753	0.0116	Nucleus	enzyme
RETREG2	reticulophagy regulator family member 2	FAM134A	-4.715	0.0196	Cytoplasm	other
RMDN1	regulator of microtubule dynamics 1	RMDN1	-4.714	0.0239	Cytoplasm	other
SUSD6	sushi domain containing 6	KIAA0247	-4.709	0.0105	Other	other
PTK2B	protein tyrosine kinase 2 beta	PTK2B	-4.699	0.000205	Cytoplasm	kinase
ING5	inhibitor of growth family member 5	ING5	-4.662	0.0317	Nucleus	other
GNAI1	G protein subunit alpha i1	GNAI1	-4.658	0.0303	Plasma Membrane	enzyme
STAG1	stromal antigen 1	STAG1	-4.658	0.000646	Nucleus	other
MSL3	MSL complex subunit 3	MSL3	-4.624	0.0413	Nucleus	transcription regulator
ITPR1	inositol 1,4,5-trisphosphate receptor type 1	ITPR1	-4.621	0.0213	Cytoplasm	ion channel
RBPJ	recombination signal binding protein for immunoglobulin kappa J region	RBPJ	-4.607	0.0213	Nucleus	transcription regulator
ANK3	ankyrin 3	ANK3	-4.589	0.00432	Plasma Membrane	other
ZNF280C	zinc finger protein 280C	ZNF280C	-4.575	0.0454	Nucleus	transcription regulator
NSD1	nuclear receptor binding SET domain protein 1	NSD1	-4.556	0.00294	Nucleus	transcription regulator
MPG	N-methylpurine DNA glycosylase	MPG	-4.554	0.00649	Nucleus	enzyme
TINF2	TERF1 interacting nuclear factor 2	TINF2	-4.544	0.0445	Nucleus	other
ZNF429	zinc finger protein 429	ZNF429	-4.54	0.0197	Nucleus	transcription regulator
SERAC1	serine active site containing 1	SERAC1	-4.52	0.00911	Extracellular Space	other
PRKD3	protein kinase D3	PRKD3	-4.508	0.0281	Nucleus	kinase
HERC1	HECT and RLD domain containing E3 ubiquitin protein ligase family member 1	HERC1	-4.453	0.0104	Cytoplasm	other
SNHG11	small nucleolar RNA host gene 11	SNHG11	-4.439	0.022	Other	other
OXA1L	OXA1L mitochondrial inner membrane protein	OXA1L	-4.437	0.0238	Cytoplasm	enzyme
CHADL	chondroadherin like	CHADL	-4.436	0.05	Extracellular Space	other
USP25	ubiquitin specific peptidase 25	USP25	-4.41	0.00816	Cytoplasm	peptidase
LRP10	LDL receptor related protein 10	LRP10	-4.398	0.0361	Plasma Membrane	transmembrane receptor
ARHGEF3	Rho guanine nucleotide exchange factor 3	ARHGEF3	-4.39	0.0261	Cytoplasm	other
ASB7	ankyrin repeat and SOCS box containing 7	ASB7	-4.384	0.0244	Cytoplasm	other
C1orf35	chromosome 1 open reading frame 35	C1orf35	-4.373	0.00202	Other	other
BTN3A2	butyrophilin subfamily 3 member A2	BTN3A2	-4.366	0.0153	Plasma Membrane	other
BTF3L4	basic transcription factor 3 like 4	BTF3L4	-4.362	0.0334	Other	other
CTNNB1	catenin beta 1	CTNNB1	-4.339	0.00716	Nucleus	transcription regulator
SNX9	sorting nexin 9	SNX9	-4.337	0.0451	Cytoplasm	transporter
PLD3	phospholipase D family member 3	PLD3	-4.317	0.0146	Cytoplasm	enzyme
SFXN1	sideroflexin 1	SFXN1	-4.317	0.0305	Cytoplasm	transporter
VAMP4	vesicle associated membrane protein 4	VAMP4	-4.306	0.0254	Cytoplasm	other
IL32	interleukin 32	IL32	-4.296	0.0398	Extracellular Space	cytokine
DUSP12	dual specificity phosphatase 12	DUSP12	-4.282	0.0126	Nucleus	phosphatase
CIB1	calcium and integrin binding 1	CIB1	-4.274	0.0365	Nucleus	other
NUP58	nucleoporin 58	NUPL1	-4.264	0.00452	Nucleus	other
VCP	valosin containing protein	VCP	-4.258	0.0249	Cytoplasm	enzyme
PUS7L	pseudouridine synthase 7 like	PUS7L	-4.242	0.0295	Other	other
KMT2C	lysine methyltransferase 2C	KMT2C	-4.239	0.000967	Nucleus	transcription regulator
GPR55	G protein-coupled receptor 55	GPR55	-4.215	0.0241	Plasma Membrane	G-protein coupled receptor
ZEB1	zinc finger E-box binding homeobox 1	ZEB1	-4.204	0.0334	Nucleus	transcription regulator
POLR3C	RNA polymerase III subunit C	POLR3C	-4.201	0.0361	Nucleus	enzyme
SLC12A6	solute carrier family 12 member 6	SLC12A6	-4.18	0.0365	Plasma Membrane	transporter
USP32	ubiquitin specific peptidase 32	USP32	-4.141	0.0306	Cytoplasm	enzyme
TMCO1	transmembrane and coiled-coil domains 1	TMCO1	-4.13	0.0287	Cytoplasm	ion channel
MTR	5-methyltetrahydrofolate-homocysteine methyltransferase	MTR	-4.121	0.0275	Cytoplasm	enzyme
GPR108	G protein-coupled receptor 108	GPR108	-4.106	0.017	Plasma Membrane	G-protein coupled receptor
TNS3	tensin 3	TNS3	-4.098	0.0326	Plasma Membrane	phosphatase
C2CD5	C2 calcium dependent domain containing 5	C2CD5	-4.063	0.0213	Cytoplasm	other
BUB3	BUB3 mitotic checkpoint protein	BUB3	-4.057	0.0201	Nucleus	other
KDM3A	lysine demethylase 3A	KDM3A	-4.052	0.0394	Nucleus	transcription regulator
VEGFC	vascular endothelial growth factor C	VEGFC	-4.046	0.0213	Extracellular Space	growth factor
SIN3B	SIN3 transcription regulator family member B	SIN3B	-4.044	0.0221	Nucleus	transcription regulator
FBH1	F-box DNA helicase 1	FBXO18	-4.042	0.0219	Nucleus	enzyme
USP24	ubiquitin specific peptidase 24	USP24	-4.037	0.0213	Nucleus	peptidase
CHST8	carbohydrate sulfotransferase 8	CHST8	-4.031	0.0144	Cytoplasm	enzyme
NSMCE4A	NSE4 homolog A, SMC5-SMC6 complex component	NSMCE4A	-4.022	0.0213	Nucleus	other
PTBP1	polypyrimidine tract binding protein 1	PTBP1	-4.013	0.0478	Nucleus	enzyme
ZNF548	zinc finger protein 548	ZNF548	-4	0.0446	Other	other
TMEM116	transmembrane protein 116	TMEM116	-3.987	0.0178	Other	other
TRIM4	tripartite motif containing 4	TRIM4	-3.972	0.0407	Cytoplasm	enzyme
ZC3HC1	zinc finger C3HC-type containing 1	ZC3HC1	-3.967	0.022	Nucleus	other
CKAP5	cytoskeleton associated protein 5	CKAP5	-3.957	0.00898	Nucleus	transcription regulator
TMEM63A	transmembrane protein 63A	TMEM63A	-3.954	0.0334	Plasma Membrane	ion channel
SMG7	SMG7 nonsense mediated mRNA decay factor	SMG7	-3.949	0.0251	Nucleus	other
TNFSF18	TNF superfamily member 18	TNFSF18	-3.932	0.0227	Extracellular Space	cytokine
PPP2R1A	protein phosphatase 2 scaffold subunit Aalpha	PPP2R1A	-3.903	0.0342	Cytoplasm	phosphatase
GGA2	golgi associated, gamma adaptin ear containing, ARF binding protein 2	GGA2	-3.901	0.0213	Cytoplasm	transporter
UBA7	ubiquitin like modifier activating enzyme 7	UBA7	-3.876	0.0273	Cytoplasm	enzyme
NID2	nidogen 2	NID2	-3.862	0.0439	Extracellular Space	other
GMPR2	guanosine monophosphate reductase 2	GMPR2	-3.848	0.0446	Cytoplasm	enzyme
DPYSL2	dihydropyrimidinase like 2	DPYSL2	-3.823	0.0439	Cytoplasm	enzyme
ANKRD36	ankyrin repeat domain 36	ANKRD36	-3.79	0.0406	Other	other
ZDHHC3	zinc finger DHHC-type palmitoyltransferase 3	ZDHHC3	-3.783	0.000339	Cytoplasm	peptidase
PBX2	PBX homeobox 2	PBX2	-3.757	0.00898	Nucleus	transcription regulator
PDCD2	programmed cell death 2	PDCD2	-3.752	0.05	Nucleus	other
OXR1	oxidation resistance 1	OXR1	-3.751	0.0231	Cytoplasm	enzyme
HECTD4	HECT domain E3 ubiquitin protein ligase 4	HECTD4	-3.746	0.0269	Nucleus	other
GSK3A	glycogen synthase kinase 3 alpha	GSK3A	-3.735	0.0264	Nucleus	kinase
ITPRID2	ITPR interacting domain containing 2	SSFA2	-3.731	0.00295	Plasma Membrane	other
IL16	interleukin 16	IL16	-3.709	0.0275	Extracellular Space	cytokine
MFSD2B	major facilitator superfamily domain containing 2B	MFSD2B	-3.683	0.0336	Plasma Membrane	transporter
AP5S1	adaptor related protein complex 5 subunit sigma 1	AP5S1	-3.678	0.0387	Cytoplasm	other
GNL2	G protein nucleolar 2	GNL2	-3.665	0.0261	Nucleus	enzyme
SENP2	SUMO specific peptidase 2	SENP2	-3.631	0.0194	Nucleus	peptidase
SPAG9	sperm associated antigen 9	SPAG9	-3.618	0.0399	Cytoplasm	other
ITGAV	integrin subunit alpha V	ITGAV	-3.617	0.0478	Plasma Membrane	transmembrane receptor
RIPOR3	RIPOR family member 3	FAM65C	-3.606	0.0479	Other	other
ATG3	autophagy related 3	ATG3	-3.579	0.0301	Cytoplasm	enzyme
UNC13D	unc-13 homolog D	UNC13D	-3.57	0.0224	Cytoplasm	other
CHD1L	chromodomain helicase DNA binding protein 1 like	CHD1L	-3.563	0.0421	Nucleus	enzyme
ATXN3	ataxin 3	ATXN3	-3.56	0.0173	Nucleus	peptidase
NUP50	nucleoporin 50	NUP50	-3.545	0.0261	Nucleus	transporter
BAZ2A	bromodomain adjacent to zinc finger domain 2A	BAZ2A	-3.533	0.0387	Nucleus	transcription regulator
ARL3	ADP ribosylation factor like GTPase 3	ARL3	-3.528	0.0243	Cytoplasm	enzyme
HDAC6	histone deacetylase 6	HDAC6	-3.523	0.0333	Nucleus	transcription regulator
ANAPC11	anaphase promoting complex subunit 11	ANAPC11	-3.518	0.0478	Cytoplasm	enzyme
PABPC4	poly(A) binding protein cytoplasmic 4	PABPC4	-3.518	0.0287	Cytoplasm	translation regulator
SKIC3	SKI3 subunit of superkiller complex	TTC37	-3.514	0.004	Nucleus	other
AP2A1	adaptor related protein complex 2 subunit alpha 1	AP2A1	-3.512	0.0183	Cytoplasm	transporter
CSK	C-terminal Src kinase	CSK	-3.482	0.0191	Cytoplasm	kinase
RAB11FIP3	RAB11 family interacting protein 3	RAB11FIP3	-3.475	0.00332	Cytoplasm	other
BDP1	B double prime 1, subunit of RNA polymerase III transcription initiation factor IIIB	BDP1	-3.461	0.00635	Nucleus	transcription regulator
UBE3B	ubiquitin protein ligase E3B	UBE3B	-3.456	0.0485	Extracellular Space	enzyme
SFMBT2	Scm like with four mbt domains 2	SFMBT2	-3.449	0.0472	Nucleus	other
RNH1	ribonuclease/angiogenin inhibitor 1	RNH1	-3.438	0.0439	Cytoplasm	other
MAP4K4	mitogen-activated protein kinase kinase kinase kinase 4	MAP4K4	-3.423	0.0403	Cytoplasm	kinase
STARD7	StAR related lipid transfer domain containing 7	STARD7	-3.42	0.00837	Cytoplasm	other
RAB3GAP2	RAB3 GTPase activating non-catalytic protein subunit 2	RAB3GAP2	-3.414	0.0403	Cytoplasm	enzyme
CCDC107	coiled-coil domain containing 107	CCDC107	-3.411	0.0275	Other	other
HAX1	HCLS1 associated protein X-1	HAX1	-3.381	0.0367	Cytoplasm	other
RELA	RELA proto-oncogene, NF-kB subunit	RELA	-3.371	0.0394	Nucleus	transcription regulator
PFKL	phosphofructokinase, liver type	PFKL	-3.329	0.0473	Cytoplasm	kinase
PKHD1L1	PKHD1 like 1	PKHD1L1	-3.296	0.0287	Extracellular Space	other
KDM3B	lysine demethylase 3B	KDM3B	-3.263	0.0261	Nucleus	enzyme
DGKD	diacylglycerol kinase delta	DGKD	-3.261	0.00363	Cytoplasm	kinase
PTPRC	protein tyrosine phosphatase receptor type C	PTPRC	-3.26	0.046	Plasma Membrane	phosphatase
SLC6A6	solute carrier family 6 member 6	SLC6A6	-3.217	0.0133	Plasma Membrane	transporter
MAN2A2	mannosidase alpha class 2A member 2	MAN2A2	-3.182	0.0174	Cytoplasm	enzyme
CASC3	CASC3 exon junction complex subunit	CASC3	-3.181	0.0493	Nucleus	other
PIK3R1	phosphoinositide-3-kinase regulatory subunit 1	PIK3R1	-3.127	0.0213	Cytoplasm	kinase
STK38L	serine/threonine kinase 38 like	STK38L	-3.114	0.0499	Cytoplasm	kinase
ZNF486	zinc finger protein 486	ZNF486	-3.111	0.0208	Nucleus	other
HADHA	hydroxyacyl-CoA dehydrogenase trifunctional multienzyme complex subunit alpha	HADHA	-3.097	0.02	Cytoplasm	enzyme
HEATR5B	HEAT repeat containing 5B	HEATR5B	-3.088	0.0115	Cytoplasm	other
ROCK2	Rho associated coiled-coil containing protein kinase 2	ROCK2	-3.086	0.0289	Cytoplasm	kinase
AHSA2P	activator of HSP90 ATPase homolog 2, pseudogene	AHSA2	-3.081	0.0121	Other	other
XPNPEP1	X-prolyl aminopeptidase 1	XPNPEP1	-3.079	0.000711	Cytoplasm	peptidase
NFATC1	nuclear factor of activated T cells 1	NFATC1	-3.072	0.0335	Nucleus	transcription regulator
CAPN2	calpain 2	CAPN2	-3.056	0.0134	Cytoplasm	peptidase
CDC42BPB	CDC42 binding protein kinase beta	CDC42BPB	-3.036	0.0463	Cytoplasm	kinase
TSN	translin	TSN	-3.026	0.0246	Nucleus	other
LBR	lamin B receptor	LBR	-3.025	0.0364	Nucleus	enzyme
PRELID3B	PRELI domain containing 3B	SLMO2	-2.955	0.0396	Cytoplasm	other
SF3B6	splicing factor 3b subunit 6	SF3B6	-2.792	0.0219	Nucleus	other
BICD1	BICD cargo adaptor 1	BICD1	-2.777	0.0261	Cytoplasm	other
CENPT	centromere protein T	CENPT	-2.719	0.0365	Cytoplasm	other
P2RX1	purinergic receptor P2X 1	P2RX1	-2.717	0.0445	Plasma Membrane	ion channel
SUGP2	SURP and G-patch domain containing 2	SUGP2	-2.668	0.0265	Nucleus	other
SLMAP	sarcolemma associated protein	SLMAP	-2.661	0.0388	Plasma Membrane	other
OTUD1	OTU deubiquitinase 1	OTUD1	-2.659	0.0445	Other	peptidase
DCLRE1B	DNA cross-link repair 1B	DCLRE1B	-2.656	0.0219	Nucleus	enzyme
THOC2	THO complex subunit 2	THOC2	-2.631	0.0254	Nucleus	other
PLCH1	phospholipase C eta 1	PLCH1	-2.616	0.00904	Cytoplasm	enzyme
CHMP6	charged multivesicular body protein 6	CHMP6	-2.613	0.0208	Cytoplasm	other
ASAP1	ArfGAP with SH3 domain, ankyrin repeat and PH domain 1	ASAP1	-2.607	0.0336	Plasma Membrane	other
VWA8	von Willebrand factor A domain containing 8	VWA8	-2.573	0.0253	Cytoplasm	enzyme
ARHGAP35	Rho GTPase activating protein 35	ARHGAP35	-2.572	0.0281	Nucleus	transcription regulator
CDC5L	cell division cycle 5 like	CDC5L	-2.536	0.0265	Nucleus	transcription regulator
GABPB1-AS1	GABPB1 antisense RNA 1	GABPB1-AS1	-2.496	0.0427	Other	other
DNAJC16	DnaJ heat shock protein family (Hsp40) member C16	DNAJC16	-2.488	0.0079	Other	other
CUL3	cullin 3	CUL3	-2.486	0.0196	Nucleus	enzyme
PYGB	glycogen phosphorylase B	PYGB	-2.44	0.0219	Cytoplasm	enzyme
PDK3	pyruvate dehydrogenase kinase 3	PDK3	-2.384	0.00409	Cytoplasm	kinase
ZNF544	zinc finger protein 544	ZNF544	-2.331	0.0388	Nucleus	transcription regulator
CTSW	cathepsin W	CTSW	-2.274	0.0435	Cytoplasm	peptidase
DLG1	discs large MAGUK scaffold protein 1	DLG1	-2.246	0.0354	Cytoplasm	other
LMNA	lamin A/C	LMNA	-2.195	0.00987	Nucleus	other
STK10	serine/threonine kinase 10	STK10	-2.183	0.042	Cytoplasm	kinase
SPTB	spectrin beta, erythrocytic	SPTB	-2.163	0.0421	Plasma Membrane	other
PEAR1	platelet endothelial aggregation receptor 1	PEAR1	-2.14	0.0255	Plasma Membrane	other
MIS18BP1	MIS18 binding protein 1	MIS18BP1	-2.107	0.0336	Nucleus	other
NDST1	N-deacetylase and N-sulfotransferase 1	NDST1	-2.104	0.046	Cytoplasm	enzyme
PGBD4P1	piggyBac transposable element derived 4 pseudogene 1	PGBD4P1	-2.084	0.036	Other	other
SATB1	SATB homeobox 1	SATB1	-2.069	0.0227	Nucleus	transcription regulator
SUSD1	sushi domain containing 1	SUSD1	-2.066	0.00629	Other	other
PCYT1A	phosphate cytidylyltransferase 1A, choline	PCYT1A	-2.062	0.0427	Cytoplasm	enzyme
ZNF451	zinc finger protein 451	ZNF451	-2.023	0.0154	Nucleus	enzyme
RC3H2	ring finger and CCCH-type domains 2	RC3H2	-2.011	0.0445	Plasma Membrane	enzyme
ANXA3	annexin A3	ANXA3	-1.977	0.0403	Cytoplasm	enzyme
KIAA2026	KIAA2026	KIAA2026	-1.94	0.0286	Other	other
ATL1	atlastin GTPase 1	ATL1	-1.917	0.0228	Cytoplasm	enzyme
NIPA1	NIPA magnesium transporter 1	NIPA1	-1.888	0.00216	Plasma Membrane	transporter
DENND4C	DENN domain containing 4C	DENND4C	-1.865	0.0122	Cytoplasm	other
LCOR	ligand dependent nuclear receptor corepressor	LCOR	-1.847	0.0386	Nucleus	transcription regulator
ARHGAP21	Rho GTPase activating protein 21	ARHGAP21	-1.814	0.0287	Cytoplasm	other
PYGL	glycogen phosphorylase L	PYGL	-1.812	0.00911	Cytoplasm	enzyme
INF2	inverted formin 2	INF2	-1.775	0.0227	Cytoplasm	other
ERGIC1	endoplasmic reticulum-golgi intermediate compartment 1	ERGIC1	-1.771	0.0322	Cytoplasm	other
RGS6	regulator of G protein signaling 6	RGS6	-1.743	0.0436	Cytoplasm	enzyme
MAST4	microtubule associated serine/threonine kinase family member 4	MAST4	-1.708	0.0227	Other	kinase
ABLIM1	actin binding LIM protein 1	ABLIM1	-1.693	0.0488	Cytoplasm	other
MECP2	methyl-CpG binding protein 2	MECP2	-1.661	0.0356	Nucleus	transcription regulator
TBXA2R	thromboxane A2 receptor	TBXA2R	-1.641	0.0164	Plasma Membrane	G-protein coupled receptor
USP9X	ubiquitin specific peptidase 9 X-linked	USP9X	-1.619	0.036	Plasma Membrane	peptidase
ATP2A3	ATPase sarcoplasmic/endoplasmic reticulum Ca2+ transporting 3	ATP2A3	-1.605	0.0335	Cytoplasm	transporter
BMP6	bone morphogenetic protein 6	BMP6	-1.595	0.043	Extracellular Space	growth factor
PRKCA	protein kinase C alpha	PRKCA	-1.571	0.0224	Cytoplasm	kinase
CALD1	caldesmon 1	CALD1	-1.521	0.0455	Cytoplasm	other
NSMCE3	NSE3 homolog, SMC5-SMC6 complex component	NDNL2	-1.515	0.00629	Nucleus	other
UBC	ubiquitin C	UBC	-1.477	0.0196	Cytoplasm	enzyme
TLN1	talin 1	TLN1	-1.469	0.0284	Plasma Membrane	other
AFTPH	aftiphilin	AFTPH	-1.439	0.0322	Cytoplasm	other
ITGB5	integrin subunit beta 5	ITGB5	-1.418	0.0283	Plasma Membrane	other
FYN	FYN proto-oncogene, Src family tyrosine kinase	FYN	-1.399	0.00629	Plasma Membrane	kinase
GUCY1B1	guanylate cyclase 1 soluble subunit beta 1	GUCY1B3	-1.398	0.0182	Cytoplasm	enzyme
CTTN	cortactin	CTTN	-1.362	0.00816	Plasma Membrane	other
ASB8	ankyrin repeat and SOCS box containing 8	ASB8	-1.355	0.0367	Nucleus	transcription regulator
SSBP2	single stranded DNA binding protein 2	SSBP2	-1.348	0.0198	Nucleus	transcription regulator
PCSK6	proprotein convertase subtilisin/kexin type 6	PCSK6	-1.347	0.0288	Extracellular Space	peptidase
TSPAN18	tetraspanin 18	TSPAN18	-1.335	0.0295	Other	other
TJP2	tight junction protein 2	TJP2	-1.315	0.0357	Plasma Membrane	kinase
ARHGAP45	Rho GTPase activating protein 45	HMHA1	-1.309	0.0335	Cytoplasm	transporter
TAL1	TAL bHLH transcription factor 1, erythroid differentiation factor	TAL1	-1.279	0.0179	Nucleus	transcription regulator
PTPRJ	protein tyrosine phosphatase receptor type J	PTPRJ	-1.261	0.0234	Plasma Membrane	phosphatase
SLC8A3	solute carrier family 8 member A3	SLC8A3	-1.25	0.0453	Plasma Membrane	transporter
STOM	stomatin	STOM	-1.243	0.00363	Plasma Membrane	other
NLK	nemo like kinase	NLK	-1.181	0.0039	Nucleus	kinase
TPST2	tyrosylprotein sulfotransferase 2	TPST2	-1.169	0.0153	Cytoplasm	enzyme
PBX1	PBX homeobox 1	PBX1	-1.167	0.00036	Nucleus	transcription regulator
CPEB4	cytoplasmic polyadenylation element binding protein 4	CPEB4	-1.156	0.000865	Plasma Membrane	other
HLA-C	major histocompatibility complex, class I, C	HLA-C	-1.156	0.0485	Plasma Membrane	other
SLC2A3	solute carrier family 2 member 3	SLC2A3	-1.155	0.0176	Plasma Membrane	transporter
MAN1A1	mannosidase alpha class 1A member 1	MAN1A1	-1.143	0.00629	Cytoplasm	enzyme
MAFG	MAF bZIP transcription factor G	MAFG	-1.138	0.0393	Nucleus	transcription regulator
NIN	ninein	NIN	-1.137	0.0334	Cytoplasm	other
HK1	hexokinase 1	HK1	-1.13	0.0365	Cytoplasm	kinase
GAS2L1	growth arrest specific 2 like 1	GAS2L1	-1.113	0.0205	Cytoplasm	other
MFSD6	major facilitator superfamily domain containing 6	MFSD6	-1.107	0.0452	Plasma Membrane	transmembrane receptor
KCNA3	potassium voltage-gated channel subfamily A member 3	KCNA3	-1.088	0.00755	Plasma Membrane	ion channel
ALG10	ALG10 alpha-1,2-glucosyltransferase	ALG10	-1.086	0.0287	Cytoplasm	enzyme
KCTD20	potassium channel tetramerization domain containing 20	KCTD20	-1.084	0.0264	Cytoplasm	other
PANX1	pannexin 1	PANX1	-1.076	0.0336	Plasma Membrane	transporter
PANK3	pantothenate kinase 3	PANK3	-1.06	0.0117	Cytoplasm	kinase
TAOK3	TAO kinase 3	TAOK3	-1.033	0.0172	Cytoplasm	kinase
USP22	ubiquitin specific peptidase 22	USP22	-1.029	0.00216	Nucleus	peptidase
RAB27B	RAB27B, member RAS oncogene family	RAB27B	-1.008	0.00629	Cytoplasm	enzyme
FSTL1	follistatin like 1	FSTL1	-1.007	0.0319	Extracellular Space	other
GNAZ	G protein subunit alpha z	GNAZ	-1.001	0.019	Plasma Membrane	enzyme
MT-TW	tRNA-Trp	MT-TW	1.004	7.93e-06	Cytoplasm	other
TPST1	tyrosylprotein sulfotransferase 1	TPST1	1.03	0.0253	Cytoplasm	enzyme
MTATP8P1	MT-ATP8 pseudogene 1	MTATP8P1	1.046	0.0182	Other	other
MT-TN	tRNA-Asn	MT-TN	1.051	0.0236	Cytoplasm	other
PHACTR4	phosphatase and actin regulator 4	PHACTR4	1.051	0.0384	Plasma Membrane	other
PNN	pinin, desmosome associated protein	PNN	1.074	0.0286	Plasma Membrane	other
SEC62	SEC62 homolog, preprotein translocation factor	SEC62	1.081	0.0468	Cytoplasm	transporter
LTBP4	latent transforming growth factor beta binding protein 4	LTBP4	1.086	0.0439	Extracellular Space	growth factor
GSTM2	glutathione S-transferase mu 2	GSTM2	1.134	0.0452	Cytoplasm	enzyme
CLEC4E	C-type lectin domain family 4 member E	CLEC4E	1.167	0.0287	Plasma Membrane	other
TRAK2	trafficking kinesin protein 2	TRAK2	1.168	0.0407	Plasma Membrane	transporter
FOXG1	forkhead box G1	FOXG1	1.18	0.0438	Nucleus	transcription regulator
FN3K	fructosamine 3 kinase	FN3K	1.209	0.0124	Cytoplasm	kinase
TSGA10	testis specific 10	TSGA10	1.262	0.0364	Cytoplasm	other
ESCO1	establishment of sister chromatid cohesion N-acetyltransferase 1	ESCO1	1.272	0.0224	Nucleus	enzyme
HIF1A	hypoxia inducible factor 1 subunit alpha	HIF1A	1.279	0.0453	Nucleus	transcription regulator
MYO15B	myosin XVB	MYO15B	1.286	0.0295	Other	other
GRB14	growth factor receptor bound protein 14	GRB14	1.29	0.036	Plasma Membrane	other
IFITM2	interferon induced transmembrane protein 2	IFITM2	1.399	0.00911	Cytoplasm	other
PPP1R18	protein phosphatase 1 regulatory subunit 18	PPP1R18	1.404	0.00519	Other	other
RNU6-487P	RNA, U6 small nuclear 487, pseudogene	RNU6-487P	1.457	0.0206	Other	other
RNU6-1145P	RNA, U6 small nuclear 1145, pseudogene	RNU6-1145P	1.464	0.0418	Other	other
KMT2B	lysine methyltransferase 2B	KMT2B	1.472	0.0428	Nucleus	transcription regulator
IFITM1	interferon induced transmembrane protein 1	IFITM1	1.52	0.0492	Plasma Membrane	transmembrane receptor
RNU1-134P	RNA, U1 small nuclear 134, pseudogene	RNU1-134P	1.52	0.0445	Other	other
S100A8	S100 calcium binding protein A8	S100A8	1.52	0.0109	Cytoplasm	other
LDB3	LIM domain binding 3	LDB3	1.523	0.043	Cytoplasm	transporter
RRM1	ribonucleotide reductase catalytic subunit M1	RRM1	1.524	0.0196	Nucleus	enzyme
DLK1	delta like non-canonical Notch ligand 1	DLK1	1.529	0.0384	Extracellular Space	other
RNU4-2	RNA, U4 small nuclear 2	RNU4-2	1.561	0.0114	Other	other
SLC4A1	solute carrier family 4 member 1 (Diego blood group)	SLC4A1	1.577	0.0104	Plasma Membrane	transporter
SNHG12	small nucleolar RNA host gene 12	SNHG12	1.583	0.0492	Other	other
S100A9	S100 calcium binding protein A9	S100A9	1.59	0.000725	Cytoplasm	other
DNMT3L	DNA methyltransferase 3 like	DNMT3L	1.593	0.0407	Nucleus	transcription regulator
SEMA4B	semaphorin 4B	SEMA4B	1.606	0.0464	Plasma Membrane	other
MALAT1	metastasis associated lung adenocarcinoma transcript 1	MALAT1	1.622	0.0121	Nucleus	other
ARID3A	AT-rich interaction domain 3A	ARID3A	1.627	0.0375	Nucleus	transcription regulator
SSC5D	scavenger receptor cysteine rich family member with 5 domains	SSC5D	1.628	0.0204	Plasma Membrane	transmembrane receptor
HOXB13	homeobox B13	HOXB13	1.649	0.0202	Nucleus	transcription regulator
SNORA81	small nucleolar RNA, H/ACA box 81	SNORA81	1.654	0.0412	Other	other
CSPG5	chondroitin sulfate proteoglycan 5	CSPG5	1.655	0.0417	Extracellular Space	growth factor
AEBP1	AE binding protein 1	AEBP1	1.67	0.0403	Nucleus	peptidase
PPP1R13L	protein phosphatase 1 regulatory subunit 13 like	PPP1R13L	1.672	0.0317	Nucleus	transcription regulator
WIPF3	WAS/WASL interacting protein family member 3	WIPF3	1.691	0.0251	Plasma Membrane	other
MIR6820	microRNA 6820	MIR6820	1.713	0.0149	Other	microRNA
SNORA44	small nucleolar RNA, H/ACA box 44	SNORA44	1.713	0.0301	Other	other
ADCY5	adenylate cyclase 5	ADCY5	1.722	0.0219	Plasma Membrane	enzyme
WNT7B	Wnt family member 7B	WNT7B	1.743	0.0213	Extracellular Space	other
POU4F1	POU class 4 homeobox 1	POU4F1	1.749	0.0221	Nucleus	transcription regulator
CMBL	carboxymethylenebutenolidase homolog	CMBL	1.774	0.0445	Cytoplasm	enzyme
ERG	ETS transcription factor ERG	ERG	1.819	0.0287	Nucleus	transcription regulator
IFITM3	interferon induced transmembrane protein 3	IFITM3	1.828	0.00267	Plasma Membrane	other
ZFHX4	zinc finger homeobox 4	ZFHX4	1.846	0.0336	Nucleus	transcription regulator
FBXO34	F-box protein 34	FBXO34	1.882	0.0305	Other	other
TRIM41	tripartite motif containing 41	TRIM41	1.885	0.024	Cytoplasm	enzyme
C3	complement C3	C3	1.893	0.0388	Extracellular Space	peptidase
ITM2C	integral membrane protein 2C	ITM2C	1.894	0.00144	Cytoplasm	other
MUC6	mucin 6, oligomeric mucus/gel-forming	MUC6	1.94	0.0375	Extracellular Space	other
SNHG1	small nucleolar RNA host gene 1	SNHG1	1.967	0.0153	Other	other
PHF21B	PHD finger protein 21B	PHF21B	1.974	0.0489	Nucleus	other
LINC00940	long intergenic non-protein coding RNA 940	LINC00940	1.985	0.0182	Other	other
COL1A1	collagen type I alpha 1 chain	COL1A1	2.013	0.0482	Extracellular Space	other
SLC8A1	solute carrier family 8 member A1	SLC8A1	2.019	0.0439	Plasma Membrane	transporter
LINC00685	long intergenic non-protein coding RNA 685	LINC00685	2.059	0.0438	Other	other
CNTRL	centriolin	CNTRL	2.081	0.0214	Nucleus	transcription regulator
LINC01553	long intergenic non-protein coding RNA 1553	LINC01553	2.084	0.0361	Other	other
CARMN	cardiac mesoderm enhancer-associated non-coding RNA	MIR143HG	2.131	0.0452	Other	other
XKR4	XK related 4	XKR4	2.154	0.0445	Plasma Membrane	transporter
SNORD27	small nucleolar RNA, C/D box 27	SNORD27	2.166	0.0182	Other	other
TSIX	TSIX transcript, XIST antisense RNA	TSIX	2.176	0.0362	Nucleus	other
MUC3A	mucin 3A, cell surface associated	MUC3A	2.184	0.00134	Other	other
CDON	cell adhesion associated, oncogene regulated	CDON	2.236	0.00638	Plasma Membrane	other
POU3F3	POU class 3 homeobox 3	POU3F3	2.256	0.00705	Nucleus	transcription regulator
SNORD20	small nucleolar RNA, C/D box 20	SNORD20	2.289	0.0243	Other	other
CHD2	chromodomain helicase DNA binding protein 2	CHD2	2.298	0.0232	Nucleus	enzyme
SLIT3	slit guidance ligand 3	SLIT3	2.331	0.0283	Extracellular Space	other
ZNF316	zinc finger protein 316	ZNF316	2.357	0.0315	Other	other
JDP2	Jun dimerization protein 2	JDP2	2.364	0.0396	Nucleus	transcription regulator
ERVMER34-1	endogenous retrovirus group MER34 member 1, envelope	ERVMER34-1	2.366	0.00332	Other	other
RACK1	receptor for activated C kinase 1	GNB2L1	2.387	0.00128	Cytoplasm	enzyme
SNORD95	small nucleolar RNA, C/D box 95	SNORD95	2.387	0.00128	Other	other
INHBA	inhibin subunit beta A	INHBA	2.421	0.00638	Extracellular Space	growth factor
MUCL3	mucin like 3	DPCR1	2.472	0.037	Other	other
FNBP4	formin binding protein 4	FNBP4	2.474	0.0388	Nucleus	other
PPP2R3B	protein phosphatase 2 regulatory subunit B''beta	PPP2R3B	2.474	0.0427	Nucleus	phosphatase
PPP1R12B	protein phosphatase 1 regulatory subunit 12B	PPP1R12B	2.475	0.0288	Cytoplasm	phosphatase
ISLR2	immunoglobulin superfamily containing leucine rich repeat 2	ISLR2	2.481	0.0288	Plasma Membrane	other
SNORD50B	small nucleolar RNA, C/D box 50B	SNORD50B	2.487	0.012	Other	other
SNORD55	small nucleolar RNA, C/D box 55	SNORD55	2.488	0.0193	Other	other
ATP6V0A2	ATPase H+ transporting V0 subunit a2	ATP6V0A2	2.553	0.0192	Cytoplasm	transporter
AGO3	argonaute RISC catalytic component 3	AGO3	2.581	0.0453	Cytoplasm	translation regulator
FABP5	fatty acid binding protein 5	FABP5	2.614	0.0264	Cytoplasm	transporter
CLEC2B	C-type lectin domain family 2 member B	CLEC2B	2.617	0.0296	Plasma Membrane	other
CEP135	centrosomal protein 135	CEP135	2.623	0.0421	Cytoplasm	other
NRARP	NOTCH regulated ankyrin repeat protein	NRARP	2.633	0.0421	Nucleus	transcription regulator
MAB21L2	mab-21 like 2	MAB21L2	2.682	0.0107	Nucleus	other
PARP8	poly(ADP-ribose) polymerase family member 8	PARP8	2.698	0.0207	Other	enzyme
SORL1	sortilin related receptor 1	SORL1	2.728	0.0119	Cytoplasm	transporter
SCUBE1	signal peptide, CUB domain and EGF like domain containing 1	SCUBE1	2.74	0.0161	Plasma Membrane	transmembrane receptor
MMP9	matrix metallopeptidase 9	MMP9	2.755	0.00127	Extracellular Space	peptidase
MYO1F	myosin IF	MYO1F	2.79	0.0058	Cytoplasm	other
PRDX3	peroxiredoxin 3	PRDX3	2.792	0.0493	Cytoplasm	enzyme
MUC16	mucin 16, cell surface associated	MUC16	2.815	0.00409	Cytoplasm	other
ENAH	ENAH actin regulator	ENAH	2.886	0.0373	Plasma Membrane	other
PDE4A	phosphodiesterase 4A	PDE4A	2.903	0.0403	Cytoplasm	enzyme
ARPIN/ARPIN-AP3S2	actin related protein 2/3 complex inhibitor	ARPIN	2.925	0.0401	Plasma Membrane	other
LLGL1	LLGL scribble cell polarity complex component 1	LLGL1	2.963	0.0445	Cytoplasm	other
G0S2	G0/G1 switch 2	G0S2	2.979	0.0109	Cytoplasm	other
PCDH10	protocadherin 10	PCDH10	2.991	0.0167	Plasma Membrane	other
SERPINA1	serpin family A member 1	SERPINA1	3.004	0.0435	Extracellular Space	other
PLCH2	phospholipase C eta 2	PLCH2	3.104	0.0215	Cytoplasm	enzyme
RAB3B	RAB3B, member RAS oncogene family	RAB3B	3.13	0.0264	Cytoplasm	enzyme
OGFOD3	2-oxoglutarate and iron dependent oxygenase domain containing 3	OGFOD3	3.151	0.0179	Cytoplasm	enzyme
MICAL2	microtubule associated monooxygenase, calponin and LIM domain containing 2	MICAL2	3.225	0.0364	Cytoplasm	enzyme
GOLGA6L2	golgin A6 family like 2	GOLGA6L2	3.23	0.0322	Extracellular Space	other
LARP1	La ribonucleoprotein 1, translational regulator	LARP1	3.244	0.0287	Cytoplasm	translation regulator
CCDC80	coiled-coil domain containing 80	CCDC80	3.291	0.00363	Nucleus	other
KCNK3	potassium two pore domain channel subfamily K member 3	KCNK3	3.297	0.0261	Plasma Membrane	ion channel
CARD10	caspase recruitment domain family member 10	CARD10	3.302	0.0241	Cytoplasm	other
HEMK1	HemK methyltransferase family member 1	HEMK1	3.31	0.0234	Nucleus	enzyme
SNORA12	small nucleolar RNA, H/ACA box 12	SNORA12	3.341	0.00755	Other	other
LENG8	leukocyte receptor cluster member 8	LENG8	3.35	0.0463	Other	other
DENND2B	DENN domain containing 2B	ST5	3.373	0.0261	Cytoplasm	enzyme
CPLX2	complexin 2	CPLX2	3.436	0.0175	Cytoplasm	other
DENND4B	DENN domain containing 4B	DENND4B	3.463	0.0126	Extracellular Space	other
ZNF469	zinc finger protein 469	ZNF469	3.464	0.0241	Nucleus	transcription regulator
CLIP3	CAP-Gly domain containing linker protein 3	CLIP3	3.552	0.0335	Plasma Membrane	other
TRIM29	tripartite motif containing 29	TRIM29	3.585	0.0485	Cytoplasm	transcription regulator
KRT10	keratin 10	KRT10	3.59	0.0255	Cytoplasm	other
KIF26A	kinesin family member 26A	KIF26A	3.622	0.0383	Cytoplasm	other
DSP	desmoplakin	DSP	3.636	0.0453	Plasma Membrane	other
NOBOX	NOBOX oogenesis homeobox	NOBOX	3.642	0.0176	Nucleus	transcription regulator
CTNND1	catenin delta 1	CTNND1	3.653	0.0339	Nucleus	other
ZFHX2	zinc finger homeobox 2	ZFHX2	3.654	0.0104	Nucleus	transcription regulator
SLC12A9	solute carrier family 12 member 9	SLC12A9	3.677	0.0297	Plasma Membrane	transporter
FLG	filaggrin	FLG	3.692	0.00108	Cytoplasm	other
PDLIM4	PDZ and LIM domain 4	PDLIM4	3.706	0.000646	Plasma Membrane	other
WDHD1	WD repeat and HMG-box DNA binding protein 1	WDHD1	3.734	0.0462	Nucleus	other
TACC2	transforming acidic coiled-coil containing protein 2	TACC2	3.791	0.0227	Nucleus	other
ZC3H12A	zinc finger CCCH-type containing 12A	ZC3H12A	3.807	0.0238	Cytoplasm	enzyme
LONRF2	LON peptidase N-terminal domain and ring finger 2	LONRF2	3.81	0.0409	Other	other
RNF150	ring finger protein 150	RNF150	3.819	0.0204	Other	peptidase
CPNE3	copine 3	CPNE3	3.845	0.0405	Cytoplasm	kinase
SLC25A23	solute carrier family 25 member 23	SLC25A23	3.849	0.0397	Cytoplasm	transporter
AMER3	APC membrane recruitment protein 3	AMER3	3.866	0.0263	Other	other
PROM2	prominin 2	PROM2	3.876	0.0326	Plasma Membrane	transmembrane receptor
IVL	involucrin	IVL	3.935	0.0463	Cytoplasm	other
CYP8B1	cytochrome P450 family 8 subfamily B member 1	CYP8B1	4.024	0.0108	Cytoplasm	enzyme
ERAP2	endoplasmic reticulum aminopeptidase 2	ERAP2	4.052	0.0485	Cytoplasm	peptidase
MYT1L-AS1	MYT1L antisense RNA 1	MYT1L-AS1	4.079	0.02	Other	other
PEAK1	pseudopodium enriched atypical kinase 1	PEAK1	4.131	0.0196	Plasma Membrane	kinase
ANKRD33	ankyrin repeat domain 33	ANKRD33	4.136	0.0333	Nucleus	transcription regulator
S1PR3	sphingosine-1-phosphate receptor 3	S1PR3	4.179	0.0225	Plasma Membrane	G-protein coupled receptor
GALNT6	polypeptide N-acetylgalactosaminyltransferase 6	GALNT6	4.188	0.0361	Cytoplasm	enzyme
QRICH1	glutamine rich 1	QRICH1	4.207	0.0339	Nucleus	other
GJA1	gap junction protein alpha 1	GJA1	4.226	0.0176	Plasma Membrane	transporter
B4GALT7	beta-1,4-galactosyltransferase 7	B4GALT7	4.232	0.00716	Cytoplasm	enzyme
ERICH3	glutamate rich 3	ERICH3	4.313	0.0407	Other	other
LYPD3	LY6/PLAUR domain containing 3	LYPD3	4.341	0.0299	Plasma Membrane	other
FAM83G	family with sequence similarity 83 member G	FAM83G	4.361	0.0365	Other	other
SHISAL2A	shisa like 2A	FAM159A	4.406	0.0383	Other	other
APOE	apolipoprotein E	APOE	4.431	0.0384	Extracellular Space	transporter
KRT14	keratin 14	KRT14	4.463	0.0182	Cytoplasm	other
SBDS	SBDS ribosome maturation factor	SBDS	4.489	0.0288	Nucleus	other
MUC19	mucin 19, oligomeric	MUC19	4.497	0.0119	Cytoplasm	other
VNN2	vanin 2	VNN2	4.549	0.0326	Other	enzyme
PRRX1	paired related homeobox 1	PRRX1	4.61	0.0322	Nucleus	transcription regulator
CREB3L3	cAMP responsive element binding protein 3 like 3	CREB3L3	4.622	0.0203	Cytoplasm	transcription regulator
LYPD5	LY6/PLAUR domain containing 5	LYPD5	4.661	0.0166	Other	other
TRIM26	tripartite motif containing 26	TRIM26	4.674	0.0435	Cytoplasm	other
IMPACT	impact RWD domain protein	IMPACT	4.707	0.0445	Cytoplasm	other
EXPH5	exophilin 5	EXPH5	4.724	0.0494	Cytoplasm	other
SCN3B	sodium voltage-gated channel beta subunit 3	SCN3B	4.787	0.037	Plasma Membrane	ion channel
ID4	inhibitor of DNA binding 4	ID4	5.038	0.0365	Nucleus	transcription regulator
SDC1	syndecan 1	SDC1	5.113	0.0384	Plasma Membrane	enzyme
CENPO	centromere protein O	CENPO	5.144	0.0139	Nucleus	other
CGNL1	cingulin like 1	CGNL1	5.148	0.0387	Plasma Membrane	other
GIPC1	GIPC PDZ domain containing family member 1	GIPC1	5.203	0.0322	Cytoplasm	other
ROR1	receptor tyrosine kinase like orphan receptor 1	ROR1	5.24	0.00911	Plasma Membrane	kinase
NR1H3	nuclear receptor subfamily 1 group H member 3	NR1H3	5.257	0.0324	Nucleus	ligand-dependent nuclear receptor
ARHGEF17	Rho guanine nucleotide exchange factor 17	ARHGEF17	5.28	0.0236	Cytoplasm	other
SELENBP1	selenium binding protein 1	SELENBP1	5.295	0.0202	Cytoplasm	enzyme
AHNAK2	AHNAK nucleoprotein 2	AHNAK2	5.361	0.0283	Cytoplasm	other
CRYBG1	crystallin beta-gamma domain containing 1	AIM1	5.421	0.0227	Extracellular Space	other
MPZL2	myelin protein zero like 2	MPZL2	5.477	0.0333	Plasma Membrane	other
ARHGAP20	Rho GTPase activating protein 20	ARHGAP20	5.588	0.0335	Cytoplasm	other
DSG1	desmoglein 1	DSG1	6.134	0.0462	Plasma Membrane	other
KRT6B	keratin 6B	KRT6B	6.137	0.0026	Cytoplasm	other
S100A7A	S100 calcium binding protein A7A	S100A7A	6.276	0.000182	Cytoplasm	other
RYR2	ryanodine receptor 2	RYR2	24.127	1.88e-11	Plasma Membrane	ion channel

## Sheet: canonical pathways
Ingenuity Canonical Pathways	-log(p-value)	Ratio	z-score	Downregulated	No change	Upregulated	No overlap with dataset	Molecules
Protein Kinase A Signaling	7.35	0.0633	0	21/411 (5%)	0/411 (0%)	5/411 (1%)	385/411 (94%)	ADCY5,ANAPC11,BRAF,CREB3L3,CTNNB1,DUSP12,GNAI1,GSK3A,GUCY1B1,ITPR1,MYL4,NFATC1,PDE4A,PLCH1,PLCH2,PRKCA,PRKD3,PTK2B,PTPN18,PTPRC,PTPRJ,PYGB,PYGL,RELA,ROCK2,RYR2
Apelin Cardiomyocyte Signaling Pathway	6.6	0.121	-1.732	9/99 (9%)	0/99 (0%)	3/99 (3%)	87/99 (88%)	ATP2A3,GNAI1,HIF1A,ITPR1,MYL4,PIK3R1,PLCH1,PLCH2,PRKCA,PRKD3,SLC8A1,SLC8A3
Thrombin Signaling	6.05	0.0756	-2.887	13/225 (6%)	0/225 (0%)	4/225 (2%)	208/225 (92%)	ADCY5,ARHGEF17,ARHGEF3,ARHGEF6,GNAI1,GNAZ,GUCY1B1,ITPR1,MYL4,PIK3R1,PLCH1,PLCH2,PPP1R12B,PRKCA,PRKD3,RELA,ROCK2
Molecular Mechanisms of Cancer	6.04	0.0556	NaN	20/450 (4%)	0/450 (0%)	5/450 (1%)	425/450 (94%)	ADCY5,ARHGEF17,ARHGEF3,ARHGEF6,BMP6,BRAF,CTNNB1,CTNND1,E2F1,FYN,GNAI1,GNAZ,GSK3A,GUCY1B1,HDAC6,HIF1A,ITGAV,ITGB5,NLK,PIK3R1,PRKCA,PRKD3,RBPJ,RELA,WNT7B
Î±-Adrenergic Signaling	5.31	0.101	-2.121	9/109 (8%)	0/109 (0%)	2/109 (2%)	98/109 (90%)	ADCY5,GNAI1,GNAZ,GUCY1B1,ITPR1,PRKCA,PRKD3,PYGB,PYGL,SLC8A1,SLC8A3
ILK Signaling	4.69	0.0697	-1.508	9/201 (4%)	0/201 (0%)	5/201 (2%)	187/201 (93%)	ARHGEF6,CREB3L3,CTNNB1,DSP,GSK3A,HIF1A,ITGB5,MMP9,MYL4,PIK3R1,PPP2R1A,PPP2R3B,RELA,VEGFC
IL-8 Signaling	4.48	0.0667	-3.051	13/210 (6%)	0/210 (0%)	1/210 (0%)	196/210 (93%)	BRAF,GNAI1,GNAZ,ITGAV,MAP4K4,MMP9,PIK3R1,PLD3,PRKCA,PRKD3,PTK2B,RELA,ROCK2,VEGFC
Axonal Guidance Signaling	4.16	0.0451	NaN	17/510 (3%)	0/510 (0%)	6/510 (1%)	487/510 (95%)	ABLIM1,ARHGEF6,BMP6,DPYSL2,ERAP2,FYN,GNAI1,GNAZ,ITGAV,ITGB5,MMP9,MYL4,NFATC1,PIK3R1,PLCH1,PLCH2,PRKCA,PRKD3,ROCK2,SEMA4B,SLIT3,VEGFC,WNT7B
GÎ±q Signaling	4.16	0.0706	-3.162	12/170 (7%)	0/170 (0%)	0/170 (0%)	158/170 (93%)	CSK,GNAI1,GNAZ,ITPR1,NFATC1,PIK3R1,PLD3,PRKCA,PRKD3,PTK2B,RELA,ROCK2
Adrenomedullin signaling pathway	4.11	0.0653	-1.387	9/199 (5%)	0/199 (0%)	4/199 (2%)	186/199 (93%)	ADCY5,BRAF,C3,CSK,GSK3A,GUCY1B1,HIF1A,ITPR1,PIK3R1,PLCH1,PLCH2,PTK2B,RELA
Semaphorin Neuronal Repulsive Signaling Pathway	4.01	0.0733	0.302	8/150 (5%)	0/150 (0%)	3/150 (2%)	139/150 (93%)	CSPG5,DPYSL2,FYN,GUCY1B1,ITGAV,ITGB5,MYL4,PDE4A,PIK3R1,PPP1R12B,ROCK2
Circadian Rhythm Signaling	3.89	0.056	NaN	9/268 (3%)	0/268 (0%)	6/268 (2%)	253/268 (94%)	ADCY5,BRAF,CREB3L3,FYN,GNAI1,GSK3A,GUCY1B1,HIF1A,ITPR1,PLCH1,PLCH2,PRKCA,PRKD3,RACK1,RYR2
Dopamine-DARPP32 Feedback in cAMP Signaling	3.79	0.0645	-0.302	8/186 (4%)	0/186 (0%)	4/186 (2%)	174/186 (94%)	ADCY5,ATP2A3,CREB3L3,GNAI1,GUCY1B1,ITPR1,PLCH1,PLCH2,PPP2R1A,PPP2R3B,PRKCA,PRKD3
P2Y Purigenic Receptor Signaling Pathway	3.78	0.0752	-0.333	7/133 (5%)	0/133 (0%)	3/133 (2%)	123/133 (92%)	ADCY5,CREB3L3,GNAI1,GUCY1B1,PIK3R1,PLCH1,PLCH2,PRKCA,PRKD3,RELA
WNT/Ca+ pathway	3.71	0.106	-0.378	4/66 (6%)	0/66 (0%)	3/66 (5%)	59/66 (89%)	CREB3L3,NFATC1,PLCH1,PLCH2,PRKCA,RELA,ROR1
Estrogen Receptor Signaling	3.7	0.0465	-0.471	12/409 (3%)	0/409 (0%)	7/409 (2%)	390/409 (95%)	ADCY5,CREB3L3,FOXG1,GNAI1,GNAZ,GSK3A,GUCY1B1,HIF1A,MMP9,MYL4,PIK3R1,PLCH1,PLCH2,PPP1R12B,PRKCA,PRKD3,RELA,ROCK2,VEGFC
HOTAIR Regulatory Pathway	3.69	0.0675	-1.508	6/163 (4%)	0/163 (0%)	5/163 (3%)	152/163 (93%)	AGO3,ATG3,COL1A1,CTNNB1,KMT2C,MMP9,PCDH10,PIK3R1,RELA,ROCK2,WNT7B
Endothelin-1 Signaling	3.62	0.0619	-2.309	10/194 (5%)	0/194 (0%)	2/194 (1%)	182/194 (94%)	ADCY5,BRAF,GNAI1,GNAZ,GUCY1B1,ITPR1,PIK3R1,PLCH1,PLCH2,PLD3,PRKCA,PRKD3
Sperm Motility	3.55	0.0545	-1.414	10/257 (4%)	0/257 (0%)	4/257 (2%)	243/257 (95%)	CSK,FYN,GNAI1,GNAZ,GUCY1B1,ITPR1,PDE4A,PEAK1,PLCH1,PLCH2,PRKCA,PRKD3,PTK2B,ROR1
Gap Junction Signaling	3.54	0.0606	NaN	9/198 (5%)	0/198 (0%)	3/198 (2%)	186/198 (94%)	ADCY5,CTNNB1,GJA1,GNAI1,GUCY1B1,ITPR1,PIK3R1,PLCH1,PLCH2,PRKCA,PRKD3,TJP2
Pulmonary Healing Signaling Pathway	3.52	0.0603	-1.155	8/199 (4%)	0/199 (0%)	4/199 (2%)	187/199 (94%)	BRAF,CTNNB1,DLK1,FYN,HIF1A,MMP9,NFATC1,PRKCA,PRKD3,RBPJ,VEGFC,WNT7B
Endocannabinoid Cancer Inhibition Pathway	3.43	0.068	0	7/147 (5%)	0/147 (0%)	3/147 (2%)	137/147 (93%)	ADCY5,CREB3L3,CTNNB1,GNAI1,GPR55,GUCY1B1,HIF1A,PIK3R1,ROCK2,VEGFC
Cardiac Hypertrophy Signaling (Enhanced)	3.37	0.0406	-1.147	17/542 (3%)	0/542 (0%)	5/542 (1%)	520/542 (96%)	ADCY5,ATP2A3,CTNNB1,DLG1,GNAI1,GSK3A,GUCY1B1,HDAC6,ITGAV,ITGB5,ITPR1,NFATC1,PDE4A,PIK3R1,PLCH1,PLCH2,PRKCA,PRKD3,RELA,ROCK2,RYR2,WNT7B
Clathrin-mediated Endocytosis Signaling	3.34	0.0577	NaN	9/208 (4%)	0/208 (0%)	3/208 (1%)	196/208 (94%)	AP2A1,AP5S1,APOE,CTTN,ITGB5,PIK3R1,S100A8,SERPINA1,SNX9,UBC,USP9X,VEGFC
Cardiac Î²-adrenergic Signaling	3.32	0.0611	0.447	6/180 (3%)	0/180 (0%)	5/180 (3%)	169/180 (94%)	ADCY5,ATP2A3,GNAI1,GNAZ,GUCY1B1,PDE4A,PPP2R1A,PPP2R3B,RYR2,SLC8A1,SLC8A3
ERK/MAPK Signaling	3.21	0.0558	-1.897	10/215 (5%)	0/215 (0%)	2/215 (1%)	203/215 (94%)	BRAF,CREB3L3,FYN,ITGAV,ITGB5,NFATC1,PIK3R1,PPP2R1A,PPP2R3B,PRKCA,PTK2B,TLN1
Opioid Signaling Pathway	3.18	0.05	-1.732	11/280 (4%)	0/280 (0%)	3/280 (1%)	266/280 (95%)	ADCY5,AP2A1,BRAF,CREB3L3,CTNNB1,FYN,GNAI1,GNAZ,GUCY1B1,ITPR1,PRKCA,PRKD3,RGS6,RYR2
RHOGDI Signaling	3.13	0.0545	2.121	10/220 (5%)	0/220 (0%)	2/220 (1%)	208/220 (95%)	ARHGAP35,ARHGEF17,ARHGEF3,ARHGEF6,GNAI1,GNAZ,ITGAV,ITGB5,MYL4,PPP1R12B,PRKCA,ROCK2
Leukocyte Extravasation Signaling	3.07	0.057	-1.265	9/193 (5%)	0/193 (0%)	2/193 (1%)	182/193 (94%)	ARHGAP35,CTNNB1,CTNND1,CTTN,GNAI1,MMP9,PIK3R1,PRKCA,PRKD3,PTK2B,ROCK2
Role of NFAT in Cardiac Hypertrophy	3.06	0.0536	-0.632	9/224 (4%)	0/224 (0%)	3/224 (1%)	212/224 (95%)	ADCY5,GNAI1,GUCY1B1,HDAC6,ITPR1,PIK3R1,PLCH1,PLCH2,PRKCA,PRKD3,SLC8A1,SLC8A3
Myelination Signaling Pathway	2.98	0.0459	-1.291	12/327 (4%)	0/327 (0%)	3/327 (1%)	312/327 (95%)	ARHGAP35,BMP6,BRAF,CHD7,CREB3L3,CTNNB1,FYN,HDAC6,ID4,ITGB5,NFATC1,PIK3R1,PTK2B,ROCK2,WNT7B
CXCR4 Signaling	2.98	0.0595	-2.828	9/168 (5%)	0/168 (0%)	1/168 (1%)	158/168 (94%)	ADCY5,GNAI1,GNAZ,GUCY1B1,ITPR1,MYL4,PIK3R1,PRKCA,PRKD3,ROCK2
Synaptic Long Term Depression	2.98	0.0556	-1.508	8/198 (4%)	0/198 (0%)	3/198 (2%)	187/198 (94%)	GNAI1,GNAZ,GUCY1B1,ITPR1,PLCH1,PLCH2,PPP2R1A,PPP2R3B,PRKCA,PRKD3,RYR2
Apelin Endothelial Signaling Pathway	2.94	0.0638	-1.89	7/141 (5%)	0/141 (0%)	2/141 (1%)	132/141 (94%)	ADCY5,GNAI1,GNAZ,GUCY1B1,HIF1A,PIK3R1,PRKCA,PRKD3,RELA
Ribonucleotide Reductase Signaling Pathway	2.94	0.0588	0.632	5/170 (3%)	0/170 (0%)	5/170 (3%)	160/170 (94%)	BRAF,CREB3L3,CTNNB1,E2F1,HIF1A,MMP9,PARP8,PHF10,PIK3R1,RRM1
Role of Macrophages, Fibroblasts and Endothelial Cells in Rheumatoid Arthritis	2.92	0.0452	NaN	12/332 (4%)	0/332 (0%)	3/332 (1%)	317/332 (95%)	CREB3L3,CTNNB1,IL16,IL32,NFATC1,NLK,PIK3R1,PLCH1,PLCH2,PRKCA,PRKD3,RELA,ROCK2,VEGFC,WNT7B
Signaling by Rho Family GTPases	2.89	0.0487	-2.333	11/267 (4%)	0/267 (0%)	2/267 (1%)	254/267 (95%)	ARHGEF17,ARHGEF3,ARHGEF6,GNAI1,GNAZ,ITGAV,ITGB5,MYL4,PIK3R1,PPP1R12B,PTK2B,RELA,ROCK2
Osteoarthritis Pathway	2.86	0.0508	-1.89	6/236 (3%)	0/236 (0%)	6/236 (3%)	224/236 (95%)	CREB3L3,CTNNB1,HIF1A,ITGAV,ITGB5,MMP9,RBPJ,RELA,S100A8,S100A9,S1PR3,VEGFC
WNT/Î²-catenin Signaling	2.86	0.0575	0.707	7/174 (4%)	0/174 (0%)	3/174 (2%)	164/174 (94%)	APPL2,CTNNB1,GJA1,GSK3A,NLK,PPP2R1A,PPP2R3B,TLE4,UBC,WNT7B
Virus Entry via Endocytic Pathways	2.84	0.0678	NaN	8/118 (7%)	0/118 (0%)	0/118 (0%)	110/118 (93%)	AP2A1,AP5S1,FYN,HLA-C,ITGB5,PIK3R1,PRKCA,PRKD3
GPCR-Mediated Nutrient Sensing in Enteroendocrine Cells	2.84	0.0678	-0.378	6/118 (5%)	0/118 (0%)	2/118 (2%)	110/118 (93%)	ADCY5,GNAI1,GUCY1B1,ITPR1,PLCH1,PLCH2,PRKCA,PRKD3
Insulin Secretion Signaling Pathway	2.81	0.0478	-0.577	8/272 (3%)	0/272 (0%)	5/272 (2%)	259/272 (95%)	ADCY5,AGO3,CREB3L3,FYN,GUCY1B1,ITPR1,PIK3R1,PLCH1,PLCH2,PRKCA,PRKD3,RYR2,SLC2A3
HIF1Î± Signaling	2.8	0.0529	-2.111	8/208 (4%)	0/208 (0%)	3/208 (1%)	197/208 (95%)	BMP6,BRAF,HIF1A,HK1,MMP9,PIK3R1,PRKCA,PRKD3,RACK1,SLC2A3,VEGFC
Sphingosine-1-phosphate Signaling	2.79	0.0667	-1.134	5/120 (4%)	0/120 (0%)	3/120 (3%)	112/120 (93%)	ADCY5,GNAI1,GUCY1B1,PIK3R1,PLCH1,PLCH2,PTK2B,S1PR3
Nitric Oxide Signaling in the Cardiovascular System	2.79	0.0667	-1.89	7/120 (6%)	0/120 (0%)	1/120 (1%)	112/120 (93%)	ATP2A3,GUCY1B1,ITPR1,PIK3R1,PRKCA,PRKD3,RYR2,VEGFC
FcÎ³ Receptor-mediated Phagocytosis in Macrophages and Monocytes	2.78	0.0745	-2.646	7/94 (7%)	0/94 (0%)	0/94 (0%)	87/94 (93%)	FYN,PIK3R1,PLD3,PRKCA,PRKD3,PTK2B,TLN1
Tumor Microenvironment Pathway	2.77	0.0559	-0.632	6/179 (3%)	0/179 (0%)	4/179 (2%)	169/179 (94%)	BRAF,COL1A1,FOXG1,HIF1A,HLA-C,MMP9,PIK3R1,RELA,SLC2A3,VEGFC
Renin-Angiotensin Signaling	2.77	0.0661	-2.449	7/121 (6%)	0/121 (0%)	1/121 (1%)	113/121 (93%)	ADCY5,GUCY1B1,ITPR1,PIK3R1,PRKCA,PRKD3,PTK2B,RELA
Cellular Effects of Sildenafil (Viagra)	2.76	0.06	NaN	5/150 (3%)	0/150 (0%)	4/150 (3%)	141/150 (94%)	ADCY5,GUCY1B1,ITPR1,MYL4,PABPC4,PDE4A,PLCH1,PLCH2,PPP1R12B
Corticotropin Releasing Hormone Signaling	2.72	0.0592	-0.707	6/152 (4%)	0/152 (0%)	3/152 (2%)	143/152 (94%)	ADCY5,BRAF,CREB3L3,GNAI1,GUCY1B1,ITPR1,IVL,PRKCA,PRKD3
Melatonin Signaling	2.7	0.0833	-1.342	5/72 (7%)	0/72 (0%)	1/72 (1%)	66/72 (92%)	BRAF,GNAI1,PLCH1,PLCH2,PRKCA,PRKD3
Factors Promoting Cardiogenesis in Vertebrates	2.7	0.0588	-1	6/153 (4%)	0/153 (0%)	3/153 (2%)	144/153 (94%)	BMP6,CREB3L3,CTNNB1,PLCH1,PLCH2,PRKCA,PRKD3,ROCK2,WNT7B
Oxytocin Signaling Pathway	2.68	0.0461	-2.496	10/282 (4%)	0/282 (0%)	3/282 (1%)	269/282 (95%)	CREB3L3,GJA1,GNAI1,GUCY1B1,ITPR1,MYL4,NFATC1,PIK3R1,PPP1R12B,PRKCA,PRKD3,RELA,ROCK2
Relaxin Signaling	2.66	0.0581	-0.816	6/155 (4%)	0/155 (0%)	3/155 (2%)	146/155 (94%)	ADCY5,BRAF,GNAI1,GNAZ,GUCY1B1,MMP9,PDE4A,PIK3R1,RELA
GP6 Signaling Pathway	2.64	0.063	-1.414	7/127 (6%)	0/127 (0%)	1/127 (1%)	119/127 (94%)	COL1A1,FYN,GSK3A,ITPR1,PIK3R1,PRKCA,PRKD3,TLN1
GPCR-Mediated Integration of Enteroendocrine Signaling Exemplified by an L Cell	2.61	0.08	0.447	4/75 (5%)	0/75 (0%)	2/75 (3%)	69/75 (92%)	ADCY5,GNAI1,GUCY1B1,ITPR1,PLCH1,PLCH2
Ovarian Cancer Signaling	2.6	0.057	-1.342	6/158 (4%)	0/158 (0%)	3/158 (2%)	149/158 (94%)	BRAF,CTNNB1,E2F1,GJA1,HDAC6,MMP9,PIK3R1,VEGFC,WNT7B
fMLP Signaling in Neutrophils	2.56	0.0611	-2.646	8/131 (6%)	0/131 (0%)	0/131 (0%)	123/131 (94%)	GNAI1,GNAZ,ITPR1,NFATC1,PIK3R1,PRKCA,PRKD3,RELA
CCR3 Signaling in Eosinophils	2.49	0.0597	NaN	7/134 (5%)	0/134 (0%)	1/134 (1%)	126/134 (94%)	GNAI1,GNAZ,ITPR1,PIK3R1,PPP1R12B,PRKCA,PRKD3,ROCK2
Inhibition of Angiogenesis by TSP1	2.49	0.118	NaN	2/34 (6%)	0/34 (0%)	2/34 (6%)	30/34 (88%)	FYN,GUCY1B1,MMP9,SDC1
Paxillin Signaling	2.46	0.0654	-1.342	7/107 (7%)	0/107 (0%)	0/107 (0%)	100/107 (93%)	ARHGEF6,CSK,ITGAV,ITGB5,PIK3R1,PTK2B,TLN1
CSDE1 Signaling Pathway	2.46	0.0893	-1	4/56 (7%)	0/56 (0%)	1/56 (2%)	51/56 (91%)	AGO3,CTNNB1,CTTN,PABPC4,PTBP1
BEX2 Signaling Pathway	2.42	0.0732	-0.816	4/82 (5%)	0/82 (0%)	2/82 (2%)	76/82 (93%)	CTNNB1,HIF1A,PPP2R1A,PPP2R3B,RELA,VEGFC
ID1 Signaling Pathway	2.41	0.0498	-1.265	7/201 (3%)	0/201 (0%)	3/201 (1%)	191/201 (95%)	BRAF,CTNNB1,CUL3,E2F1,FYN,HIF1A,MMP9,PIK3R1,S100A9,VEGFC
Adipogenesis pathway	2.4	0.0576	0	5/139 (4%)	0/139 (0%)	3/139 (2%)	131/139 (94%)	CTNNB1,DGKD,DLK1,HDAC6,HIF1A,KMT2B,SENP2,SIN3B
Interferon Signaling	2.4	0.111	2	1/36 (3%)	0/36 (0%)	3/36 (8%)	32/36 (89%)	IFITM1,IFITM2,IFITM3,RELA
MSP-RON Signaling In Cancer Cells Pathway	2.38	0.0571	-1.414	6/140 (4%)	0/140 (0%)	2/140 (1%)	132/140 (94%)	BRAF,CREB3L3,CTNNB1,HIF1A,PIK3R1,PTK2B,RELA,VEGFC
Protein Ubiquitination Pathway	2.35	0.044	NaN	12/273 (4%)	0/273 (0%)	0/273 (0%)	261/273 (96%)	ANAPC11,DNAJC13,DNAJC16,HLA-C,UBC,UBE3B,USP10,USP22,USP24,USP25,USP32,USP9X
Role of Tissue Factor in Cancer	2.32	0.0483	-1.897	9/207 (4%)	0/207 (0%)	1/207 (0%)	197/207 (95%)	BRAF,FYN,ITGAV,MMP9,PIK3R1,PPP2R1A,PRKCA,PTK2B,VEGFC,ZEB1
Hepatic Fibrosis Signaling Pathway	2.3	0.0378	-2.138	12/423 (3%)	0/423 (0%)	4/423 (1%)	407/423 (96%)	BRAF,COL1A1,CREB3L3,CTNNB1,GNAI1,HIF1A,ITGAV,ITGB5,MYL4,PIK3R1,PRKCA,PRKD3,RELA,ROCK2,VEGFC,WNT7B
Synaptogenesis Signaling Pathway	2.27	0.0413	-0.577	8/315 (3%)	0/315 (0%)	5/315 (2%)	302/315 (96%)	ADCY5,AP2A1,APOE,BRAF,CPLX2,CREB3L3,CTNNB1,CTNND1,FYN,GUCY1B1,ITPR1,PIK3R1,TLN1
Integrin Signaling	2.25	0.0472	-3	9/212 (4%)	0/212 (0%)	1/212 (0%)	202/212 (95%)	ASAP1,BRAF,CAPN2,CTTN,FYN,ITGAV,ITGB5,PIK3R1,PPP1R12B,TLN1
Serotonin Receptor Signaling	2.23	0.0362	-1.213	10/469 (2%)	0/469 (0%)	7/469 (1%)	452/469 (96%)	ADCY5,BRAF,CREB3L3,FYN,GNAI1,GUCY1B1,HIF1A,MMP9,PIK3R1,PLCH1,PLCH2,PLD3,PPP1R12B,PRKCA,PRKD3,ROCK2,RYR2
LXR/RXR Activation	2.13	0.0569	1.134	1/123 (1%)	0/123 (0%)	6/123 (5%)	116/123 (94%)	APOE,C3,MMP9,NR1H3,RELA,S100A8,SERPINA1
Multiple Sclerosis Signaling Pathway	2.11	0.045	0.632	4/222 (2%)	0/222 (0%)	6/222 (3%)	212/222 (95%)	BRAF,C3,CAPN2,HLA-C,MMP9,NR1H3,PARP8,SLC4A1,SLC8A1,SLC8A3
Epithelial Adherens Junction Signaling	2.09	0.051	0.707	5/157 (3%)	0/157 (0%)	3/157 (2%)	149/157 (95%)	ARHGAP35,ARHGEF17,CTNNB1,CTNND1,FYN,PPP2R1A,PPP2R3B,ROCK2
Pancreatic Adenocarcinoma Signaling	2.08	0.0556	-1.342	6/126 (5%)	0/126 (0%)	1/126 (1%)	119/126 (94%)	E2F1,HDAC6,MMP9,PIK3R1,PLD3,RELA,VEGFC
GÎ±s Signaling	2.08	0.0556	1	4/126 (3%)	0/126 (0%)	3/126 (2%)	119/126 (94%)	ADCY5,BRAF,CREB3L3,GNAI1,GNAZ,GUCY1B1,RYR2
GNRH Signaling	2.07	0.0471	-0.707	7/191 (4%)	0/191 (0%)	2/191 (1%)	182/191 (95%)	ADCY5,CREB3L3,GNAI1,GUCY1B1,ITPR1,PRKCA,PRKD3,PTK2B,RELA
Production of Nitric Oxide and Reactive Oxygen Species in Macrophages	2.07	0.0471	-0.333	5/191 (3%)	0/191 (0%)	4/191 (2%)	182/191 (95%)	APOE,PIK3R1,PPP2R1A,PPP2R3B,PRKCA,PRKD3,RELA,S100A8,SERPINA1
Endocannabinoid Developing Neuron Pathway	2.06	0.0551	-1.633	5/127 (4%)	0/127 (0%)	2/127 (2%)	120/127 (94%)	ADCY5,BRAF,CREB3L3,CTNNB1,GNAI1,GUCY1B1,PIK3R1
Coronavirus Replication Pathway	2.05	0.0889	-2	1/45 (2%)	0/45 (0%)	3/45 (7%)	41/45 (91%)	GSK3A,IFITM1,IFITM2,IFITM3
HER-2 Signaling in Breast Cancer	2.05	0.0441	-2.121	10/227 (4%)	0/227 (0%)	0/227 (0%)	217/227 (96%)	BRAF,FYN,GSK3A,ITGB5,NUP50,NUP58,PIK3R1,PRKCA,PRKD3,RELA
p53 Signaling	2.04	0.0612	0	4/98 (4%)	0/98 (0%)	2/98 (2%)	92/98 (94%)	CTNNB1,E2F1,HIF1A,PIK3R1,STAG1,TRIM29
VEGF Signaling	2.02	0.0606	-0.816	5/99 (5%)	0/99 (0%)	1/99 (1%)	93/99 (94%)	HIF1A,PIK3R1,PRKCA,PTK2B,ROCK2,VEGFC
PPARÎ±/RXRÎ± Activation	2.01	0.0462	1.342	7/195 (4%)	0/195 (0%)	2/195 (1%)	186/195 (95%)	ADCY5,CKAP5,GUCY1B1,ITGB5,MAP4K4,PLCH1,PLCH2,PRKCA,RELA
Regulation of the Epithelial-Mesenchymal Transition Pathway	2.01	0.0462	NaN	6/195 (3%)	0/195 (0%)	3/195 (2%)	186/195 (95%)	BRAF,CTNNB1,HIF1A,MMP9,PIK3R1,RBPJ,RELA,WNT7B,ZEB1
D-myo-inositol-5-phosphate Metabolism	2	0.0459	-1.633	6/196 (3%)	0/196 (0%)	3/196 (2%)	187/196 (95%)	DUSP12,PLCH1,PLCH2,PPP1R12B,PPP2R1A,PPP2R3B,PTPRC,PTPRJ,TNS3
Netrin Signaling	2	0.0694	0	3/72 (4%)	0/72 (0%)	2/72 (3%)	67/72 (93%)	ABLIM1,ENAH,ITPR1,NFATC1,RYR2
G-Protein Coupled Receptor Signaling	1.99	0.0313	-2.558	16/703 (2%)	0/703 (0%)	6/703 (1%)	681/703 (97%)	ADCY5,BRAF,CARD10,CREB3L3,CTNNB1,FOXG1,FYN,GNAI1,GNAZ,GPR108,GPR55,GUCY1B1,MYL4,NFATC1,PDE4A,PIK3R1,PRKCA,PTK2B,RELA,ROCK2,S1PR3,TBXA2R
Neuropathic Pain Signaling In Dorsal Horn Neurons	1.98	0.0594	-1.633	5/101 (5%)	0/101 (0%)	1/101 (1%)	95/101 (94%)	ITPR1,PIK3R1,PLCH1,PLCH2,PRKCA,PRKD3
GABA Receptor Signaling	1.97	0.053	NaN	6/132 (5%)	0/132 (0%)	1/132 (1%)	125/132 (95%)	ADCY5,AP2A1,GNAI1,GNAZ,GUCY1B1,ITPR1,UBC
Superpathway of Inositol Phosphate Compounds	1.96	0.0427	-1.89	7/234 (3%)	0/234 (0%)	3/234 (1%)	224/234 (96%)	DUSP12,PIK3R1,PLCH1,PLCH2,PPP1R12B,PPP2R1A,PPP2R3B,PTPRC,PTPRJ,TNS3
GÎ±12/13 Signaling	1.96	0.0526	-2.646	7/133 (5%)	0/133 (0%)	0/133 (0%)	126/133 (95%)	CTNNB1,MYL4,PIK3R1,PTK2B,RELA,ROCK2,TBXA2R
Colorectal Cancer Metastasis Signaling	1.95	0.0406	-0.707	8/271 (3%)	0/271 (0%)	3/271 (1%)	260/271 (96%)	ADCY5,BRAF,CTNNB1,GNAI1,GNAZ,GUCY1B1,MMP9,PIK3R1,RELA,VEGFC,WNT7B
IL-12 Signaling and Production in Macrophages	1.94	0.0424	-1.897	5/236 (2%)	0/236 (0%)	5/236 (2%)	226/236 (96%)	APOE,C3,COL1A1,NFATC1,PIK3R1,PRKCA,PRKD3,RELA,S100A8,SERPINA1
Human Embryonic Stem Cell Pluripotency	1.93	0.0448	-1	6/201 (3%)	0/201 (0%)	3/201 (1%)	192/201 (96%)	BMP6,BRAF,CTNNB1,ID4,INHBA,PIK3R1,PRKCA,PRKD3,WNT7B
Caveolar-mediated Endocytosis Signaling	1.93	0.0667	NaN	5/75 (7%)	0/75 (0%)	0/75 (0%)	70/75 (93%)	FYN,HLA-C,ITGAV,ITGB5,PRKCA
Ephrin Receptor Signaling	1.92	0.0446	-1.342	8/202 (4%)	0/202 (0%)	1/202 (0%)	193/202 (96%)	CREB3L3,FYN,GNAI1,GNAZ,ITGAV,ITGB5,MAP4K4,ROCK2,VEGFC
Spliceosomal Cycle	1.92	0.0816	-2	4/49 (8%)	0/49 (0%)	0/49 (0%)	45/49 (92%)	CASC3,CDC5L,DHX16,SF3B6
RAR Activation	1.91	0.035	1.807	7/428 (2%)	0/428 (0%)	8/428 (2%)	413/428 (96%)	ADCY5,COL1A1,CREB3L3,CSK,DLK1,FABP5,GUCY1B1,HIF1A,MMP9,NFATC1,PDE4A,PHF10,PIK3R1,RAB11FIP3,RELA
Leptin Signaling in Obesity	1.9	0.0658	NaN	3/76 (4%)	0/76 (0%)	2/76 (3%)	71/76 (93%)	ADCY5,GUCY1B1,PIK3R1,PLCH1,PLCH2
DHCR24 Signaling Pathway	1.89	0.0511	0.378	3/137 (2%)	0/137 (0%)	4/137 (3%)	130/137 (95%)	APOE,C3,NR1H3,PIK3R1,PRKCA,PRKD3,SERPINA1
WNK Renal Signaling Pathway	1.89	0.0566	-0.447	6/106 (6%)	0/106 (0%)	0/106 (0%)	100/106 (94%)	ANAPC11,CUL3,PIK3R1,PRKCA,PRKD3,SLC12A6
Reelin Signaling in Neurons	1.88	0.0507	-2.236	5/138 (4%)	0/138 (0%)	2/138 (1%)	131/138 (95%)	APOE,ARHGEF17,ARHGEF3,ARHGEF6,FYN,PDK3,PIK3R1
Sertoli Cell-Sertoli Cell Junction Signaling	1.87	0.0437	NaN	9/206 (4%)	0/206 (0%)	0/206 (0%)	197/206 (96%)	CTNNB1,DLG1,GSK3A,GUCY1B1,ITGAV,ITGB5,SPTB,SPTBN1,TJP2
Aldosterone Signaling in Epithelial Cells	1.86	0.0465	-1.633	7/172 (4%)	0/172 (0%)	1/172 (1%)	164/172 (95%)	DNAJC13,DNAJC16,ITPR1,PIK3R1,PLCH1,PLCH2,PRKCA,PRKD3
NF-ÎºB Activation by Viruses	1.86	0.0641	-2.236	5/78 (6%)	0/78 (0%)	0/78 (0%)	73/78 (94%)	ITGAV,PIK3R1,PRKCA,PRKD3,RELA
IL-7 Signaling Pathway	1.86	0.0641	-1	4/78 (5%)	0/78 (0%)	1/78 (1%)	73/78 (94%)	FOXG1,FYN,GSK3A,NFATC1,PIK3R1
Telomerase Signaling	1.85	0.0556	NaN	5/108 (5%)	0/108 (0%)	1/108 (1%)	102/108 (94%)	E2F1,HDAC6,PIK3R1,PPP2R1A,PPP2R3B,TINF2
Actin Cytoskeleton Signaling	1.84	0.041	-2.121	9/244 (4%)	0/244 (0%)	1/244 (0%)	234/244 (96%)	ARHGAP35,ARHGEF6,CSK,ITGAV,ITGB5,MYL4,PIK3R1,PPP1R12B,ROCK2,TLN1
Chemokine Signaling	1.79	0.0617	-2.236	4/81 (5%)	0/81 (0%)	1/81 (1%)	76/81 (94%)	GNAI1,PPP1R12B,PRKCA,PTK2B,ROCK2
Pulmonary Fibrosis Idiopathic Signaling Pathway	1.77	0.0368	-1.732	8/326 (2%)	0/326 (0%)	4/326 (1%)	314/326 (96%)	BRAF,COL1A1,CTNNB1,FOXG1,ITGAV,MMP9,PIK3R1,PTK2B,RBPJ,RELA,ROCK2,WNT7B
Autophagy	1.75	0.0417	0.333	6/216 (3%)	0/216 (0%)	3/216 (1%)	207/216 (96%)	ATG3,BMP6,CREB3L3,E2F1,GSK3A,HIF1A,PIK3R1,PPP2R1A,PPP2R3B
Prostate Cancer Signaling	1.74	0.0526	NaN	5/114 (4%)	0/114 (0%)	1/114 (1%)	108/114 (95%)	CREB3L3,CTNNB1,E2F1,HDAC6,PIK3R1,RELA
Glycogen Degradation II	1.71	0.167	NaN	2/12 (17%)	0/12 (0%)	0/12 (0%)	10/12 (83%)	PYGB,PYGL
Calcium Signaling	1.7	0.0409	-0.378	6/220 (3%)	0/220 (0%)	3/220 (1%)	211/220 (96%)	ATP2A3,CREB3L3,HDAC6,ITPR1,MYL4,NFATC1,RYR2,SLC8A1,SLC8A3
PAK Signaling	1.69	0.0513	-2	6/117 (5%)	0/117 (0%)	0/117 (0%)	111/117 (95%)	ARHGEF6,ITGAV,ITGB5,MYL4,PIK3R1,PTK2B
HIPPO signaling	1.69	0.0581	NaN	3/86 (3%)	0/86 (0%)	2/86 (2%)	81/86 (94%)	DLG1,LLGL1,PPP2R1A,PPP2R3B,TJP2
Regulation Of The Epithelial Mesenchymal Transition In Development Pathway	1.67	0.0575	-0.447	3/87 (3%)	0/87 (0%)	2/87 (2%)	82/87 (94%)	CTNNB1,HIF1A,RBPJ,RELA,WNT7B
Hepatic Cholestasis	1.62	0.0419	NaN	5/191 (3%)	0/191 (0%)	3/191 (2%)	183/191 (96%)	ADCY5,CYP8B1,GUCY1B1,NR1H3,PRKCA,PRKD3,RELA,TJP2
eNOS Signaling	1.61	0.0449	-1.633	6/156 (4%)	0/156 (0%)	1/156 (1%)	149/156 (96%)	ADCY5,GUCY1B1,ITPR1,PIK3R1,PRKCA,PRKD3,VEGFC
Breast Cancer Regulation by Stathmin1	1.6	0.0303	-1.414	12/594 (2%)	0/594 (0%)	6/594 (1%)	576/594 (97%)	ARHGEF17,ARHGEF3,ARHGEF6,BMP6,CREB3L3,E2F1,GPR108,GPR55,HIF1A,MMP9,PIK3R1,PPP2R1A,PPP2R3B,PRKCA,PRKD3,S1PR3,TBXA2R,VEGFC
IL-15 Production	1.6	0.0488	-0.816	4/123 (3%)	0/123 (0%)	2/123 (2%)	117/123 (95%)	CSK,FYN,PEAK1,PTK2B,RELA,ROR1
Ceramide Signaling	1.6	0.0549	0.447	3/91 (3%)	0/91 (0%)	2/91 (2%)	86/91 (95%)	PIK3R1,PPP2R1A,PPP2R3B,RELA,S1PR3
Apelin Adipocyte Signaling Pathway	1.6	0.0549	0	2/91 (2%)	0/91 (0%)	3/91 (3%)	86/91 (95%)	ADCY5,GNAI1,GSTM2,GUCY1B1,HIF1A
Role of IL-17A in Psoriasis	1.58	0.143	NaN	0/14 (0%)	0/14 (0%)	2/14 (14%)	12/14 (86%)	S100A8,S100A9
Glycogen Degradation III	1.58	0.143	NaN	2/14 (14%)	0/14 (0%)	0/14 (0%)	12/14 (86%)	PYGB,PYGL
S100 Family Signaling Pathway	1.58	0.0285	0	12/772 (2%)	0/772 (0%)	10/772 (1%)	750/772 (97%)	BRAF,CREB3L3,CTNNB1,GPR108,GPR55,HIF1A,ITPR1,MMP9,PIK3R1,PLCH1,PLCH2,PRKCA,PRKD3,ROCK2,RYR2,S100A7A,S100A8,S100A9,S1PR3,TBXA2R,VEGFC,WNT7B
FXR/RXR Activation	1.55	0.0476	NaN	0/126 (0%)	0/126 (0%)	6/126 (5%)	120/126 (95%)	APOE,C3,CYP8B1,NR1H3,SDC1,SERPINA1
Non-Small Cell Lung Cancer Signaling	1.54	0.0532	-2	5/94 (5%)	0/94 (0%)	0/94 (0%)	89/94 (95%)	E2F1,HDAC6,ITPR1,PIK3R1,PRKCA
14-3-3-mediated Signaling	1.54	0.0472	-0.816	5/127 (4%)	0/127 (0%)	1/127 (1%)	121/127 (95%)	GSK3A,PIK3R1,PLCH1,PLCH2,PRKCA,PRKD3
Choline Biosynthesis III	1.53	0.133	NaN	2/15 (13%)	0/15 (0%)	0/15 (0%)	13/15 (87%)	PCYT1A,PLD3
NRF2-mediated Oxidative Stress Response	1.52	0.038	-2	8/237 (3%)	0/237 (0%)	1/237 (0%)	228/237 (96%)	CUL3,DNAJC13,DNAJC16,GSTM2,MAFG,PIK3R1,PRKCA,PRKD3,VCP
PI3K/AKT Signaling	1.52	0.04	0	7/200 (4%)	0/200 (0%)	1/200 (1%)	192/200 (96%)	CTNNB1,GSK3A,ITGAV,ITGB5,PIK3R1,PPP2R1A,PPP2R3B,RELA
G Beta Gamma Signaling	1.51	0.0465	-2.236	6/129 (5%)	0/129 (0%)	0/129 (0%)	123/129 (95%)	ARHGEF6,GNAI1,GNAZ,ITPR1,PRKCA,PRKD3
IL-1 Signaling	1.51	0.0521	NaN	4/96 (4%)	0/96 (0%)	1/96 (1%)	91/96 (95%)	ADCY5,GNAI1,GNAZ,GUCY1B1,RELA
Death Receptor Signaling	1.51	0.0521	-1	4/96 (4%)	0/96 (0%)	1/96 (1%)	91/96 (95%)	LMNA,MAP4K4,PARP8,RELA,TANK
Cell Cycle Regulation by BTG Family Proteins	1.5	0.0789	NaN	2/38 (5%)	0/38 (0%)	1/38 (3%)	35/38 (92%)	E2F1,PPP2R1A,PPP2R3B
Chronic Myeloid Leukemia Signaling	1.5	0.036	-1.265	7/278 (3%)	0/278 (0%)	3/278 (1%)	268/278 (96%)	CTNNB1,E2F1,HDAC6,MMP9,NFATC1,PIK3R1,PLCH1,PLCH2,RELA,WNT7B
UVA-Induced MAPK Signaling	1.48	0.051	-1	3/98 (3%)	0/98 (0%)	2/98 (2%)	93/98 (95%)	PARP8,PIK3R1,PLCH1,PLCH2,PRKCA
AMPK Signaling	1.47	0.0372	-0.447	6/242 (2%)	0/242 (0%)	3/242 (1%)	233/242 (96%)	CREB3L3,FOXG1,GNAI1,GNAZ,PFKL,PHF10,PIK3R1,PPP2R1A,PPP2R3B
Synaptic Long Term Potentiation	1.47	0.0455	-0.816	4/132 (3%)	0/132 (0%)	2/132 (2%)	126/132 (95%)	CREB3L3,ITPR1,PLCH1,PLCH2,PRKCA,PRKD3
Atherosclerosis Signaling	1.46	0.0451	NaN	1/133 (1%)	0/133 (0%)	5/133 (4%)	127/133 (95%)	APOE,COL1A1,MMP9,RELA,S100A8,SERPINA1
Huntington's Disease Signaling	1.45	0.0353	-2.646	8/283 (3%)	0/283 (0%)	2/283 (1%)	273/283 (96%)	CAPN2,CPLX2,CREB3L3,HDAC6,HTT,ITPR1,PIK3R1,PRKCA,PRKD3,UBC
3-phosphoinositide Biosynthesis	1.45	0.0388	-2.236	6/206 (3%)	0/206 (0%)	2/206 (1%)	198/206 (96%)	DUSP12,PIK3R1,PPP1R12B,PPP2R1A,PPP2R3B,PTPRC,PTPRJ,TNS3
CLEAR Signaling Pathway	1.44	0.0351	0	6/285 (2%)	0/285 (0%)	4/285 (1%)	275/285 (96%)	ATP6V0A2,BMP6,CREB3L3,GSK3A,HIF1A,ITPR1,PPP2R1A,PPP2R3B,PRKCA,PRKD3
Glioblastoma Multiforme Signaling	1.43	0.0409	-0.816	5/171 (3%)	0/171 (0%)	2/171 (1%)	164/171 (96%)	CTNNB1,E2F1,ITPR1,PIK3R1,PLCH1,PLCH2,WNT7B
Mechanisms of Viral Exit from Host Cells	1.42	0.0732	NaN	3/41 (7%)	0/41 (0%)	0/41 (0%)	38/41 (93%)	CHMP6,PRKCA,PRKD3
Apoptosis Signaling	1.38	0.0481	0	5/104 (5%)	0/104 (0%)	0/104 (0%)	99/104 (95%)	CAPN2,LMNA,MAP4K4,PRKCA,RELA
Ephrin B Signaling	1.37	0.0556	-2	4/72 (6%)	0/72 (0%)	0/72 (0%)	68/72 (94%)	CTNNB1,GNAI1,GNAZ,ROCK2
mTOR Signaling	1.37	0.0374	-1.134	6/214 (3%)	0/214 (0%)	2/214 (1%)	206/214 (96%)	HIF1A,PIK3R1,PLD3,PPP2R1A,PPP2R3B,PRKCA,PRKD3,VEGFC
GÎ±i Signaling	1.36	0.0429	-1	4/140 (3%)	0/140 (0%)	2/140 (1%)	134/140 (96%)	ADCY5,GNAI1,GNAZ,GUCY1B1,S1PR3,TBXA2R
Erythropoietin Signaling Pathway	1.36	0.0395	-1.89	6/177 (3%)	0/177 (0%)	1/177 (1%)	170/177 (96%)	CTNNB1,HIF1A,ITPR1,PIK3R1,PRKCA,PRKD3,RELA
Tight Junction Signaling	1.34	0.0391	NaN	5/179 (3%)	0/179 (0%)	2/179 (1%)	172/179 (96%)	CTNNB1,LLGL1,MYL4,PPP2R1A,PPP2R3B,RELA,TJP2
Xenobiotic Metabolism General Signaling Pathway	1.33	0.042	0	4/143 (3%)	0/143 (0%)	2/143 (1%)	137/143 (96%)	CUL3,GSTM2,NR1H3,PIK3R1,PRKCA,PRKD3
D-myo-inositol (1,4,5,6)-Tetrakisphosphate Biosynthesis	1.33	0.0389	-2	5/180 (3%)	0/180 (0%)	2/180 (1%)	173/180 (96%)	DUSP12,PPP1R12B,PPP2R1A,PPP2R3B,PTPRC,PTPRJ,TNS3
D-myo-inositol (3,4,5,6)-tetrakisphosphate Biosynthesis	1.33	0.0389	-2	5/180 (3%)	0/180 (0%)	2/180 (1%)	173/180 (96%)	DUSP12,PPP1R12B,PPP2R1A,PPP2R3B,PTPRC,PTPRJ,TNS3
Macropinocytosis Signaling	1.3	0.0526	NaN	4/76 (5%)	0/76 (0%)	0/76 (0%)	72/76 (95%)	ITGB5,PIK3R1,PRKCA,PRKD3
Cardiac Hypertrophy Signaling	1.3	0.0345	-0.378	7/261 (3%)	0/261 (0%)	2/261 (1%)	252/261 (97%)	ADCY5,GNAI1,GNAZ,GUCY1B1,MYL4,PIK3R1,PLCH1,PLCH2,ROCK2
IL-23 Signaling Pathway	1.29	0.0652	NaN	2/46 (4%)	0/46 (0%)	1/46 (2%)	43/46 (93%)	HIF1A,PIK3R1,RELA
Kinetochore Metaphase Signaling Pathway	1.28	0.045	NaN	4/111 (4%)	0/111 (0%)	1/111 (1%)	106/111 (95%)	ANAPC11,BUB3,CENPO,CENPT,STAG1
nNOS Signaling in Neurons	1.27	0.0638	NaN	3/47 (6%)	0/47 (0%)	0/47 (0%)	44/47 (94%)	CAPN2,PRKCA,PRKD3
Ephrin A Signaling	1.27	0.0638	NaN	3/47 (6%)	0/47 (0%)	0/47 (0%)	44/47 (94%)	FYN,PIK3R1,ROCK2
Endocannabinoid Neuronal Synapse Pathway	1.26	0.0403	-1.342	4/149 (3%)	0/149 (0%)	2/149 (1%)	143/149 (96%)	ADCY5,GNAI1,GUCY1B1,ITPR1,PLCH1,PLCH2
MicroRNA Biogenesis Signaling Pathway	1.26	0.0374	-1.89	5/187 (3%)	0/187 (0%)	2/187 (1%)	180/187 (96%)	AGO3,BMP6,NUP50,NUP58,PIK3R1,TSN,ZC3H12A
Dilated Cardiomyopathy Signaling Pathway	1.25	0.04	1	4/150 (3%)	0/150 (0%)	2/150 (1%)	144/150 (96%)	ADCY5,GUCY1B1,ITPR1,LMNA,MYL4,RYR2
Role Of Osteoclasts In Rheumatoid Arthritis Signaling Pathway	1.24	0.0324	-1.265	6/309 (2%)	0/309 (0%)	4/309 (1%)	299/309 (97%)	BRAF,COL1A1,CREB3L3,CTNNB1,FOXG1,MMP9,NFATC1,PIK3R1,PTK2B,RELA
Antioxidant Action of Vitamin C	1.24	0.0439	1	4/114 (4%)	0/114 (0%)	1/114 (1%)	109/114 (96%)	PLCH1,PLCH2,PLD3,RELA,SLC2A3
Role of Osteoblasts, Osteoclasts and Chondrocytes in Rheumatoid Arthritis	1.24	0.0351	NaN	6/228 (3%)	0/228 (0%)	2/228 (1%)	220/228 (96%)	BMP6,COL1A1,CTNNB1,NFATC1,PIK3R1,PTK2B,RELA,WNT7B
Dopamine Receptor Signaling	1.24	0.05	NaN	2/80 (3%)	0/80 (0%)	2/80 (3%)	76/80 (95%)	ADCY5,GUCY1B1,PPP2R1A,PPP2R3B
NAD Signaling Pathway	1.23	0.0397	0	2/151 (1%)	0/151 (0%)	4/151 (3%)	145/151 (96%)	BMP6,GJA1,HIF1A,PARP8,PIK3R1,RYR2
PTEN Signaling	1.23	0.0397	NaN	5/151 (3%)	0/151 (0%)	1/151 (1%)	145/151 (96%)	FOXG1,GSK3A,ITGAV,ITGB5,PIK3R1,RELA
3-phosphoinositide Degradation	1.22	0.0366	-2	5/191 (3%)	0/191 (0%)	2/191 (1%)	184/191 (96%)	DUSP12,PPP1R12B,PPP2R1A,PPP2R3B,PTPRC,PTPRJ,TNS3
Xenobiotic Metabolism CAR Signaling Pathway	1.21	0.0365	1.134	4/192 (2%)	0/192 (0%)	3/192 (2%)	185/192 (96%)	GSTM2,NDST1,PPP2R1A,PPP2R3B,PRKCA,PRKD3,RACK1
Melanoma Signaling	1.2	0.06	NaN	3/50 (6%)	0/50 (0%)	0/50 (0%)	47/50 (94%)	BRAF,E2F1,PIK3R1
Neurovascular Coupling Signaling Pathway	1.2	0.0345	1.414	5/232 (2%)	0/232 (0%)	3/232 (1%)	224/232 (97%)	GJA1,GUCY1B1,ITPR1,P2RX1,PPP1R12B,ROCK2,RYR2,TBXA2R
Neuregulin Signaling	1.2	0.0427	NaN	5/117 (4%)	0/117 (0%)	0/117 (0%)	112/117 (96%)	ITGAV,ITGB5,PIK3R1,PRKCA,PRKD3
IL-10 Signaling	1.2	0.039	0.816	4/154 (3%)	0/154 (0%)	2/154 (1%)	148/154 (96%)	CREB3L3,HIF1A,HLA-C,MAP4K4,PBX1,RELA
Vitamin-C Transport	1.19	0.087	NaN	2/23 (9%)	0/23 (0%)	0/23 (0%)	21/23 (91%)	SLC2A3,STOM
UVC-Induced MAPK Signaling	1.18	0.0588	NaN	3/51 (6%)	0/51 (0%)	0/51 (0%)	48/51 (94%)	BRAF,PRKCA,PRKD3
Cholecystokinin/Gastrin-mediated Signaling	1.18	0.042	-2.236	5/119 (4%)	0/119 (0%)	0/119 (0%)	114/119 (96%)	ITPR1,PRKCA,PRKD3,PTK2B,ROCK2
VEGF Family Ligand-Receptor Interactions	1.17	0.0476	-2	4/84 (5%)	0/84 (0%)	0/84 (0%)	80/84 (95%)	PIK3R1,PRKCA,PRKD3,VEGFC
PEDF Signaling	1.17	0.0476	-1	4/84 (5%)	0/84 (0%)	0/84 (0%)	80/84 (95%)	PIK3R1,RELA,ROCK2,ZEB1
cAMP-mediated signaling	1.17	0.0339	0.378	4/236 (2%)	0/236 (0%)	4/236 (2%)	228/236 (97%)	ADCY5,BRAF,CREB3L3,GNAI1,GUCY1B1,PDE4A,S1PR3,TBXA2R
UVB-Induced MAPK Signaling	1.16	0.0577	NaN	3/52 (6%)	0/52 (0%)	0/52 (0%)	49/52 (94%)	PIK3R1,PRKCA,PRKD3
LPS-stimulated MAPK Signaling	1.16	0.0471	-2	4/85 (5%)	0/85 (0%)	0/85 (0%)	81/85 (95%)	PIK3R1,PRKCA,PRKD3,RELA
Cyclins and Cell Cycle Regulation	1.16	0.0471	NaN	3/85 (4%)	0/85 (0%)	1/85 (1%)	81/85 (95%)	E2F1,HDAC6,PPP2R1A,PPP2R3B
Methionine Salvage II (Mammalian)	1.15	0.25	NaN	1/4 (25%)	0/4 (0%)	0/4 (0%)	3/4 (75%)	MTR
Natural Killer Cell Signaling	1.15	0.0354	-1.89	6/198 (3%)	0/198 (0%)	1/198 (1%)	191/198 (96%)	COL1A1,FYN,HLA-C,NFATC1,PIK3R1,PTK2B,RELA
FGF Signaling	1.14	0.0465	-1	3/86 (3%)	0/86 (0%)	1/86 (1%)	82/86 (95%)	CREB3L3,ITPR1,PIK3R1,PRKCA
RHOA Signaling	1.12	0.0403	-1.342	4/124 (3%)	0/124 (0%)	1/124 (1%)	119/124 (96%)	ARHGAP35,MYL4,PPP1R12B,PTK2B,ROCK2
CDX Gastrointestinal Cancer Signaling Pathway	1.11	0.0347	1.134	5/202 (2%)	0/202 (0%)	2/202 (1%)	195/202 (97%)	BMP6,BRAF,CTNNB1,PIK3R1,PNN,RELA,WNT7B
Glioma Signaling	1.11	0.04	NaN	5/125 (4%)	0/125 (0%)	0/125 (0%)	120/125 (96%)	E2F1,HDAC6,PIK3R1,PRKCA,PRKD3
D-myo-inositol (1,4,5)-Trisphosphate Biosynthesis	1.09	0.0769	NaN	1/26 (4%)	0/26 (0%)	1/26 (4%)	24/26 (92%)	PLCH1,PLCH2
EGF Signaling	1.09	0.0536	NaN	3/56 (5%)	0/56 (0%)	0/56 (0%)	53/56 (95%)	ITPR1,PIK3R1,PRKCA
Regulation of Cellular Mechanics by Calpain Protease	1.09	0.0444	NaN	4/90 (4%)	0/90 (0%)	0/90 (0%)	86/90 (96%)	CAPN2,ITGAV,ITGB5,TLN1
RANK Signaling in Osteoclasts	1.07	0.044	-2	4/91 (4%)	0/91 (0%)	0/91 (0%)	87/91 (96%)	NFATC1,PIK3R1,PTK2B,RELA
Phagosome Formation	1.07	0.0259	-2.828	15/695 (2%)	0/695 (0%)	3/695 (0%)	677/695 (97%)	C3,CLEC4E,FYN,GPR108,GPR55,ITGAV,ITGB5,ITPR1,MYL4,PIK3R1,PLD3,PRKCA,PRKD3,PTK2B,ROCK2,S1PR3,TBXA2R,TLN1
Apelin Liver Signaling Pathway	1.07	0.0741	NaN	1/27 (4%)	0/27 (0%)	1/27 (4%)	25/27 (93%)	COL1A1,GSK3A
ABRA Signaling Pathway	1.06	0.0435	-1	3/92 (3%)	0/92 (0%)	1/92 (1%)	88/92 (96%)	CALD1,MMP9,ROCK2,VEGFC
Xenobiotic Metabolism Signaling	1.06	0.0308	NaN	7/292 (2%)	0/292 (0%)	2/292 (1%)	283/292 (97%)	CUL3,GSTM2,NDST1,PIK3R1,PPP2R1A,PPP2R3B,PRKCA,PRKD3,RELA
Creatine-phosphate Biosynthesis	1.06	0.2	NaN	1/5 (20%)	0/5 (0%)	0/5 (0%)	4/5 (80%)	MAP4K4
Role of CHK Proteins in Cell Cycle Checkpoint Control	1.05	0.0517	NaN	2/58 (3%)	0/58 (0%)	1/58 (2%)	55/58 (95%)	E2F1,PPP2R1A,PPP2R3B
Cancer Drug Resistance By Drug Efflux	1.05	0.0517	NaN	2/58 (3%)	0/58 (0%)	1/58 (2%)	55/58 (95%)	BRAF,FOXG1,PIK3R1
Androgen Signaling	1.05	0.0355	NaN	6/169 (4%)	0/169 (0%)	0/169 (0%)	163/169 (96%)	GNAI1,GNAZ,ITPR1,PRKCA,PRKD3,RELA
Actin Nucleation by ARP-WASP Complex	1.05	0.043	NaN	3/93 (3%)	0/93 (0%)	1/93 (1%)	89/93 (96%)	ITGAV,ITGB5,PPP1R12B,ROCK2
CREB Signaling in Neurons	1.04	0.0264	-1.069	12/607 (2%)	0/607 (0%)	4/607 (1%)	591/607 (97%)	ADCY5,BMP6,CREB3L3,GNAI1,GNAZ,GPR108,GPR55,GUCY1B1,ITPR1,PIK3R1,PLCH1,PLCH2,PRKCA,PRKD3,S1PR3,TBXA2R
HGF Signaling	1.03	0.0379	NaN	5/132 (4%)	0/132 (0%)	0/132 (0%)	127/132 (96%)	ITGAV,ITGB5,PIK3R1,PRKCA,PRKD3
Prolactin Signaling	1.02	0.0421	-2	4/95 (4%)	0/95 (0%)	0/95 (0%)	91/95 (96%)	FYN,PIK3R1,PRKCA,PRKD3
Superpathway of Cholesterol Biosynthesis	1.01	0.069	NaN	2/29 (7%)	0/29 (0%)	0/29 (0%)	27/29 (93%)	HADHA,LBR
Senescence Pathway	1.01	0.0301	-1.414	8/299 (3%)	0/299 (0%)	1/299 (0%)	290/299 (97%)	ANAPC11,BRAF,CAPN2,E2F1,NFATC1,PDK3,PIK3R1,PPP2R1A,PPP2R3B
Small Cell Lung Cancer Signaling	1.01	0.0417	NaN	4/96 (4%)	0/96 (0%)	0/96 (0%)	92/96 (96%)	E2F1,HDAC6,PIK3R1,RELA
Semaphorin Signaling in Neurons	1	0.0492	NaN	3/61 (5%)	0/61 (0%)	0/61 (0%)	58/61 (95%)	DPYSL2,FYN,ROCK2
Role of p14/p19ARF in Tumor Suppression	0.987	0.0667	NaN	2/30 (7%)	0/30 (0%)	0/30 (0%)	28/30 (93%)	E2F1,PIK3R1
Melanocyte Development and Pigmentation Signaling	0.984	0.0408	NaN	2/98 (2%)	0/98 (0%)	2/98 (2%)	94/98 (96%)	ADCY5,CREB3L3,GUCY1B1,PIK3R1
DNA Methylation and Transcriptional Repression Signaling	0.984	0.0408	NaN	4/98 (4%)	0/98 (0%)	0/98 (0%)	94/98 (96%)	E2F1,MECP2,RELA,ZEB1
Zymosterol Biosynthesis	0.982	0.167	NaN	1/6 (17%)	0/6 (0%)	0/6 (0%)	5/6 (83%)	LBR
RAC Signaling	0.977	0.0365	NaN	5/137 (4%)	0/137 (0%)	0/137 (0%)	132/137 (96%)	ITGAV,ITGB5,PIK3R1,PTK2B,RELA
Thrombopoietin Signaling	0.97	0.0476	NaN	3/63 (5%)	0/63 (0%)	0/63 (0%)	60/63 (95%)	PIK3R1,PRKCA,PRKD3
ATM Signaling	0.96	0.04	-1	2/100 (2%)	0/100 (0%)	2/100 (2%)	96/100 (96%)	CREB3L3,PPP2R1A,PPP2R3B,ZEB1
Regulation of eIF4 and p70S6K Signaling	0.944	0.0331	NaN	4/181 (2%)	0/181 (0%)	2/181 (1%)	175/181 (97%)	AGO3,ITGAV,ITGB5,PIK3R1,PPP2R1A,PPP2R3B
TNFR2 Signaling	0.94	0.0625	NaN	2/32 (6%)	0/32 (0%)	0/32 (0%)	30/32 (94%)	RELA,TANK
Hereditary Breast Cancer Signaling	0.929	0.0352	NaN	5/142 (4%)	0/142 (0%)	0/142 (0%)	137/142 (96%)	E2F1,HDAC6,PHF10,PIK3R1,UBC
Role of PI3K/AKT Signaling in the Pathogenesis of Influenza	0.925	0.0455	NaN	3/66 (5%)	0/66 (0%)	0/66 (0%)	63/66 (95%)	GNAI1,PIK3R1,RELA
Trehalose Degradation II (Trehalase)	0.919	0.143	NaN	1/7 (14%)	0/7 (0%)	0/7 (0%)	6/7 (86%)	HK1
Phosphatidylcholine Biosynthesis I	0.919	0.143	NaN	1/7 (14%)	0/7 (0%)	0/7 (0%)	6/7 (86%)	PCYT1A
Glycoaminoglycan-protein Linkage Region Biosynthesis	0.919	0.143	NaN	0/7 (0%)	0/7 (0%)	1/7 (14%)	6/7 (86%)	B4GALT7
CD40 Signaling	0.911	0.0448	NaN	3/67 (4%)	0/67 (0%)	0/67 (0%)	64/67 (96%)	PIK3R1,RELA,TANK
Mitotic Roles of Polo-Like Kinase	0.911	0.0448	NaN	2/67 (3%)	0/67 (0%)	1/67 (1%)	64/67 (96%)	ANAPC11,PPP2R1A,PPP2R3B
ERBB4 Signaling	0.897	0.0441	NaN	3/68 (4%)	0/68 (0%)	0/68 (0%)	65/68 (96%)	PIK3R1,PRKCA,PRKD3
Phospholipases	0.883	0.0435	NaN	2/69 (3%)	0/69 (0%)	1/69 (1%)	66/69 (96%)	PLCH1,PLCH2,PLD3
Macrophage Alternative Activation Signaling Pathway	0.88	0.0317	1.633	2/189 (1%)	0/189 (0%)	4/189 (2%)	183/189 (97%)	CREB3L3,LLGL1,NR1H3,PIK3R1,RELA,ZC3H12A
IL-9 Signaling	0.876	0.0571	NaN	2/35 (6%)	0/35 (0%)	0/35 (0%)	33/35 (94%)	PIK3R1,RELA
Regulation Of The Epithelial Mesenchymal Transition By Growth Factors Pathway	0.857	0.0312	-1.633	5/192 (3%)	0/192 (0%)	1/192 (1%)	186/192 (97%)	BRAF,MMP9,PIK3R1,RELA,TNFSF18,ZEB1
Growth Hormone Signaling	0.856	0.0423	NaN	3/71 (4%)	0/71 (0%)	0/71 (0%)	68/71 (96%)	PIK3R1,PRKCA,PRKD3
Basal Cell Carcinoma Signaling	0.843	0.0417	NaN	2/72 (3%)	0/72 (0%)	1/72 (1%)	69/72 (96%)	BMP6,CTNNB1,WNT7B
Type II Diabetes Mellitus Signaling	0.831	0.0327	-2	5/153 (3%)	0/153 (0%)	0/153 (0%)	148/153 (97%)	ITPR1,PIK3R1,PRKCA,PRKD3,RELA
Glioma Invasiveness Signaling	0.831	0.0411	NaN	2/73 (3%)	0/73 (0%)	1/73 (1%)	70/73 (96%)	ITGAV,MMP9,PIK3R1
Docosahexaenoic Acid (DHA) Signaling	0.819	0.0526	NaN	2/38 (5%)	0/38 (0%)	0/38 (0%)	36/38 (95%)	GSK3A,PIK3R1
Folate Transformations I	0.817	0.111	NaN	1/9 (11%)	0/9 (0%)	0/9 (0%)	8/9 (89%)	MTR
Role of Pattern Recognition Receptors in Recognition of Bacteria and Viruses	0.807	0.0321	-1.342	4/156 (3%)	0/156 (0%)	1/156 (1%)	151/156 (97%)	C3,PIK3R1,PRKCA,PRKD3,RELA
Oxytocin In Brain Signaling Pathway	0.806	0.0302	-1.633	5/199 (3%)	0/199 (0%)	1/199 (1%)	193/199 (97%)	CREB3L3,GNAI1,ITPR1,PIK3R1,PRKCA,PRKD3
Regulation of Actin-based Motility by Rho	0.802	0.0348	NaN	3/115 (3%)	0/115 (0%)	1/115 (1%)	111/115 (97%)	ITGAV,ITGB5,MYL4,PPP1R12B
CDK5 Signaling	0.802	0.0348	NaN	2/115 (2%)	0/115 (0%)	2/115 (2%)	111/115 (97%)	ADCY5,GUCY1B1,PPP2R1A,PPP2R3B
Inhibition of Matrix Metalloproteases	0.801	0.0513	NaN	0/39 (0%)	0/39 (0%)	2/39 (5%)	37/39 (95%)	MMP9,SDC1
Role Of Osteoblasts In Rheumatoid Arthritis Signaling Pathway	0.8	0.0287	-0.378	4/244 (2%)	0/244 (0%)	3/244 (1%)	237/244 (97%)	COL1A1,CTNNB1,CTSW,MMP9,PIK3R1,VEGFC,WNT7B
Angiopoietin Signaling	0.794	0.0395	NaN	2/76 (3%)	0/76 (0%)	1/76 (1%)	73/76 (96%)	GRB14,PIK3R1,RELA
IL-13 Signaling Pathway	0.792	0.0345	-2	4/116 (3%)	0/116 (0%)	0/116 (0%)	112/116 (97%)	CTNNB1,FYN,PIK3R1,ROCK2
Bladder Cancer Signaling	0.792	0.0345	NaN	3/116 (3%)	0/116 (0%)	1/116 (1%)	112/116 (97%)	E2F1,HDAC6,MMP9,VEGFC
Antiproliferative Role of Somatostatin Receptor 2	0.782	0.039	NaN	3/77 (4%)	0/77 (0%)	0/77 (0%)	74/77 (96%)	BRAF,GUCY1B1,PIK3R1
Gustation Pathway	0.779	0.0296	-0.447	4/203 (2%)	0/203 (0%)	2/203 (1%)	197/203 (97%)	ADCY5,GUCY1B1,ITPR1,P2RX1,PANX1,SCN3B
Calcium Transport I	0.775	0.1	NaN	1/10 (10%)	0/10 (0%)	0/10 (0%)	9/10 (90%)	ATP2A3
Ketolysis	0.775	0.1	NaN	1/10 (10%)	0/10 (0%)	0/10 (0%)	9/10 (90%)	HADHA
Fc Epsilon RI Signaling	0.774	0.0339	-2	4/118 (3%)	0/118 (0%)	0/118 (0%)	114/118 (97%)	FYN,PIK3R1,PRKCA,PRKD3
Toll-like Receptor Signaling	0.771	0.0385	NaN	3/78 (4%)	0/78 (0%)	0/78 (0%)	75/78 (96%)	MAP4K4,RELA,UBC
IL-3 Signaling	0.759	0.038	NaN	3/79 (4%)	0/79 (0%)	0/79 (0%)	76/79 (96%)	PIK3R1,PRKCA,PRKD3
Renal Cell Carcinoma Signaling	0.759	0.038	NaN	2/79 (3%)	0/79 (0%)	1/79 (1%)	76/79 (96%)	HIF1A,PIK3R1,UBC
Thyroid Cancer Signaling	0.759	0.038	NaN	3/79 (4%)	0/79 (0%)	0/79 (0%)	76/79 (96%)	BRAF,CTNNB1,PIK3R1
NGF Signaling	0.756	0.0333	NaN	3/120 (3%)	0/120 (0%)	1/120 (1%)	116/120 (97%)	CREB3L3,PIK3R1,RELA,ROCK2
April Mediated Signaling	0.751	0.0476	NaN	2/42 (5%)	0/42 (0%)	0/42 (0%)	40/42 (95%)	NFATC1,RELA
Ketogenesis	0.738	0.0909	NaN	1/11 (9%)	0/11 (0%)	0/11 (0%)	10/11 (91%)	HADHA
B Cell Activating Factor Signaling	0.735	0.0465	NaN	2/43 (5%)	0/43 (0%)	0/43 (0%)	41/43 (95%)	NFATC1,RELA
Role of NANOG in Mammalian Embryonic Stem Cell Pluripotency	0.721	0.0323	NaN	3/124 (2%)	0/124 (0%)	1/124 (1%)	120/124 (97%)	BMP6,CTNNB1,PIK3R1,WNT7B
BER (Base Excision Repair) Pathway	0.72	0.0455	NaN	2/44 (5%)	0/44 (0%)	0/44 (0%)	42/44 (95%)	E2F1,MPG
Estrogen-Dependent Breast Cancer Signaling	0.716	0.0361	NaN	2/83 (2%)	0/83 (0%)	1/83 (1%)	80/83 (96%)	CREB3L3,PIK3R1,RELA
Neutrophil Extracellular Trap Signaling Pathway	0.714	0.0251	-1.265	6/399 (2%)	0/399 (0%)	4/399 (1%)	389/399 (97%)	COL1A1,FYN,HIF1A,ITPR1,MMP9,PIK3R1,PLCH1,PLCH2,PRKCA,PRKD3
TR/RXR Activation	0.706	0.0357	NaN	1/84 (1%)	0/84 (0%)	2/84 (2%)	81/84 (96%)	HIF1A,PIK3R1,RAB3B
GDP-glucose Biosynthesis	0.704	0.0833	NaN	1/12 (8%)	0/12 (0%)	0/12 (0%)	11/12 (92%)	HK1
Role of RIG1-like Receptors in Antiviral Innate Immunity	0.691	0.0435	NaN	2/46 (4%)	0/46 (0%)	0/46 (0%)	44/46 (96%)	RELA,TANK
Apelin Pancreas Signaling Pathway	0.691	0.0435	NaN	2/46 (4%)	0/46 (0%)	0/46 (0%)	44/46 (96%)	PIK3R1,RELA
Activin Inhibin Signaling Pathway	0.689	0.0276	-1.633	4/217 (2%)	0/217 (0%)	2/217 (1%)	211/217 (97%)	COL1A1,CTNNB1,INHBA,NFATC1,PIK3R1,ROCK2
IL-6 Signaling	0.681	0.031	-1	3/129 (2%)	0/129 (0%)	1/129 (1%)	125/129 (97%)	COL1A1,MAP4K4,PIK3R1,RELA
Role of IL-17F in Allergic Inflammatory Airway Diseases	0.677	0.0426	NaN	1/47 (2%)	0/47 (0%)	1/47 (2%)	45/47 (96%)	CREB3L3,RELA
Glucose and Glucose-1-phosphate Degradation	0.673	0.0769	NaN	1/13 (8%)	0/13 (0%)	0/13 (0%)	12/13 (92%)	HK1
Cholesterol Biosynthesis I	0.673	0.0769	NaN	1/13 (8%)	0/13 (0%)	0/13 (0%)	12/13 (92%)	LBR
NAD Phosphorylation and Dephosphorylation	0.673	0.0769	NaN	1/13 (8%)	0/13 (0%)	0/13 (0%)	12/13 (92%)	NNT
Cholesterol Biosynthesis II (via 24,25-dihydrolanosterol)	0.673	0.0769	NaN	1/13 (8%)	0/13 (0%)	0/13 (0%)	12/13 (92%)	LBR
Cholesterol Biosynthesis III (via Desmosterol)	0.673	0.0769	NaN	1/13 (8%)	0/13 (0%)	0/13 (0%)	12/13 (92%)	LBR
UDP-N-acetyl-D-galactosamine Biosynthesis II	0.673	0.0769	NaN	1/13 (8%)	0/13 (0%)	0/13 (0%)	12/13 (92%)	HK1
nNOS Signaling in Skeletal Muscle Cells	0.663	0.0417	NaN	1/48 (2%)	0/48 (0%)	1/48 (2%)	46/48 (96%)	ITPR1,RYR2
Apelin Muscle Signaling Pathway	0.663	0.0417	NaN	2/48 (4%)	0/48 (0%)	0/48 (0%)	46/48 (96%)	GNAI1,GNAZ
PFKFB4 Signaling Pathway	0.663	0.0417	NaN	1/48 (2%)	0/48 (0%)	1/48 (2%)	46/48 (96%)	CREB3L3,HK1
Unfolded protein response	0.647	0.0333	NaN	3/90 (3%)	0/90 (0%)	0/90 (0%)	87/90 (97%)	DNAJC13,DNAJC16,VCP
Assembly of RNA Polymerase III Complex	0.644	0.0714	NaN	1/14 (7%)	0/14 (0%)	0/14 (0%)	13/14 (93%)	BDP1
Mevalonate Pathway I	0.644	0.0714	NaN	1/14 (7%)	0/14 (0%)	0/14 (0%)	13/14 (93%)	HADHA
Acute Myeloid Leukemia Signaling	0.638	0.033	NaN	3/91 (3%)	0/91 (0%)	0/91 (0%)	88/91 (97%)	BRAF,PIK3R1,RELA
Crosstalk between Dendritic Cells and Natural Killer Cells	0.638	0.033	NaN	3/91 (3%)	0/91 (0%)	0/91 (0%)	88/91 (97%)	HLA-C,RELA,TLN1
FAT10 Cancer Signaling Pathway	0.637	0.04	NaN	2/50 (4%)	0/50 (0%)	0/50 (0%)	48/50 (96%)	CTNNB1,RELA
SNARE Signaling Pathway	0.628	0.0294	0	2/136 (1%)	0/136 (0%)	2/136 (1%)	132/136 (97%)	ADCY5,CPLX2,GUCY1B1,MYL4
TNFR1 Signaling	0.624	0.0392	NaN	2/51 (4%)	0/51 (0%)	0/51 (0%)	49/51 (96%)	RELA,TANK
ERBB Signaling	0.62	0.0323	NaN	3/93 (3%)	0/93 (0%)	0/93 (0%)	90/93 (97%)	PIK3R1,PRKCA,PRKD3
Telomere Extension by Telomerase	0.618	0.0667	NaN	1/15 (7%)	0/15 (0%)	0/15 (0%)	14/15 (93%)	TINF2
Iron homeostasis signaling pathway	0.614	0.029	NaN	1/138 (1%)	0/138 (0%)	3/138 (2%)	134/138 (97%)	ATP6V0A2,BMP6,CREB3L3,HIF1A
White Adipose Tissue Browning Pathway	0.614	0.029	NaN	2/138 (1%)	0/138 (0%)	2/138 (1%)	134/138 (97%)	ADCY5,CREB3L3,GUCY1B1,ITPR1
Bile Acid Biosynthesis, Neutral Pathway	0.594	0.0625	NaN	0/16 (0%)	0/16 (0%)	1/16 (6%)	15/16 (94%)	CYP8B1
Lymphotoxin Î² Receptor Signaling	0.578	0.0364	NaN	2/55 (4%)	0/55 (0%)	0/55 (0%)	53/55 (96%)	PIK3R1,RELA
RAN Signaling	0.572	0.0588	NaN	1/17 (6%)	0/17 (0%)	0/17 (0%)	16/17 (94%)	RANBP2
Isoleucine Degradation I	0.572	0.0588	NaN	1/17 (6%)	0/17 (0%)	0/17 (0%)	16/17 (94%)	HADHA
Role of IL-17A in Arthritis	0.556	0.0351	NaN	2/57 (4%)	0/57 (0%)	0/57 (0%)	55/57 (96%)	PIK3R1,RELA
Hepatic Fibrosis / Hepatic Stellate Cell Activation	0.554	0.0258	NaN	3/194 (2%)	0/194 (0%)	2/194 (1%)	189/194 (97%)	COL1A1,MMP9,MYL4,RELA,VEGFC
Glutaryl-CoA Degradation	0.55	0.0556	NaN	1/18 (6%)	0/18 (0%)	0/18 (0%)	17/18 (94%)	HADHA
Superpathway of Geranylgeranyldiphosphate Biosynthesis I (via Mevalonate)	0.55	0.0556	NaN	1/18 (6%)	0/18 (0%)	0/18 (0%)	17/18 (94%)	HADHA
Sumoylation Pathway	0.539	0.0291	NaN	3/103 (3%)	0/103 (0%)	0/103 (0%)	100/103 (97%)	RANBP2,SENP2,ZEB1
Polyamine Regulation in Colon Cancer	0.535	0.0339	NaN	2/59 (3%)	0/59 (0%)	0/59 (0%)	57/59 (97%)	BRAF,CTNNB1
Chondroitin Sulfate Biosynthesis	0.535	0.0339	NaN	1/59 (2%)	0/59 (0%)	1/59 (2%)	57/59 (97%)	B4GALT7,NDST1
Mouse Embryonic Stem Cell Pluripotency	0.532	0.0288	NaN	2/104 (2%)	0/104 (0%)	1/104 (1%)	101/104 (97%)	CTNNB1,ID4,PIK3R1
Endometrial Cancer Signaling	0.525	0.0333	NaN	2/60 (3%)	0/60 (0%)	0/60 (0%)	58/60 (97%)	CTNNB1,PIK3R1
PCP (Planar Cell Polarity) Pathway	0.525	0.0333	NaN	1/60 (2%)	0/60 (0%)	1/60 (2%)	58/60 (97%)	ROCK2,WNT7B
Dermatan Sulfate Biosynthesis	0.516	0.0328	NaN	1/61 (2%)	0/61 (0%)	1/61 (2%)	59/61 (97%)	B4GALT7,NDST1
Valine Degradation I	0.512	0.05	NaN	1/20 (5%)	0/20 (0%)	0/20 (0%)	19/20 (95%)	HADHA
Inflammasome pathway	0.512	0.05	NaN	1/20 (5%)	0/20 (0%)	0/20 (0%)	19/20 (95%)	PANX1
PPAR Signaling	0.51	0.028	NaN	2/107 (2%)	0/107 (0%)	1/107 (1%)	104/107 (97%)	MAP4K4,NR1H3,RELA
PD-1, PD-L1 cancer immunotherapy pathway	0.51	0.028	NaN	3/107 (3%)	0/107 (0%)	0/107 (0%)	104/107 (97%)	CSK,HLA-C,PIK3R1
IL-2 Signaling	0.506	0.0323	NaN	2/62 (3%)	0/62 (0%)	0/62 (0%)	60/62 (97%)	PIK3R1,PTK2B
Endoplasmic Reticulum Stress Pathway	0.495	0.0476	NaN	1/21 (5%)	0/21 (0%)	0/21 (0%)	20/21 (95%)	TAOK3
PXR/RXR Activation	0.479	0.0308	NaN	1/65 (2%)	0/65 (0%)	1/65 (2%)	63/65 (97%)	GSTM2,RELA
Activation of IRF by Cytosolic Pattern Recognition Receptors	0.479	0.0308	NaN	2/65 (3%)	0/65 (0%)	0/65 (0%)	63/65 (97%)	RELA,TANK
ERB2-ERBB3 Signaling	0.479	0.0308	NaN	2/65 (3%)	0/65 (0%)	0/65 (0%)	63/65 (97%)	GSK3A,PIK3R1
Inhibition of ARE-Mediated mRNA Degradation Pathway	0.467	0.0247	-1	2/162 (1%)	0/162 (0%)	2/162 (1%)	158/162 (98%)	AGO3,PPP2R1A,PPP2R3B,TNFSF18
Role of MAPK Signaling in Promoting the Pathogenesis of Influenza	0.464	0.0263	NaN	2/114 (2%)	0/114 (0%)	1/114 (1%)	111/114 (97%)	ATP6V0A2,BRAF,PRKCA
Pyrimidine Deoxyribonucleotides De Novo Biosynthesis I	0.463	0.0435	NaN	0/23 (0%)	0/23 (0%)	1/23 (4%)	22/23 (96%)	RRM1
Phagosome Maturation	0.462	0.0245	NaN	3/163 (2%)	0/163 (0%)	1/163 (1%)	159/163 (98%)	ATP6V0A2,CTSW,DYNC1I1,HLA-C
IL-17A Signaling in Airway Cells	0.462	0.0299	NaN	2/67 (3%)	0/67 (0%)	0/67 (0%)	65/67 (97%)	PIK3R1,RELA
Transcriptional Regulatory Network in Embryonic Stem Cells	0.457	0.0244	0	2/164 (1%)	0/164 (0%)	2/164 (1%)	160/164 (98%)	CTNNB1,INHBA,PIK3R1,WNT7B
Remodeling of Epithelial Adherens Junctions	0.454	0.0294	NaN	1/68 (1%)	0/68 (0%)	1/68 (1%)	66/68 (97%)	CTNNB1,CTNND1
Cell Cycle: G1/S Checkpoint Regulation	0.454	0.0294	NaN	2/68 (3%)	0/68 (0%)	0/68 (0%)	66/68 (97%)	E2F1,HDAC6
Amyotrophic Lateral Sclerosis Signaling	0.452	0.0259	NaN	3/116 (3%)	0/116 (0%)	0/116 (0%)	113/116 (97%)	CAPN2,PIK3R1,VEGFC
Neuroinflammation Signaling Pathway	0.449	0.0221	-0.378	5/317 (2%)	0/317 (0%)	2/317 (1%)	310/317 (98%)	CREB3L3,CTNNB1,HLA-C,MMP9,NFATC1,PIK3R1,RELA
Agrin Interactions at Neuromuscular Junction	0.446	0.029	NaN	2/69 (3%)	0/69 (0%)	0/69 (0%)	67/69 (97%)	ARHGEF6,CTTN
Role of JAK1 and JAK3 in Î³c Cytokine Signaling	0.446	0.029	NaN	2/69 (3%)	0/69 (0%)	0/69 (0%)	67/69 (97%)	PIK3R1,PTK2B
GM-CSF Signaling	0.438	0.0286	NaN	1/70 (1%)	0/70 (0%)	1/70 (1%)	68/70 (97%)	PIK3R1,RACK1
Tryptophan Degradation III (Eukaryotic)	0.434	0.04	NaN	1/25 (4%)	0/25 (0%)	0/25 (0%)	24/25 (96%)	HADHA
Glycolysis I	0.434	0.04	NaN	1/25 (4%)	0/25 (0%)	0/25 (0%)	24/25 (96%)	PFKL
MSP-RON Signaling In Macrophages Pathway	0.434	0.0252	NaN	2/119 (2%)	0/119 (0%)	1/119 (1%)	116/119 (97%)	CREB3L3,PIK3R1,RELA
IL-17A Signaling in Gastric Cells	0.42	0.0385	NaN	1/26 (4%)	0/26 (0%)	0/26 (0%)	25/26 (96%)	RELA
Role of JAK1, JAK2 and TYK2 in Interferon Signaling	0.42	0.0385	NaN	1/26 (4%)	0/26 (0%)	0/26 (0%)	25/26 (96%)	RELA
Estrogen-mediated S-phase Entry	0.42	0.0385	NaN	1/26 (4%)	0/26 (0%)	0/26 (0%)	25/26 (96%)	E2F1
Pregnenolone Biosynthesis	0.408	0.037	NaN	0/27 (0%)	0/27 (0%)	1/27 (4%)	26/27 (96%)	MICAL2
Glutathione Redox Reactions I	0.396	0.0357	NaN	0/28 (0%)	0/28 (0%)	1/28 (4%)	27/28 (96%)	GSTM2
Histidine Degradation VI	0.396	0.0357	NaN	0/28 (0%)	0/28 (0%)	1/28 (4%)	27/28 (96%)	MICAL2
GDNF Family Ligand-Receptor Interactions	0.394	0.0263	NaN	2/76 (3%)	0/76 (0%)	0/76 (0%)	74/76 (97%)	ITPR1,PIK3R1
Hypoxia Signaling in the Cardiovascular System	0.394	0.0263	NaN	0/76 (0%)	0/76 (0%)	2/76 (3%)	74/76 (97%)	CREB3L3,HIF1A
VDR/RXR Activation	0.381	0.0256	NaN	2/78 (3%)	0/78 (0%)	0/78 (0%)	76/78 (97%)	PRKCA,PRKD3
Role of WNT/GSK-3Î² Signaling in the Pathogenesis of Influenza	0.381	0.0256	NaN	1/78 (1%)	0/78 (0%)	1/78 (1%)	76/78 (97%)	CTNNB1,WNT7B
Neurotrophin/TRK Signaling	0.381	0.0256	NaN	1/78 (1%)	0/78 (0%)	1/78 (1%)	76/78 (97%)	CREB3L3,PIK3R1
Role of JAK family kinases in IL-6-type Cytokine Signaling	0.374	0.0253	NaN	1/79 (1%)	0/79 (0%)	1/79 (1%)	77/79 (97%)	SERPINA1,VEGFC
Role of BRCA1 in DNA Damage Response	0.368	0.025	NaN	2/80 (3%)	0/80 (0%)	0/80 (0%)	78/80 (98%)	E2F1,PHF10
Ubiquinol-10 Biosynthesis (Eukaryotic)	0.362	0.0323	NaN	0/31 (0%)	0/31 (0%)	1/31 (3%)	30/31 (97%)	MICAL2
Acute Phase Response Signaling	0.361	0.0216	1	2/185 (1%)	0/185 (0%)	2/185 (1%)	181/185 (98%)	C3,PIK3R1,RELA,SERPINA1
IL-33 Signaling Pathway	0.357	0.0215	0	2/186 (1%)	0/186 (0%)	2/186 (1%)	182/186 (98%)	CREB3L3,MMP9,NFATC1,PIK3R1
FLT3 Signaling in Hematopoietic Progenitor Cells	0.355	0.0244	NaN	1/82 (1%)	0/82 (0%)	1/82 (1%)	80/82 (98%)	CREB3L3,PIK3R1
JAK/STAT Signaling	0.355	0.0244	NaN	2/82 (2%)	0/82 (0%)	0/82 (0%)	80/82 (98%)	PIK3R1,RELA
IL-17 Signaling	0.353	0.0214	-1	3/187 (2%)	0/187 (0%)	1/187 (1%)	183/187 (98%)	MMP9,PIK3R1,RELA,VEGFC
BAG2 Signaling Pathway	0.343	0.0238	NaN	2/84 (2%)	0/84 (0%)	0/84 (0%)	82/84 (98%)	ATXN3,RELA
Airway Inflammation in Asthma	0.342	0.0303	NaN	0/33 (0%)	0/33 (0%)	1/33 (3%)	32/33 (97%)	MMP9
4-1BB Signaling in T Lymphocytes	0.333	0.0294	NaN	1/34 (3%)	0/34 (0%)	0/34 (0%)	33/34 (97%)	RELA
Fatty Acid Î²-oxidation I	0.333	0.0294	NaN	1/34 (3%)	0/34 (0%)	0/34 (0%)	33/34 (97%)	HADHA
Xenobiotic Metabolism PXR Signaling Pathway	0.33	0.0207	1	3/193 (2%)	0/193 (0%)	1/193 (1%)	189/193 (98%)	GSTM2,NDST1,PRKCA,PRKD3
Insulin Receptor Signaling	0.328	0.0214	NaN	3/140 (2%)	0/140 (0%)	0/140 (0%)	137/140 (98%)	FYN,GSK3A,PIK3R1
Heparan Sulfate Biosynthesis	0.326	0.023	NaN	1/87 (1%)	0/87 (0%)	1/87 (1%)	85/87 (98%)	B4GALT7,NDST1
PDGF Signaling	0.326	0.023	NaN	2/87 (2%)	0/87 (0%)	0/87 (0%)	85/87 (98%)	PIK3R1,PRKCA
Xenobiotic Metabolism AHR Signaling Pathway	0.326	0.023	NaN	1/87 (1%)	0/87 (0%)	1/87 (1%)	85/87 (98%)	GSTM2,RELA
Oxytocin In Spinal Neurons Signaling Pathway	0.324	0.0286	NaN	1/35 (3%)	0/35 (0%)	0/35 (0%)	34/35 (97%)	GUCY1B1
Coagulation System	0.324	0.0286	NaN	0/35 (0%)	0/35 (0%)	1/35 (3%)	34/35 (97%)	SERPINA1
Role Of Chondrocytes In Rheumatoid Arthritis Signaling Pathway	0.324	0.0213	NaN	2/141 (1%)	0/141 (0%)	1/141 (1%)	138/141 (98%)	CAPN2,MMP9,VEGFC
MIF-mediated Glucocorticoid Regulation	0.315	0.0278	NaN	1/36 (3%)	0/36 (0%)	0/36 (0%)	35/36 (97%)	RELA
Wound Healing Signaling Pathway	0.314	0.0198	0.447	2/252 (1%)	0/252 (0%)	3/252 (1%)	247/252 (98%)	COL1A1,KRT6B,MMP9,PRKCA,VEGFC
TWEAK Signaling	0.307	0.027	NaN	1/37 (3%)	0/37 (0%)	0/37 (0%)	36/37 (97%)	RELA
Glutathione-mediated Detoxification	0.307	0.027	NaN	0/37 (0%)	0/37 (0%)	1/37 (3%)	36/37 (97%)	GSTM2
Complement System	0.307	0.027	NaN	0/37 (0%)	0/37 (0%)	1/37 (3%)	36/37 (97%)	C3
BMP signaling pathway	0.305	0.022	NaN	2/91 (2%)	0/91 (0%)	0/91 (0%)	89/91 (98%)	BMP6,RELA
LPS/IL-1 Mediated Inhibition of RXR Function	0.305	0.0196	NaN	1/255 (0%)	0/255 (0%)	4/255 (2%)	250/255 (98%)	APOE,FABP5,GSTM2,NDST1,NR1H3
IL-17A Signaling in Fibroblasts	0.299	0.0263	NaN	1/38 (3%)	0/38 (0%)	0/38 (0%)	37/38 (97%)	RELA
Notch Signaling	0.299	0.0263	NaN	1/38 (3%)	0/38 (0%)	0/38 (0%)	37/38 (97%)	RBPJ
Coronavirus Pathogenesis Pathway	0.292	0.0196	1	3/204 (1%)	0/204 (0%)	1/204 (0%)	200/204 (98%)	E2F1,HDAC6,HIF1A,RELA
Antigen Presentation Pathway	0.291	0.0256	NaN	1/39 (3%)	0/39 (0%)	0/39 (0%)	38/39 (97%)	HLA-C
Intrinsic Prothrombin Activation Pathway	0.269	0.0238	NaN	0/42 (0%)	0/42 (0%)	1/42 (2%)	41/42 (98%)	COL1A1
Superpathway of Methionine Degradation	0.269	0.0238	NaN	1/42 (2%)	0/42 (0%)	0/42 (0%)	41/42 (98%)	MTR
Necroptosis Signaling Pathway	0.266	0.0192	NaN	3/156 (2%)	0/156 (0%)	0/156 (0%)	153/156 (98%)	CAPN2,PYGL,UBC
MIF Regulation of Innate Immunity	0.256	0.0227	NaN	1/44 (2%)	0/44 (0%)	0/44 (0%)	43/44 (98%)	RELA
Aryl Hydrocarbon Receptor Signaling	0.256	0.0189	NaN	2/159 (1%)	0/159 (0%)	1/159 (1%)	156/159 (98%)	E2F1,GSTM2,RELA
tRNA Splicing	0.244	0.0217	NaN	0/46 (0%)	0/46 (0%)	1/46 (2%)	45/46 (98%)	PDE4A
DNA damage-induced 14-3-3Ïƒ Signaling	0.244	0.0217	NaN	1/46 (2%)	0/46 (0%)	0/46 (0%)	45/46 (98%)	E2F1
iNOS Signaling	0.238	0.0213	NaN	1/47 (2%)	0/47 (0%)	0/47 (0%)	46/47 (98%)	RELA
Dermatan Sulfate Biosynthesis (Late Stages)	0.232	0.0208	NaN	1/48 (2%)	0/48 (0%)	0/48 (0%)	47/48 (98%)	NDST1
Chondroitin Sulfate Biosynthesis (Late Stages)	0.216	0.0196	NaN	1/51 (2%)	0/51 (0%)	0/51 (0%)	50/51 (98%)	NDST1
Amyloid Processing	0.216	0.0196	NaN	1/51 (2%)	0/51 (0%)	0/51 (0%)	50/51 (98%)	CAPN2
Role of Cytokines in Mediating Communication between Immune Cells	0.201	0.0185	NaN	1/54 (2%)	0/54 (0%)	0/54 (0%)	53/54 (98%)	IL32
Phototransduction Pathway	0.201	0.0185	NaN	1/54 (2%)	0/54 (0%)	0/54 (0%)	53/54 (98%)	GUCY1B1
Pyroptosis Signaling Pathway	0	0.0108	NaN	1/93 (1%)	0/93 (0%)	0/93 (0%)	92/93 (99%)	PANX1
Immunogenic Cell Death Signaling Pathway	0	0.0111	NaN	1/90 (1%)	0/90 (0%)	0/90 (0%)	89/90 (99%)	PANX1
Macrophage Classical Activation Signaling Pathway	0	0.0106	NaN	1/189 (1%)	0/189 (0%)	1/189 (1%)	187/189 (99%)	HIF1A,RELA
Pathogen Induced Cytokine Storm Signaling Pathway	0	0.0162	0.816	3/371 (1%)	0/371 (0%)	3/371 (1%)	365/371 (98%)	C3,COL1A1,RYR2,SLC2A3,UNC13D,VEGFC
Glucocorticoid Receptor Signaling	0	0.0172	NaN	5/582 (1%)	0/582 (0%)	5/582 (1%)	572/582 (98%)	GJA1,HLA-C,KRT10,KRT14,KRT6B,MMP9,NFATC1,PHF10,PIK3R1,RELA
Chaperone Mediated Autophagy Signaling Pathway	0	0.0109	0.378	4/643 (1%)	0/643 (0%)	3/643 (0%)	636/643 (99%)	ATP6V0A2,HDAC6,HIF1A,HTT,MMP9,PIK3R1,RELA
NOD1/2 Signaling Pathway	0	0.0159	NaN	3/189 (2%)	0/189 (0%)	0/189 (0%)	186/189 (98%)	MAP4K4,RELA,TNFSF18
Mitochondrial Dysfunction	0	0.0174	-1.633	4/344 (1%)	0/344 (0%)	2/344 (1%)	338/344 (98%)	CAPN2,CREB3L3,GSTM2,HTT,ITPR1,PIK3R1
Role of PKR in Interferon Induction and Antiviral Response	0	0.0147	NaN	2/136 (1%)	0/136 (0%)	0/136 (0%)	134/136 (99%)	E2F1,RELA
TREM1 Signaling	0	0.013	NaN	1/77 (1%)	0/77 (0%)	0/77 (0%)	76/77 (99%)	RELA
Role of NFAT in Regulation of the Immune Response	0	0.00771	-1.89	8/1037 (1%)	0/1037 (0%)	0/1037 (0%)	1029/1037 (99%)	FYN,GNAI1,GNAZ,GSK3A,ITPR1,NFATC1,PIK3R1,RELA
FcÎ³RIIB Signaling in B Lymphocytes	0	0.00375	NaN	2/533 (0%)	0/533 (0%)	0/533 (0%)	531/533 (100%)	ITPR1,PIK3R1
CCR5 Signaling in Macrophages	0	0.012	-2	6/499 (1%)	0/499 (0%)	0/499 (0%)	493/499 (99%)	GNAI1,GNAZ,ITPR1,PRKCA,PRKD3,PTK2B
Calcium-induced T Lymphocyte Apoptosis	0	0.0109	-2.236	5/460 (1%)	0/460 (0%)	0/460 (0%)	455/460 (99%)	ATP2A3,CAPN2,ITPR1,PRKCA,PRKD3
Cytotoxic T Lymphocyte-mediated Apoptosis of Target Cells	0	0.00235	NaN	1/425 (0%)	0/425 (0%)	0/425 (0%)	424/425 (100%)	HLA-C
CD27 Signaling in Lymphocytes	0	0.0175	NaN	1/57 (2%)	0/57 (0%)	0/57 (0%)	56/57 (98%)	RELA
Airway Pathology in Chronic Obstructive Pulmonary Disease	0	0.00847	NaN	0/118 (0%)	0/118 (0%)	1/118 (1%)	117/118 (99%)	MMP9
CTLA4 Signaling in Cytotoxic T Lymphocytes	0	0.0148	-0.333	8/608 (1%)	0/608 (0%)	1/608 (0%)	599/608 (99%)	AP2A1,FYN,GSK3A,HLA-C,NFATC1,PIK3R1,PLD3,PPP2R1A,PPP2R3B
Induction of Apoptosis by HIV1	0	0.0154	NaN	1/65 (2%)	0/65 (0%)	0/65 (0%)	64/65 (98%)	RELA
CD28 Signaling in T Helper Cells	0	0.0135	-1.89	7/517 (1%)	0/517 (0%)	0/517 (0%)	510/517 (99%)	CSK,FYN,ITPR1,NFATC1,PIK3R1,PTPRC,RELA
IL-15 Signaling	0	0.00379	NaN	2/528 (0%)	0/528 (0%)	0/528 (0%)	526/528 (100%)	PIK3R1,RELA
Dendritic Cell Maturation	0	0.0134	-0.707	5/596 (1%)	0/596 (0%)	3/596 (1%)	588/596 (99%)	COL1A1,CREB3L3,HLA-C,IL32,PIK3R1,PLCH1,PLCH2,RELA
CNTF Signaling	0	0.0175	NaN	1/57 (2%)	0/57 (0%)	0/57 (0%)	56/57 (98%)	PIK3R1
ICOS-ICOSL Signaling in T Helper Cells	0	0.0118	-1	6/507 (1%)	0/507 (0%)	0/507 (0%)	501/507 (99%)	CSK,ITPR1,NFATC1,PIK3R1,PTPRC,RELA
Lipid Antigen Presentation by CD1	0	0.00241	NaN	1/415 (0%)	0/415 (0%)	0/415 (0%)	414/415 (100%)	AP2A1
HMGB1 Signaling	0	0.012	NaN	2/167 (1%)	0/167 (0%)	0/167 (0%)	165/167 (99%)	PIK3R1,RELA
Maturity Onset Diabetes of Young (MODY) Signaling	0	0.0127	NaN	0/79 (0%)	0/79 (0%)	1/79 (1%)	78/79 (99%)	APOE
Germ Cell-Sertoli Cell Junction Signaling	0	0.0176	NaN	2/170 (1%)	0/170 (0%)	1/170 (1%)	167/170 (98%)	CTNNB1,CTNND1,PIK3R1
Type I Diabetes Mellitus Signaling	0	0.00393	NaN	2/509 (0%)	0/509 (0%)	0/509 (0%)	507/509 (100%)	HLA-C,RELA
Primary Immunodeficiency Signaling	0	0.0169	NaN	1/59 (2%)	0/59 (0%)	0/59 (0%)	58/59 (98%)	PTPRC
Allograft Rejection Signaling	0	0.00205	NaN	1/487 (0%)	0/487 (0%)	0/487 (0%)	486/487 (100%)	HLA-C
Autoimmune Thyroid Disease Signaling	0	0.00218	NaN	1/458 (0%)	0/458 (0%)	0/458 (0%)	457/458 (100%)	HLA-C
Graft-versus-Host Disease Signaling	0	0.00224	NaN	1/446 (0%)	0/446 (0%)	0/446 (0%)	445/446 (100%)	HLA-C
p70S6K Signaling	0	0.0138	-1.414	6/581 (1%)	0/581 (0%)	2/581 (0%)	573/581 (99%)	GNAI1,PIK3R1,PLCH1,PLCH2,PPP2R1A,PPP2R3B,PRKCA,PRKD3
ERK5 Signaling	0	0.0135	NaN	0/74 (0%)	0/74 (0%)	1/74 (1%)	73/74 (99%)	CREB3L3
G Protein Signaling Mediated by Tubby	0	0.00427	NaN	2/468 (0%)	0/468 (0%)	0/468 (0%)	466/468 (100%)	GNAI1,GNAZ
Communication between Innate and Adaptive Immune Cells	0	0.00107	NaN	1/933 (0%)	0/933 (0%)	0/933 (0%)	932/933 (100%)	HLA-C
Systemic Lupus Erythematosus Signaling	0	0.00468	NaN	4/1068 (0%)	0/1068 (0%)	1/1068 (0%)	1063/1068 (100%)	HLA-C,NFATC1,PIK3R1,PTPRC,RNU4-2
CDC42 Signaling	0	0.0122	NaN	5/576 (1%)	0/576 (0%)	2/576 (0%)	569/576 (99%)	ARHGEF6,HLA-C,ITGAV,ITGB5,LLGL1,MYL4,PPP1R12B
FAK Signaling	0	0.0163	-1.698	14/1041 (1%)	0/1041 (0%)	3/1041 (0%)	1024/1041 (98%)	ARHGAP35,ARHGEF6,ASAP1,CAPN2,COL1A1,CSK,CTNNB1,FYN,GPR108,GPR55,GSK3A,ITGAV,ITGB5,MMP9,PIK3R1,S1PR3,TBXA2R
EIF2 Signaling	0	0.0132	NaN	2/227 (1%)	0/227 (0%)	1/227 (0%)	224/227 (99%)	AGO3,PIK3R1,PTBP1
Retinoic acid Mediated Apoptosis Signaling	0	0.0167	NaN	0/60 (0%)	0/60 (0%)	1/60 (2%)	59/60 (98%)	PARP8
Phospholipase C Signaling	0	0.0161	-2.309	14/1121 (1%)	0/1121 (0%)	4/1121 (0%)	1103/1121 (98%)	ADCY5,ARHGEF17,ARHGEF3,ARHGEF6,CREB3L3,FYN,GUCY1B1,HDAC6,ITGAV,ITGB5,ITPR1,MYL4,NFATC1,PLD3,PPP1R12B,PRKCA,PRKD3,RELA
Altered T Cell and B Cell Signaling in Rheumatoid Arthritis	0	0.00106	NaN	1/940 (0%)	0/940 (0%)	0/940 (0%)	939/940 (100%)	RELA
B Cell Development	0	0.00204	NaN	1/489 (0%)	0/489 (0%)	0/489 (0%)	488/489 (100%)	PTPRC
Neuroprotective Role of THOP1 in Alzheimer's Disease	0	0.0165	NaN	1/121 (1%)	0/121 (0%)	1/121 (1%)	119/121 (98%)	HLA-C,MMP9
Regulation of IL-2 Expression in Activated and Anergic T Lymphocytes	0	0.00866	-2	4/462 (1%)	0/462 (0%)	0/462 (0%)	458/462 (99%)	FYN,NFATC1,PABPC4,RELA
NUR77 Signaling in T Lymphocytes	0	0.00975	-1	5/513 (1%)	0/513 (0%)	0/513 (0%)	508/513 (99%)	HLA-C,NFATC1,PRKCA,PRKD3,SIN3B
PKCÎ¸ Signaling in T Lymphocytes	0	0.00896	-2	5/558 (1%)	0/558 (0%)	0/558 (0%)	553/558 (99%)	FYN,ITPR1,NFATC1,PIK3R1,RELA
Role of MAPK Signaling in the Pathogenesis of Influenza	0	0.0119	NaN	1/84 (1%)	0/84 (0%)	0/84 (0%)	83/84 (99%)	PRKCA
Antiproliferative Role of TOB in T Cell Signaling	0	0.00235	NaN	1/426 (0%)	0/426 (0%)	0/426 (0%)	425/426 (100%)	PABPC4
MSP-RON Signaling Pathway	0	0.0172	NaN	1/58 (2%)	0/58 (0%)	0/58 (0%)	57/58 (98%)	PIK3R1
OX40 Signaling Pathway	0	0.00418	NaN	2/478 (0%)	0/478 (0%)	0/478 (0%)	476/478 (100%)	HLA-C,RELA
PI3K Signaling in B Lymphocytes	0	0.0169	-1.265	7/591 (1%)	0/591 (0%)	3/591 (1%)	581/591 (98%)	C3,CARD10,FYN,ITPR1,NFATC1,PIK3R1,PLCH1,PLCH2,PTPRC,RELA
Role of JAK2 in Hormone-like Cytokine Signaling	0	0.0161	NaN	1/62 (2%)	0/62 (0%)	0/62 (0%)	61/62 (98%)	VEGFC
GADD45 Signaling	0	0.0167	NaN	1/60 (2%)	0/60 (0%)	0/60 (0%)	59/60 (98%)	RELA
Heparan Sulfate Biosynthesis (Late Stages)	0	0.0125	NaN	1/80 (1%)	0/80 (0%)	0/80 (0%)	79/80 (99%)	NDST1
Pyridoxal 5'-phosphate Salvage Pathway	0	0.0154	NaN	1/65 (2%)	0/65 (0%)	0/65 (0%)	64/65 (98%)	BRAF
Triacylglycerol Degradation	0	0.0175	NaN	1/57 (2%)	0/57 (0%)	0/57 (0%)	56/57 (98%)	NDST1
Salvage Pathways of Pyrimidine Ribonucleotides	0	0.0103	NaN	1/97 (1%)	0/97 (0%)	0/97 (0%)	96/97 (99%)	BRAF
Agranulocyte Adhesion and Diapedesis	0	0.0143	NaN	2/210 (1%)	0/210 (0%)	1/210 (0%)	207/210 (99%)	GNAI1,MMP9,MYL4
Granulocyte Adhesion and Diapedesis	0	0.0159	NaN	1/189 (1%)	0/189 (0%)	2/189 (1%)	186/189 (98%)	GNAI1,MMP9,SDC1
TEC Kinase Signaling	0	0.0173	-2.449	10/578 (2%)	0/578 (0%)	0/578 (0%)	568/578 (98%)	FYN,GNAI1,GNAZ,ITGAV,ITGB5,PIK3R1,PRKCA,PRKD3,PTK2B,RELA
STAT3 Pathway	0	0.00741	NaN	1/135 (1%)	0/135 (0%)	0/135 (0%)	134/135 (99%)	BMP6
SAPK/JNK Signaling	0	0.00598	NaN	3/502 (1%)	0/502 (0%)	0/502 (0%)	499/502 (99%)	MAP4K4,NFATC1,PIK3R1
IL-4 Signaling	0	0.00693	0	2/577 (0%)	0/577 (0%)	2/577 (0%)	573/577 (99%)	COL1A1,CREB3L3,GNAI1,PIK3R1
B Cell Receptor Signaling	0	0.0142	0	7/635 (1%)	0/635 (0%)	2/635 (0%)	626/635 (99%)	CARD10,CREB3L3,CSK,GSK3A,NFATC1,PIK3R1,PTK2B,PTPRC,RELA
IGF-1 Signaling	0	0.00952	NaN	1/105 (1%)	0/105 (0%)	0/105 (0%)	104/105 (99%)	PIK3R1
p38 MAPK Signaling	0	0.00833	NaN	0/120 (0%)	0/120 (0%)	1/120 (1%)	119/120 (99%)	CREB3L3
TGF-Î² Signaling	0	0.0104	NaN	0/96 (0%)	0/96 (0%)	1/96 (1%)	95/96 (99%)	INHBA
NF-ÎºB Signaling	0	0.0105	-1.342	5/571 (1%)	0/571 (0%)	1/571 (0%)	565/571 (99%)	BRAF,CARD10,MAP4K4,PIK3R1,RELA,TANK
T Cell Receptor Signaling	0	0.0162	-1.897	10/616 (2%)	0/616 (0%)	0/616 (0%)	606/616 (98%)	CSK,CTNNB1,FYN,GSK3A,HLA-C,NFATC1,PIK3R1,PTK2B,PTPRC,RELA
Th1 and Th2 Activation Pathway	0	0.0116	NaN	2/172 (1%)	0/172 (0%)	0/172 (0%)	170/172 (99%)	NFATC1,PIK3R1
Th1 Pathway	0	0.0164	NaN	2/122 (2%)	0/122 (0%)	0/122 (0%)	120/122 (98%)	NFATC1,PIK3R1
Th2 Pathway	0	0.0073	NaN	1/137 (1%)	0/137 (0%)	0/137 (0%)	136/137 (99%)	PIK3R1
Sirtuin Signaling Pathway	0	0.0171	0.447	3/293 (1%)	0/293 (0%)	2/293 (1%)	288/293 (98%)	ATG3,E2F1,HIF1A,NR1H3,RELA
Th17 Activation Pathway	0	0.0062	NaN	2/484 (0%)	0/484 (0%)	1/484 (0%)	481/484 (99%)	HIF1A,NFATC1,RELA
SPINK1 General Cancer Pathway	0	0.0145	NaN	1/69 (1%)	0/69 (0%)	0/69 (0%)	68/69 (99%)	PIK3R1
FAT10 Signaling Pathway	0	0.0179	NaN	1/56 (2%)	0/56 (0%)	0/56 (0%)	55/56 (98%)	HTT
T Cell Exhaustion Signaling Pathway	0	0.00882	0	4/567 (1%)	0/567 (0%)	1/567 (0%)	562/567 (99%)	HLA-C,NFATC1,PIK3R1,PPP2R1A,PPP2R3B
Systemic Lupus Erythematosus In T Cell Signaling Pathway	0	0.014	-1.667	6/643 (1%)	0/643 (0%)	3/643 (0%)	634/643 (99%)	CREB3L3,GNAI1,HLA-C,ITPR1,PIK3R1,PPP2R1A,PPP2R3B,ROCK2,S1PR3
Systemic Lupus Erythematosus In B Cell Signaling Pathway	0	0.0138	-2.53	9/725 (1%)	0/725 (0%)	1/725 (0%)	715/725 (99%)	CSK,CTNNB1,FOXG1,FYN,MAP4K4,NFATC1,PIK3R1,PRKCA,PRKD3,RELA
Eicosanoid Signaling	0	0.0143	NaN	1/70 (1%)	0/70 (0%)	0/70 (0%)	69/70 (99%)	TBXA2R
Ferroptosis Signaling Pathway	0	0.00758	NaN	1/132 (1%)	0/132 (0%)	0/132 (0%)	131/132 (99%)	BRAF
Role of MAPK Signaling in Inhibiting the Pathogenesis of Influenza	0	0.0127	NaN	1/79 (1%)	0/79 (0%)	0/79 (0%)	78/79 (99%)	BRAF

## Sheet: molecular function
Category	p-value	Molecules
Cellular Assembly and Organization	5.07E-14-1.11E-04	ABLIM1,AEBP1,ANK3,AP2A1,APOE,APPL2,ARHGAP20,ARHGAP21,ARHGAP35,ARHGEF17,ARHGEF3,ARHGEF6,ARL3,ARPIN/ARPIN-AP3S2,ASAP1,ASB7,ATG3,ATL1,ATXN3,B4GALT7,BAZ2A,BICD1,BMP6,BRAF,C3,CALD1,CAPN2,CDC42BPB,CDON,CENPT,CEP135,CGNL1,CHADL,CHMP6,CIB1,CKAP5,CLIP3,COL1A1,CPEB4,CPLX2,CSK,CSPG5,CTNNB1,CTNND1,CTTN,CUL3,DGKD,DLG1,DLK1,DNAJC13,DPYSL2,DSG1,DSP,DYNC1I1,ENAH,EPB41L3,ERG,FYN,GALNT6,GAS2L1,GGA2,GJA1,GNAI1,GSK3…
Cellular Function and Maintenance	5.07E-14-1.11E-04	ABLIM1,ANK3,ANXA3,AP2A1,APOE,APPL2,ARHGAP20,ARHGAP21,ARHGAP35,ARHGEF17,ARHGEF3,ARHGEF6,ARL3,ARPIN/ARPIN-AP3S2,ASAP1,ASB7,ATG3,ATL1,ATXN3,BICD1,BMP6,BRAF,C3,CALD1,CAPN2,CDC42BPB,CDC5L,CEP135,CGNL1,CIB1,CKAP5,CLEC4E,CLIP3,COL1A1,CPEB4,CSK,CSPG5,CTNNB1,CTNND1,CTTN,CUL3,DGKD,DLG1,DLK1,DNAJC13,DPYSL2,DSP,ENAH,EPB41L3,ERG,FYN,GAS2L1,GJA1,GNAI1,GSK3A,HAX1,HDAC6,HERC1,HIF1A,HTT,IFITM3,INF2,INHBA,ISLR2,IT…
Cellular Movement	2.71E-11-1.03E-04	ABLIM1,ANK3,ANXA3,APOE,APPL2,ARHGAP21,ARHGAP35,ARHGEF17,ARHGEF6,ARID3A,ARPIN/ARPIN-AP3S2,ASAP1,ATG3,BMP6,BRAF,C3,CALD1,CAPN2,CARD10,CDC42BPB,CHD1L,CHFR,CIB1,CLEC4E,COL1A1,CPLX2,CPNE3,CSK,CSPG5,CTNNB1,CTNND1,CTTN,DGKD,DLG1,DLK1,DPYSL2,DSP,E2F1,ENAH,ERG,FABP5,FOXG1,FSTL1,FYN,GAS2L1,GIPC1,GJA1,GNAI1,GNAZ,GSK3A,GUCY1B1,HAX1,HDAC6,HIF1A,HK1,HOXB13,HTT,ID4,IFITM1,IFITM3,IL16,IL32,INHBA,ITGAV,ITGB5,ITPR…
Molecular Transport	2.06E-09-7.42E-05	ADCY5,AEBP1,ALG10,ANK3,AP2A1,APOE,APPL2,ARL3,ATP2A3,ATP6V0A2,BMP6,BRAF,C2CD5,C3,CCDC80,CHST8,CKAP5,CLIP3,COL1A1,CPLX2,CREB3L3,CTNNB1,CTTN,CUL3,DDX42,DENND4C,DGKD,DLG1,DLK1,DPYSL2,E2F1,EPB41L3,EXPH5,FABP5,FYN,GIPC1,GJA1,GNAZ,GRB14,GSK3A,GUCY1B1,HDAC6,HIF1A,HK1,HTT,ID4,INHBA,ITGAV,ITPR1,ITPRID2,KCNA3,KCNK3,KDM3A,KMT2B,LLGL1,LMNA,LRP10,LTBP4,MAP4K4,MECP2,MFSD2B,MMP9,MPG,NDST1,NFATC1,NIN,NIPA1,NNT,NR…
Cellular Development	7.1E-09-8.24E-05	ABLIM1,ANK3,AP2A1,APOE,ARHGAP35,ARHGEF6,ARID3A,ARL3,ASAP1,ATL1,BICD1,BMP6,BRAF,BUB3,C1orf35,C3,CALD1,CARD10,CCDC80,CD109,CDON,CHD1L,CHD7,CIB1,COL1A1,CPEB4,CTNNB1,CTNND1,CTTN,DGKD,DLG1,DLK1,DPYSL2,DSG1,DSP,E2F1,ENAH,EPB41L3,ERG,FABP5,FLG,FOXG1,FSTL1,FYN,G0S2,GALNT6,GJA1,GPR55,GSK3A,HDAC6,HEATR5B,HERC1,HIF1A,HK1,HOXB13,HTT,ID4,IFITM1,IFITM2,IFITM3,IL16,IL32,IMPACT,INHBA,ITGAV,ITGB5,ITM2C,ITPR1,IVL,…
Cellular Growth and Proliferation	7.1E-09-9.21E-05	ABLIM1,AEBP1,ANK3,AP2A1,APOE,APPL2,ARHGAP35,ARHGEF6,ARID3A,ARL3,ASAP1,ATL1,B4GALT7,BICD1,BMP6,BRAF,BUB3,C1orf35,C3,CALD1,CARD10,CASC3,CCDC80,CD109,CDON,CHD1L,CHFR,CIB1,COL1A1,CPEB4,CREB3L3,CSK,CSPG5,CTNNB1,CTNND1,CTTN,DGKD,DLG1,DLK1,DPYSL2,E2F1,ENAH,EPB41L3,ERG,FABP5,FOXG1,FSTL1,FYN,G0S2,GALNT6,GJA1,GPR55,GSK3A,HDAC6,HEATR5B,HERC1,HIF1A,HK1,HOXB13,HTT,ID4,IFITM1,IFITM3,IL16,IL32,IMPACT,ING5,INHBA…
Cell Morphology	2.17E-08-1.11E-04	ABLIM1,ANK3,AP2A1,APOE,APPL2,ARHGAP20,ARHGAP35,ARHGEF6,ARL3,ARPIN/ARPIN-AP3S2,ASAP1,ATG3,ATL1,BMP6,BRAF,C3,CALD1,CAPN2,CDC42BPB,CEP135,CIB1,CKAP5,CPEB4,CSK,CTNNB1,CTNND1,CTTN,CUL3,DGKD,DLG1,DLK1,DPYSL2,E2F1,ENAH,EPB41L3,FOXG1,FYN,G0S2,GJA1,GSK3A,HDAC6,HERC1,HIF1A,HTT,IL32,INHBA,ISLR2,ITM2C,ITPR1,ITPRID2,KCNA3,KDM3A,LLGL1,LMNA,MAFG,MAP4K4,MECP2,MMP9,NIN,NPHP3,NR1H3,P2RX1,PIK3R1,POU4F1,PPP1R18,PRDX…
Cell Cycle	2.03E-07-5.47E-05	ANAPC11,APOE,BMP6,BRAF,BUB3,C1orf35,CALD1,CAPN2,CARD10,CDC5L,CENPT,CHD7,CHFR,CHMP6,CKAP5,COL1A1,CSK,CTNNB1,CTNND1,CUL3,DENND2B,E2F1,ERG,ESCO1,FOXG1,FYN,GJA1,GNL2,HIF1A,HOXB13,HTT,ID4,IL16,ING5,INHBA,ITGAV,JDP2,KDM3A,KMT2B,KMT2E,KRT10,KRT14,LMNA,MECP2,MMP9,MPG,MUC16,NFATC1,PBX1,PHACTR4,PIK3R1,PNN,POU4F1,PPP1R13L,PPP2R1A,PPP2R3B,PRKCA,PRKD3,PTK2B,PTPRC,RACK1,RELA,ROCK2,RRM1,SIN3B,SNHG1,SSBP2,STAG1,…
Cell Death and Survival	2.36E-07-6.57E-05	ADCY5,AGO3,ANAPC11,APOE,APPL2,ARHGAP35,ARHGEF3,ARHGEF6,ATG3,ATXN3,BMP6,BRAF,BUB3,C3,CAPN2,CARD10,CCDC80,CDON,CHD1L,CHFR,CHMP6,CIB1,CKAP5,CLEC4E,CLIP3,COL1A1,CPEB4,CSK,CTNNB1,CTNND1,CTTN,CUL3,DCLRE1B,DDX42,DGKD,DLG1,DLK1,DSG1,DSP,DUSP12,DYNC1I1,E2F1,ERG,ESCO1,FBH1,FN3K,FOXG1,FSTL1,FYN,G0S2,GJA1,GNAZ,GSK3A,HADHA,HAX1,HDAC6,HIF1A,HK1,HOXB13,HTT,ID4,IL32,ING5,INHBA,ITGAV,ITGB5,ITPR1,JDP2,KCNA3,KCNK3,…
Cell-To-Cell Signaling and Interaction	2.94E-07-5.05E-05	ADCY5,ANK3,AP2A1,APOE,ARHGAP21,ARHGAP35,ARHGEF3,ASAP1,ATP2A3,ATXN3,C3,CALD1,CAPN2,CDC42BPB,CDON,CIB1,CLIP3,CSK,CTNNB1,CTNND1,CTTN,DLG1,DSG1,DSP,E2F1,FYN,GALNT6,GAS2L1,GJA1,GNAZ,GSK3A,GUCY1B1,HAX1,HIF1A,HTT,IFITM1,IFITM2,IFITM3,INHBA,ITGAV,ITGB5,ITPR1,KDM3B,KMT2C,KMT2E,MAP4K4,MECP2,MFSD2B,MICAL2,MMP9,MPZL2,MUC16,NDST1,NRARP,P2RX1,PANX1,PCDH10,PEAK1,PEAR1,PIK3R1,POU4F1,PPP1R13L,PRKCA,PTK2B,PTPRC,PT…
Protein Synthesis	7.69E-06-7.69E-06	ANK3,APOE,C2CD5,CTNNB1,DDX42,DENND4C,DLG1,EPB41L3,GJA1,ID4,ITGAV,MECP2,NIN,PIK3R1,RACK1,ROCK2,SATB1,SCN3B,SLC4A1,SLMAP,SPTBN1,USP9X,VCP,ZDHHC3
Protein Trafficking	7.69E-06-7.69E-06	ANK3,APOE,C2CD5,CTNNB1,DDX42,DENND4C,DLG1,EPB41L3,GJA1,ID4,ITGAV,MECP2,NIN,PIK3R1,RACK1,ROCK2,SATB1,SCN3B,SLC4A1,SLMAP,SPTBN1,USP9X,VCP,ZDHHC3
Gene Expression	2.29E-05-3.17E-05	ABLIM1,AEBP1,AGO3,ANK3,APOE,ARID3A,ATXN3,BAZ2A,BDP1,BMP6,BRAF,C3,CDC5L,CDON,CHD7,COL1A1,CREB3L3,CTNNB1,CUL3,DLG1,DLK1,DNMT3L,E2F1,ERG,FOXG1,FYN,GAS2L1,GJA1,GSK3A,HAX1,HDAC6,HIF1A,HOXB13,HTT,ID4,IL16,IMPACT,ING5,INHBA,JDP2,KDM3A,KMT2C,KMT2E,LARP1,LCOR,LMNA,MAFG,MAP4K4,MECP2,MICAL2,MPG,MSL3,MT-TW,NFATC1,NLK,NOBOX,NR1H3,NRARP,NSD1,NSMCE3,PABPC4,PBX1,PBX2,PIK3R1,POLR3C,POU3F3,POU4F1,PPP1R13L,PRKCA,PR…
Post-Translational Modification	3.27E-05-5.94E-05	ATXN3,BRAF,C3,CD109,CDC42BPB,CDON,CIB1,CLIP3,CSK,ERG,FBH1,FYN,GSK3A,HDAC6,HK1,IMPACT,INHBA,KCTD20,MAP4K4,MMP9,NLK,NNT,PANK3,PEAK1,PIK3R1,PRKCA,PROM2,PTK2B,PTPRC,PTPRJ,RACK1,ROCK2,SENP2,SPAG9,STK10,STK38L,TAOK3,USP10,USP22,USP24,USP25,USP32,USP9X,VEGFC,ZC3H12A
Small Molecule Biochemistry	4.3E-05-7.42E-05	ADCY5,APOE,C3,CCDC80,CREB3L3,DGKD,DLK1,E2F1,FABP5,GNAZ,GRB14,HIF1A,HK1,HTT,ITPRID2,KDM3A,KMT2B,LMNA,MMP9,MPG,P2RX1,PBX1,PIK3R1,PRKCA,PTK2B,RAB27B,SENP2,SLC2A3,UNC13D
Carbohydrate Metabolism	6.81E-05-7.42E-05	ADCY5,APOE,C3,CCDC80,CREB3L3,DGKD,DLK1,E2F1,FABP5,GNAZ,GRB14,HIF1A,HK1,HTT,ITPRID2,KDM3A,KMT2B,LMNA,MMP9,MPG,PBX1,PIK3R1,ROCK2,SENP2,SLC2A3
Energy Production	8.12E-05-8.12E-05	C2CD5,C3,CCDC80,E2F1,G0S2,HTT,IMPACT,KDM3A,NNT,NR1H3,PTBP1,RELA,ROCK2,SLC25A23,TINF2,VCP

## Sheet: disease and disfunction
Category	p-value	Molecules
Cancer	2.01E-37-1E-04	ABLIM1,ADCY5,AEBP1,AFTPH,AGO3,AHNAK2,ALG10,AMER3,ANAPC11,ANK3,ANKRD33,ANKRD36,ANXA3,AP2A1,AP5S1,APOE,APPL2,ARHGAP20,ARHGAP21,ARHGAP35,ARHGAP45,ARHGEF17,ARHGEF3,ARHGEF6,ARID3A,ARPIN/ARPIN-AP3S2,ASAP1,ASB7,ASB8,ATG3,ATL1,ATP2A3,ATP6V0A2,ATXN3,B4GALT7,BAZ2A,BDP1,BICD1,BMP6,BRAF,BTF3L4,BTN3A2,BUB3,C1orf35,C2CD5,C3,CALD1,CAPN2,CARD10,CASC3,CCDC107,CCDC80,CD109,CDC42BPB,CDC5L,CDON,CENPO,CENPT,CEP135,CG…
Gastrointestinal Disease	2.01E-37-8.1E-05	ABLIM1,ADCY5,AEBP1,AFTPH,AGO3,AHNAK2,ALG10,AMER3,ANK3,ANKRD36,ANXA3,AP2A1,APOE,APPL2,ARHGAP20,ARHGAP21,ARHGAP35,ARHGAP45,ARHGEF17,ARHGEF3,ARHGEF6,ARID3A,ASAP1,ASB7,ASB8,ATG3,ATL1,ATP2A3,ATP6V0A2,ATXN3,B4GALT7,BAZ2A,BDP1,BICD1,BMP6,BRAF,BTF3L4,BUB3,C1orf35,C2CD5,C3,CALD1,CAPN2,CARD10,CASC3,CCDC80,CD109,CDC42BPB,CDC5L,CDON,CENPO,CENPT,CEP135,CGNL1,CHADL,CHD1L,CHD2,CHD7,CHFR,CHMP6,CHST8,CIB1,CKAP5,C…
Organismal Injury and Abnormalities	2.01E-37-1.09E-04	ABLIM1,ADCY5,AEBP1,AFTPH,AGO3,AHNAK2,ALG10,AMER3,ANAPC11,ANK3,ANKRD33,ANKRD36,ANXA3,AP2A1,AP5S1,APOE,APPL2,ARHGAP20,ARHGAP21,ARHGAP35,ARHGAP45,ARHGEF17,ARHGEF3,ARHGEF6,ARID3A,ARL3,ARPIN/ARPIN-AP3S2,ASAP1,ASB7,ASB8,ATG3,ATL1,ATP2A3,ATP6V0A2,ATXN3,B4GALT7,BAZ2A,BDP1,BICD1,BMP6,BRAF,BTF3L4,BTN3A2,BUB3,C1orf35,C2CD5,C3,CALD1,CAPN2,CARD10,CASC3,CCDC107,CCDC80,CD109,CDC42BPB,CDC5L,CDON,CENPO,CENPT,CEP1…
Endocrine System Disorders	4.4E-25-9.79E-05	ABLIM1,ADCY5,AEBP1,AGO3,AHNAK2,ALG10,AMER3,ANAPC11,ANK3,ANKRD33,ANKRD36,AP2A1,AP5S1,APOE,APPL2,ARHGAP20,ARHGAP21,ARHGAP35,ARHGAP45,ARHGEF17,ARHGEF3,ARHGEF6,ARID3A,ASAP1,ASB7,ATL1,ATP2A3,ATP6V0A2,ATXN3,B4GALT7,BAZ2A,BDP1,BMP6,BRAF,BTN3A2,BUB3,C1orf35,C2CD5,C3,CALD1,CAPN2,CARD10,CASC3,CCDC107,CCDC80,CD109,CDC42BPB,CDC5L,CDON,CENPO,CENPT,CEP135,CGNL1,CHADL,CHD1L,CHD2,CHD7,CHFR,CHMP6,CHST8,CIB1,CKAP5…
Reproductive System Disease	6.08E-25-1E-04	ABLIM1,AEBP1,AFTPH,AGO3,AHNAK2,ALG10,AMER3,ANK3,ANKRD36,ANXA3,AP2A1,APOE,APPL2,ARHGAP20,ARHGAP21,ARHGAP35,ARHGAP45,ARHGEF17,ARHGEF3,ARHGEF6,ARID3A,ASAP1,ASB7,ATL1,ATP2A3,ATP6V0A2,BAZ2A,BDP1,BICD1,BMP6,BRAF,BTN3A2,BUB3,C2CD5,C3,CALD1,CAPN2,CARD10,CASC3,CCDC80,CD109,CDC42BPB,CDC5L,CDON,CENPT,CGNL1,CHADL,CHD1L,CHD2,CHD7,CHFR,CHST8,CIB1,CKAP5,CLIP3,CNTRL,COL1A1,CPEB4,CPNE3,CREB3L3,CRYBG1,CSPG5,CTNNB1…
Dermatological Diseases and Conditions	3.02E-24-6.32E-05	ADCY5,AEBP1,AGO3,AHNAK2,ALG10,AMER3,ANAPC11,ANK3,ANKRD33,ANXA3,AP2A1,APOE,APPL2,ARHGAP20,ARHGAP21,ARHGAP35,ARHGAP45,ARHGEF17,ARHGEF3,ARHGEF6,ARPIN/ARPIN-AP3S2,ASAP1,ATL1,ATP2A3,ATP6V0A2,ATXN3,B4GALT7,BAZ2A,BDP1,BICD1,BMP6,BRAF,BTN3A2,BUB3,C2CD5,C3,CALD1,CAPN2,CARD10,CASC3,CCDC80,CD109,CDC42BPB,CDC5L,CENPT,CEP135,CGNL1,CHADL,CHD1L,CHD2,CHD7,CHFR,CHST8,CIB1,CKAP5,CLEC2B,CLEC4E,CLIP3,CNTRL,COL1A1,CP…
Neurological Disease	1.2E-20-8.22E-05	ABLIM1,ADCY5,AEBP1,AFTPH,AHNAK2,ALG10,AMER3,ANK3,ANKRD36,AP2A1,APOE,APPL2,ARHGAP20,ARHGAP21,ARHGAP35,ARHGAP45,ARHGEF17,ARHGEF6,ARID3A,ARL3,ARPIN/ARPIN-AP3S2,ASAP1,ASB7,ATL1,ATP2A3,ATXN3,B4GALT7,BAZ2A,BDP1,BMP6,BRAF,BTN3A2,BUB3,C2CD5,C3,CALD1,CAPN2,CARD10,CCDC80,CD109,CDC42BPB,CDC5L,CDON,CENPO,CENPT,CGNL1,CHADL,CHD1L,CHD2,CHD7,CHFR,CHST8,CKAP5,CMBL,CNTRL,COL1A1,CPLX2,CPNE3,CREB3L3,CRYBG1,CSK,CSPG5…
Hepatic System Disease	1E-19-8.1E-05	ABLIM1,ADCY5,AEBP1,AHNAK2,AMER3,ANK3,ANKRD36,ANXA3,AP2A1,APOE,APPL2,ARHGAP20,ARHGAP21,ARHGAP35,ARHGAP45,ARHGEF17,ARHGEF3,ARID3A,ASAP1,ATL1,ATP2A3,ATXN3,BAZ2A,BDP1,BMP6,BRAF,C2CD5,C3,CCDC80,CD109,CDC42BPB,CEP135,CHD1L,CHMP6,CHST8,CKAP5,CMBL,CNTRL,COL1A1,CPEB4,CPNE3,CREB3L3,CSPG5,CTNNB1,CTNND1,CTTN,CYP8B1,DDX42,DENND4B,DENND4C,DHX16,DLG1,DLK1,DNAJC13,DNAJC16,DSG1,DUSP12,E2F1,ENAH,EPB41L3,ERAP2,ERG,…
Hematological Disease	3.83E-16-5.38E-05	ABLIM1,ADCY5,AFTPH,AHNAK2,AMER3,ANK3,ANKRD36,ANXA3,APOE,ARHGAP20,ARHGAP21,ARHGAP35,ARHGAP45,ARHGEF3,ARHGEF6,ARID3A,ATL1,ATP2A3,ATXN3,B4GALT7,BAZ2A,BDP1,BMP6,BRAF,BTN3A2,BUB3,C3,CALD1,CAPN2,CDON,CENPT,CHD2,CHFR,CHMP6,CHST8,CNTRL,COL1A1,CPNE3,CRYBG1,CSK,CTNNB1,CTNND1,CTSW,CTTN,CUL3,DENND4B,DENND4C,DGKD,DHX16,DLG1,DLK1,DNAJC13,DSP,DUSP12,DYNC1I1,E2F1,ENAH,ERG,EXPH5,FABP5,FLG,FOXG1,FYN,GAS2L1,GJA1,GN…
Developmental Disorder	6.12E-13-1.04E-04	ABLIM1,AEBP1,ALG10,ANK3,APOE,ARHGAP35,ARHGEF6,ARID3A,ARL3,ATP6V0A2,B4GALT7,BMP6,BRAF,BUB3,C3,CALD1,CAPN2,CARD10,CDON,CENPT,CEP135,CHD1L,CHD2,CHD7,CHST8,CKAP5,COL1A1,CPLX2,CSK,CTNNB1,CTNND1,CUL3,CYP8B1,DCLRE1B,DLG1,DLK1,DSP,E2F1,ENAH,ERG,ERGIC1,EXPH5,FOXG1,FSTL1,G0S2,GJA1,GPR55,GUCY1B1,HADHA,HAX1,HDAC6,HEATR5B,HERC1,HIF1A,HK1,HTT,ID4,IFITM1,IFITM2,IFITM3,IL32,INF2,INHBA,ITGAV,ITPR1,KDM3B,KIF26A,KM…
Hereditary Disorder	6.12E-13-5.94E-05	ABLIM1,ADCY5,AEBP1,ALG10,ANK3,ANKRD36,APOE,ARHGAP35,ARHGEF6,ARL3,ATL1,ATP2A3,ATP6V0A2,ATXN3,B4GALT7,BDP1,BMP6,BRAF,C3,CALD1,CDON,CENPT,CEP135,CHD1L,CHD2,CHD7,CHST8,COL1A1,CPLX2,CREB3L3,CTNNB1,CTNND1,CUL3,CYP8B1,DCLRE1B,DDX42,DHX16,DLK1,DNAJC13,DNAJC16,DSP,DYNC1I1,E2F1,ERAP2,ERG,ERGIC1,EXPH5,FOXG1,FSTL1,G0S2,GJA1,GNAI1,GPR55,GUCY1B1,HADHA,HAX1,HDAC6,HERC1,HIF1A,HK1,HTT,ID4,IL32,INF2,INHBA,ITPR1,JD…
Respiratory Disease	1.27E-12-1.48E-06	ADCY5,AEBP1,AGO3,AHNAK2,ALG10,AMER3,ANK3,ANKRD33,ANXA3,APOE,APPL2,ARHGAP21,ARHGAP35,ARHGEF17,ARHGEF3,ARHGEF6,ASB7,ATG3,ATXN3,BDP1,BRAF,C1orf35,C2CD5,C3,CALD1,CCDC80,CENPO,CENPT,CEP135,CGNL1,CHD1L,CHD2,CHD7,CIB1,CLEC4E,CNTRL,COL1A1,CPEB4,CRYBG1,CSK,CTNNB1,CTNND1,CUL3,DDX42,DENND4B,DENND4C,DHX16,DLG1,DLK1,DNAJC13,DSP,E2F1,ENAH,EPB41L3,ERICH3,ERVMER34-1,EXPH5,FABP5,FBH1,FLG,FSTL1,GALNT6,GGA2,GJA1,GO…
Immunological Disease	2.51E-11-5.2E-05	ABLIM1,ADCY5,AFTPH,AHNAK2,AMER3,ANK3,ANKRD36,ANXA3,APOE,ARHGAP20,ARHGAP21,ARHGAP35,ARHGAP45,ARHGEF3,ARHGEF6,ARID3A,ASAP1,ATL1,ATP2A3,ATXN3,B4GALT7,BAZ2A,BDP1,BMP6,BRAF,BTN3A2,BUB3,C3,CALD1,CAPN2,CASC3,CDON,CENPT,CHD2,CHFR,CHMP6,CHST8,CIB1,CLEC2B,CLEC4E,CNTRL,COL1A1,CPNE3,CRYBG1,CSK,CTNNB1,CTSW,CTTN,CUL3,DENND4B,DGKD,DHX16,DLG1,DNAJC13,DPYSL2,DSP,DUSP12,DYNC1I1,E2F1,ENAH,EPB41L3,ERAP2,ERG,EXPH5,FA…
Renal and Urological Disease	8.48E-11-7.05E-05	AEBP1,AHNAK2,ALG10,ANAPC11,ANKRD36,APOE,ARHGAP21,ARHGAP35,ASAP1,ATP6V0A2,ATXN3,BDP1,BMP6,BRAF,C3,CALD1,CASC3,CCDC80,CDC42BPB,CDON,CENPT,CGNL1,CHD7,CHMP6,CLIP3,CNTRL,CRYBG1,CSK,CSPG5,CTNNB1,CUL3,DLG1,DNAJC13,DPYSL2,DSP,E2F1,EXPH5,FABP5,FAM83G,FBXO34,FLG,FNBP4,FOXG1,FYN,GALNT6,GIPC1,GJA1,GNAI1,GNAZ,GRB14,GSK3A,GSTM2,GUCY1B1,HAX1,HDAC6,HERC1,HIF1A,HK1,HOXB13,HTT,IFITM1,IFITM3,IL32,INF2,ING5,ISLR2,IT…
Connective Tissue Disorders	2.45E-08-1.02E-04	AEBP1,APOE,ASAP1,ATP6V0A2,B4GALT7,BMP6,BRAF,C3,CALD1,CAPN2,CASC3,CDON,CENPT,CEP135,CHADL,CHST8,CIB1,CLEC2B,CLEC4E,COL1A1,CSK,CTNNB1,CTNND1,CUL3,DHX16,DSP,ERG,ERGIC1,EXPH5,FSTL1,G0S2,GJA1,GPR55,HDAC6,HERC1,HIF1A,HK1,HLA-C,HTT,ID4,IFITM3,IL16,IL32,INHBA,ITPR1,JDP2,KCTD20,KRT10,KRT14,LAGE3,LBR,LMNA,LTBP4,MAP4K4,MMP9,MUCL3,NDST1,NFATC1,NIN,NR1H3,NSD1,PBX1,PBX2,PCYT1A,PDE4A,PFKL,PIK3R1,POU4F1,PPP2R1A,…
Cardiovascular Disease	2.62E-08-9.88E-05	ADCY5,ALG10,ANK3,APOE,ARID3A,ATP2A3,B4GALT7,BMP6,BRAF,C3,CAPN2,CDON,CIB1,CLEC4E,COL1A1,CREB3L3,CSK,CTNNB1,CTTN,CUL3,DSP,E2F1,ERG,FSTL1,GJA1,GRB14,GSK3A,HADHA,HIF1A,HK1,HOXB13,HTT,IFITM3,INHBA,ITGAV,ITPR1,KCNK3,KMT2C,KMT2E,LBR,LDB3,LENG8,LMNA,MAP4K4,MMP9,MT-TN,MT-TW,MTR,MYL4,NFATC1,NHLRC2,NPHP3,NRARP,NSD1,P2RX1,PANX1,PBX1,PBX2,PCSK6,PDE4A,PEAK1,PFKL,PIK3R1,PPP1R13L,PRDX3,PRKCA,PROM2,PRRX1,PTK2B,PT…
Inflammatory Disease	8.76E-08-9.17E-05	ANXA3,APOE,ASAP1,BMP6,BRAF,C3,CALD1,CAPN2,CASC3,CHADL,CHST8,CIB1,CLEC2B,CLEC4E,COL1A1,CSK,CTNNB1,CTSW,CTTN,CUL3,DHX16,DPYSL2,DSG1,DSP,EPB41L3,ERAP2,ERG,FABP5,FLG,FSTL1,FYN,G0S2,GPR55,HDAC6,HIF1A,HK1,HLA-C,HTT,IFITM1,IFITM2,IFITM3,IL16,IL32,ITPR1,IVL,KCTD20,KRT10,KRT14,LBR,MAFG,MAP4K4,MECP2,MMP9,MUCL3,NFATC1,NR1H3,PBX2,PCSK6,PDE4A,PFKL,POU4F1,PRKCA,PTK2B,PTPRC,PTPRJ,RBPJ,RELA,RGS6,ROCK2,RRM1,S100A…
Skeletal and Muscular Disorders	8.76E-08-1.02E-04	ABLIM1,ADCY5,AEBP1,APOE,ARID3A,ARL3,ASAP1,ATL1,B4GALT7,BMP6,BRAF,C3,CALD1,CAPN2,CASC3,CENPT,CHADL,CHST8,CIB1,CLEC2B,CLEC4E,COL1A1,CPLX2,CSK,CTNNB1,CTNND1,CUL3,DDX42,DENND2B,DGKD,DHX16,DNAJC13,DSP,DYNC1I1,E2F1,ERG,FOXG1,FSTL1,G0S2,GJA1,GPR55,GRB14,GUCY1B1,HADHA,HDAC6,HERC1,HIF1A,HK1,HLA-C,HTT,ID4,IFITM3,IL16,IL32,INF2,INHBA,ITGAV,ITPR1,KCNA3,KCTD20,KDM3A,KDM3B,KMT2B,KMT2C,KRT10,LBR,LDB3,LMNA,LONRF…
Infectious Diseases	1.09E-07-7.78E-05	AGO3,ANK3,AP2A1,APOE,ARHGAP21,C3,CALD1,CDC42BPB,CDC5L,CHADL,CHMP6,CIB1,CLEC4E,CLIP3,CPLX2,CTNNB1,CTSW,CTTN,CUL3,DDX42,DLG1,DUSP12,FBH1,FLG,FYN,GPR55,GSK3A,HDAC6,HIF1A,HLA-C,IFITM1,IFITM2,IFITM3,IL16,IL32,ITGAV,ITGB5,ITPR1,KCNK3,LARP1,LMNA,MAN1A1,MAP4K4,MECP2,MMP9,MTR,MYO1F,NFATC1,NPHP3,NR1H3,NSD1,NUP50,OTUD1,P2RX1,PANK3,PANX1,PCSK6,PDE4A,PFKL,PHACTR4,PIK3R1,PNN,PRKCA,PTK2B,PTPRC,PTPRJ,PYGL,RACK1,…
Inflammatory Response	3.7E-06-9.17E-05	ANXA3,APOE,APPL2,ASAP1,ATG3,ATP2A3,BRAF,C3,CALD1,CAPN2,CASC3,CHADL,CHST8,CLEC2B,CLEC4E,COL1A1,CSK,CTNNB1,CTSW,CTTN,DHX16,DLG1,DLK1,DPYSL2,DSG1,DSP,ERAP2,FABP5,FLG,FSTL1,FYN,G0S2,GJA1,GNAZ,GPR55,GSK3A,GUCY1B1,HDAC6,HIF1A,HLA-C,HTT,IL16,IL32,INHBA,ITGAV,ITPR1,IVL,KCTD20,KRT10,KRT14,MAP4K4,MECP2,MFSD2B,MMP9,MUCL3,MYO1F,NDST1,NFATC1,NHLRC2,NR1H3,OTUD1,P2RX1,PANX1,PBX2,PCSK6,PDE4A,PEAR1,PIK3R1,POU4F1,…
Psychological Disorders	3.24E-05-3.24E-05	ADCY5,AEBP1,APOE,ARHGEF6,ARL3,ATL1,C3,CPLX2,CTNNB1,CUL3,CYP8B1,DDX42,DNAJC13,DNAJC16,DYNC1I1,FOXG1,GJA1,GUCY1B1,HERC1,HTT,ID4,ITPR1,KDM3A,KIF26A,KMT2E,MAN1A1,MECP2,MT-TN,MT-TW,NIPA1,NSD1,OXR1,PDCD2,PDK3,POU3F3,PTK2B,QRICH1,ROCK2,S1PR3,SCN3B,SDC1,SERPINA1,SFMBT2,SLC25A23,SLIT3,SLMAP,SORL1,SPTBN1,STOM,TMEM63A,TRAK2,TSN,VCP
Metabolic Disease	5.77E-05-1.02E-04	AEBP1,B4GALT7,BMP6,COL1A1,CTNNB1,ID4,INHBA,KRT14,LMNA,LTBP4,NFATC1,PIK3R1,PPP2R1A,RNH1,ROCK2,SFXN1,STOM,VCP,ZNF469
Tumor Morphology	6.01E-05-6.01E-05	APOE,ASAP1,CAPN2,CIB1,CTNNB1,CTNND1,CTTN,DSP,HIF1A,MMP9,NFATC1,PCSK6,S100A8,S100A9,SDC1,VEGFC,ZEB1

## Sheet: networks
ID	Molecules in Network	Score	Focus Molecules	Top Diseases and Functions
1	AMER3,APC/APC2,ARHGAP21,BICD1,BTN3A2,C2CD5,CDC42BPB,CEP135,CGNL1,CHD2,CKAP5,CNTRL,DYNC1I1,elastase,FAM83G,HERC1,ITPRID2,LLGL1,LTBP4,LYPD3,NIN,P38 MAPK,PDE4A,peroxidase (miscellaneous),PUS7L,QRICH1,SLMAP,SMG7,SUGP2,TACC2,TJP2,TRIM4,TRIM41,tubulin (family),XKR4	52	30	[Cancer, Dermatological Diseases and Conditions, Organismal Injury and Abnormalities]
2	AGO3,AP2A1,ATPase,ATXN3,BDP1,C1orf35,CDC5L,CHD1L,CHD7,CPEB4,Cytochrome bc1,DDX42,DHX16,DSG1,ENAH,FLG,GNL2,Histone H2b,LARP1,Mapk,MECP2,MPG,NNT,PABPC4,PRDX3,PTBP1,RACK1,RC3H2,RMDN1,Rnr,SF3B6,TMCO1,TMEM63A,UBC,VWA8	52	30	[Developmental Disorder, Neurological Disease, RNA Post-Transcriptional Modification]
3	ABLIM1,ARHGEF6,ARPIN/ARPIN-AP3S2,ATL1,ATP2A3,Caspase 3/7,DPYSL2,GOT,HADHA,HAX1,HLA-C,HTT,IFITM,IFITM1,IFITM2,IFITM3,Interferon alpha,ITPR,ITPR1,LMNA,LYPD5,OGFOD3,PDK3,POLR3C,SBDS,SCN3B,SEC62,SERAC1,SFXN1,SPAG9,TANK,TSN,VCP,XPNPEP1,ZNF280C	52	30	[Infectious Diseases, Organismal Injury and Abnormalities, Respiratory Disease]
4	ARID3A,BAZ2A,CENPO,CENPT,CPNE3,Dynamin,E2f,EGLN,FABP5,Fcer1,FGFR,FNBP4,GAS2L1,IVL,KCNA3,KDM3A,KDM3B,Lamin b,MYO15B,NHLRC2,NUP50,Pkc(s),POU3F3,PRKD3,PYGB,PYGL,SLC12A9,THOC2,TLN1,TMA16,TRIM29,TSGA10,WDHD1,ZNF451,ZNF544	47	28	[Cancer, Gastrointestinal Disease, Organismal Injury and Abnormalities]
5	Actin,Alpha 1 antitrypsin,ANK3,ARHGAP20,Ck2,CSPG5,CTNNB1,CTNND1,EPB41L3,ERG,FBXO34,Fgf,GALNT6,Gamma tubulin,HDAC6,LENG8,MYL4,OXA1L,OXR1,PANX1,PCDH10,PHACTR4,PLCH1,PRC2,Rab5,ROCK2,SHISAL2A,Spectrin,SPTBN1,STARD7,TAL1,TLE4,TSIX,USP9X,ZFHX4	45	27	[Cancer, Cell Death and Survival, Hematological System Development and Function]
6	Akt,APPL2,Arf,ARHGEF3,ARL3,CDK4/6,CDON,CHFR,CIB1,CLIP3,Collagen type VI,Cytokeratin,DGKD,DNA-PK,DNAJ,Fascin,FBH1,GGA2,GRB14,Keratin,KRT10,KRT14,LRP10,MALAT1,MAN2A2,MUC16,MYO1F,N-Cadherin,NPHP3,NRARP,Secretase gamma,SPTB,TMEM116,Ube3,UBE3B	35	23	[Cancer, Organismal Injury and Abnormalities, Skeletal and Muscular Disorders]
7	AHNAK2,Alpha tubulin,Atrial Natriuretic Peptide,B4GALT7,BETA TUBULIN,BUB3,calpain,CCDC80,CHST8,Dynein,ERGIC1,FSTL1,GSTM2,Importin beta,JDP2,Jnk,KCTD20,KMT2B,KMT2C,MAFG,MAN1A1,myosin-light-chain kinase,Nuclear factor 1,Nucleoporin,NUP58,Pak,RAB11FIP3,RANBP2,RYR2,SELENBP1,SUMO,TAOK3,TNFSF18,VNN2,ZC3HC1	35	23	[Cellular Assembly and Organization, Organ Morphology, Reproductive System Development and Function]
8	ANAPC11,ANKRD33,APC (complex),Cbp/p300,chemokine,CLEC2B,CLEC4E,CPLX2,DNMT3L,DUB,HISTONE,IFN type 1,Iga,IL23,INF2,ING5,ITM2C,MIR124,MIS18BP1,MTR,MUC19,MUC3A,Mucin,NfkB-RelA,PHF10,PLD3,RAB3GAP2,RELA,SENP2,SLC38A10,Tlr,USP10,USP24,USP25,USP32	35	23	[Glomerular Injury, Post-Translational Modification, RNA Post-Transcriptional Modification]
9	ARHGAP35,ARHGAP45,CASC3,caspase,COL1A1,DLK1,DSP,ESCO1,FSH,Histone h2a,Histone h3,IgG1,IgG2b,Igg3,IL12 (family),IL16,INHBA,Laminin (complex),LBR,Mek,MTORC1,P2RX1,PDCD2,PPP2R1A,RBPJ,S100A8,S100A9,SDC1,SEMA4B,SORL1,SSC5D,STAT5a/b,Tgf beta,Ubiquitin,ZC3H12A	31	21	[Cell Death and Survival, Cell Signaling, Organismal Injury and Abnormalities]
10	AEBP1,ANXA3,Betacatenin/TCF,CRYBG1,Ctbp,Eotaxin,ERK1/2,Hat,Hdac,histone deacetylase,LDL-cholesterol,MAB21L2,MPZL2,MSL3,MUC6,N-cor,Ncx,NLK,OTUD1,PBX1,PBX2,PKC alpha/beta,Rap,Rxr,S100,S100A7A,SIN3B,SLC12A6,SLC8A1,SLC8A3,SSBP2,TCF,thymidine kinase,transcription factor,ZEB1	25	18	[Cardiovascular Disease, Congenital Heart Anomaly, Developmental Disorder]
11	Alpha Actinin,atypical protein kinase C,Calcineurin A,CAPN2,CARD10,CCDC107,CHMP6,CMBL,Collagen type IV,DUSP12,EXPH5,Fibrin,GIPC1,ID4,IMPACT,LONRF2,Mlc,Mlcp,Pdgf (complex),PDGF-AA,phosphatase,PI3K (complex),Pkg,PPP1R12B,PPP2R3B,Profilin,RAB27B,ROCK,SLC25A23,Smad,Sphk,STAG1,STK38L,TGFBR,TNS3	25	18	[Cellular Assembly and Organization, Cellular Function and Maintenance, Drug Metabolism]
12	Adaptor,AP5S1,apyrase,BMP6,Calbindin,Collagen type II,CPT1,DENND4C,ERAP2,Ferritin,G0S2,Gli,growth factor,HMG CoA synthase,HOXB13,Hsp27,IL17R,JAK,Mir122a,b,NF-Y,NFkB (complex),Nr1h,NR1H3,NSD1,Osteocalcin,PCSK6,PRRX1,Retinoic acid-RAR-RXR,SNHG11,STK10,SUSD1,transglutaminase,UBA7,VEGFC,ZDHHC3	21	16	[Cell Cycle, Endocrine System Disorders, Organismal Injury and Abnormalities]
13	Alp,Alpha catenin,CALD1,Cdc2,Cofilin,Collagen Alpha1,Collagen type I (complex),creatine kinase,Creb,CREB3L3,Cyclin A,Cyclin E,E2F1,Fibrinogen,FOXG1,GPIIB-IIIA,IgD,Immunoglobulin,KCNK3,KMT2E,NDST1,NSMCE3,NSMCE4A,PCYT1A,PDGF BB,PDLIM4,PHF21B,Pka catalytic subunit,PP2A,Ppp2c,Rb,RRM1,SLC6A6,SNX9,Ve Cadherin	19	15	[Cell Cycle, Cell Death and Survival, Renal and Urological System Development and Function]
14	Arp2/3,BCR (complex),CG,collagen type i (family),CSK,CTTN,Fc gamma receptor,FYN,IgG2a,MAP4K4,nicotinic acetylcholine receptor,NMDA Receptor,P110,PARP,PARP8,PEAK1,PLC gamma,PTK,PTK2B,PTPN18,PTPRC,PTPRJ,Ras homolog,RNH1,ROR1,SCUBE1,Sfk,SFMBT2,Shc,Sos,SRC (family),STAT,SYK/ZAP,VAV,ZFHX2	19	15	[Cell-To-Cell Signaling and Interaction, Cellular Assembly and Organization, Cellular Function and Maintenance]
15	Ap1,DLG1,Gsk3,GSK3A,HK1,Ige,Igm,IKK (complex),Integrinβ,ITGAV,ITGB5,KRT6B,LAGE3,Laminin (family),Lh,MAP2K1/2,NFAT (complex),NFATC1,NfkB1-RelA,Notch,P-TEFb,p70 S6k,p85 (pik3r),PIK3R1,PLD,PPP1R13L,PRKCA,RAB3B,Rac,Rap1,RNF150,Rsk,TRAK2,TRIM26,Wnt	19	15	[Cell Death and Survival, Organismal Injury and Abnormalities, Reproductive System Disease]
16	14-3-3,AFTPH,BRAF,Calcineurin protein(s),CD3,CHADL,collagen,CTSW,cytochrome C,cytokine,DCLRE1B,DNAJC13,DNAJC16,FOS (family),HEATR5B,HECTD4,HSP,Hsp70,Hsp90,Importin alpha,JINK1/2,JUN/JUNB/JUND,LCK/Fyn,Nfat (family),PRKAA,Raf,RAS,Sapk,SKIC3,STOM,SUSD6,TCR,TINF2,Tnf (family),VAMP4	18	14	[Cellular Assembly and Organization, Dermatological Diseases and Conditions, DNA Replication, Recombination, and Repair]
17	ABTB3,CD109,CUL3,CYTOR,DENND2B,EHBP1L1,HEMK1,HES7,HNRNPC,HNRNPH1,HRAS,KIAA2026,KIF26A,LINC00662,MICAL2,MYC,NUFIP2,PDLIM4,PEAR1,PITPNM3,PRELID3A,PRELID3B,PRPF40B,RNU1-4,RNU4-2,Rpl22l1,SNHG1,SNHG12,Snrpa (includes others),Snrpe,Systemic Lupus Erythematosus Signaling,ZFAND6,ZNF300,ZNF316,ZNF667	18	14	[Cancer, Gastrointestinal Disease, Hepatic System Disease]
18	ALG10,APP,ASB7,ATP2B2,CENPT,COLEC11,DENND4B,DYNLRB2,ELMOD3,endocannabinoid,GMPR2,GPR137B,GPR61,GPR88,HTR2C,KRBOX5,KYAT1,MHC Class II (complex),MTMR4,MUCL3,NEDD9,NIPA1,PANK3,PDXP,PHYKPL,PRAM1,RETREG2,RIGI,TPPP3,TRIM28,ZNF429,ZNF486,ZNF548,ZNF684,ZNF91	16	13	[Cancer, Cell Death and Survival, Endocrine System Disorders]
19	20s proteasome,APOE,C1q,C3,CYP8B1,estrogen receptor,GJA1,Growth hormone,HDL,HDL-cholesterol,hemoglobin,Hif1,HIF1A,Ifn,IFN Beta,Ifnar,IgG,IL1,IL12 (complex),Insulin,Ldh (complex),LDL,mediator,MMP9,Nos,PFKL,PI3K (family),POU4F1,Pro-inflammatory Cytokine,PTPase,pyruvate dehydrogenase,SERPINA1,SLC2A3,SLC4A1,USP22	14	12	[Molecular Transport, Nucleic Acid Metabolism, Small Molecule Biochemistry]
20	Adaptor protein 2,ASAP1,Beta Arrestin,c-Src,Clathrin,Collagen(s),Ecm,Focal adhesion kinase,G protein alpha,G protein alpha i,GNA12/13,GNRH,Gpcr,GPR108,GPR55,GUCY1B1,Integrin,Metalloprotease,Mmp,NADPH oxidase,NFkB (family),NID2,Pdgfr,Pi3k class I,Pka,PLC,PLCH2,S1PR3,TBXA2R,TPST1,TPST2,TSH,Vegf,voltage-gated calcium channel,ZDHHC15	13	11	[Nucleic Acid Metabolism, Post-Translational Modification, Small Molecule Biochemistry]
21	16:0/20:4 phosphatidylcholine,AHSA2P,Akt,ARMCX1,BEST4,CCND1,Crnde,DBH-AS1,ERICH3,FN3K,HAVCR1,ISLR2,MDM2,MFSD2B,MFSD6,MGAT4A,miR-532-3p (miRNAs w/seed CUCCCAC),mir-637,NOBOX,Pde4,PI3K p85,POU5F1,PROM2,PTEN,RBM5-AS1,Rpl22l1,SMARCA4,SNORA81,sphingosine-1-phosphate,STAT5A,SUPT16H,TMEM204,TSPAN13,TSPAN18,UNC13D	13	11	[Cell Cycle, Cell Death and Survival, Embryonic Development]
22	Ahr-aryl hydrocarbon,AMPD1,ARHGEF3,ASB8,ASXL3,ATG3,BRD4,BTF3L4,CMC2,ELMOD1,EP300,ERVMER34-1,GOLGA6L2,HLA-G,HSP90AB1,Integrin alpha L beta 2,LOX,MAST4,METTL4,miR-185-5p (and other miRNAs w/seed GGAGAGA),miR-3164 (and other miRNAs w/seed GUGACUU),MIR6820,MORC1,MXRA5,NR3C1,PLEKHF1,RGS11,RHOA,RIPOR3,Smad2/3,trypsin,VHL,YAP1,ZBTB49,ZNF469	13	11	[Cell Cycle, Cell-To-Cell Signaling and Interaction, Cellular Assembly and Organization]
23	Actomyosin,ADCY,ADCY5,ADRB,aldo,Ampa Receptor,ARHGEF,ARHGEF17,Cadherin,Calmodulin,CaMKII,CD3 group,CTNNβ-CDHE/N,ERK,G protein,G protein beta gamma,Gef,GNAI1,GNAZ,GTPase,H/K/NRAS,KIF26A,L-type Calcium Channel,LDB3,PFK,PP1 protein complex group,Proinsulin,pyruvate kinase,RGS6,RhoGap,Ryr,SLIT3,sodium channel,TCF/LEF,WNT7B	10	9	[Cell Signaling, Nucleic Acid Metabolism, Small Molecule Biochemistry]
24	ABRA,Alpha Actinin,Cald1,DCSTAMP,EEF1A,EPC1,F Actin,GDA,Histone h4,Ifn gamma,IL18RAP,IL32,IPMK,LDB3,mir-205,MYL4,PFK,Pias,PKHD1L1,PPP1R18,RASGRP1,RASGRP2,Remodeling of Epithelial Adherens Junctions,SATB1,SP4,SRF,TBX1,TBX6,TIP60,Tropomyosin,Troponin t,tubulin,VIL1,WIPF3,ZIC3	7	7	[Cell Morphology, Cellular Compromise, Embryonic Development]
25	20s proteasome,26s Proteasome,5,6,7,8-tetrahydrobiopterin,aldo,ALT,AMPK,ANKRD36,ATP6V0A2,ATP6V0E2,CAPN10,Chaperone Mediated Autophagy Signaling Pathway,CREBZF,GAPDH,Ikb,IKKA/B,LCOR,LOC100360846/Psmb6,MAP1LC3,MAPT,mir-373,noladin ether,NUB1,palmitic acid,PEPCK,PLIN2,PLIN4,PNN,Psma3l,RNA polymerase II,SESN1,SNX10,SRR,SUPT20H,Tmsb4x (includes others),trehalose	4	5	[Cellular Compromise, Lipid Metabolism, Small Molecule Biochemistry]

## Sheet: physiological system developmen
Category	p-value	Molecules
Organismal Survival	1.71E-12-6.29E-06	AEBP1,ANK3,APOE,ARHGAP35,ARHGEF17,ARID3A,ATG3,ATXN3,BMP6,BRAF,BUB3,C3,CAPN2,CARD10,CDON,CHFR,CKAP5,CLEC4E,CLIP3,COL1A1,CPLX2,CSK,CTNNB1,CTNND1,CTTN,CUL3,DCLRE1B,DGKD,DLG1,DLK1,DSP,E2F1,ENAH,EPB41L3,ERG,FABP5,FSTL1,FYN,GJA1,GNAI1,GUCY1B1,HADHA,HAX1,HDAC6,HIF1A,HTT,INHBA,ITGAV,ITPR1,KDM3B,KIF26A,KMT2B,KMT2C,KMT2E,KRT14,KRT6B,LCOR,LDB3,LLGL1,LMNA,MAB21L2,MAFG,MALAT1,MAN2A2,MAP4K4,MECP2,MICAL2,MMP9,M…
Embryonic Development	1.45E-08-8.82E-05	AEBP1,AGO3,APOE,APPL2,ARHGAP35,ARL3,ASAP1,ATG3,ATXN3,BMP6,BRAF,C3,CD109,CDON,CHD7,CNTRL,COL1A1,CSK,CTNNB1,CTNND1,CTTN,CUL3,DCLRE1B,DLG1,DSG1,DSP,E2F1,ERG,EXPH5,FABP5,FLG,FOXG1,FSTL1,FYN,GJA1,GSK3A,HAX1,HDAC6,HIF1A,HK1,HOXB13,HTT,ID4,IFITM2,IL32,ING5,INHBA,ITGAV,ITGB5,ITPR1,IVL,KCNA3,KIF26A,KMT2B,KRT14,KRT6B,LDB3,LLGL1,LMNA,MAB21L2,MAFG,MAN2A2,MAP4K4,MECP2,MMP9,MPG,NDST1,NFATC1,NIN,NOBOX,NPHP3,NR1…
Hair and Skin Development and Function	1.45E-08-5.37E-05	BMP6,BRAF,CD109,COL1A1,CTNNB1,CTNND1,DSG1,DSP,E2F1,EXPH5,FABP5,FLG,FYN,GJA1,HOXB13,INHBA,ITGB5,IVL,KRT10,KRT14,KRT6B,LMNA,MAFG,MECP2,NFATC1,NIN,PPP1R13L,PRKCA,PRKD3,RBPJ,RELA,ROCK2,S100A8,SATB1,VEGFC,WNT7B,ZEB1
Organ Development	1.45E-08-5.37E-05	BMP6,BRAF,CD109,COL1A1,CTNNB1,CTNND1,DSG1,DSP,E2F1,EXPH5,FABP5,FLG,FYN,GJA1,HOXB13,INHBA,ITGB5,IVL,KRT10,KRT14,KRT6B,LMNA,MAFG,MECP2,NFATC1,NIN,PPP1R13L,PRKCA,PRKD3,RBPJ,RELA,ROCK2,S100A8,SATB1,VEGFC,WNT7B,ZEB1
Organismal Development	1.45E-08-9.88E-05	ADCY5,AEBP1,AGO3,ANK3,ANXA3,AP2A1,APOE,APPL2,ARHGAP35,ARID3A,ARL3,ASAP1,ATL1,ATP2A3,ATP6V0A2,BMP6,BRAF,C3,CALD1,CAPN2,CD109,CDON,CHD7,CHST8,CIB1,CLEC4E,CNTRL,COL1A1,CPEB4,CSK,CTNNB1,CTNND1,CTTN,CUL3,DCLRE1B,DGKD,DLG1,DLK1,DPYSL2,DSG1,DSP,DUSP12,E2F1,EPB41L3,ERG,EXPH5,FABP5,FLG,FOXG1,FSTL1,FYN,G0S2,GJA1,GSK3A,GUCY1B1,HADHA,HDAC6,HERC1,HIF1A,HOXB13,HTT,ID4,IFITM2,ING5,INHBA,ITGAV,ITGB5,ITM2C,ITPR1,…
Tissue Development	1.45E-08-9.21E-05	AEBP1,AGO3,ANK3,ANXA3,AP2A1,APOE,APPL2,ARHGAP35,ARHGEF17,ARHGEF3,ARID3A,ARL3,ASAP1,ASB7,ATL1,ATP6V0A2,B4GALT7,BMP6,BRAF,C3,CALD1,CASC3,CCDC80,CD109,CDC42BPB,CDON,CGNL1,CHADL,CHD7,CIB1,CKAP5,CLIP3,CNTRL,COL1A1,CPEB4,CREB3L3,CSK,CSPG5,CTNNB1,CTNND1,CTTN,CUL3,DLG1,DLK1,DPYSL2,DSG1,DSP,E2F1,ENAH,EPB41L3,ERG,EXPH5,FABP5,FLG,FOXG1,FSTL1,FYN,GJA1,GSK3A,HAX1,HDAC6,HERC1,HIF1A,HOXB13,HTT,ID4,IFITM2,IMPACT…
Connective Tissue Development and Function	3.19E-08-1.38E-05	AEBP1,APOE,APPL2,ARID3A,ASAP1,ATG3,B4GALT7,BMP6,BRAF,BUB3,C3,CASC3,CCDC80,CD109,CIB1,COL1A1,CSK,CTNNB1,CTTN,DLK1,E2F1,ERG,FABP5,FSTL1,FYN,G0S2,GJA1,GPR55,HAX1,HIF1A,HOXB13,ID4,IMPACT,ING5,INHBA,ITGAV,ITPRID2,KDM3A,KMT2C,KMT2E,KRT10,LMNA,MMP9,NDST1,NFATC1,NLK,NR1H3,OXR1,PBX1,PEAK1,PIK3R1,PPP1R13L,PRDX3,PRKCA,PRKD3,PROM2,PTBP1,PTK2B,PTPRC,PTPRJ,RAB27B,RACK1,RELA,ROCK2,RRM1,S100A8,S100A9,SDC1,SIN3B,…
Hematological System Development and Function	6.25E-08-1.03E-04	APOE,ARHGEF6,ARID3A,ATP2A3,ATP6V0A2,BMP6,BRAF,C3,CHD7,CIB1,CLEC4E,COL1A1,CSK,CTNNB1,CTTN,CUL3,DLK1,DPYSL2,E2F1,FABP5,FYN,GJA1,GNAZ,GSK3A,GUCY1B1,HAX1,HDAC6,HIF1A,HTT,IFITM3,IL16,INHBA,ITGAV,ITGB5,ITPR1,KCNA3,KMT2E,KRT10,MFSD2B,MMP9,MPG,MPZL2,MYO1F,NDST1,NFATC1,NLK,NR1H3,OTUD1,P2RX1,PANX1,PBX1,PEAR1,PIK3R1,PLD3,PPP1R13L,PRKCA,PROM2,PTBP1,PTK2B,PTPRC,PTPRJ,RAB27B,RBPJ,RC3H2,RELA,RNH1,ROCK2,S100A7A,…
Tissue Morphology	6.25E-08-5.82E-05	AEBP1,ANK3,APOE,ARHGAP35,ARHGEF6,ARID3A,ATP6V0A2,ATXN3,BMP6,BRAF,BUB3,C3,CCDC80,CDON,CHD7,CIB1,CLEC4E,COL1A1,CSK,CTNNB1,CUL3,DCLRE1B,DGKD,DLG1,DLK1,DSP,E2F1,FABP5,FSTL1,FYN,G0S2,GAS2L1,GJA1,GNAZ,GPR55,HAX1,HDAC6,HIF1A,HTT,ID4,IL32,IMPACT,INHBA,ITGAV,ITGB5,ITPR1,ITPRID2,KDM3A,KMT2B,KMT2E,LLGL1,LMNA,MAB21L2,MAP4K4,MECP2,MMP9,MPG,MPZL2,NDST1,NFATC1,NLK,NOBOX,NR1H3,NSD1,PANX1,PBX1,PBX2,PCSK6,PCYT1A,P…
Nervous System Development and Function	3.06E-07-5.05E-05	ADCY5,ANK3,AP2A1,APOE,ARHGAP35,ARL3,ASAP1,ATL1,BRAF,C3,CALD1,CIB1,CPEB4,CPLX2,CSPG5,CTNNB1,CTNND1,CTTN,DLG1,DLK1,DPYSL2,ENAH,EPB41L3,FOXG1,FYN,GJA1,GSK3A,HDAC6,HERC1,HTT,INHBA,ITM2C,ITPR1,KCNA3,LLGL1,MAP4K4,MECP2,NIN,P2RX1,PCDH10,PIK3R1,POU4F1,PRKCA,PTBP1,PTK2B,PTPRJ,RAB27B,RBPJ,RELA,ROCK2,ROR1,RYR2,S100A8,S100A9,S1PR3,SLIT3,SNX9,SPAG9,SPTBN1,STK38L,TAL1,THOC2,TRAK2,VAMP4,WNT7B,ZDHHC15
Lymphoid Tissue Structure and Development	3.6E-07-2.05E-05	APOE,ARHGEF6,ARID3A,C3,CHD7,CIB1,CLEC4E,CSK,CTNNB1,CUL3,DLK1,E2F1,FABP5,FYN,GJA1,HAX1,HIF1A,INHBA,ITGAV,ITPR1,KMT2E,MMP9,MPG,MPZL2,NFATC1,NLK,NR1H3,PBX1,PIK3R1,PPP1R13L,PTPRC,PTPRJ,RBPJ,RC3H2,RELA,S100A8,S100A9,S1PR3,SATB1,SDC1,SLC6A6,SSBP2,STARD7,TAL1,TANK,TLE4,TLN1,TNFSF18,USP22,VEGFC,ZC3H12A,ZEB1
Immune Cell Trafficking	1.31E-06-1.03E-04	APOE,ARHGEF6,BRAF,C3,CIB1,CLEC4E,COL1A1,CSK,CTNNB1,CTTN,DLK1,DPYSL2,FABP5,FYN,GJA1,GNAZ,HDAC6,HIF1A,IFITM3,IL16,INHBA,ITGAV,KCNA3,KRT10,MMP9,MYO1F,NDST1,NFATC1,NR1H3,OTUD1,P2RX1,PANX1,PIK3R1,PRKCA,PTK2B,PTPRC,PTPRJ,RACK1,RBPJ,RELA,ROCK2,S100A7A,S100A8,S100A9,S1PR3,SATB1,SBDS,SDC1,SERPINA1,SLIT3,TLN1,TNFSF18,USP25,VEGFC,VNN2,ZC3H12A
Humoral Immune Response	2.56E-06-2.56E-06	APOE,ARHGEF6,ARID3A,C3,CUL3,DLK1,FYN,GJA1,HAX1,HIF1A,INHBA,ITPR1,KMT2E,MPZL2,NFATC1,PBX1,PIK3R1,PTPRC,PTPRJ,RBPJ,RELA,S1PR3,SATB1,SDC1,SSBP2,TANK,TLE4,ZC3H12A
Cardiovascular System Development and Function	5.23E-06-9.88E-05	ADCY5,ANK3,ANXA3,APOE,ARID3A,ATP2A3,ATP6V0A2,BMP6,BRAF,C3,CAPN2,CDON,CHD7,CIB1,CLEC4E,CNTRL,COL1A1,CSK,CTNNB1,CTTN,DLG1,DLK1,DSP,E2F1,ERG,FSTL1,GJA1,GSK3A,HADHA,HIF1A,HTT,INHBA,ITGAV,ITGB5,ITPR1,LDB3,LLGL1,LMNA,MECP2,MMP9,NDST1,NFATC1,NLK,NRARP,OTUD1,OXR1,PBX1,PBX2,PEAK1,PIK3R1,PPP1R13L,PRKCA,PRRX1,PTK2B,PTPRJ,RAB11FIP3,RBPJ,RC3H2,RELA,RGS6,RNH1,ROCK2,ROR1,RRM1,RYR2,S100A8,S100A9,S1PR3,SBDS,SDC1,…
Organ Morphology	5.23E-06-9.88E-05	ADCY5,APOE,ARID3A,CAPN2,ERG,GJA1,GSK3A,HADHA,HIF1A,INHBA,ITGAV,LDB3,LMNA,MMP9,NFATC1,PBX1,PBX2,PPP1R13L,PRKCA,PTPRJ,RBPJ,RYR2,SLC4A1,SLC6A6,SLC8A1,SPTBN1
Behavior	1.32E-05-9.2E-05	APOE,C3,CPEB4,CSK,CTNNB1,CUL3,DLK1,DPYSL2,HDAC6,HTT,KMT2B,MECP2,MMP9,PCDH10,S100A9,SLC2A3,TSN
Hematopoiesis	2.1E-05-2.1E-05	APOE,ARID3A,CHD7,CIB1,CSK,DLK1,E2F1,FYN,GJA1,HAX1,HIF1A,INHBA,ITPR1,KMT2E,NFATC1,NLK,PBX1,PIK3R1,PPP1R13L,PTPRC,PTPRJ,RELA,RNH1,SATB1,SIN3B,SLC4A1,SSBP2,TAL1,TLE4,ZEB1
Renal and Urological System Development and Function	2.84E-05-4.33E-05	C3,CTNNB1,CTTN,DLG1,HDAC6,LLGL1,MMP9,PEAK1,RACK1,RELA,ROCK2,SDC1,TBXA2R,ZEB1
Reproductive System Development and Function	5.1E-05-5.1E-05	APOE,BRAF,C3,CAPN2,CHD7,CHST8,CIB1,CTNNB1,DLG1,DLK1,E2F1,FYN,GAS2L1,GJA1,GPR55,GSK3A,HOXB13,HTT,INHBA,ITGAV,ITPR1,ITPRID2,KDM3A,KDM3B,KMT2B,KMT2E,LMNA,MAN2A2,NOBOX,NR1H3,PCSK6,PRDX3,RBPJ,ROCK2,SLC8A1,SPTBN1,TMCO1,WIPF3,ZC3HC1
Skeletal and Muscular System Development and Function	5.28E-05-8.63E-05	APOE,ARID3A,HADHA,HIF1A,ITGAV,PPP1R13L,PRKCA,PTPRJ,RBPJ,RYR2,SLC8A1
Endocrine System Development and Function	9.21E-05-9.21E-05	APOE,C2CD5,C3,CREB3L3,CTNNB1,DLK1,E2F1,FABP5,G0S2,GSK3A,IMPACT,ITPRID2,KCNA3,PBX1,PIK3R1
Cell-mediated Immune Response	1.03E-04-1.03E-04	APOE,C3,COL1A1,CTNNB1,CTTN,DLK1,DPYSL2,FABP5,FYN,IL16,ITGAV,KCNA3,MMP9,NR1H3,PANX1,PIK3R1,PTK2B,S1PR3,SATB1,TLN1,VEGFC
