# Supplementary material for: An investigation of plasma cell-free RNA for the detection of colorectal cancer: From transcriptome marker selection to targeted validation
Source: PLoS One. 2024 Aug 15;19(8):e0308711. doi: 10.1371/journal.pone.0308711 (PMC11326608; doi:10.1371/journal.pone.0308711)
Supplement: S6 File — (XLSX) [file pone.0308711.s006.xlsx]

## Sheet: SampleStatistics
	C21000001	C21000002	C21000003	C21000004	C21000005	C21000006	C21000007	C21000008	C21000009	C21000010	C21000011	C21000012	C21000013	C21000014	C21000015	C21000016	C21000017	C21000018	C21000019	C21000020	C21000021	C21000022	C21000023	C21000024	C21000025	C21000026	C21000027	C21000028	C21000029	C21000030	C21000031	C21000032	C21000033	C21000034	C21000035	C21000036	C21000037	C21000038	C21000039	C21000040	C21000041	C21000042	C21000051	C21000052	C21000053	C21000054	C21000056	C21000058	C21000060
Total Reads	13382300	13114972	12353105	14345146	12395212	14263085	12750047	10399943	11909757	14181411	12968282	13254687	11458320	11907273	12125271	12192518	12548606	13028970	11528850	13673851	11848156	10566113	12615872	14466444	11279638	10157965	14084902	13207280	12798462	15528897	14856674	14777105	14614576	12260275	12261790	18142748	15261025	11954284	12921829	13226485	10756002	9122639	12229649	16255651	12199671	14070073	16874043	12944394	10258675
Mapped Reads	13051637	12714046	12007954	14019323	12041182	13896234	12235843	10049811	11598428	13844143	12638069	12877380	11093161	11545116	11798215	11835034	12153326	12710179	11135891	13284517	11540188	10179670	12277940	13673248	10971555	9797094	13658144	12791696	12460066	13724263	14507651	13289822	14256055	11862583	10276534	17688213	14899734	11656855	11733137	12929220	10307309	7940174	11865219	15827143	11838808	13693948	16346912	12612171	9987549
Mapped Reads (Junction)	11,663,620 (87%)	10,402,521 (79%)	12,207,374 (99%)	10,342,557 (72%)	11,179,075 (90%)	13,874,946 (97%)	11,420,687 (90%)	8,042,541 (77%)	10,748,153 (90%)	13,002,926 (92%)	11,530,036 (89%)	11,535,502 (87%)	10,977,331 (96%)	10,113,737 (85%)	10,262,298 (85%)	10,749,489 (88%)	11,061,537 (88%)	12,260,777 (94%)	9,327,216 (81%)	11,991,587 (88%)	10,455,288 (88%)	9,273,127 (88%)	11,934,749 (95%)	12,048,102 (83%)	10,739,693 (95%)	8,281,595 (82%)	12,483,009 (89%)	12,036,314 (91%)	11,894,159 (93%)	11,175,979 (72%)	13,394,523 (90%)	11,004,123 (74%)	12,879,376 (88%)	10,886,719 (89%)	6,146,405 (50%)	17,378,704 (96%)	13,771,545 (90%)	10,987,669 (92%)	9,621,650 (74%)	12,268,130 (93%)	9,310,479 (87%)	5,411,675 (59%)	9,814,107 (80%)	13,184,088 (81%)	10,805,553 (89%)	11,962,759 (85%)	14,613,828 (87%)	11,351,108 (88%)	9,264,212 (90%)
Gene Count	12595921	12651029	11820603	13886619	11921891	13520414	11350020	9707144	11387373	13333186	12370139	12676007	10999113	11591025	11501716	11670779	12084380	12400963	10963733	12960873	11360925	10096978	11979091	12524003	10659846	9458966	13417959	12474569	12077700	11708384	13836714	11413039	13683904	11614377	8331798	17044033	14238343	11165091	10428911	12609278	9869259	6318486	11851313	15636110	11693296	13600856	15906300	12441188	9689838
Exon Count	61739522	57102346	60545826	53127047	55896667	66153091	58493575	45849888	64880160	63325105	62249233	62682412	55603861	55954669	54901386	53487880	56605482	58497467	52178229	58613957	55841955	48154568	54161897	57821436	50311332	46629245	67852936	57306177	59258888	54564167	62954578	54804707	61592352	55962430	34986444	75701837	62793268	47897864	45498816	62095543	49641079	27952035	57275304	70434019	56575430	64623680	71218129	64338776	47696318
% reads mapped to targets	73.6	78.5	77	79.5	77	73.3	57.3	68.4	77.9	72.5	78.1	78.8	76.3	77	75	75	78.5	73.8	70.9	72.4	75.1	74.7	73.4	50.2	74.7	69.8	74.5	73.6	73.9	40.1	69.1	46.8	69.9	73.9	31.1	71.5	71.5	67.7	43.7	75.1	60.6	39	82.7	78.4	76.9	81.9	72.2	80.4	73.8
[truncated: 24 more columns]

## Sheet: gene-cancer vs control
EnsiD	Symbol	logFC	AveExpr	t	P.Value	adj.P.Val	B
ENSG00000112378	PERP	-1.91079	4.76209	-6.03307	9.48207e-08	1.1094e-05	12.1721
ENSG00000147592	LACTB2	-1.28664	6.51761	-5.57077	5.69113e-07	6.65862e-05	10.5314
ENSG00000166913	YWHAB	-1.45695	11.0797	-5.45117	8.99106e-07	0.000105195	10.1127
ENSG00000118680	MYL12B	-0.719485	12.6261	-5.36248	1.25964e-06	0.000147378	9.80411
ENSG00000142347	MYO1F	-1.67161	10.8173	-5.29424	1.63087e-06	0.000190812	9.56777
ENSG00000146112	PPP1R18	-1.33431	11.2605	-5.25204	1.91224e-06	0.000223732	9.42215
ENSG00000122641	INHBA	-1.60078	2.15971	-5.2439	1.97179e-06	0.0002307	9.39409
ENSG00000176890	TYMS	-1.31324	7.09002	-5.21395	2.20693e-06	0.000258211	9.29104
ENSG00000185885	IFITM1	-1.67876	11.3199	-5.1752	2.55243e-06	0.000298634	9.15801
ENSG00000112297	AIM1	-1.71972	8.26265	-5.15236	2.78046e-06	0.000325313	9.07976
ENSG00000135414	GDF11	-1.58072	5.56693	-5.12188	3.11613e-06	0.000364587	8.97553
ENSG00000072134	EPN2	-1.60097	5.50814	-4.99002	5.08808e-06	0.000595305	8.52735
ENSG00000138160	KIF11	-1.06037	6.49046	-4.96899	5.49952e-06	0.000643443	8.4563
ENSG00000166598	HSP90B1	-1.42603	8.11233	-4.95573	5.77551e-06	0.000675735	8.41157
ENSG00000064932	SBNO2	-1.42695	9.92699	-4.87474	7.78128e-06	0.00091041	8.1393
ENSG00000148358	GPR107	-0.753459	6.27831	-4.8565	8.31931e-06	0.000973359	8.07825
ENSG00000154059	IMPACT	-1.22121	7.16048	-4.82031	9.49706e-06	0.00111116	7.95738
ENSG00000020922	MRE11A	-0.964863	7.00749	-4.81067	9.83731e-06	0.00115097	7.92525
ENSG00000108506	INTS2	-1.05132	6.71265	-4.75928	1.18621e-05	0.00138786	7.75446
ENSG00000123159	GIPC1	-1.12477	8.25454	-4.73783	1.2823e-05	0.00150029	7.68339
ENSG00000120071	KANSL1	-1.16368	8.10048	-4.71986	1.36862e-05	0.00160128	7.62397
ENSG00000184445	KNTC1	-0.699572	6.51477	-4.64265	1.8087e-05	0.00211617	7.36976
ENSG00000180549	FUT7	-1.43261	8.15244	-4.62292	1.94161e-05	0.00227168	7.30513
ENSG00000055332	EIF2AK2	-1.42189	6.32601	-4.61895	1.96953e-05	0.00230435	7.29212
ENSG00000166508	MCM7	-1.2111	8.50474	-4.61395	2.00516e-05	0.00234604	7.27578
ENSG00000089048	ESF1	-1.54434	7.10972	-4.52326	2.77289e-05	0.00324429	6.9805
ENSG00000139629	GALNT6	-1.57075	4.75552	-4.51752	2.83003e-05	0.00331114	6.96194
ENSG00000133816	MICAL2	-1.49438	8.13678	-4.43282	3.82041e-05	0.00446988	6.68888
ENSG00000154781	CCDC174	-1.35759	6.74692	-4.42482	3.92982e-05	0.00459789	6.66319
ENSG00000134369	NAV1	-1.39273	5.09622	-4.41852	4.01792e-05	0.00470097	6.64303
ENSG00000108106	UBE2S	-1.45975	7.77883	-4.37103	4.74786e-05	0.00555499	6.49127
ENSG00000110237	ARHGEF17	-1.48527	4.52048	-4.27323	6.67787e-05	0.00781311	6.18142
ENSG00000027847	B4GALT7	-1.1948	5.48319	-4.21613	8.13614e-05	0.00951928	6.00219
ENSG00000225614	ZNF469	-1.43592	5.31414	-4.1704	9.52214e-05	0.0111409	5.85956
ENSG00000204219	TCEA3	-1.33956	6.36575	-4.1302	0.000109265	0.012784	5.7349
ENSG00000155657	TTN	-0.916608	3.96977	-4.11537	0.000114937	0.0134476	5.68906
ENSG00000165304	MELK	-0.74812	7.14565	-4.10481	0.000119144	0.0139399	5.6565
ENSG00000145824	CXCL14	-1.8949	2.48306	-3.97682	0.000183597	0.0214808	5.26536
ENSG00000102781	KATNAL1	-0.531353	7.32032	-3.96183	0.000193046	0.0225864	5.22002
ENSG00000118946	PCDH17	-1.36136	4.9968	-3.85289	0.000277224	0.0324353	4.89345
ENSG00000124466	LYPD3	-1.60752	3.25164	-3.79415	0.00033623	0.0393389	4.71961
ENSG00000025434	NR1H3	-1.26891	6.43159	-3.7264	0.000419248	0.049052	4.52109
ENSG00000266714	MYO15B	-0.540278	0.73527	-3.70488	0.00044948	0.0525891	4.45852
ENSG00000167880	EVPL	-1.52507	4.00397	-3.66859	0.000505244	0.0591135	4.35348
ENSG00000112541	PDE10A	-1.19905	3.36028	-3.65299	0.000531198	0.0621501	4.30852
ENSG00000180921	FAM83H	-1.24012	4.80442	-3.64396	0.000546797	0.0639753	4.28255
ENSG00000188522	FAM83G	-1.39211	4.2665	-3.60884	0.000611721	0.0715713	4.18193
ENSG00000211448	DIO2	-1.41128	2.2646	-3.57703	0.000676791	0.0791845	4.09136
ENSG00000137460	FHDC1	-1.46612	11.2601	-3.51755	0.000816551	0.0955365	3.92335
ENSG00000122545	2023-09-07	-0.288824	10.3794	-3.50263	0.000855702	0.100117	3.88148
ENSG00000185567	AHNAK2	-1.1986	3.30183	-3.43869	0.00104449	0.122205	3.70345
ENSG00000182183	FAM159A	-1.21802	5.83968	-3.42594	0.0010866	0.127132	3.66819
ENSG00000137727	ARHGAP20	-1.22896	3.10764	-3.37479	0.00127215	0.148842	3.5277
ENSG00000117724	CENPF	-1.40655	6.98622	-3.36351	0.00131693	0.154081	3.4969
ENSG00000006704	GTF2IRD1	-1.23085	3.14359	-3.30665	0.00156621	0.183247	3.34274
ENSG00000148908	RGS10	0.228088	14.5419	3.26309	0.00178661	0.209034	3.22585
ENSG00000117000	RLF	-0.504359	8.75211	-3.20645	0.00211694	0.247682	3.0755
ENSG00000054179	ENTPD2	-1.21166	1.58377	-3.17275	0.00233994	0.273773	2.98689
ENSG00000204959	ARHGEF34P	-1.26818	3.20985	-3.07495	0.0031179	0.364794	2.73358
ENSG00000136378	ADAMTS7	-1.24032	2.83421	-3.04758	0.00337542	0.394924	2.66373
ENSG00000137699	TRIM29	-0.905768	1.40045	-3.03095	0.00354143	0.414347	2.62151
ENSG00000138162	TACC2	-0.929494	2.86957	-2.96193	0.00431527	0.504886	2.44804
ENSG00000119771	KLHL29	-0.967877	2.83428	-2.79597	0.00686155	0.802801	2.04324
ENSG00000259207	ITGB3	0.552026	14.9804	2.57438	0.0124182	1	1.53095
ENSG00000259753	ITGB3	0.543287	15.1735	2.62423	0.0108957	1	1.6433
ENSG00000100181	TPTEP1	0.446675	8.73582	2.58255	0.0121563	1	1.54923
ENSG00000176783	RUFY1	0.385225	12.7229	2.4243	0.018236	1	1.20319
ENSG00000156265	MAP3K7CL	0.320464	14.4389	1.80778	0.0754422	1	0.0331343
ENSG00000068796	KIF2A	0.233968	13.8803	2.42735	0.0180967	1	1.2097
ENSG00000162614	NEXN	0.183248	9.11367	1.01492	0.314049	1	-1.00997
ENSG00000127314	RAP1B	0.101149	11.3186	1.09019	0.279805	1	-0.934859
ENSG00000119801	YPEL5	0.0865565	13.427	0.68673	0.494787	1	-1.27627
ENSG00000104231	ZFAND1	0.0660821	9.9028	0.5122	0.610312	1	-1.37669
ENSG00000078668	VDAC3	0.0588791	12.4623	0.483753	0.630248	1	-1.39031
ENSG00000103769	RAB11A	0.0565933	13.1741	0.561115	0.576721	1	-1.35146
ENSG00000178363	CALML3	0.00150917	0.000580452	0.24753	0.805308	1	-1.47352
ENSG00000236428	PPP1R18	0	0	0	1	1	-1.50309
ENSG00000225060	PPP1R18	0	0	0	1	1	-1.50309
ENSG00000231247	PPP1R18	0	0	0	1	1	-1.50309
ENSG00000229998	PPP1R18	0	0	0	1	1	-1.50309
ENSG00000230341	PPP1R18	0	0	0	1	1	-1.50309
ENSG00000206485	PPP1R18	0	0	0	1	1	-1.50309
ENSG00000234000	PPP1R18	0	0	0	1	1	-1.50309
ENSG00000273889	FAM83H	0	0	0	1	1	-1.50309
ENSG00000278788	SBNO2	0	0	0	1	1	-1.50309
ENSG00000198898	CAPZA2	-0.0571934	11.2013	-0.857913	0.394211	1	-1.14988
ENSG00000272724	OR7E47P	-0.121995	0.0717631	-1.2138	0.22938	1	-0.800349
ENSG00000170465	KRT6C	-0.147081	1.35989	-0.363355	0.717563	1	-1.43941
ENSG00000174450	GOLGA6L2	-0.162324	0.906298	-0.498387	0.619956	1	-1.3834
ENSG00000257542	OR7E47P	-0.188569	0.273998	-0.965746	0.337884	1	-1.05624
ENSG00000178531	CTXN1	-0.19994	2.88747	-0.486954	0.62799	1	-1.38882
ENSG00000205420	KRT6A	-0.221889	1.63749	-0.532889	0.595996	1	-1.3663
ENSG00000114209	PDCD10	-0.255165	11.0651	-1.87118	0.0659914	1	0.139706
ENSG00000215417	MIR17HG	-0.287898	1.10979	-0.911643	0.365451	1	-1.10457
ENSG00000149043	SYT8	-0.303363	0.991802	-0.960517	0.340488	1	-1.06103
ENSG00000185479	KRT6B	-0.31951	1.57041	-0.695358	0.489402	1	-1.27056
ENSG00000134760	DSG1	-0.359946	1.59451	-0.98496	0.328432	1	-1.03842
ENSG00000144036	EXOC6B	-0.372816	7.6474	-2.17051	0.033766	1	0.68617
ENSG00000143217	PVRL4	-0.379125	1.78501	-0.982072	0.329842	1	-1.04112
ENSG00000060566	CREB3L3	-0.419249	1.98474	-0.900523	0.371291	1	-1.11416
ENSG00000164237	CMBL	-0.442184	5.12992	-1.9795	0.0521576	1	0.32929
ENSG00000183760	PAPL	-0.493594	1.59627	-1.15167	0.253834	1	-0.869685
ENSG00000198203	SULT1C2	-0.508847	1.12091	-1.69132	0.0957456	1	-0.153998
ENSG00000173175	ADCY5	-0.513622	2.74748	-1.60534	0.113448	1	-0.284877
ENSG00000144810	COL8A1	-0.531969	1.60031	-1.74387	0.0860868	1	-0.0709443
ENSG00000181333	HEPHL1	-0.537277	2.29019	-1.64325	0.10534	1	-0.227933
ENSG00000171303	KCNK3	-0.540584	1.31436	-1.71995	0.0903787	1	-0.109036
ENSG00000100884	CPNE6	-0.56751	1.13326	-1.70688	0.0927961	1	-0.129638
ENSG00000186340	THBS2	-0.640594	2.46211	-1.65714	0.102491	1	-0.206767
ENSG00000155269	GPR78	-0.649786	0.773332	-2.23234	0.0291761	1	0.807701
ENSG00000196754	S100A2	-0.652251	1.47157	-1.79329	0.0777541	1	0.00924068
ENSG00000249464	LINC01091	-0.677142	0.949294	-2.45981	0.0166732	1	1.2793
ENSG00000116132	PRRX1	-0.79381	1.57038	-2.51459	0.0144973	1	1.39848
ENSG00000169894	MUC3A	-0.794659	2.28799	-2.0824	0.0413955	1	0.518011
ENSG00000196917	HCAR1	-0.882773	1.06618	-2.6497	0.0101852	1	1.70136
ENSG00000172201	ID4	-1.06256	2.88251	-2.50631	0.0148087	1	1.38033
ENSG00000201998	SNORA23	-1.09347	2.14687	-1.92955	0.0581944	1	0.240692

## Sheet: exon-adenoma vs control
ExonID	baseMean	log2FoldChange	lfcSE	stat	pvalue	padj	GeneName	Length	MarkerType	Source
ENSE00000397476	1828.08	-0.455881	0.311976	-1.46127	0.143942	1	EIF2AK2	181		Doug
ENSE00000404019	68.4209	-0.209609	1.36577	-0.153473	0.878025	1	GTF2IRD1	193	NA	NA
ENSE00000549144	87558.7	0.25906	0.334455	0.774575	0.438591	1	KIF2A	136	NA	NA
ENSE00000655380	2473.48	0.469517	0.346887	1.35352	0.17589	1	SBNO2	77	NA	NA
ENSE00000655389	9035.49	-0.169685	0.307561	-0.551713	0.581145	1	SBNO2	113	NA	NA
ENSE00000655395	6357.04	0.20623	0.25825	0.798566	0.424542	1	SBNO2	192	NA	NA
ENSE00000659759	281.031	-0.46531	0.717063	-0.648912	0.516395	1	ESF1	122	NA	NA
ENSE00000659760	374.356	-0.171491	0.732914	-0.233985	0.814997	1	ESF1	162	NA	NA
ENSE00000659761	766.229	-0.191395	0.508542	-0.376361	0.706648	1	ESF1	148	NA	NA
ENSE00000659762	957.126	-0.643656	0.422004	-1.52524	0.1272	1	ESF1	115	NA	NA
ENSE00000659764	1425.08	-0.148732	0.37936	-0.392061	0.695013	1	ESF1	153	NA	NA
ENSE00000659765	1223.55	-0.256731	0.427494	-0.600549	0.54814	1	ESF1	101	NA	NA
ENSE00000659766	1221.02	-0.00631284	0.327147	-0.0192966	0.984604	1	ESF1	114	NA	NA
ENSE00000659767	1430.2	-0.442429	0.345526	-1.28045	0.200387	1	ESF1	398	C	Zhifu
ENSE00000679854	4638.56	0.129176	0.331297	0.389911	0.696602	1	KATNAL1	161	NA	NA
ENSE00000679860	4433.15	0.0786034	0.337706	0.232757	0.81595	1	KATNAL1	176	NA	NA
ENSE00000691312	41.2407	-0.80051	1.6339	-0.489939	0.624177	1	GTF2IRD1	137		Williams
ENSE00000694763	215139	0.445327	0.26689	1.66858	0.0952009	1	RAB11A	81	NA	NA
ENSE00000695121	29.2037	-1.44368	2.27404	-0.63485	0.525526	1	EPN2	171	NA	NA
ENSE00000699548	4529.64	0.0205498	0.314535	0.0653339	0.947908	1	UBE2S	191	NA	NA
ENSE00000700398	615.698	-0.319487	0.459007	-0.69604	0.486404	1	MELK	232		Williams
ENSE00000700445	136.006	-0.311843	1.07494	-0.290103	0.771738	1	MELK	97	NA	NA
ENSE00000700463	201.16	-0.0233805	0.881267	-0.0265306	0.978834	1	MELK	169	NA	NA
ENSE00000739802	206.932	-0.954282	0.875602	-1.08986	0.275776	1	ARHGEF17	175	NA	NA
ENSE00000739804	109.904	-0.834383	1.16111	-0.718605	0.472384	1	ARHGEF17	149	NA	NA
ENSE00000739807	28.1075	-1.39814	2.05076	-0.681767	0.495386	1	ARHGEF17	68	NA	NA
ENSE00000739823	52.5477	0.360219	1.59675	0.225595	0.821517	1	ARHGEF17	93	NA	NA
ENSE00000739824	29.9858	0.18083	1.81795	0.0994693	0.920766	1	ARHGEF17	117	NA	NA
ENSE00000740937	207.735	-1.75846	0.791327	-2.22217	0.026272	0.857983	INTS2	177	NA	NA
ENSE00000740958	714.903	0.213677	0.342014	0.624761	0.532128	1	INTS2	109	NA	NA
ENSE00000740960	891.108	0.499137	0.468381	1.06566	0.286576	1	INTS2	177	NA	NA
ENSE00000740964	682.017	0.392695	0.427265	0.91909	0.358049	1	INTS2	135	NA	NA
ENSE00000740967	446.538	0.694484	0.625067	1.11106	0.266544	1	INTS2	69	NA	NA
ENSE00000740969	620.174	0.475964	0.460387	1.03384	0.301213	1	INTS2	115	NA	NA
ENSE00000740971	373.164	-0.345764	0.732915	-0.471766	0.637094	1	INTS2	72	NA	NA
ENSE00000747411	1134.62	-0.400609	0.401151	-0.998649	0.317965	1	EIF2AK2	102	NA	NA
ENSE00000747412	1250.9	-0.289606	0.391554	-0.739632	0.459523	1	EIF2AK2	129	NA	NA
ENSE00000747486	1168.16	-0.328361	0.394153	-0.83308	0.4048	1	EIF2AK2	159	NA	NA
ENSE00000747487	826.68	-0.589877	0.531355	-1.11014	0.26694	1	EIF2AK2	123	NA	NA
ENSE00000747488	1253.08	-0.627692	0.500142	-1.25503	0.209469	1	EIF2AK2	63	NA	NA
ENSE00000747490	1167.45	-0.752224	0.454292	-1.65582	0.0977591	1	EIF2AK2	35	NA	NA
ENSE00000747498	857.166	-0.86653	0.36473	-2.37581	0.0175105	0.772014	EIF2AK2	121	NA	NA
ENSE00000748339	151366	0.0401527	0.302877	0.132571	0.894533	1	KIF2A	123	NA	NA
ENSE00000748340	112177	-0.0469919	0.297568	-0.15792	0.87452	1	KIF2A	101	NA	NA
ENSE00000748341	130540	0.0422304	0.310244	0.13612	0.891726	1	KIF2A	96	NA	NA
ENSE00000748342	134844	0.094576	0.325131	0.290886	0.771139	1	KIF2A	55	NA	NA
ENSE00000748343	109012	0.0874326	0.323037	0.270658	0.786654	1	KIF2A	163	NA	NA
ENSE00000748345	78386.5	0.142597	0.316577	0.450432	0.652399	1	KIF2A	91	NA	NA
ENSE00000748347	82216.1	0.174668	0.321528	0.543243	0.586962	1	KIF2A	64	NA	NA
ENSE00000748348	128138	0.139468	0.323895	0.430597	0.666762	1	KIF2A	92	NA	NA
ENSE00000748349	132579	0.0923589	0.31729	0.291086	0.770985	1	KIF2A	143	NA	NA
ENSE00000748351	191186	0.144534	0.316666	0.456423	0.648086	1	KIF2A	205	NA	NA
ENSE00000748352	145638	0.18763	0.324557	0.57811	0.56319	1	KIF2A	111	NA	NA
ENSE00000748370	83324.5	0.155124	0.314701	0.492926	0.622065	1	KIF2A	68	NA	NA
ENSE00000748401	111987	0.184484	0.326587	0.564886	0.572152	1	KIF2A	151	NA	NA
ENSE00000748403	62234.1	0.235263	0.338219	0.695595	0.486682	1	KIF2A	102	NA	NA
ENSE00000764553	695.262	-1.14682	0.422368	-2.7152	0.0066235	0.772014	PERP	141	NA	NA
ENSE00000765997	101.139	-0.313474	1.25285	-0.250209	0.802426	1	PDE10A	89	NA	NA
ENSE00000765998	63.4533	0.280338	1.26017	0.22246	0.823956	1	PDE10A	81	NA	NA
ENSE00000765999	69.0355	0.308639	1.37534	0.224409	0.822439	1	PDE10A	112	NA	NA
ENSE00000766001	182.322	0.0166221	0.942778	0.0176309	0.985933	1	PDE10A	173	NA	NA
ENSE00000766002	255.097	-0.781803	0.777821	-1.00512	0.314839	1	PDE10A	156	NA	NA
ENSE00000766003	224.567	-0.712374	0.902044	-0.789734	0.429683	1	PDE10A	151	NA	NA
ENSE00000766004	64.0787	-5.07044	1.71306	-2.95988	0.00307763	0.455875	PDE10A	84	NA	NA
ENSE00000766005	125.91	-2.01213	0.945304	-2.12856	0.0332907	0.934396	PDE10A	143	NA	NA
ENSE00000766006	187.702	-1.10775	0.869483	-1.27404	0.202651	1	PDE10A	187	NA	NA
ENSE00000766007	98.1433	-1.2232	1.10364	-1.10833	0.26772	1	PDE10A	93	NA	NA
ENSE00000766008	125.949	-1.2281	1.28575	-0.955167	0.339493	1	PDE10A	143	NA	NA
ENSE00000766009	68.1151	0.477403	1.42039	0.336106	0.736791	1	PDE10A	52	NA	NA
ENSE00000766011	68.4678	-0.148355	1.65284	-0.089758	0.92848	1	PDE10A	59	NA	NA
ENSE00000766013	27.608	-2.47183	2.04631	-1.20795	0.227068	1	PDE10A	51	NA	NA
ENSE00000766015	56.6404	-1.25292	1.49508	-0.838025	0.402016	1	PDE10A	156	NA	NA
ENSE00000766017	76.8194	-1.11462	1.16971	-0.952898	0.340642	1	PDE10A	141	NA	NA
ENSE00000766019	104.507	-0.901651	1.12172	-0.803813	0.421505	1	PDE10A	50	NA	NA
ENSE00000772727	6.94991	5.48234	3.02868	1.81014	0.0702739	1	SULT1C2	126	NA	NA
ENSE00000780150	10636.4	0.213409	0.25277	0.844279	0.398513	1	PDCD10	83	NA	NA
ENSE00000780153	32654.2	0.170656	0.250035	0.682531	0.494903	1	PDCD10	79	NA	NA
ENSE00000782729	99.0815	0.0127461	1.06488	0.0119695	0.99045	1	TTN	297	NA	NA
ENSE00000797490	60.0176	-1.00114	1.35904	-0.736649	0.461336	1	ARHGEF17	183	NA	NA
ENSE00000798930	533.54	-0.858432	0.502355	-1.70882	0.0874852	1	PERP	385	NA	NA
ENSE00000800184	97102.8	0.114422	0.141071	0.811093	0.417312	1	MYL12B	199	NA	NA
ENSE00000802261	56.0492	-1.31141	1.23092	-1.06539	0.286701	1	PCDH17	59	NA	NA
ENSE00000804415	6.98106	-1.63584	2.89854	-0.564368	0.572503	1	SULT1C2	172	NA	NA
ENSE00000809607	658.415	-0.352335	0.426725	-0.825672	0.40899	1	EIF2AK2	135	NA	NA
ENSE00000820448	1844.08	-0.0496403	0.321063	-0.154612	0.877127	1	INTS2	139	Z	Zhifu
ENSE00000828843	146.067	-0.935552	0.874283	-1.07008	0.284584	1	PDE10A	121	NA	NA
ENSE00000832354	11644.7	0.205033	0.280418	0.731172	0.464674	1	2023-09-07	126	NA	NA
ENSE00000832356	40753	0.108081	0.208895	0.517395	0.604881	1	2023-09-07	140	NA	NA
ENSE00000832489	323.765	-3.26287	0.754944	-4.32201	1.54616e-05	0.00422816	INHBA	1027	NA	NA
ENSE00000833110	1342.69	-0.176502	0.306018	-0.576771	0.564094	1	MELK	87	NA	NA
ENSE00000833111	378.583	-0.192946	0.643439	-0.299867	0.764278	1	MELK	132	NA	NA
ENSE00000833112	220.371	-1.11389	0.692989	-1.60737	0.107973	1	MELK	123	NA	NA
ENSE00000836619	10133.5	0.201424	0.191908	1.04958	0.293909	1	GIPC1	808	NA	NA
ENSE00000836622	3201.79	-0.00166938	0.224653	-0.00743092	0.994071	1	GIPC1	181	NA	NA
ENSE00000842836	833.694	0.218066	0.376226	0.579615	0.562174	1	MRE11A	76	NA	NA
ENSE00000842838	1061.56	0.700344	0.360968	1.94018	0.0523576	0.988411	MRE11A	68	NA	NA
ENSE00000842839	1578.24	0.204415	0.224405	0.910921	0.362337	1	MRE11A	59	NA	NA
ENSE00000842843	2264.51	-0.0680215	0.244732	-0.277943	0.781056	1	MRE11A	84		Doug
ENSE00000842844	2856.21	-0.169016	0.277141	-0.609857	0.541957	1	MRE11A	220	NA	NA
ENSE00000842846	899.824	-0.462789	0.244255	-1.8947	0.0581323	1	MRE11A	63	NA	NA
ENSE00000847411	383.954	-0.353326	0.656133	-0.538497	0.590234	1	LYPD3	1061	NA	NA
ENSE00000847415	7.91716	1.94713	3.44189	0.565716	0.571587	1	LYPD3	168	NA	NA
ENSE00000859132	176.394	-0.477661	0.635061	-0.75215	0.451961	1	ESF1	88	NA	NA
ENSE00000883007	105.519	-0.102368	0.883332	-0.115888	0.907741	1	TTN	303	NA	NA
ENSE00000889331	2.56787	-3.93046	4.5399	-0.865758	0.386623	1	CPNE6	199	NA	NA
ENSE00000892424	5203.4	0.0740862	0.288678	0.256639	0.797457	1	SBNO2	132	NA	NA
ENSE00000892426	5669.71	0.0320066	0.270231	0.118442	0.905718	1	SBNO2	93	NA	NA
ENSE00000892431	6014.85	-0.09745	0.299405	-0.325479	0.744819	1	SBNO2	109	NA	NA
ENSE00000892432	7465.22	-0.143392	0.305618	-0.469187	0.638936	1	SBNO2	72	NA	NA
ENSE00000892434	8631.69	-0.0216253	0.290361	-0.0744773	0.940631	1	SBNO2	136	NA	NA
ENSE00000892435	8350.51	-0.163717	0.274637	-0.596121	0.551094	1	SBNO2	132	NA	NA
ENSE00000892436	5071.74	0.095562	0.294572	0.324409	0.745628	1	SBNO2	170	NA	NA
ENSE00000892438	4751.25	0.307971	0.279268	1.10278	0.270123	1	SBNO2	83	NA	NA
ENSE00000916009	11.5818	0.582426	2.86843	0.203047	0.839098	1	DSG1	260	NA	NA
ENSE00000916011	6.06997	-3.55315	3.76404	-0.943973	0.345184	1	DSG1	156	NA	NA
ENSE00000916012	4.04124	-1.50365	4.52823	-0.33206	0.739844	1	DSG1	145	NA	NA
ENSE00000916013	3.43075	-5.67246	4.54206	-1.24887	0.211711	1	DSG1	167	NA	NA
ENSE00000916014	1.20356	3.15781	4.57952	0.68955	0.490477	1	DSG1	135	NA	NA
ENSE00000916015	5.85503	-2.49897	4.04033	-0.618506	0.536242	1	DSG1	186	NA	NA
ENSE00000916016	2.72904	-2.50688	4.53015	-0.553378	0.580005	1	DSG1	260	NA	NA
ENSE00000916017	6.97075	-3.97742	3.20514	-1.24095	0.214625	1	DSG1	140	NA	NA
ENSE00000916018	17.3593	-4.40202	3.17777	-1.38525	0.165975	1	DSG1	282	NA	NA
ENSE00000916019	1.4863	-3.57955	4.54963	-0.786778	0.431412	1	DSG1	134	NA	NA
ENSE00000916023	141.989	-1.37373	1.1188	-1.22786	0.2195	1	DSG1	2733	NA	NA
ENSE00000920147	1250.01	-0.333824	0.363896	-0.917363	0.358953	1	GDF11	482	NA	NA
ENSE00000920148	978.9	-0.652907	0.388984	-1.67849	0.093251	1	GDF11	398	NA	NA
ENSE00000920149	4335.62	-0.441655	0.249859	-1.76761	0.0771255	1	GDF11	7777	T	Zhifu
ENSE00000925253	497.039	0.42518	0.534033	0.796168	0.425934	1	INTS2	126	NA	NA
ENSE00000925254	681.31	0.0665604	0.427104	0.155841	0.876158	1	INTS2	227	NA	NA
ENSE00000925255	518.545	0.0333356	0.475661	0.0700828	0.944128	1	INTS2	174	NA	NA
ENSE00000925256	297.281	-0.620723	0.799756	-0.776141	0.437666	1	INTS2	131	NA	NA
ENSE00000925257	788.494	-0.0357989	0.409836	-0.0873494	0.930394	1	INTS2	114	NA	NA
ENSE00000925258	1966.11	-0.246767	0.296306	-0.832813	0.40495	1	INTS2	103	NA	NA
ENSE00000925528	1436.79	-0.37284	0.510577	-0.730232	0.465248	1	CENPF	197	NA	NA
ENSE00000925529	992.817	-0.616248	0.46038	-1.33856	0.180713	1	CENPF	122	NA	NA
ENSE00000925530	901.002	-0.852823	0.551285	-1.54697	0.12187	1	CENPF	92	NA	NA
ENSE00000925531	1650.16	-0.537488	0.466075	-1.15322	0.248819	1	CENPF	292	NA	NA
ENSE00000925532	1022.13	-0.857735	0.604377	-1.41921	0.155839	1	CENPF	203	NA	NA
ENSE00000925533	674.459	-0.462432	0.695282	-0.6651	0.505987	1	CENPF	126	NA	NA
ENSE00000925534	775.486	-0.417822	0.597605	-0.699161	0.484452	1	CENPF	129	NA	NA
ENSE00000925535	598.922	-0.646286	0.71205	-0.907641	0.364068	1	CENPF	123	NA	NA
ENSE00000925536	723.456	-0.199955	0.6613	-0.302366	0.762373	1	CENPF	136	NA	NA
ENSE00000930480	12.106	1.08026	3.009	0.359009	0.719588	1	ARHGAP20	115	NA	NA
ENSE00000930481	19.4396	-1.39391	2.02925	-0.686911	0.492139	1	ARHGAP20	190	NA	NA
ENSE00000932880	433.959	-0.0128706	0.516743	-0.0249072	0.980129	1	KIF11	223	NA	NA
ENSE00000933490	1.26699	0.429254	4.55121	0.0943165	0.924858	1	TACC2	141	NA	NA
ENSE00000933491	9.665	0.625838	2.69853	0.231918	0.816601	1	TACC2	90	NA	NA
ENSE00000939254	200.944	-0.706324	0.79332	-0.890339	0.373284	1	GALNT6	173	NA	NA
ENSE00000939256	190.178	-0.239903	0.890585	-0.269376	0.78764	1	GALNT6	150	NA	NA
ENSE00000939258	398.269	0.274918	0.553671	0.496537	0.619516	1	GALNT6	235	NA	NA
ENSE00000939260	135.785	0.535142	1.01585	0.526795	0.598336	1	GALNT6	118	NA	NA
ENSE00000942809	48.457	-1.77464	2.18585	-0.811877	0.416862	1	ADAMTS7	245	NA	NA
ENSE00000953875	3846.28	0.127977	0.319668	0.400345	0.688903	1	UBE2S	148	NA	NA
ENSE00000960425	358.754	-0.678268	0.657926	-1.03092	0.302579	1	CENPF	163	NA	NA
ENSE00000960426	3440.49	-0.424394	0.462185	-0.918235	0.358496	1	CENPF	477	NA	NA
ENSE00000960427	2301.87	-0.443127	0.509497	-0.869734	0.384446	1	CENPF	179	NA	NA
ENSE00000967257	196.602	-0.92433	0.891258	-1.03711	0.299686	1	COL8A1	2504		Williams
ENSE00000980759	442.713	-0.261703	0.496298	-0.527311	0.597978	1	LACTB2	176	NA	NA
ENSE00000980760	727.346	0.171275	0.386436	0.443217	0.657609	1	LACTB2	164	T	Zhifu
ENSE00000980761	515.445	0.0601889	0.468504	0.12847	0.897777	1	LACTB2	127	NA	NA
ENSE00000980762	818.879	-0.427446	0.349868	-1.22173	0.221808	1	LACTB2	179	NA	NA
ENSE00000980763	747.836	0.116076	0.393462	0.295012	0.767985	1	LACTB2	149	NA	NA
ENSE00000980764	749.643	-0.257861	0.415544	-0.620538	0.534903	1	LACTB2	82	NA	NA
ENSE00000982387	168.627	0.417285	0.982542	0.424699	0.671056	1	MELK	104	NA	NA
ENSE00000986575	125.107	-0.67787	1.32203	-0.512748	0.608128	1	KIF11	167	NA	NA
ENSE00000986592	477.309	-0.335544	0.575334	-0.583216	0.559748	1	KIF11	280	NA	NA
ENSE00000986593	283.968	0.082321	0.7156	0.115038	0.908415	1	KIF11	152	NA	NA
ENSE00000986594	336.676	0.544052	0.640879	0.848916	0.395928	1	KIF11	117	NA	NA
ENSE00000986595	654.165	0.100862	0.495332	0.203626	0.838646	1	KIF11	1731	NA	NA
ENSE00000988020	160236	0.37184	0.281139	1.32262	0.185962	1	RGS10	87	NA	NA
ENSE00000988021	307819	0.415003	0.287465	1.44367	0.148833	1	RGS10	144	NA	NA
ENSE00000989435	24.9098	-2.03852	2.40221	-0.848602	0.396103	1	HEPHL1	223	NA	NA
ENSE00000989436	16.747	-1.69396	3.14706	-0.538269	0.590392	1	HEPHL1	140	NA	NA
ENSE00000990127	102.267	0.440889	0.741705	0.594427	0.552227	1	ESF1	77	NA	NA
ENSE00000990128	167.23	-0.613192	0.791134	-0.77508	0.438292	1	ESF1	147	NA	NA
ENSE00000998589	14.628	-10.5581	3.05111	-3.46042	0.00053933	0.12382	DSG1	132	NA	NA
ENSE00001002601	13314.1	-0.325941	0.419719	-0.776569	0.437413	1	FHDC1	101	NA	NA
ENSE00001002602	10484.3	-0.306679	0.414922	-0.739124	0.459832	1	FHDC1	71	NA	NA
ENSE00001002603	17330.7	-0.355519	0.409818	-0.867504	0.385666	1	FHDC1	108	NA	NA
ENSE00001002608	7461.78	-0.375384	0.432543	-0.867854	0.385474	1	FHDC1	86	NA	NA
ENSE00001003434	7896.47	-0.398898	0.439764	-0.907073	0.364368	1	CENPF	2844	T	Zhifu
ENSE00001007273	1064.98	-0.349553	0.36625	-0.95441	0.339876	1	KIF11	243	NA	NA
ENSE00001007274	380.238	-0.100432	0.642796	-0.156242	0.875842	1	KIF11	96	NA	NA
ENSE00001007275	541.772	-0.582946	0.425111	-1.37128	0.170288	1	KIF11	88	NA	NA
ENSE00001007276	467.972	0.377727	0.498235	0.75813	0.448373	1	KIF11	91	NA	NA
ENSE00001007277	190.749	0.581458	0.846702	0.686733	0.492251	1	KIF11	79	NA	NA
ENSE00001007278	655.774	-0.0654582	0.471029	-0.138968	0.889475	1	KIF11	186	NA	NA
ENSE00001007279	210.443	0.725856	0.907123	0.800174	0.42361	1	KIF11	107	NA	NA
ENSE00001007280	407.773	-0.0709024	0.656149	-0.108058	0.913949	1	KIF11	159	NA	NA
ENSE00001007281	517.726	-0.877976	0.541664	-1.62089	0.105042	1	KIF11	173	NA	NA
ENSE00001007282	545.06	-0.368978	0.574473	-0.64229	0.520685	1	KIF11	89	NA	NA
ENSE00001007283	417.69	-0.61424	0.61851	-0.993097	0.320663	1	KIF11	98		Doug
ENSE00001007284	626.994	-0.303279	0.53144	-0.570673	0.568221	1	KIF11	208	NA	NA
ENSE00001007285	1035.31	-0.40085	0.309483	-1.29522	0.195243	1	KIF11	189	NA	NA
ENSE00001007286	497.256	-0.0050212	0.50346	-0.00997337	0.992043	1	KIF11	125	NA	NA
ENSE00001007287	280.055	-0.524594	0.828484	-0.633197	0.526605	1	KIF11	126	NA	NA
ENSE00001007288	425.673	-0.370779	0.575678	-0.644074	0.519527	1	KIF11	133	NA	NA
ENSE00001010817	22.5687	0.113886	1.60289	0.0710503	0.943358	1	PDE10A	29	NA	NA
ENSE00001014389	9.71848	-4.61861	3.39634	-1.35988	0.173867	1	COL8A1	62	NA	NA
ENSE00001017711	273.676	-0.569901	0.650176	-0.876533	0.38074	1	CCDC174	143	NA	NA
ENSE00001034578	22.5214	-2.27926	2.10758	-1.08146	0.279493	1	KLHL29	139	NA	NA
ENSE00001039134	15.5281	-1.14485	2.54846	-0.449234	0.653263	1	GTF2IRD1	29	NA	NA
ENSE00001039136	27.6495	-0.947906	1.93855	-0.488978	0.624857	1	GTF2IRD1	38	NA	NA
ENSE00001040996	18.4566	-0.457865	2.88713	-0.158588	0.873993	1	PVRL4	157	NA	NA
ENSE00001040998	1.34025	-2.69624	4.54017	-0.593864	0.552603	1	PVRL4	75	NA	NA
ENSE00001041003	6.67596	-0.668694	3.32304	-0.20123	0.840519	1	PVRL4	149	NA	NA
ENSE00001041330	858.217	-0.181472	0.313958	-0.578012	0.563256	1	YWHAB	95	NA	NA
ENSE00001042832	921.51	-0.301894	0.420978	-0.717124	0.473297	1	RLF	137	NA	NA
ENSE00001062888	123.512	-0.816679	1.0006	-0.816191	0.414391	1	ARHGEF17	110	NA	NA
ENSE00001062890	115.704	-0.161816	0.989197	-0.163583	0.870059	1	ARHGEF17	250	NA	NA
ENSE00001062891	113.878	-1.22906	1.0544	-1.16565	0.243755	1	ARHGEF17	119	NA	NA
ENSE00001062892	108.257	-0.988527	1.14023	-0.866954	0.385967	1	ARHGEF17	51	NA	NA
ENSE00001062893	181.602	-0.00858387	0.853156	-0.0100613	0.991972	1	ARHGEF17	214	NA	NA
ENSE00001062899	117.202	-0.716856	1.47283	-0.486721	0.626456	1	ARHGEF17	86	NA	NA
ENSE00001070608	551.499	0.298507	0.530463	0.562729	0.573619	1	EXOC6B	142	NA	NA
ENSE00001070703	93.5171	0.015094	1.25565	0.0120209	0.990409	1	KLHL29	203	NA	NA
ENSE00001075040	101.297	-1.59236	1.13307	-1.40536	0.159915	1	TTN	1767	NA	NA
ENSE00001075042	13.2987	1.57335	2.05945	0.763969	0.444886	1	TTN	303	NA	NA
ENSE00001075043	55.2756	-1.82951	2.42421	-0.754681	0.450441	1	TTN	306	NA	NA
ENSE00001075046	6.21242	-1.84064	3.19717	-0.575711	0.564811	1	TTN	297	NA	NA
ENSE00001075048	13.5992	-2.04906	2.37186	-0.863904	0.38764	1	TTN	288	NA	NA
ENSE00001078558	531749	0.444614	0.269605	1.64913	0.0991209	1	YPEL5	1915	NA	NA
ENSE00001081849	7668.37	-0.338464	0.411345	-0.822824	0.410608	1	FHDC1	62	NA	NA
ENSE00001081850	12473	-0.349531	0.399443	-0.875044	0.38155	1	FHDC1	165	NA	NA
ENSE00001081851	13644.5	-0.3927	0.4149	-0.946495	0.343896	1	FHDC1	71	NA	NA
ENSE00001081852	9181.64	-0.460728	0.402468	-1.14476	0.25231	1	FHDC1	118	Z	Zhifu
ENSE00001081854	4872.89	-0.570558	0.428484	-1.33157	0.183	1	FHDC1	103	NA	NA
ENSE00001090270	607.121	-0.675323	0.495917	-1.36177	0.173272	1	LACTB2	648	NA	NA
ENSE00001095534	91456.5	0.461399	0.284515	1.6217	0.104867	1	RGS10	119	NA	NA
ENSE00001100535	41.7143	-0.941796	1.51794	-0.620442	0.534967	1	MICAL2	123	NA	NA
ENSE00001100588	14.4797	3.5995	2.24512	1.60326	0.108878	1	MICAL2	219	NA	NA
ENSE00001104601	1823.52	-0.768787	0.306458	-2.50862	0.0121205	0.772014	HSP90B1	246	NA	NA
ENSE00001113076	588.095	-0.632979	0.493649	-1.28225	0.199757	1	INTS2	196	NA	NA
ENSE00001113077	214.935	-0.961846	0.844189	-1.13937	0.254547	1	INTS2	108	NA	NA
ENSE00001113078	154.413	-1.33813	1.02452	-1.3061	0.191519	1	INTS2	106	NA	NA
ENSE00001113079	636.593	-0.545978	0.448193	-1.21817	0.223158	1	INTS2	252	NA	NA
ENSE00001116904	21833.2	-0.136903	0.249895	-0.547844	0.583799	1	MYO1F	168	NA	NA
ENSE00001116917	18937.4	-0.199836	0.257979	-0.774622	0.438563	1	MYO1F	86	NA	NA
ENSE00001116926	12854.2	-0.129488	0.258746	-0.500445	0.616761	1	MYO1F	87	NA	NA
ENSE00001116933	14024.2	-0.00287974	0.264297	-0.0108958	0.991307	1	MYO1F	149	NA	NA
ENSE00001117959	1077.63	-1.24754	0.529608	-2.35558	0.0184936	0.772014	EVPL	3699		Williams
ENSE00001117961	42.312	-1.30708	1.39107	-0.939624	0.347411	1	EVPL	173	NA	NA
ENSE00001117963	49.5843	0.739981	1.69444	0.43671	0.662321	1	EVPL	98	NA	NA
ENSE00001117967	80.3237	-0.450175	1.39129	-0.323566	0.746267	1	EVPL	155	NA	NA
ENSE00001122411	621.075	-0.25847	0.504213	-0.51262	0.608217	1	EXOC6B	135	NA	NA
ENSE00001122724	405.917	0.128582	0.520631	0.246974	0.804928	1	RLF	142	NA	NA
ENSE00001122759	18065.9	0.251725	0.232439	1.08297	0.278821	1	RLF	203	NA	NA
ENSE00001124262	19.2905	-1.24811	1.99897	-0.624377	0.53238	1	TTN	300	NA	NA
ENSE00001124286	13.7941	1.88438	2.17389	0.866825	0.386038	1	TTN	588	NA	NA
ENSE00001124292	17.7364	-2.83093	2.09079	-1.354	0.175736	1	TTN	297	NA	NA
ENSE00001130754	19516.1	-0.0654148	0.409486	-0.159748	0.873079	1	FHDC1	573	NA	NA
ENSE00001136405	190.717	-1.62113	1.04798	-1.5469	0.121887	1	KCNK3	5754	Z	Zhifu
ENSE00001136410	11.0733	-1.53494	2.10635	-0.72872	0.466173	1	KCNK3	408	NA	NA
ENSE00001142994	0.526338	-3.69996	4.54884	-0.813387	0.415996	1	DSG1	36	NA	NA
ENSE00001146947	4.75738	-2.11456	3.23252	-0.654152	0.513014	1	CREB3L3	138	NA	NA
ENSE00001146956	1.18935	-1.0904	4.54027	-0.240163	0.810204	1	CREB3L3	119	NA	NA
ENSE00001146965	51.4827	-0.826534	1.87395	-0.441065	0.659166	1	CREB3L3	301	NA	NA
ENSE00001147926	26.7383	-0.33869	2.14745	-0.157717	0.874679	1	GTF2IRD1	219	NA	NA
ENSE00001147952	33.4798	2.26535	2.12341	1.06685	0.286042	1	GTF2IRD1	78	NA	NA
ENSE00001147974	24.936	0.481706	2.37804	0.202564	0.839476	1	GTF2IRD1	102	NA	NA
ENSE00001148534	12.2259	-4.80162	2.65149	-1.81091	0.0701544	1	ID4	59	NA	NA
ENSE00001148954	21.6275	0.734092	2.06249	0.355925	0.721897	1	MELK	146	NA	NA
ENSE00001149830	366.123	-0.208378	0.633332	-0.329019	0.742141	1	CCDC174	133	NA	NA
ENSE00001149831	242.533	-0.143067	0.753016	-0.189991	0.849316	1	CCDC174	95	NA	NA
ENSE00001151577	36.3752	-3.04714	1.85151	-1.64576	0.0998124	1	COL8A1	331	NA	NA
ENSE00001152350	70.7398	-0.597739	1.26462	-0.472664	0.636453	1	PDE10A	129	NA	NA
ENSE00001154325	15715.9	0.0496986	0.269623	0.184326	0.853758	1	MYO1F	196	NA	NA
ENSE00001154988	45.9816	0.917104	1.79654	0.510482	0.609714	1	ARHGEF17	87	NA	NA
ENSE00001154998	242.043	-0.380947	0.823966	-0.462333	0.643843	1	ARHGEF17	302	NA	NA
ENSE00001155004	117.498	-0.0216191	1.21359	-0.0178142	0.985787	1	ARHGEF17	200	NA	NA
ENSE00001155010	38.693	-1.29564	1.13031	-1.14626	0.251686	1	ARHGEF17	74	NA	NA
ENSE00001155041	159.89	-0.516752	1.07575	-0.480366	0.630967	1	ARHGEF17	177	NA	NA
ENSE00001155082	1442.87	-0.583269	0.374672	-1.55675	0.119531	1	ARHGEF17	3542	NA	NA
ENSE00001161375	60.2473	0.357417	1.68565	0.212035	0.83208	1	ADAMTS7	311	NA	NA
ENSE00001161659	28.3587	-0.0216006	2.07264	-0.0104218	0.991685	1	LYPD3	171	NA	NA
ENSE00001161749	60.7049	-2.65677	1.48452	-1.78965	0.0735096	1	TTN	303	NA	NA
ENSE00001165962	4.08388	-5.95322	4.25428	-1.39935	0.161708	1	HEPHL1	107	NA	NA
ENSE00001165969	3.92212	-0.0891237	4.2562	-0.0209397	0.983294	1	HEPHL1	141	NA	NA
ENSE00001165977	12.8515	-5.65074	2.41613	-2.33876	0.0193477	0.772014	HEPHL1	140	NA	NA
ENSE00001166892	8559.4	-0.633996	0.450132	-1.40847	0.158993	1	CENPF	3404	NA	NA
ENSE00001192043	6967.36	0.262902	0.24309	1.0815	0.279473	1	RLF	82	NA	NA
ENSE00001192049	10833.8	0.205662	0.227444	0.90423	0.365873	1	RLF	155	NA	NA
ENSE00001192630	22577.5	0.416773	0.25689	1.62238	0.104722	1	VDAC3	40	NA	NA
ENSE00001192634	4243.76	0.363976	0.275348	1.32188	0.18621	1	VDAC3	83	NA	NA
ENSE00001194447	14.7786	-2.99231	2.25847	-1.32493	0.185194	1	ENTPD2	160	NA	NA
ENSE00001194768	16.0769	1.10381	2.09112	0.527857	0.597599	1	MICAL2	126	NA	NA
ENSE00001194859	1966.48	-0.419155	0.362748	-1.1555	0.247886	1	MICAL2	75	NA	NA
ENSE00001194865	1252.22	-0.115842	0.3959	-0.292605	0.769824	1	MICAL2	136	NA	NA
ENSE00001194962	558.988	0.146784	0.507335	0.289323	0.772334	1	B4GALT7	226	NA	NA
ENSE00001200391	248713	0.0100045	0.513613	0.0194788	0.984459	1	FHDC1	5022	NA	NA
ENSE00001204096	7040.05	0.172117	0.21241	0.810305	0.417765	1	PDCD10	73	NA	NA
ENSE00001205221	5.89611	-1.10161	3.1478	-0.349962	0.726367	1	ADCY5	125	NA	NA
ENSE00001205223	16.5378	3.95157	2.13404	1.85168	0.0640716	1	ADCY5	205	NA	NA
ENSE00001205243	19.0202	-1.18719	2.80268	-0.423591	0.671864	1	ADCY5	98	NA	NA
ENSE00001205246	20.1583	-0.805969	1.99414	-0.404169	0.686088	1	ADCY5	145	NA	NA
ENSE00001205260	6.24341	4.25905	2.94654	1.44544	0.148334	1	ADCY5	112	NA	NA
ENSE00001205278	21.868	1.55384	2.23431	0.695445	0.486776	1	ADCY5	142	NA	NA
ENSE00001207358	31.3193	-0.0484385	1.61908	-0.0299173	0.976133	1	ADAMTS7	214	NA	NA
ENSE00001207445	17.3825	1.18426	2.95166	0.401217	0.68826	1	ADAMTS7	142	NA	NA
ENSE00001207798	10569.6	0.108481	0.14983	0.724024	0.469051	1	MYL12B	329	NA	NA
ENSE00001210506	8.56098	-3.34502	3.19012	-1.04856	0.294382	1	COL8A1	125	NA	NA
ENSE00001212088	22.7757	1.82154	2.37593	0.766664	0.443281	1	KRT6B	775	NA	NA
ENSE00001213014	7323.41	0.157806	0.241116	0.654481	0.512802	1	ZFAND1	69	NA	NA
ENSE00001214733	470.147	-0.741586	0.567904	-1.30583	0.191611	1	ESF1	846	NA	NA
ENSE00001214762	2152.98	-0.786801	0.330556	-2.38023	0.0173016	0.772014	ESF1	680	NA	NA
ENSE00001215888	208.702	0.504809	0.822492	0.613756	0.539377	1	NR1H3	75	NA	NA
ENSE00001215906	835.11	-0.139015	0.483311	-0.28763	0.77363	1	NR1H3	294	NA	NA
ENSE00001222625	11.5805	-0.703438	2.70794	-0.259769	0.795042	1	ADCY5	133	NA	NA
ENSE00001222632	4.70767	0.653843	3.73068	0.175261	0.860874	1	ADCY5	30	NA	NA
ENSE00001222674	5.16374	-5.1587	3.65914	-1.40981	0.158595	1	ADCY5	23	NA	NA
ENSE00001222681	17.2686	-0.588461	2.02407	-0.290731	0.771257	1	ADCY5	141	NA	NA
ENSE00001222692	33.5926	-1.15359	1.99618	-0.577897	0.563334	1	ADCY5	159	NA	NA
ENSE00001222702	18.278	0.469303	2.48436	0.188903	0.850169	1	ADCY5	128	NA	NA
ENSE00001225766	615.453	0.461738	0.545465	0.846503	0.397272	1	TYMS	205	EarlyState	Emma
ENSE00001228667	9.25803	-1.3455	2.7243	-0.493888	0.621385	1	COL8A1	69	NA	NA
ENSE00001233808	71.2927	-0.33427	1.31046	-0.255079	0.798662	1	EPN2	155	NA	NA
ENSE00001233894	2426.75	-0.256221	0.282237	-0.907821	0.363973	1	EPN2	2760	NA	NA
ENSE00001234115	453.712	0.0259012	0.477392	0.0542556	0.956732	1	GPR107	80	NA	NA
ENSE00001234146	3507.03	-0.26049	0.234657	-1.11009	0.266962	1	GPR107	5145	NA	NA
ENSE00001234570	0.0202739	0.440094	4.59039	0.0958729	0.923622	1	CALML3	2763	NA	NA
ENSE00001236818	7.86914	-0.692136	2.87538	-0.240711	0.809779	1	TTN	375	NA	NA
ENSE00001237323	1262.01	0.245712	0.237304	1.03543	0.300468	1	TTN	303	NA	NA
ENSE00001237336	1769.16	0.451583	0.295121	1.53016	0.125976	1	TTN	300	NA	NA
ENSE00001237389	86.0861	-1.29834	1.40441	-0.92447	0.355242	1	TTN	306	NA	NA
ENSE00001237513	14538.4	-0.120833	0.25749	-0.469271	0.638876	1	MYO1F	82	NA	NA
ENSE00001237554	31377.5	-0.111027	0.240797	-0.461081	0.644741	1	MYO1F	197	NA	NA
ENSE00001237891	4665.16	-0.278194	0.218838	-1.27123	0.203647	1	IMPACT	2757	NA	NA
ENSE00001237900	111.075	-0.936328	0.921854	-1.0157	0.309772	1	IMPACT	177	NA	NA
ENSE00001240095	1564.44	0.214791	0.334383	0.642349	0.520647	1	RUFY1	118	NA	NA
ENSE00001244454	2.60739	1.64194	4.5889	0.357807	0.720488	1	ENTPD2	66	NA	NA
ENSE00001244464	1.86879	0.991357	4.33901	0.228476	0.819277	1	ENTPD2	120	NA	NA
ENSE00001252647	10348	-0.108362	0.261933	-0.413699	0.679094	1	FUT7	1552	EarlyState	Emma
ENSE00001252955	142.933	-3.59901	1.20011	-2.9989	0.00270956	0.438537	CXCL14	565	NA	NA
ENSE00001257920	568.891	0.206332	0.485937	0.424606	0.671124	1	EXOC6B	289	NA	NA
ENSE00001262987	11467.3	0.146058	0.255116	0.572513	0.566974	1	PDCD10	58	NA	NA
ENSE00001263591	16739.4	0.0850667	0.227102	0.374575	0.707977	1	2023-09-07	93	NA	NA
ENSE00001265507	106.439	0.189917	0.845781	0.224546	0.822332	1	MRE11A	95	NA	NA
ENSE00001265620	252.08	-0.067957	0.612118	-0.11102	0.911601	1	MRE11A	191	NA	NA
ENSE00001265684	2601.62	-0.322875	0.256767	-1.25746	0.208586	1	MRE11A	4604	NA	NA
ENSE00001266385	757.474	0.347132	0.404078	0.859073	0.3903	1	CMBL	1356	NA	NA
ENSE00001269368	30.8939	-2.84601	2.15106	-1.32307	0.185811	1	SULT1C2	432	NA	NA
ENSE00001269408	5.69229	-0.818223	3.23868	-0.252641	0.800546	1	SULT1C2	98	NA	NA
ENSE00001273146	0.560993	0.795617	4.58375	0.173573	0.862201	1	GOLGA6L2	165	NA	NA
ENSE00001273187	5.14718	-3.36121	4.10601	-0.818607	0.413011	1	GOLGA6L2	30	NA	NA
ENSE00001273232	2.5325	-2.24762	4.52942	-0.496227	0.619734	1	GOLGA6L2	369	NA	NA
ENSE00001275166	43.9877	-0.997456	1.42606	-0.69945	0.484271	1	KLHL29	1600	NA	NA
ENSE00001278829	18.5507	1.34821	1.53383	0.878979	0.379413	1	CTXN1	200	NA	NA
ENSE00001278838	172.348	0.0239766	0.703051	0.0341036	0.972795	1	CTXN1	1074	Z	Zhifu
ENSE00001283342	861.363	-0.0554418	0.519804	-0.106659	0.915059	1	GALNT6	594	NA	NA
ENSE00001288498	76.0384	-2.94322	1.54876	-1.90038	0.0573833	1	KRT6A	782	NA	NA
ENSE00001294715	234.259	-1.6707	1.08098	-1.54554	0.122215	1	EVPL	352	NA	NA
ENSE00001294943	1.01416	-3.82647	4.54684	-0.841567	0.400031	1	PAPL	124	NA	NA
ENSE00001301765	916.026	-0.140407	0.369057	-0.380447	0.703614	1	B4GALT7	808	NA	NA
ENSE00001303505	3476.09	-0.127224	0.33027	-0.385213	0.70008	1	UBE2S	191	NA	NA
ENSE00001304839	192.687	-1.55636	0.899388	-1.73047	0.0835462	1	KNTC1	104	NA	NA
ENSE00001308239	12.409	-2.36575	2.64284	-0.895155	0.370704	1	ENTPD2	165	NA	NA
ENSE00001310256	37.5924	-5.28363	1.76998	-2.98514	0.00283449	0.438537	ENTPD2	255	NA	NA
ENSE00001311435	20316.4	0.167235	0.246379	0.678771	0.497283	1	ZFAND1	1143	NA	NA
ENSE00001315089	432.134	0.301045	0.621886	0.484083	0.628327	1	CMBL	402	Z	Zhifu
ENSE00001315427	13.6974	-0.212715	2.73253	-0.0778453	0.937951	1	PAPL	183	NA	NA
ENSE00001315623	564.856	-1.074	0.51257	-2.09532	0.0361429	0.934396	ARHGEF17	1508	NA	NA
ENSE00001316376	7226.32	-0.164984	0.246149	-0.670261	0.502692	1	KANSL1	1736	NA	NA
ENSE00001319876	117612	0.650765	0.260442	2.4987	0.0124651	0.772014	VDAC3	527	NA	NA
ENSE00001320736	46599.5	0.345991	0.275924	1.25394	0.209865	1	RAB11A	168	NA	NA
ENSE00001322751	418.465	-1.03806	0.775544	-1.33849	0.180737	1	NEXN	42	NA	NA
ENSE00001324328	0.447472	-3.05089	4.5529	-0.670098	0.502795	1	PAPL	201	NA	NA
ENSE00001325209	244.655	0.878038	0.570834	1.53817	0.124008	1	B4GALT7	161	NA	NA
ENSE00001328652	135.712	-2.17304	1.31003	-1.65877	0.0971619	1	TTN	2781	NA	NA
ENSE00001336843	4.23269	4.41819	4.41971	0.999656	0.317477	1	THBS2	228	NA	NA
ENSE00001336844	25.3393	-0.251752	2.33665	-0.107741	0.914201	1	THBS2	235	NA	NA
ENSE00001336846	1.40348	3.75425	4.57705	0.820234	0.412083	1	THBS2	119	NA	NA
ENSE00001336848	5.24784	-3.8652	3.91868	-0.986353	0.32396	1	THBS2	160	NA	NA
ENSE00001336849	2.18444	-2.93652	4.53556	-0.647444	0.517344	1	THBS2	108	NA	NA
ENSE00001336851	6.06944	4.62112	3.3543	1.37767	0.168305	1	THBS2	219	NA	NA
ENSE00001336852	10.4994	-1.22206	3.10976	-0.392977	0.694337	1	THBS2	153	NA	NA
ENSE00001336853	2.44212	-3.60079	4.5408	-0.792987	0.427785	1	THBS2	128	NA	NA
ENSE00001336854	6.15661	-2.56019	3.1676	-0.808244	0.41895	1	THBS2	174	NA	NA
ENSE00001336856	14.3975	-1.50839	2.78198	-0.542202	0.587679	1	THBS2	177	NA	NA
ENSE00001336857	23.7325	-1.30368	2.47939	-0.525805	0.599024	1	THBS2	171	NA	NA
ENSE00001336862	2.83494	-2.32847	4.53779	-0.51313	0.607861	1	THBS2	97	NA	NA
ENSE00001336864	4.22176	-1.16118	3.62661	-0.320183	0.74883	1	THBS2	141	NA	NA
ENSE00001336866	26.4439	-2.95729	2.56742	-1.15185	0.249381	1	THBS2	197	NA	NA
ENSE00001336868	0.795687	1.18145	4.58679	0.257576	0.796734	1	THBS2	85	NA	NA
ENSE00001336870	50.9422	-2.68652	1.69742	-1.58271	0.113487	1	THBS2	557	NA	NA
ENSE00001336871	7.59207	-2.12326	3.56874	-0.594959	0.551871	1	THBS2	173	NA	NA
ENSE00001338791	563.896	-0.266043	0.440523	-0.603924	0.545894	1	MCM7	677	NA	NA
ENSE00001339816	361.677	-2.03439	0.950133	-2.14116	0.0322612	0.934396	TTN	7635	NA	NA
ENSE00001340202	30.9541	-1.70284	1.45857	-1.16747	0.243019	1	TTN	300	NA	NA
ENSE00001340352	36.2512	-1.17981	1.39752	-0.844218	0.398548	1	TTN	288	NA	NA
ENSE00001340353	19.4449	-3.15214	2.0435	-1.54252	0.122946	1	TTN	294	NA	NA
ENSE00001341217	35.2039	1.66502	1.62917	1.022	0.306779	1	GTF2IRD1	387	NA	NA
ENSE00001352284	73.5672	0.0660511	1.0852	0.0608655	0.951466	1	GPR107	122	NA	NA
ENSE00001359087	5.50281	-3.25702	3.01286	-1.08104	0.279679	1	ESF1	65	NA	NA
ENSE00001360482	334.235	0.29281	0.760448	0.38505	0.7002	1	KATNAL1	154	NA	NA
ENSE00001362860	142.752	-2.81232	1.2091	-2.32595	0.0200211	0.772014	CXCL14	1190	Z	Zhifu
ENSE00001362876	69.3398	-5.33935	1.91241	-2.79194	0.00523927	0.716369	CXCL14	106	NA	NA
ENSE00001367801	78.2836	-2.04108	1.53043	-1.33366	0.182316	1	HEPHL1	2060		Williams
ENSE00001371962	83.2044	-0.0797131	1.29295	-0.0616523	0.95084	1	GIPC1	96	NA	NA
ENSE00001372278	1472.32	0.391531	0.440031	0.889781	0.373583	1	FAM83G	3964	NA	NA
ENSE00001372451	2664.4	0.27481	0.250144	1.09861	0.27194	1	RUFY1	322	NA	NA
ENSE00001372895	125.951	-1.4442	1.09003	-1.32492	0.185198	1	TRIM29	1202		Williams
ENSE00001373626	2102.94	-0.18161	0.3423	-0.530559	0.595725	1	FAM83H	4791	NA	NA
ENSE00001373945	0.624847	2.34384	4.5849	0.511207	0.609206	1	HEPHL1	69	NA	NA
ENSE00001376446	835.099	-0.139078	0.483306	-0.287764	0.773527	1	NR1H3	289	NA	NA
ENSE00001378208	14.012	-2.09438	2.37516	-0.881784	0.377894	1	TTN	303	NA	NA
ENSE00001378255	994.257	-0.159693	0.451901	-0.353379	0.723804	1	TTN	2067	NA	NA
ENSE00001378983	106.898	0.0305061	1.09402	0.0278845	0.977754	1	TTN	306	NA	NA
ENSE00001379517	146.745	-0.0527929	0.974323	-0.0541843	0.956788	1	TTN	282	NA	NA
ENSE00001382698	17.7408	2.08056	1.77439	1.17255	0.240976	1	PDE10A	123	NA	NA
ENSE00001383599	411.105	0.234	0.586746	0.39881	0.690033	1	FAM83G	681	NA	NA
ENSE00001387624	169.601	-1.79428	0.871133	-2.05971	0.039426	0.934396	TTN	288	NA	NA
ENSE00001387777	211.568	-0.916288	0.802605	-1.14164	0.253603	1	TTN	594	NA	NA
ENSE00001388242	27.0262	0.363911	2.14169	0.169918	0.865075	1	TACC2	403	NA	NA
ENSE00001389240	108.321	-0.0915586	1.11341	-0.0822328	0.934462	1	TTN	306	NA	NA
ENSE00001390625	2916.73	0.0769717	0.256976	0.299529	0.764536	1	MCM7	337	NA	NA
ENSE00001391552	16.4045	-4.97121	2.63481	-1.88674	0.0591947	1	HEPHL1	163	NA	NA
ENSE00001391632	97.5392	-1.43404	1.14494	-1.25251	0.210384	1	TTN	291	NA	NA
ENSE00001402797	36.1792	-2.67789	2.49519	-1.07322	0.283173	1	TTN	576	NA	NA
ENSE00001403739	43.9851	-4.3946	1.89693	-2.3167	0.0205202	0.772014	KRT6A	609		Doug
ENSE00001405951	3.6552	4.96376	4.2562	1.16624	0.243517	1	PAPL	299	NA	NA
ENSE00001406387	9.40917	-3.54155	2.51945	-1.40568	0.159819	1	S100A2	154	NA	NA
ENSE00001408439	3357.61	0.0521908	0.36332	0.143649	0.885777	1	KIF2A	203	NA	NA
ENSE00001409889	182.7	-0.751364	0.763674	-0.98388	0.325174	1	GPR107	368	NA	NA
ENSE00001410261	1239.9	-0.408089	0.343876	-1.18673	0.235333	1	FUT7	1032	NA	NA
ENSE00001410336	145.931	-1.10672	0.905426	-1.22232	0.221587	1	INHBA	531	NA	NA
ENSE00001410976	0.749936	0.00410944	4.59039	0.000895226	0.999286	1	INHBA	104	NA	NA
ENSE00001411310	498.806	-0.37964	0.57327	-0.662236	0.50782	1	EIF2AK2	167	NA	NA
ENSE00001411521	106.842	-0.958211	1.20572	-0.794721	0.426776	1	KLHL29	459	NA	NA
ENSE00001412370	1162.94	0.376254	0.424925	0.88546	0.375909	1	FAM159A	282	NA	NA
ENSE00001412685	0.324746	1.90724	4.58775	0.415725	0.677611	1	PAPL	96	NA	NA
ENSE00001413060	318.385	-0.0312667	0.670839	-0.0466083	0.962825	1	MAP3K7CL	129	NA	NA
ENSE00001413449	1.39575	1.79946	4.5883	0.392184	0.694922	1	ENTPD2	135	NA	NA
ENSE00001414539	105.733	-0.670005	1.27097	-0.527161	0.598081	1	SULT1C2	1564	NA	NA
ENSE00001416669	7.87604	-2.66549	2.61528	-1.0192	0.308109	1	GALNT6	123	NA	NA
ENSE00001423580	11.7498	-4.8528	2.55339	-1.90053	0.0573632	1	S100A2	325	NA	NA
ENSE00001424074	90964.1	0.166999	0.300115	0.55645	0.577903	1	KIF2A	286	NA	NA
ENSE00001426126	253.287	-0.789263	0.679587	-1.16139	0.245485	1	TYMS	138	NA	NA
ENSE00001428121	1.33004	-1.72268	4.53476	-0.379883	0.704032	1	ARHGAP20	93	NA	NA
ENSE00001429158	47022.2	0.539411	0.298557	1.80673	0.0708044	1	RGS10	119	NA	NA
ENSE00001430124	1016.68	0.129519	0.278186	0.465583	0.641514	1	MCM7	85	NA	NA
ENSE00001433221	30.7956	-1.17135	2.30154	-0.508941	0.610794	1	AHNAK2	185	NA	NA
ENSE00001433340	38.6972	0.338579	1.40373	0.241199	0.809401	1	GALNT6	88	NA	NA
ENSE00001439891	23.6964	-0.122854	1.29834	-0.0946238	0.924614	1	SNORA23	182	C	Zhifu
ENSE00001441327	3441.22	0.130215	0.334628	0.389134	0.697177	1	RAP1B	83	NA	NA
ENSE00001442614	294.475	-0.569599	0.690238	-0.825221	0.409246	1	THBS2	2050		Williams
ENSE00001442629	4.32928	-3.35334	3.10188	-1.08107	0.279667	1	THBS2	74	NA	NA
ENSE00001442887	723.705	-0.891558	0.50475	-1.76634	0.0773393	1	PDE10A	5841	NA	NA
ENSE00001442892	7.2013	-3.11134	3.07278	-1.01255	0.311275	1	PDE10A	38	NA	NA
ENSE00001442893	17.9004	1.90716	1.73278	1.10064	0.271053	1	PDE10A	154	NA	NA
ENSE00001443108	2313.17	-0.43171	0.512272	-0.842734	0.399377	1	CENPF	998	NA	NA
ENSE00001443110	176.246	-0.816776	0.917809	-0.88992	0.373509	1	CENPF	127	NA	NA
ENSE00001444134	2263.43	-0.739343	0.286696	-2.57884	0.00991317	0.772014	NAV1	3508	NA	NA
ENSE00001444139	740.178	-0.0801566	0.449747	-0.178226	0.858546	1	NAV1	792	NA	NA
ENSE00001444140	167.715	-1.91576	0.848413	-2.25806	0.0239421	0.818407	NAV1	104	NA	NA
ENSE00001444141	849.856	-0.70825	0.400124	-1.77008	0.0767141	1	NAV1	680	NA	NA
ENSE00001445579	58.7829	-0.298502	1.55289	-0.192224	0.847567	1	PRRX1	554	NA	NA
ENSE00001446125	102.047	-1.04975	1.31538	-0.798053	0.424839	1	PVRL4	1891		Williams
ENSE00001446126	11.3893	-5.38516	2.43753	-2.20927	0.0271558	0.869718	PVRL4	382	NA	NA
ENSE00001447815	0.136631	-2.05718	4.56805	-0.45034	0.652465	1	S100A2	122	NA	NA
ENSE00001447817	27.5684	0.397145	1.43262	0.277216	0.781614	1	S100A2	249	NA	NA
ENSE00001447818	0.0111131	0	4.59039	0	1	1	S100A2	54	NA	NA
ENSE00001448562	231.326	-0.439612	0.910197	-0.482986	0.629106	1	TACC2	493	NA	NA
ENSE00001448563	0.630565	1.95218	4.58749	0.425545	0.67044	1	TACC2	36	NA	NA
ENSE00001448565	231.728	-0.44969	0.896314	-0.50171	0.615872	1	TACC2	554	NA	NA
ENSE00001448566	43.9377	0.660864	1.4249	0.463796	0.642794	1	TACC2	49	NA	NA
ENSE00001448567	0	0	0	0	1	NA	TACC2	429	NA	NA
ENSE00001448574	32.2389	1.1249	1.61821	0.695153	0.48696	1	TACC2	195	NA	NA
ENSE00001448578	3.02663	3.18353	4.14353	0.768314	0.442301	1	TACC2	79	NA	NA
ENSE00001448580	231.728	-0.44969	0.896314	-0.50171	0.615872	1	TACC2	552	NA	NA
ENSE00001448592	0.550926	1.61716	4.58407	0.352778	0.724255	1	TACC2	295	NA	NA
ENSE00001448738	4263.1	0.19232	0.3363	0.571872	0.567409	1	AIM1	1185	NA	NA
ENSE00001448806	91456.9	0.461399	0.284516	1.6217	0.104868	1	RGS10	172	NA	NA
ENSE00001448809	214581	0.431076	0.280253	1.53817	0.124008	1	RGS10	432	NA	NA
ENSE00001457727	3507.03	-0.26049	0.234657	-1.11009	0.266962	1	GPR107	5140	NA	NA
ENSE00001458614	8095.59	-0.482264	0.239403	-2.01445	0.0439627	0.937113	RLF	5130	NA	NA
ENSE00001458617	952.345	-0.703656	0.391446	-1.79758	0.0722434	1	RLF	264	NA	NA
ENSE00001458779	4008.59	-0.138082	0.198832	-0.694469	0.487388	1	YWHAB	185	NA	NA
ENSE00001458785	83000.1	-0.295886	0.190042	-1.55695	0.119483	1	YWHAB	2151	NA	NA
ENSE00001463953	229.997	-1.34529	0.738611	-1.82138	0.0685497	1	TCEA3	143	NA	NA
ENSE00001463958	118.596	-1.15445	1.00907	-1.14407	0.252595	1	TCEA3	414	NA	NA
ENSE00001463967	1305.18	-0.0160816	0.360336	-0.0446294	0.964403	1	TCEA3	164	NA	NA
ENSE00001463973	250.501	-0.327099	0.805394	-0.406136	0.684643	1	TCEA3	63	NA	NA
ENSE00001463974	230.365	-1.34704	0.738298	-1.82452	0.0680735	1	TCEA3	176	NA	NA
ENSE00001465556	1.84778	4.11937	4.57597	0.900218	0.368005	1	TTN	212	NA	NA
ENSE00001467674	679.418	-1.34215	0.530495	-2.52999	0.0114067	0.772014	ARHGAP20	4184	EarlyState	Emma
ENSE00001472419	1991.62	-0.154907	0.351237	-0.441033	0.659189	1	RUFY1	145	NA	NA
ENSE00001475509	1323.51	-0.934038	0.387646	-2.40951	0.0159739	0.772014	PCDH17	4700	NA	NA
ENSE00001475526	139.27	-0.983791	0.86271	-1.14035	0.254141	1	PCDH17	173	NA	NA
ENSE00001478034	95.2644	-0.491511	0.925281	-0.531202	0.595279	1	NR1H3	84	NA	NA
ENSE00001478452	92.8519	-1.80035	1.04609	-1.72104	0.0852444	1	ID4	1475	NotSpecific	Emma
ENSE00001478464	220.74	-0.336822	0.831554	-0.405051	0.68544	1	ID4	810	NA	NA
ENSE00001479941	34.3946	0.523712	1.41622	0.369795	0.711535	1	EIF2AK2	140	NA	NA
ENSE00001481417	1065.72	0.323109	0.519005	0.622555	0.533577	1	YPEL5	61	NA	NA
ENSE00001481428	9447.77	0.604344	0.267058	2.26297	0.0236377	0.818407	YPEL5	297	NA	NA
ENSE00001485633	209.764	-0.431023	0.761013	-0.566381	0.571135	1	KATNAL1	87		Doug
ENSE00001485635	6141.59	-0.221247	0.286647	-0.771845	0.440206	1	KATNAL1	6109	NA	NA
ENSE00001487518	239402	0.223754	0.33391	0.670102	0.502793	1	KIF2A	900	NA	NA
ENSE00001490396	1.20267	-3.18474	4.54092	-0.701342	0.48309	1	SYT8	396	NA	NA
ENSE00001492278	79.6952	-4.11855	1.60462	-2.56668	0.0102678	0.772014	GPR78	1085	NA	NA
ENSE00001492755	27041.8	0.0135692	0.285402	0.0475441	0.96208	1	IFITM1	504	NA	NA
ENSE00001493551	238.181	0.0625501	0.782481	0.0799382	0.936286	1	MAP3K7CL	328	NA	NA
ENSE00001504110	23.4749	0.0711878	2.41229	0.0295104	0.976458	1	DIO2	275	NA	NA
ENSE00001504615	1378.36	0.307645	0.452679	0.67961	0.496751	1	FAM83G	1267	NA	NA
ENSE00001504616	94.4373	-0.357486	0.943713	-0.378808	0.704831	1	FAM83G	125	NA	NA
ENSE00001506268	10.1679	-0.591156	2.78452	-0.212301	0.831872	1	HEPHL1	214	NA	NA
ENSE00001506269	17.9461	-1.64955	1.90583	-0.865528	0.386749	1	HEPHL1	213	NA	NA
ENSE00001506270	4.62589	3.64071	3.33084	1.09303	0.274381	1	HEPHL1	151	NA	NA
ENSE00001506271	21.9428	-0.814774	2.78542	-0.292514	0.769894	1	HEPHL1	212	NA	NA
ENSE00001506272	0.689702	2.96343	4.58057	0.646957	0.51766	1	HEPHL1	132	NA	NA
ENSE00001506273	1.07525	0.440116	4.59039	0.0958778	0.923618	1	HEPHL1	140	NA	NA
ENSE00001506274	1.73446	2.90701	4.5809	0.634592	0.525694	1	HEPHL1	169	NA	NA
ENSE00001506275	139.947	0.0640445	0.854534	0.0749467	0.940257	1	HEPHL1	255	NA	NA
ENSE00001506276	7.42001	4.33456	3.96934	1.09201	0.27483	1	HEPHL1	180	NA	NA
ENSE00001506277	8.73322	-1.76967	3.07373	-0.57574	0.564791	1	HEPHL1	213	NA	NA
ENSE00001506278	2.60525	1.75041	4.4534	0.393051	0.694282	1	HEPHL1	245	NA	NA
ENSE00001506279	3.50498	-4.15171	3.75598	-1.10536	0.269004	1	HEPHL1	178	NA	NA
ENSE00001510833	42.2672	-1.48436	1.77166	-0.837838	0.402121	1	PDE10A	36	NA	NA
ENSE00001511797	25.0307	-1.30119	2.24397	-0.579858	0.56201	1	TTN	78	NA	NA
ENSE00001511799	52.6433	-0.485866	1.74913	-0.277776	0.781185	1	TTN	75	NA	NA
ENSE00001511800	57.4306	-0.936052	1.56819	-0.596898	0.550575	1	TTN	84	NA	NA
ENSE00001511801	38.0406	0.283665	1.80002	0.15759	0.87478	1	TTN	78	NA	NA
ENSE00001512946	5016.06	0.109083	0.24175	0.451224	0.651828	1	PDCD10	137	NA	NA
ENSE00001512947	11512.4	0.150406	0.255097	0.589605	0.555456	1	PDCD10	165	NA	NA
ENSE00001513398	170.084	0.891704	1.02164	0.87282	0.382761	1	RGS10	70	NA	NA
ENSE00001514041	932.784	-0.248361	0.313055	-0.793348	0.427575	1	GIPC1	88	NA	NA
ENSE00001514042	385.476	-0.20972	0.354454	-0.591671	0.554071	1	GIPC1	56	NA	NA
ENSE00001515300	31374.8	0.230925	0.282677	0.816922	0.413973	1	RAP1B	195	NA	NA
ENSE00001515319	149506	0.564562	0.332103	1.69996	0.0891386	1	RUFY1	651	NA	NA
ENSE00001515324	20.478	2.49366	2.1169	1.17798	0.238805	1	RUFY1	144	NA	NA
ENSE00001515453	122.063	-1.1465	0.8346	-1.37371	0.169532	1	KANSL1	382	NA	NA
ENSE00001517420	855.207	0.273783	0.322694	0.848428	0.3962	1	MCM7	545	NA	NA
ENSE00001520627	33.9277	0.88812	1.237	0.717963	0.47278	1	FAM83H	111	NA	NA
ENSE00001520668	6310.72	-0.461764	0.297102	-1.55423	0.12013	1	EIF2AK2	2253	NA	NA
ENSE00001520686	512.493	-0.337892	0.566097	-0.596879	0.550588	1	EIF2AK2	401	NA	NA
ENSE00001522282	930.203	-0.685889	0.393125	-1.74471	0.0810349	1	EPN2	1239	NA	NA
ENSE00001522297	1224.64	-0.190794	0.397843	-0.47957	0.631533	1	EPN2	736	NA	NA
ENSE00001522298	1418.57	0.120289	0.32305	0.372355	0.709629	1	EPN2	1311	NA	NA
ENSE00001522330	71.2779	-0.334312	1.33038	-0.25129	0.80159	1	EPN2	136	NA	NA
ENSE00001527033	2.61232	-3.9303	4.5399	-0.865723	0.386642	1	CPNE6	213	NA	NA
ENSE00001532416	156039	0.245063	0.272963	0.897787	0.369299	1	RAP1B	91	NA	NA
ENSE00001532525	1.75027	2.04913	4.55651	0.449716	0.652915	1	AHNAK2	175	NA	NA
ENSE00001536400	25.1232	-1.35543	2.15422	-0.629196	0.52922	1	FAM83G	96	NA	NA
ENSE00001540828	660631	0.675038	0.309516	2.18095	0.0291875	0.910188	MAP3K7CL	315	NA	NA
ENSE00001540829	0	0	0	0	1	NA	MAP3K7CL	90	NA	NA
ENSE00001540833	637318	0.683771	0.310863	2.19959	0.0278362	0.883551	MAP3K7CL	303	NA	NA
ENSE00001540834	63.096	0.770157	1.42176	0.541691	0.588031	1	MAP3K7CL	30	NA	NA
ENSE00001540840	357.602	-0.031553	0.596088	-0.0529334	0.957785	1	MAP3K7CL	439	NA	NA
ENSE00001540853	1.33023e+06	0.536878	0.296611	1.81004	0.070289	1	MAP3K7CL	1178	NA	NA
ENSE00001540906	8.05653	-3.6503	3.5227	-1.03622	0.300098	1	MAP3K7CL	72	NA	NA
ENSE00001540907	35.3653	-0.204431	1.53426	-0.133245	0.894	1	MAP3K7CL	157	NA	NA
ENSE00001540930	12.262	-1.17224	2.88758	-0.40596	0.684772	1	MAP3K7CL	81	NA	NA
ENSE00001541861	129.445	-0.203183	0.935929	-0.217092	0.828136	1	MYL12B	144	NA	NA
ENSE00001541868	84629.8	0.0555364	0.151187	0.367337	0.713368	1	MYL12B	520	NA	NA
ENSE00001542250	1.22471	1.347	4.55669	0.295608	0.767529	1	MIR17HG	71	NA	NA
ENSE00001542252	1.22607	-0.713446	4.53639	-0.157272	0.875031	1	MIR17HG	73	NA	NA
ENSE00001542255	0.451912	2.62998	4.58273	0.573889	0.566043	1	MIR17HG	140	NA	NA
ENSE00001543732	0.212603	0.914969	4.59024	0.199329	0.842005	1	TPTEP1	57	NA	NA
ENSE00001543740	84662.5	0.482432	0.370254	1.30298	0.192583	1	TPTEP1	305	NA	NA
ENSE00001546136	146.724	-0.56961	0.868744	-0.65567	0.512036	1	FAM159A	1116	NA	NA
ENSE00001547650	1536.28	-0.582618	0.369511	-1.57673	0.114858	1	EIF2AK2	123	NA	NA
ENSE00001548382	1726.36	0.613852	0.405472	1.51392	0.130047	1	YPEL5	61	NA	NA
ENSE00001549728	391566	0.47124	0.271918	1.73302	0.0830919	1	YPEL5	933	NA	NA
ENSE00001551058	634.921	-0.977627	0.424925	-2.30071	0.0214082	0.772014	EIF2AK2	67	NA	NA
ENSE00001552546	820.402	-0.158493	0.481877	-0.328907	0.742226	1	NR1H3	232	NA	NA
ENSE00001552899	50.6094	-0.674849	1.6938	-0.398424	0.690318	1	KIF2A	114	NA	NA
ENSE00001552970	93.646	-0.396634	0.925984	-0.428338	0.668405	1	NR1H3	44	NA	NA
ENSE00001553319	34.3946	0.523712	1.41622	0.369795	0.711535	1	EIF2AK2	158	NA	NA
ENSE00001555456	465.073	-0.405964	0.621521	-0.653178	0.513641	1	EIF2AK2	83	NA	NA
ENSE00001563649	192.274	0.263485	0.802454	0.328349	0.742648	1	NR1H3	134	NA	NA
ENSE00001563652	310.401	0.340678	0.627153	0.543213	0.586983	1	YPEL5	576	NA	NA
ENSE00001564308	656.615	-0.356445	0.427084	-0.834603	0.403941	1	EIF2AK2	119	NA	NA
ENSE00001577099	308.847	-0.526109	0.711662	-0.739268	0.459744	1	EXOC6B	244	NA	NA
ENSE00001579527	3.67905	-3.44057	3.74177	-0.919503	0.357832	1	SULT1C2	156	NA	NA
ENSE00001580685	5.84696	-0.679295	3.22934	-0.210351	0.833394	1	SULT1C2	140	NA	NA
ENSE00001583105	1341.18	0.159827	0.312858	0.510859	0.60945	1	EXOC6B	3864	NA	NA
ENSE00001585120	2.8473	-3.79464	4.54638	-0.834651	0.403914	1	SULT1C2	114	NA	NA
ENSE00001591927	2691.38	-0.129267	0.344728	-0.374982	0.707673	1	KATNAL1	128	NA	NA
ENSE00001592094	901.577	-0.365705	0.444231	-0.823231	0.410376	1	TCEA3	57	EarlyState	Emma
ENSE00001592209	1018.95	0.266462	0.302839	0.879878	0.378925	1	TTN	300	NA	NA
ENSE00001593573	69.5953	-2.71419	1.55434	-1.74619	0.0807772	1	ADAMTS7	376	NA	NA
ENSE00001593660	1966.39	0.178756	0.237496	0.752669	0.451649	1	TTN	5609	NA	NA
ENSE00001594031	19.8867	-0.613207	2.12886	-0.288045	0.773313	1	SULT1C2	200	NA	NA
ENSE00001594284	127.66	-1.13761	1.14447	-0.99401	0.320218	1	KATNAL1	93	NA	NA
ENSE00001594434	3561.57	0.0828561	0.263767	0.314126	0.753426	1	2023-09-07	339	NA	NA
ENSE00001595845	196.995	0.197359	0.788042	0.250442	0.802246	1	NR1H3	203	NA	NA
ENSE00001595952	1148.14	0.00613681	0.368653	0.0166466	0.986719	1	NR1H3	105	NA	NA
ENSE00001598013	1580.31	-0.212785	0.3619	-0.587966	0.556555	1	FAM83H	3190		Williams
ENSE00001599022	1214.96	-0.732025	0.375596	-1.94897	0.0512991	0.988411	INTS2	2357	NA	NA
ENSE00001599889	92820.8	0.38844	0.266916	1.45529	0.14559	1	CAPZA2	160	NA	NA
ENSE00001599980	22.4106	-2.54633	2.32893	-1.09335	0.274241	1	TTN	51	NA	NA
ENSE00001600345	6.54351	-1.63769	3.32827	-0.492055	0.62268	1	SULT1C2	140	NA	NA
ENSE00001602628	16018.1	0.0852005	0.227038	0.375269	0.70746	1	2023-09-07	64	NA	NA
ENSE00001603118	192.274	0.263485	0.802454	0.328349	0.742648	1	NR1H3	168	NA	NA
ENSE00001603311	51.7659	-1.73291	1.92954	-0.898098	0.369133	1	ADAMTS7	147	NA	NA
ENSE00001604330	31343.5	0.22878	0.283056	0.808249	0.418947	1	RAP1B	189	NA	NA
ENSE00001604832	19.0581	-0.0553145	2.56881	-0.0215331	0.98282	1	GTF2IRD1	57	NA	NA
ENSE00001605063	455.404	0.464878	0.621898	0.747515	0.454753	1	TPTEP1	162	NA	NA
ENSE00001605863	1023.34	0.171959	0.650805	0.264225	0.791607	1	NEXN	103	NA	NA
ENSE00001606979	10739.9	0.104163	0.258073	0.403618	0.686493	1	2023-09-07	97	NA	NA
ENSE00001608285	40.4514	0.298124	1.91802	0.155433	0.87648	1	TTN	84	NA	NA
ENSE00001609907	7.68736	6.15255	3.40799	1.80533	0.0710229	1	KRT6B	96		Williams
ENSE00001610944	7666.68	-0.403855	0.33948	-1.18963	0.234193	1	ZNF469	10024	NA	NA
ENSE00001613048	170.213	0.453124	1.03925	0.436013	0.662828	1	TPTEP1	5283	NA	NA
ENSE00001613278	17.1124	0.453722	2.51626	0.180316	0.856905	1	ARHGAP20	165	NA	NA
ENSE00001616760	205.962	-0.23791	0.674406	-0.352769	0.724262	1	NAV1	138	NA	NA
ENSE00001617064	29.0611	-0.844741	2.12254	-0.397986	0.690641	1	TTN	154	NA	NA
ENSE00001618492	56.3572	0.766538	1.22499	0.625749	0.53148	1	FAM159A	93	NA	NA
ENSE00001618531	125.057	-1.91891	1.32335	-1.45004	0.147048	1	HCAR1	4768		Williams
ENSE00001620549	151.191	0.403516	1.07149	0.376593	0.706476	1	TPTEP1	122	NA	NA
ENSE00001621180	74947.8	-0.0143941	0.208574	-0.0690118	0.94498	1	PPP1R18	1639	NA	NA
ENSE00001621687	14221.3	0.50232	0.362321	1.3864	0.165626	1	NEXN	358	NA	NA
ENSE00001622125	15.5742	0.126309	2.8395	0.0444828	0.96452	1	TTN	67	NA	NA
ENSE00001622305	0	0	0	0	1	NA	KRT6C	126	NA	NA
ENSE00001627425	34.3946	0.523712	1.41622	0.369795	0.711535	1	EIF2AK2	125	NA	NA
ENSE00001627874	7.96346	18.9092	3.2806	5.76396	8.21611e-09	4.94675e-06	NR1H3	26	NA	NA
ENSE00001628753	10280.6	0.212876	0.29587	0.719494	0.471837	1	MYO1F	170	NA	NA
ENSE00001629006	48.6766	-1.70102	1.93437	-0.879365	0.379203	1	KRT6B	588		Williams
ENSE00001629022	48.0794	-2.97383	1.81022	-1.6428	0.100425	1	TTN	68	NA	NA
ENSE00001629820	23.4525	-0.247065	1.65316	-0.14945	0.881199	1	ARHGAP20	67	NA	NA
ENSE00001629876	38.1487	-0.933942	1.95447	-0.477848	0.632758	1	SYT8	565	NA	NA
ENSE00001630758	1.51529	-1.89595	4.55709	-0.416044	0.677378	1	MUC3A	61	NA	NA
ENSE00001630883	0.991237	1.51753	4.58925	0.33067	0.740894	1	KRT6B	61		Williams
ENSE00001631493	2772.92	-0.149827	0.368818	-0.406236	0.684569	1	KATNAL1	127	NA	NA
ENSE00001632029	79.7228	-1.2007	1.11409	-1.07774	0.281148	1	TTN	692	NA	NA
ENSE00001634018	413.874	-1.16326	0.646602	-1.79904	0.0720129	1	ARHGAP20	1834	NA	NA
ENSE00001634217	1.30597	0.0262886	4.53879	0.00579198	0.995379	1	KRT6C	215	NA	NA
ENSE00001638894	21.5079	2.36255	2.26194	1.04448	0.296265	1	KRT6C	588	NA	NA
ENSE00001639338	95.2644	-0.491511	0.925281	-0.531202	0.595279	1	NR1H3	73	NA	NA
ENSE00001639616	0.114579	0.324689	4.59039	0.0707323	0.943611	1	KRT6B	35	NA	NA
ENSE00001639914	288.565	0.172566	0.609508	0.283124	0.777082	1	NR1H3	33	NA	NA
ENSE00001640048	45978.3	0.46827	0.269336	1.73861	0.0821036	1	CAPZA2	121	NA	NA
ENSE00001640411	5.29669	-3.00194	3.97278	-0.755627	0.449873	1	KRT6C	35	NA	NA
ENSE00001640485	2.79415	-4.14475	4.54643	-0.911649	0.361953	1	SULT1C2	77	NA	NA
ENSE00001640611	23879.3	0.490843	0.35754	1.37283	0.169804	1	NEXN	1431	NA	NA
ENSE00001641278	23.6496	-1.29326	1.86698	-0.692701	0.488497	1	ARHGAP20	179	NA	NA
ENSE00001641729	354.474	-0.0400173	0.551149	-0.072607	0.942119	1	TCEA3	155	NA	NA
ENSE00001642796	0.364819	0.440107	4.59039	0.0958758	0.923619	1	TTN	155	NA	NA
ENSE00001646197	11.395	-0.601206	2.90527	-0.206936	0.83606	1	THBS2	199	NA	NA
ENSE00001646218	36911.3	0.29302	0.25879	1.13227	0.25752	1	CAPZA2	82	NA	NA
ENSE00001647921	223.584	-1.51963	1.05577	-1.43935	0.150051	1	ADAMTS7	1407	Z	Zhifu
ENSE00001648552	4422.2	0.135752	0.330767	0.410416	0.681501	1	RAP1B	203	NA	NA
ENSE00001648750	196.995	0.197359	0.788042	0.250442	0.802246	1	NR1H3	170	NA	NA
ENSE00001648884	10.3877	-0.286713	2.73978	-0.104648	0.916655	1	TTN	81	NA	NA
ENSE00001650065	35.0871	-1.36739	1.52784	-0.894978	0.370799	1	ARHGAP20	189	NA	NA
ENSE00001650072	214.179	0.141576	0.936008	0.151255	0.879774	1	NEXN	192	NA	NA
ENSE00001653073	858.744	-0.178681	0.314059	-0.568943	0.569395	1	YWHAB	198	NA	NA
ENSE00001653367	6.64688	-1.63769	3.32231	-0.492938	0.622057	1	SULT1C2	143	NA	NA
ENSE00001653936	726.576	0.503188	0.470803	1.06879	0.285166	1	FAM159A	83	NA	NA
ENSE00001657699	986.244	-0.0223055	0.362102	-0.0616002	0.950881	1	NR1H3	82	NA	NA
ENSE00001658579	364.527	0.119998	0.395298	0.303563	0.761461	1	PPP1R18	103	NA	NA
ENSE00001659907	323.688	-3.26485	0.754839	-4.32523	1.52375e-05	0.00422816	INHBA	1009	NA	NA
ENSE00001659997	2.11703	0.32471	4.59039	0.0707369	0.943607	1	FAM83G	38	NA	NA
ENSE00001660667	24.7849	-4.10499	2.21809	-1.85069	0.0642145	1	ARHGAP20	162	NA	NA
ENSE00001662836	19898.7	-0.0838334	0.206049	-0.406862	0.684109	1	2023-09-07	136	NA	NA
ENSE00001666171	5.82688	-1.19006	2.89493	-0.411084	0.681011	1	TTN	75	NA	NA
ENSE00001666252	1.14694	-3.53711	4.54428	-0.778365	0.436354	1	KRT6C	61	NA	NA
ENSE00001666710	863.589	0.278945	0.323665	0.861832	0.38878	1	MCM7	657	NA	NA
ENSE00001669222	146.016	-1.10718	0.904948	-1.22347	0.221152	1	INHBA	623	NA	NA
ENSE00001670065	31.7142	1.7947	1.69205	1.06066	0.288842	1	GTF2IRD1	207	NA	NA
ENSE00001670103	2512.36	0.467686	0.414533	1.12822	0.259226	1	NEXN	247	NA	NA
ENSE00001672862	96.6824	-1.17769	0.821418	-1.43372	0.151651	1	INTS2	82	NA	NA
ENSE00001673042	10.4644	-1.36522	2.64977	-0.515223	0.606397	1	ARHGAP20	42	NA	NA
ENSE00001675045	78685.8	0.481471	0.36757	1.30987	0.190238	1	TPTEP1	172	NA	NA
ENSE00001675180	520.929	-0.441568	0.472538	-0.93446	0.350067	1	EXOC6B	166	NA	NA
ENSE00001675246	2105.65	0.115053	0.224051	0.513513	0.607592	1	RUFY1	458	NA	NA
ENSE00001675318	5.68378	0.445871	3.05689	0.145858	0.884034	1	TTN	157	NA	NA
ENSE00001675320	452.705	0.231414	0.580239	0.398825	0.690022	1	TACC2	1667	NA	NA
ENSE00001675865	2039.37	0.154498	0.377965	0.408763	0.682714	1	KATNAL1	128	NA	NA
ENSE00001676936	95488.7	-0.0698547	0.211696	-0.329976	0.741418	1	PPP1R18	3488	NA	NA
ENSE00001677112	13433.5	0.158551	0.271947	0.583021	0.559879	1	2023-09-07	52	NA	NA
ENSE00001678046	0	0	0	0	1	NA	SYT8	41	NA	NA
ENSE00001678578	1385.31	0.338629	0.33221	1.01932	0.30805	1	SBNO2	112	NA	NA
ENSE00001678624	360.99	-0.237504	0.555038	-0.427906	0.66872	1	FAM159A	290	NA	NA
ENSE00001680361	1.16834	3.44539	4.5782	0.752564	0.451712	1	KRT6B	126		Williams
ENSE00001681496	10.5983	-4.08214	3.62748	-1.12534	0.260446	1	KRT6A	126	NA	NA
ENSE00001682578	25.8514	-2.34696	2.44729	-0.959004	0.337557	1	KRT6B	165		Williams
ENSE00001684286	652.446	-1.22908	0.48665	-2.5256	0.0115502	0.772014	ZNF469	3179	C	Zhifu
ENSE00001687167	8.25007	-0.789281	2.83587	-0.278321	0.780766	1	TTN	33	NA	NA
ENSE00001688048	78.7913	0.143031	1.29835	0.110164	0.912279	1	TPTEP1	123	NA	NA
ENSE00001688202	0.617419	2.22686	4.58581	0.485597	0.627253	1	KRT6C	165		Doug
ENSE00001689067	23.673	-0.435051	2.33349	-0.186438	0.852102	1	TTN	55	NA	NA
ENSE00001690572	48.7284	0.292427	1.82219	0.16048	0.872503	1	TTN	78	NA	NA
ENSE00001691297	652.365	0.642088	0.504874	1.27178	0.203452	1	KATNAL1	127	NA	NA
ENSE00001691851	0.946982	1.81294	4.57215	0.396518	0.691723	1	NR1H3	246	NA	NA
ENSE00001692279	64.7242	-0.142227	1.56757	-0.0907309	0.927706	1	TTN	306	NA	NA
ENSE00001692353	63276.8	0.801562	0.327751	2.44565	0.0144593	0.772014	MAP3K7CL	34	NA	NA
ENSE00001692358	12.9082	-2.49144	2.85057	-0.874016	0.38211	1	KRT6A	221	NA	NA
ENSE00001692613	4569.53	0.0232368	0.241125	0.0963681	0.923228	1	SBNO2	112	NA	NA
ENSE00001692702	44.7789	-3.85035	2.67591	-1.43889	0.150181	1	ADAMTS7	174	NA	NA
ENSE00001692709	6.52618	-3.78264	3.34524	-1.13075	0.258159	1	KRT6B	221		Williams
ENSE00001693862	19.8936	0.215993	2.00093	0.107946	0.914038	1	ARHGAP20	150	NA	NA
ENSE00001694563	3127.82	0.222901	0.22898	0.973453	0.330328	1	MCM7	181	NA	NA
ENSE00001696455	213.367	0.837944	0.72906	1.14935	0.250412	1	TPTEP1	51	NA	NA
ENSE00001699844	0.385205	2.40904	4.58441	0.525486	0.599245	1	TTN	183	NA	NA
ENSE00001702158	325.406	-1.03976	0.715607	-1.45298	0.14623	1	KATNAL1	332	NA	NA
ENSE00001705403	1753.62	-0.0374558	0.266916	-0.140328	0.888401	1	MCM7	151	NA	NA
ENSE00001705709	0.0787974	0.674785	4.59034	0.147001	0.883131	1	AIM1	162	NA	NA
ENSE00001706164	10.0019	22.7336	3.29188	6.90597	4.98612e-12	4.43141e-09	KRT6B	215		Williams
ENSE00001707582	6.21319	-2.21541	3.30749	-0.669816	0.502975	1	EPN2	338	NA	NA
ENSE00001709657	27195.3	0.268468	0.36383	0.737896	0.460578	1	TPTEP1	236	NA	NA
ENSE00001709997	45783.4	0.466086	0.269042	1.73239	0.0832036	1	CAPZA2	48	NA	NA
ENSE00001710871	9.01982	5.21694	3.6955	1.4117	0.158039	1	YWHAB	100	NA	NA
ENSE00001715710	80.0444	-1.45941	1.36747	-1.06723	0.285869	1	TTN	594	NA	NA
ENSE00001717603	2397.74	-0.29118	0.432344	-0.67349	0.500636	1	NEXN	177	NA	NA
ENSE00001719116	1917.23	0.236054	0.396666	0.595095	0.55178	1	KATNAL1	135	NA	NA
ENSE00001719394	447.069	-0.423724	0.622768	-0.680389	0.496258	1	EIF2AK2	59	NA	NA
ENSE00001721677	0.301823	1.7963	4.58831	0.391496	0.695431	1	MAP3K7CL	235	NA	NA
ENSE00001722697	221.019	-0.512594	0.820598	-0.624659	0.532195	1	NAV1	93	NA	NA
ENSE00001724319	6.29702	0.0948637	2.82322	0.0336012	0.973195	1	TTN	34	NA	NA
ENSE00001724802	9360.57	0.492794	0.36831	1.33799	0.180901	1	NEXN	996	NA	NA
ENSE00001725280	41.9653	-2.99543	2.02726	-1.47758	0.139521	1	TTN	72	NA	NA
ENSE00001725652	60.9783	-2.53252	1.72068	-1.47182	0.141071	1	ADAMTS7	163	NA	NA
ENSE00001726174	3988.38	-0.123988	0.199098	-0.622748	0.53345	1	YWHAB	135	NA	NA
ENSE00001727566	2509.45	0.470108	0.414321	1.13464	0.256524	1	NEXN	245	NA	NA
ENSE00001728573	2764.26	-0.137082	0.319261	-0.429372	0.667652	1	TTN	585	NA	NA
ENSE00001728872	0.0633235	0.324685	4.59039	0.0707315	0.943611	1	SYT8	28	NA	NA
ENSE00001732228	1160.09	-0.100971	0.37264	-0.270962	0.78642	1	NR1H3	107	NA	NA
ENSE00001733732	720.324	-0.065679	0.541026	-0.121397	0.903377	1	CAPZA2	81	NA	NA
ENSE00001733800	1382.32	-4.59434e-05	0.363631	-0.000126346	0.999899	1	NR1H3	137	NA	NA
ENSE00001734166	30.7496	-1.3527	2.12158	-0.637592	0.523739	1	TTN	84	NA	NA
ENSE00001735649	192.274	0.263485	0.802454	0.328349	0.742648	1	NR1H3	159	NA	NA
ENSE00001736017	589.45	-0.309856	0.45119	-0.686752	0.492239	1	NR1H3	162	NA	NA
ENSE00001736020	157.733	-0.196441	0.854957	-0.229768	0.818272	1	TACC2	537	NA	NA
ENSE00001736301	6.12149	-1.28999	3.12424	-0.412896	0.679683	1	SYT8	181	NA	NA
ENSE00001736505	1693.39	0.0670281	0.467336	0.143426	0.885954	1	NEXN	79	NA	NA
ENSE00001736827	1196.46	0.699854	0.329434	2.12442	0.0336354	0.934396	TTN	576	NA	NA
ENSE00001740989	43060.6	0.103346	0.209135	0.494162	0.621192	1	2023-09-07	4968	NA	NA
ENSE00001741763	51.1597	-0.669735	1.60219	-0.418012	0.675938	1	GTF2IRD1	252	NA	NA
ENSE00001742725	1.20267	-3.18474	4.54092	-0.701342	0.48309	1	SYT8	329	NA	NA
ENSE00001744095	0.679504	2.07041	4.58454	0.451606	0.651553	1	TTN	84	NA	NA
ENSE00001744111	1366.29	-0.673962	0.540452	-1.24704	0.212385	1	NEXN	198	NA	NA
ENSE00001745579	3.51867	-4.7334	4.53917	-1.04279	0.297045	1	TACC2	114	NA	NA
ENSE00001745888	127.958	-0.155847	0.875145	-0.178082	0.858659	1	NAV1	37	NA	NA
ENSE00001747370	8.27277	2.91702	3.104	0.939765	0.347338	1	NR1H3	39	NA	NA
ENSE00001749122	41243.2	0.167484	0.159134	1.05247	0.292585	1	MYL12B	162	NA	NA
ENSE00001749481	1.33023e+06	0.536878	0.296611	1.81004	0.070289	1	MAP3K7CL	1177	NA	NA
ENSE00001750821	48.0794	-2.97383	1.81022	-1.6428	0.100425	1	TTN	64	NA	NA
ENSE00001752794	4.63669	-3.14765	3.93056	-0.800815	0.423239	1	TPTEP1	90	NA	NA
ENSE00001753106	28.017	-0.487984	2.30315	-0.211877	0.832203	1	ADAMTS7	153	NA	NA
ENSE00001753233	639.265	0.383879	0.491787	0.78058	0.43505	1	TYMS	344	NA	NA
ENSE00001754442	14442.2	-0.349075	0.181879	-1.91928	0.0549493	0.988411	YWHAB	226	NA	NA
ENSE00001754478	3763.5	-0.348764	0.251832	-1.38491	0.16608	1	CCDC174	1764	NA	NA
ENSE00001754855	45828.6	0.466919	0.269188	1.73454	0.0828218	1	CAPZA2	51	NA	NA
ENSE00001757634	3042.7	0.323574	0.400272	0.808386	0.418868	1	NEXN	79	NA	NA
ENSE00001759595	45877.9	0.467567	0.269258	1.7365	0.0824748	1	CAPZA2	64	NA	NA
ENSE00001760877	16.3498	1.8521	2.17496	0.851559	0.394459	1	MUC3A	186	NA	NA
ENSE00001762391	0.093932	0	4.59039	0	1	1	TPTEP1	873	NA	NA
ENSE00001762441	43.3654	-1.71135	1.70898	-1.00139	0.31664	1	ADCY5	264	NA	NA
ENSE00001762833	53.6438	-0.755895	1.70739	-0.44272	0.657968	1	TTN	303	NA	NA
ENSE00001763561	11.9738	-0.403524	2.90909	-0.138712	0.889678	1	ARHGAP20	78	NA	NA
ENSE00001764626	0.62386	2.52087	4.58356	0.549981	0.582333	1	KRT6A	35	NA	NA
ENSE00001765048	414.632	0.14416	0.845873	0.170427	0.864674	1	ADCY5	2347	Z	Zhifu
ENSE00001766299	9.25803	-1.3455	2.7243	-0.493888	0.621385	1	COL8A1	190	NA	NA
ENSE00001774331	308.621	-0.524172	0.731741	-0.716335	0.473785	1	EXOC6B	208	NA	NA
ENSE00001774825	29.6375	-1.22097	1.82797	-0.667938	0.504173	1	ADCY5	291	NA	NA
ENSE00001776354	131.593	-0.813544	1.20481	-0.675246	0.499519	1	TTN	1319	NA	NA
ENSE00001777490	2071.87	0.123256	0.378058	0.326024	0.744406	1	KATNAL1	136	NA	NA
ENSE00001779365	27.4585	-0.148791	1.99275	-0.0746663	0.94048	1	SULT1C2	342	NA	NA
ENSE00001779595	46842.6	0.271057	0.259028	1.04644	0.295359	1	CAPZA2	99	NA	NA
ENSE00001779923	47492.5	0.188732	0.265483	0.710902	0.477145	1	CAPZA2	51	NA	NA
ENSE00001780729	2.6491	-2.14943	4.52942	-0.474548	0.635109	1	KRT6C	96	NA	NA
ENSE00001782247	10.8289	-1.594	2.47869	-0.643081	0.520172	1	ARHGAP20	85	NA	NA
ENSE00001782294	0.0274385	0.440094	4.59039	0.0958729	0.923622	1	TPTEP1	109	NA	NA
ENSE00001785238	3913.65	0.038498	0.396413	0.0971158	0.922634	1	NEXN	97	NA	NA
ENSE00001786342	1106.58	-0.491475	0.375136	-1.31013	0.190153	1	TYMS	625	NA	NA
ENSE00001786616	9.96577	-2.95705	2.95273	-1.00146	0.316604	1	NR1H3	113	NA	NA
ENSE00001786789	2.68595	-2.43085	4.53086	-0.536509	0.591607	1	GOLGA6L2	142	NA	NA
ENSE00001788422	169.256	0.449079	1.06597	0.421285	0.673547	1	TPTEP1	304	NA	NA
ENSE00001788793	71816.7	0.294674	0.263054	1.1202	0.262627	1	CAPZA2	462	NA	NA
ENSE00001788901	78.7913	0.143031	1.29835	0.110164	0.912279	1	TPTEP1	181	NA	NA
ENSE00001789345	9.07856	22.1393	3.8767	5.71085	1.12411e-08	5.70889e-06	KRT6C	221	NA	NA
ENSE00001791968	1021.13	0.437051	0.345441	1.2652	0.2058	1	TTN	306	NA	NA
ENSE00001795081	4526.64	-0.00645675	0.224939	-0.0287045	0.9771	1	SBNO2	74	NA	NA
ENSE00001796056	2217.87	-0.201764	0.457928	-0.440602	0.659501	1	NEXN	146	NA	NA
ENSE00001796361	71790.3	0.093781	0.202577	0.462939	0.643408	1	2023-09-07	1054	NA	NA
ENSE00001796423	3389.23	0.119831	0.399902	0.299651	0.764443	1	TPTEP1	102	NA	NA
ENSE00001796644	0.923156	-0.976585	4.57418	-0.213499	0.830938	1	NR1H3	32	NA	NA
ENSE00001798341	0.516832	1.03731	4.59016	0.225984	0.821214	1	TPTEP1	32	NA	NA
ENSE00001798545	2217.87	-0.201764	0.457928	-0.440602	0.659501	1	NEXN	149	NA	NA
ENSE00001799368	139647	0.0870014	0.264793	0.328564	0.742485	1	RAP1B	108	NA	NA
ENSE00001799781	2855.13	-0.0662236	0.341595	-0.193866	0.846281	1	KATNAL1	159	NA	NA
ENSE00001800092	592.759	-1.71654	0.702354	-2.44398	0.014526	0.772014	DIO2	5762	C	Zhifu
ENSE00001800092	592.759	-1.71654	0.702354	-2.44398	0.014526	0.772014	DIO2	5762		Williams
ENSE00001801220	1239.66	-0.0112843	0.368014	-0.0306628	0.975538	1	NR1H3	116	NA	NA
ENSE00001801406	3.67905	-3.44057	3.74177	-0.919503	0.357832	1	SULT1C2	165	NA	NA
ENSE00001801678	12.262	-1.17224	2.88758	-0.40596	0.684772	1	MAP3K7CL	239	NA	NA
ENSE00001802288	2679.49	-0.0448348	0.341562	-0.131264	0.895567	1	KATNAL1	106	NA	NA
ENSE00001802315	3995.88	-0.122141	0.199136	-0.613357	0.53964	1	YWHAB	147	NA	NA
ENSE00001802661	2000.89	0.558798	0.42393	1.31814	0.187458	1	NEXN	98	NA	NA
ENSE00001802966	9.94634	-2.95704	2.95353	-1.00119	0.316735	1	NR1H3	78	NA	NA
ENSE00001803587	366.868	-2.13519	0.777172	-2.74738	0.00600732	0.772014	TACC2	5313	NotSpecific	Emma
ENSE00001804055	24.9963	1.20172	1.96137	0.612695	0.540078	1	GTF2IRD1	68	NA	NA
ENSE00001805268	24.6441	0.616558	2.79805	0.220353	0.825597	1	TTN	53	NA	NA
ENSE00001806108	0	0	0	0	1	NA	SYT8	49	NA	NA
ENSE00001806438	27041.1	0.0135099	0.285413	0.0473345	0.962247	1	IFITM1	360		Doug
ENSE00001810341	248.065	1.32992	0.724176	1.83646	0.0662898	1	COL8A1	4997		Williams
ENSE00001811892	409.153	0.467326	0.631351	0.7402	0.459179	1	EXOC6B	62	NA	NA
ENSE00001811950	0.472272	1.18144	4.58679	0.257575	0.796735	1	THBS2	217	NA	NA
ENSE00001812429	201959	0.269548	0.27289	0.987753	0.323274	1	RAP1B	218	NA	NA
ENSE00001812557	4003.87	-0.13882	0.198891	-0.69797	0.485196	1	YWHAB	176	NA	NA
ENSE00001812771	8953.25	-0.386601	0.26938	-1.43515	0.151245	1	AIM1	1980	NA	NA
ENSE00001813073	1568.61	0.251498	0.295638	0.850696	0.394938	1	MELK	54	NA	NA
ENSE00001813787	31265.3	0.231288	0.282945	0.817431	0.413682	1	RAP1B	136	NA	NA
ENSE00001814256	52.2437	-0.409558	1.77677	-0.230508	0.817697	1	PRRX1	154	NA	NA
ENSE00001815322	1.25203	-4.69669	4.54293	-1.03385	0.301208	1	THBS2	55	NA	NA
ENSE00001815595	1303.43	-1.56978	0.356961	-4.39763	1.09439e-05	0.00353688	PERP	3764		Williams
ENSE00001817232	31304.3	0.232708	0.282607	0.823431	0.410263	1	RAP1B	145	NA	NA
ENSE00001817672	26444.7	0.237853	0.231168	1.02892	0.303518	1	PDCD10	69	NA	NA
ENSE00001819568	45779.2	0.466142	0.269021	1.73274	0.0831426	1	CAPZA2	47	NA	NA
ENSE00001820550	2762.01	-0.561832	0.372105	-1.50987	0.131075	1	PCDH17	3302		Williams
ENSE00001820744	723.613	-0.458195	0.555313	-0.825111	0.409308	1	ARHGEF34P	3154	Z	Zhifu
ENSE00001821418	159.031	-1.96888	1.10733	-1.77804	0.0753976	1	KLHL29	513	NA	NA
ENSE00001821475	1442.25	-0.626649	0.381204	-1.64387	0.100204	1	EIF2AK2	50	NA	NA
ENSE00001821784	11476.5	0.147378	0.254588	0.578888	0.562665	1	PDCD10	134	NA	NA
ENSE00001821799	210.039	-1.63609	0.915709	-1.78669	0.0739869	1	PRRX1	3372		Williams
ENSE00001821948	2994.59	0.100853	0.256083	0.393831	0.693706	1	MCM7	406	NA	NA
ENSE00001822477	32821.4	0.655341	0.275542	2.37837	0.0173894	0.772014	YPEL5	102	NA	NA
ENSE00001822513	445.582	-1.32848	0.542713	-2.44786	0.0143709	0.772014	EPN2	76	NA	NA
ENSE00001823115	101265	0.385395	0.266248	1.4475	0.147756	1	CAPZA2	578	NA	NA
ENSE00001823167	18224.3	-0.368896	0.180952	-2.03864	0.0414857	0.937113	YWHAB	112	NA	NA
ENSE00001824002	7641.53	0.10941	0.288921	0.378684	0.704922	1	2023-09-07	50	NA	NA
ENSE00001824102	18837.2	0.497006	0.363268	1.36815	0.171264	1	NEXN	739	NA	NA
ENSE00001824430	5.65207	-4.34288	3.43521	-1.26423	0.206149	1	CPNE6	266	NA	NA
ENSE00001824492	652.365	0.642088	0.504874	1.27178	0.203452	1	KATNAL1	349	NA	NA
ENSE00001825351	16.6516	-1.3085	2.26071	-0.578802	0.562723	1	S100A2	500	NA	NA
ENSE00001825581	11472.3	0.147377	0.255008	0.577932	0.56331	1	PDCD10	124	NA	NA
ENSE00001825761	33.0492	0.0721709	1.82383	0.0395711	0.968435	1	GTF2IRD1	63		Williams
ENSE00001826017	14969.3	-0.0305533	0.25002	-0.122203	0.902738	1	2023-09-07	96	NA	NA
ENSE00001826487	31.6756	1.12487	1.66556	0.675374	0.499438	1	TACC2	174	NA	NA
ENSE00001827150	47850.6	0.192016	0.265019	0.724537	0.468736	1	CAPZA2	667	NA	NA
ENSE00001828632	685.446	0.0298958	0.302848	0.0987154	0.921364	1	MCM7	68	NA	NA
ENSE00001829191	10636.4	0.213409	0.25277	0.844279	0.398513	1	PDCD10	102	NA	NA
ENSE00001829215	97258	0.2459	0.333443	0.737458	0.460844	1	KIF2A	145	NA	NA
ENSE00001829959	2554.23	-0.328356	0.44315	-0.74096	0.458718	1	NEXN	324	NA	NA
ENSE00001830346	0	0	0	0	1	NA	COL8A1	312	NA	NA
ENSE00001830924	161.061	-0.529138	0.995185	-0.531698	0.594935	1	MAP3K7CL	752	NA	NA
ENSE00001831329	1755.14	-0.036944	0.266859	-0.13844	0.889893	1	MCM7	232	NA	NA
ENSE00001831643	8.44851	-3.0456	2.80539	-1.08563	0.277644	1	THBS2	398	NA	NA
ENSE00001832381	1175.19	0.280927	0.479951	0.585325	0.558329	1	NR1H3	215	NA	NA
ENSE00001833728	167.715	-1.91576	0.848413	-2.25806	0.0239421	0.818407	NAV1	137	NA	NA
ENSE00001833871	0.00616819	0	4.59039	0	1	1	SYT8	57	NA	NA
ENSE00001834234	28643.1	0.235662	0.284212	0.829175	0.407005	1	RAP1B	128	NA	NA
ENSE00001834707	53.2672	-1.7346	1.6092	-1.07793	0.281066	1	PRRX1	461		Williams
ENSE00001834729	19.4222	-2.36227	2.11206	-1.11847	0.263367	1	CPNE6	745	NA	NA
ENSE00001837124	2055.01	0.0187732	0.249701	0.0751825	0.94007	1	MELK	361	NA	NA
ENSE00001837311	835.11	-0.139015	0.483311	-0.28763	0.77363	1	NR1H3	295	NA	NA
ENSE00001837849	225448	0.510488	0.267214	1.91041	0.056081	1	YPEL5	520	NA	NA
ENSE00001837949	0.0134755	0.00408994	4.59039	0.000890979	0.999289	1	EXOC6B	43	NA	NA
ENSE00001838941	77.0932	2.5382	1.5995	1.58687	0.112542	1	KLHL29	108	NA	NA
ENSE00001839469	45669.2	0.46497	0.268826	1.72963	0.0836966	1	CAPZA2	37	NA	NA
ENSE00001839529	0.319811	-2.04239	4.56834	-0.447075	0.654821	1	CENPF	165	NA	NA
ENSE00001839672	804.51	-1.10729	0.432757	-2.55869	0.0105066	0.772014	EPN2	630	NA	NA
ENSE00001839956	6.54351	-1.63769	3.32827	-0.492055	0.62268	1	SULT1C2	132	NA	NA
ENSE00001840331	108.726	-0.682433	1.07947	-0.632195	0.527259	1	GPR107	153	NA	NA
ENSE00001840406	610.462	-0.377121	0.439888	-0.85731	0.391273	1	NR1H3	393	NA	NA
ENSE00001840753	1.84778	4.11937	4.57597	0.900218	0.368005	1	TTN	197	NA	NA
ENSE00001841379	251.604	-0.323851	0.794256	-0.407741	0.683464	1	TCEA3	310	NA	NA
ENSE00001841595	202.968	0.0890808	0.788604	0.11296	0.910062	1	NR1H3	511	NA	NA
ENSE00001842906	94.7122	0.0306207	1.20497	0.025412	0.979726	1	KLHL29	3092		Williams
ENSE00001843206	32.2965	1.13061	1.6183	0.698641	0.484776	1	TACC2	200	NA	NA
ENSE00001843212	0.720634	2.16626	4.58007	0.472975	0.636231	1	TACC2	315	NA	NA
ENSE00001843547	7040.05	0.172117	0.21241	0.810305	0.417765	1	PDCD10	77	NA	NA
ENSE00001844477	1545.18	0.10772	0.356422	0.302227	0.762479	1	NR1H3	181	NA	NA
ENSE00001845669	1.31426	-5.28613	4.54277	-1.16364	0.244572	1	NAV1	528	NA	NA
ENSE00001845778	5.39932	0.768621	3.39983	0.226076	0.821142	1	SYT8	533	NA	NA
ENSE00001846080	639.616	-0.752114	0.374737	-2.00705	0.0447448	0.937113	CCDC174	132	NA	NA
ENSE00001846495	142.067	0.765969	0.973775	0.786597	0.431518	1	TACC2	212	NA	NA
ENSE00001847866	6.11813	-1.23903	3.12905	-0.395978	0.692122	1	ADCY5	427	NA	NA
ENSE00001847882	269.965	0.545456	0.647868	0.841925	0.39983	1	MCM7	107	NA	NA
ENSE00001848031	19.0415	-1.18328	2.71237	-0.436255	0.662652	1	ADCY5	133	NA	NA
ENSE00001848207	568.721	-0.149072	0.51704	-0.288319	0.773103	1	NR1H3	179	NA	NA
ENSE00001848217	7.53501	-1.02142	2.68113	-0.380969	0.703227	1	TACC2	352	NA	NA
ENSE00001848633	1666.51	0.274004	0.248599	1.10219	0.270378	1	MCM7	380	NA	NA
ENSE00001848680	9.0212	-3.80035	2.34076	-1.62355	0.104472	1	CPNE6	715	NA	NA
ENSE00001849712	50443.4	0.261451	0.26068	1.00296	0.315881	1	CAPZA2	474	NA	NA
ENSE00001849807	1437.37	-0.376608	0.510506	-0.737716	0.460687	1	CENPF	359	NA	NA
ENSE00001850257	5.80858	4.25877	2.96079	1.43839	0.150323	1	ADCY5	81	NA	NA
ENSE00001851729	299.92	-0.545543	0.761725	-0.716194	0.473872	1	KLHL29	2131	NA	NA
ENSE00001852229	2.12105	-0.804752	4.54562	-0.177039	0.859478	1	ENTPD2	673	NA	NA
ENSE00001853745	1046.75	-0.107265	0.431807	-0.24841	0.803817	1	NR1H3	217	NA	NA
ENSE00001854081	139.287	-0.984847	0.862725	-1.14155	0.25364	1	PCDH17	181	NA	NA
ENSE00001854244	136.987	-0.148293	1.23414	-0.120159	0.904357	1	TACC2	412	NA	NA
ENSE00001854334	2729.79	0.249561	0.344699	0.723995	0.469069	1	PDCD10	24	NA	NA
ENSE00001854804	0.0966934	0.324687	4.59039	0.0707319	0.943611	1	SYT8	30	NA	NA
ENSE00001855228	173152	0.642203	0.318395	2.017	0.0436955	0.937113	MAP3K7CL	149	NA	NA
ENSE00001855248	573.125	-0.193084	0.482123	-0.400488	0.688797	1	CCDC174	371	NA	NA
ENSE00001855506	435.604	0.170031	0.550458	0.308889	0.757406	1	FAM83G	2960	NA	NA
ENSE00001855817	156099	0.371544	0.281199	1.32128	0.186407	1	RGS10	63	NA	NA
ENSE00001855956	301391	0.414905	0.287127	1.44502	0.148452	1	RGS10	130	NA	NA
ENSE00001856256	1717.07	0.522738	0.353727	1.4778	0.139461	1	RGS10	73	NA	NA
ENSE00001857207	45978.5	0.468258	0.269337	1.73856	0.0821124	1	CAPZA2	178	NA	NA
ENSE00001857245	193.402	0.217993	0.800783	0.272224	0.78545	1	NR1H3	213	NA	NA
ENSE00001857838	78.8744	-0.965933	1.46159	-0.660876	0.508692	1	GTF2IRD1	1685	NA	NA
ENSE00001860087	359.403	-0.695556	0.657816	-1.05737	0.290342	1	CENPF	256	NA	NA
ENSE00001860286	709.931	0.0968105	0.416424	0.23248	0.816165	1	EXOC6B	447	NA	NA
ENSE00001860964	1544.06	0.083405	0.227387	0.366797	0.713771	1	MCM7	290		Doug
ENSE00001863050	5.91014	-3.56083	2.85284	-1.24817	0.211968	1	S100A2	120		Williams
ENSE00001863379	18801.5	0.164057	0.239706	0.684412	0.493715	1	PDCD10	608	NA	NA
ENSE00001863968	8282.41	0.371688	0.236172	1.5738	0.115534	1	PDCD10	37	NA	NA
ENSE00001864039	6.29576	-4.69323	3.74682	-1.25259	0.210354	1	ADCY5	147	NA	NA
ENSE00001864530	29.3793	-2.03676	1.90814	-1.06741	0.285788	1	SYT8	976	NA	NA
ENSE00001864888	0.484606	0.324698	4.59039	0.0707343	0.943609	1	SYT8	126	NA	NA
ENSE00001865377	35.9703	0.323071	1.30547	0.247474	0.804541	1	S100A2	484	NA	NA
ENSE00001866328	1167.79	-0.754952	0.454149	-1.66235	0.0964433	1	EIF2AK2	289	NA	NA
ENSE00001866414	0.341651	1.80771	4.58644	0.394142	0.693476	1	CENPF	935	NA	NA
ENSE00001866982	14.0411	3.15688	2.24766	1.40452	0.160164	1	ADCY5	159	NA	NA
ENSE00001867093	1670.51	0.00621747	0.454133	0.0136908	0.989077	1	NR1H3	411	NA	NA
ENSE00001867315	258.607	-1.28882	0.932582	-1.38199	0.166973	1	ADCY5	2441	NA	NA
ENSE00001867362	339.739	-0.357688	0.544571	-0.656824	0.511294	1	NR1H3	98	NA	NA
ENSE00001867550	0.18248	0.440102	4.59039	0.0958747	0.92362	1	TACC2	295	NA	NA
ENSE00001867951	19899.4	-0.0838564	0.206048	-0.406976	0.684026	1	2023-09-07	280	NA	NA
ENSE00001868961	2.06855	4.01826	4.47748	0.897438	0.369485	1	ADCY5	159	NA	NA
ENSE00001869328	28.4582	-2.40777	2.1043	-1.14421	0.252536	1	THBS2	264	NA	NA
ENSE00001869555	856.049	-0.865453	0.364522	-2.37422	0.0175863	0.772014	EIF2AK2	109	NA	NA
ENSE00001869653	4606.19	0.0943102	0.247087	0.381688	0.702693	1	PDCD10	33	NA	NA
ENSE00001870291	6.50629	0.647291	3.34883	0.193289	0.846733	1	ADCY5	126	NA	NA
ENSE00001871136	86.0944	-1.54137	1.40379	-1.098	0.272204	1	DSG1	1371	NA	NA
ENSE00001871193	7198.22	0.20366	0.259448	0.784974	0.432469	1	PDCD10	51	NA	NA
ENSE00001871393	10.4675	-0.164579	2.66981	-0.0616445	0.950846	1	SYT8	287	NA	NA
ENSE00001871646	31526.9	0.206613	0.266752	0.77455	0.438606	1	CAPZA2	34	NA	NA
ENSE00001871792	182.975	-0.507669	0.857251	-0.592206	0.553713	1	TACC2	2331	NA	NA
ENSE00001873059	212.036	0.436132	0.813337	0.536225	0.591803	1	NR1H3	380	NA	NA
ENSE00001873191	756.688	-0.0548758	0.448865	-0.122254	0.902698	1	NAV1	1177	Z	Zhifu
ENSE00001873807	12.4504	-0.303574	2.24936	-0.13496	0.892643	1	ADCY5	76	NA	NA
ENSE00001873812	206.116	-0.393348	1.00928	-0.38973	0.696736	1	TACC2	347	NA	NA
ENSE00001874373	5.03227	0.410812	3.4614	0.118684	0.905526	1	SULT1C2	41	NA	NA
ENSE00001874439	3326.39	0.230877	0.345064	0.669087	0.50344	1	PDCD10	113	NA	NA
ENSE00001874957	2.30905	-3.02699	4.28465	-0.706474	0.479894	1	NR1H3	56	NA	NA
ENSE00001875007	2923.23	0.279665	0.208739	1.33979	0.180315	1	MCM7	435		Doug
ENSE00001875025	3324.9	0.232766	0.345257	0.674182	0.500195	1	PDCD10	86	NA	NA
ENSE00001875716	32769.2	0.65575	0.275447	2.38068	0.0172809	0.772014	YPEL5	56	NA	NA
ENSE00001875831	245.176	0.495966	0.784933	0.631858	0.52748	1	YPEL5	135	NA	NA
ENSE00001875958	11449.1	0.145334	0.255211	0.569466	0.56904	1	PDCD10	27	NA	NA
ENSE00001876013	2892.4	0.221065	0.265872	0.831471	0.405707	1	2023-09-07	543	NA	NA
ENSE00001877084	4135.92	0.0603816	0.395583	0.15264	0.878683	1	NEXN	148	NA	NA
ENSE00001877282	299.92	-0.545543	0.761725	-0.716194	0.473872	1	KLHL29	2126	NA	NA
ENSE00001877360	82365.8	0.128722	0.304884	0.422202	0.672878	1	KIF2A	85	NA	NA
ENSE00001877529	1060.14	-0.123614	0.37981	-0.325462	0.744832	1	NR1H3	125	NA	NA
ENSE00001878202	352.249	-0.468978	0.567507	-0.826384	0.408587	1	EXOC6B	45	NA	NA
ENSE00001878413	664926	0.673396	0.309295	2.1772	0.0294656	0.910872	MAP3K7CL	318	NA	NA
ENSE00001878580	1690.05	0.058032	0.309603	0.18744	0.851316	1	MCM7	278	NA	NA
ENSE00001879111	1134.83	-0.401096	0.401065	-1.00008	0.317273	1	EIF2AK2	307	NA	NA
ENSE00001879344	11.4222	-0.503676	2.57945	-0.195265	0.845186	1	ADCY5	45	NA	NA
ENSE00001879543	11476.5	0.147378	0.254589	0.578885	0.562667	1	PDCD10	125	NA	NA
ENSE00001879789	3914.44	0.162021	0.2214	0.731802	0.46429	1	MCM7	323	NA	NA
ENSE00001880985	35.9165	-1.85313	1.74798	-1.06015	0.289075	1	ENTPD2	763	Z	Zhifu
ENSE00001881567	36.7335	-0.698536	1.6627	-0.420122	0.674397	1	TACC2	127	NA	NA
ENSE00001881867	7598.45	0.465104	0.362152	1.28428	0.199045	1	NEXN	293	NA	NA
ENSE00001882339	27.1995	-0.428715	2.1454	-0.19983	0.841614	1	GTF2IRD1	226	NA	NA
ENSE00001882927	836.114	-0.344999	0.418476	-0.82442	0.409701	1	TCEA3	46	NA	NA
ENSE00001883563	27.5684	0.397145	1.43262	0.277216	0.781614	1	S100A2	243	NA	NA
ENSE00001885479	77600.5	0.478016	0.270427	1.76763	0.0771226	1	CAPZA2	573	NA	NA
ENSE00001886186	7.97031	18.898	3.28019	5.76126	8.34894e-09	4.94675e-06	NR1H3	28	NA	NA
ENSE00001886863	82.4113	-0.345754	1.09114	-0.316875	0.751338	1	TACC2	45	NA	NA
ENSE00001887278	37.5742	-5.28363	1.77015	-2.98484	0.00283723	0.438537	ENTPD2	251	NA	NA
ENSE00001887422	408.321	-3.26572	0.657074	-4.97009	6.69202e-07	0.000264335	INHBA	5429	C	Zhifu
ENSE00001887426	75676.3	0.298197	0.273048	1.0921	0.274787	1	RAP1B	33	NA	NA
ENSE00001887538	190.034	-0.509779	0.675753	-0.754387	0.450617	1	NAV1	4143	NA	NA
ENSE00001887636	46860.7	0.271565	0.259073	1.04822	0.294539	1	CAPZA2	552	NA	NA
ENSE00001887678	194202	0.434155	0.279324	1.55431	0.120112	1	RGS10	180	NA	NA
ENSE00001887860	121.521	0.967121	1.16399	0.830865	0.40605	1	KLHL29	564	NA	NA
ENSE00001888255	248.563	0.363295	0.753643	0.482052	0.629769	1	YPEL5	140	NA	NA
ENSE00001888353	0.336891	0.324695	4.59039	0.0707337	0.94361	1	SYT8	219	NA	NA
ENSE00001888407	175547	0.527729	0.267913	1.96978	0.0488638	0.981418	YPEL5	348	NA	NA
ENSE00001889090	231.676	-0.447907	0.910135	-0.492133	0.622625	1	TACC2	548	NA	NA
ENSE00001889195	1.18577	-21.6927	4.54301	-4.77495	1.7975e-06	0.00063901	NAV1	116	NA	NA
ENSE00001889459	18.1401	-0.926771	2.56871	-0.360793	0.718254	1	PRRX1	143	NA	NA
ENSE00001889725	160.533	-2.01495	1.10753	-1.81931	0.0688637	1	KLHL29	1948	NA	NA
ENSE00001890344	27.2336	-0.435273	2.14525	-0.202901	0.839212	1	GTF2IRD1	237	NA	NA
ENSE00001890462	368.46	0.384778	0.380091	1.01233	0.311379	1	NR1H3	226	NA	NA
ENSE00001890781	23.8115	1.43573	2.26993	0.632497	0.527062	1	ADCY5	132	NA	NA
ENSE00001890896	95.2644	-0.491511	0.925281	-0.531202	0.595279	1	NR1H3	76	NA	NA
ENSE00001891087	0	0	0	0	1	NA	CAPZA2	160	NA	NA
ENSE00001891169	11.7498	-4.8528	2.55339	-1.90053	0.0573632	1	S100A2	360	NA	NA
ENSE00001891241	27.2336	-0.435273	2.14525	-0.202901	0.839212	1	GTF2IRD1	240	NA	NA
ENSE00001891409	0.136621	-0.123451	4.58918	-0.0269004	0.978539	1	TACC2	226	NA	NA
ENSE00001891800	4013.25	-0.134464	0.199326	-0.674592	0.499935	1	YWHAB	211	NA	NA
ENSE00001892229	1.56553	-0.640416	4.55122	-0.140713	0.888097	1	S100A2	37	NA	NA
ENSE00001894148	6.29576	-4.69323	3.74682	-1.25259	0.210354	1	ADCY5	142	NA	NA
ENSE00001895176	274.863	-0.587523	0.648842	-0.905495	0.365203	1	CCDC174	494	NA	NA
ENSE00001895619	84.1012	-1.25905	1.28347	-0.980971	0.326607	1	ADCY5	793	NA	NA
ENSE00001896096	323.076	0.301134	0.396645	0.759201	0.447732	1	PPP1R18	45	NA	NA
ENSE00001896914	53.8019	-1.57721	1.47278	-1.07091	0.28421	1	TACC2	70	NA	NA
ENSE00001896990	15476.3	0.150047	0.258512	0.580424	0.561628	1	PDCD10	276	NA	NA
ENSE00001897442	5015.88	0.108966	0.241738	0.45076	0.652162	1	PDCD10	132	NA	NA
ENSE00001897465	2269.08	-0.467744	0.349064	-1.34	0.180247	1	AIM1	463	NA	NA
ENSE00001897983	1462.94	-0.0223358	0.284201	-0.0785915	0.937358	1	MELK	48	NA	NA
ENSE00001898940	10636.4	0.213409	0.25277	0.844279	0.398513	1	PDCD10	95	NA	NA
ENSE00001899407	11645.3	0.204939	0.280444	0.730766	0.464922	1	2023-09-07	276	NA	NA
ENSE00001900092	32821.9	0.655371	0.27554	2.37849	0.0173835	0.772014	YPEL5	122	NA	NA
ENSE00001902140	10636.4	0.213409	0.25277	0.844279	0.398513	1	PDCD10	94	NA	NA
ENSE00001903293	18865.3	0.498178	0.363278	1.37134	0.170269	1	NEXN	764	NA	NA
ENSE00001903963	133929	0.318168	0.260343	1.22211	0.221665	1	CAPZA2	4323	NA	NA
ENSE00001904045	0	0	0	0	1	NA	CAPZA2	579	NA	NA
ENSE00001904815	97540.9	0.645578	0.269108	2.39895	0.0164421	0.772014	YPEL5	415	NA	NA
ENSE00001904913	16441.8	0.132234	0.253269	0.522107	0.601596	1	PDCD10	478	NA	NA
ENSE00001905063	20.3763	-3.03572	2.44219	-1.24303	0.213856	1	SYT8	707	NA	NA
ENSE00001905999	11471.6	0.147184	0.254989	0.577219	0.563791	1	PDCD10	87	NA	NA
ENSE00001906020	12.2244	-2.35707	2.64495	-0.89116	0.372844	1	ENTPD2	138	NA	NA
ENSE00001906473	4.04834	-0.906909	2.94282	-0.308177	0.757948	1	RGS10	155	NA	NA
ENSE00001906763	0	0	0	0	1	NA	TCEA3	92	NA	NA
ENSE00001906860	835.11	-0.139015	0.483311	-0.28763	0.77363	1	NR1H3	296	NA	NA
ENSE00001907015	59.6918	-0.298535	1.55279	-0.192257	0.847541	1	PRRX1	1326	NA	NA
ENSE00001907166	9.96038	-7.16476	3.57972	-2.00149	0.0453399	0.937113	SYT8	128	NA	NA
ENSE00001907369	29458.5	0.0354382	0.257747	0.137492	0.890642	1	MYO1F	815	NA	NA
ENSE00001907557	9836.85	0.117873	0.25716	0.458365	0.64669	1	PDCD10	134	NA	NA
ENSE00001908588	142.447	0.00105677	0.940343	0.00112382	0.999103	1	YPEL5	405	NA	NA
ENSE00001909614	119.105	-0.509639	1.09115	-0.467068	0.640451	1	GPR107	49	NA	NA
ENSE00001909961	376.652	0.353296	0.630736	0.560133	0.575388	1	GPR107	21	NA	NA
ENSE00001910741	22661	-0.373638	0.181238	-2.06158	0.0392474	0.934396	YWHAB	298	NA	NA
ENSE00001910948	0.0449269	0.440096	4.59039	0.0958732	0.923621	1	TACC2	22	NA	NA
ENSE00001911851	603.522	-0.303001	0.439714	-0.689087	0.490769	1	NR1H3	179	NA	NA
ENSE00001913208	0.753161	2.36453	4.58234	0.516009	0.605848	1	DSG1	207	NA	NA
ENSE00001913869	11425.4	-0.0128716	0.248699	-0.0517559	0.958723	1	2023-09-07	48	NA	NA
ENSE00001913921	30.1017	-0.969885	2.18536	-0.443811	0.657179	1	PRRX1	186	NA	NA
ENSE00001914102	345.094	-0.798948	0.586117	-1.36312	0.172845	1	CCDC174	106		Doug
ENSE00001914260	11.6197	-2.18641	2.65767	-0.822678	0.410691	1	ENTPD2	120	NA	NA
ENSE00001914407	1382.55	-0.204774	0.352598	-0.580758	0.561404	1	TCEA3	395	NA	NA
ENSE00001914482	453.712	0.0259012	0.477392	0.0542556	0.956732	1	GPR107	76	NA	NA
ENSE00001916014	18158.1	0.233674	0.232927	1.0032	0.315762	1	PDCD10	338	NA	NA
ENSE00001916229	11465.8	0.14655	0.255085	0.574516	0.565619	1	PDCD10	46	NA	NA
ENSE00001916298	1225.79	-0.283296	0.33268	-0.851558	0.39446	1	TCEA3	167	NA	NA
ENSE00001917473	92.4154	-0.804147	1.18782	-0.676996	0.498408	1	GTF2IRD1	1548		Williams
ENSE00001918214	38896.1	0.107794	0.209345	0.51491	0.606616	1	2023-09-07	114	NA	NA
ENSE00001918717	925.971	-0.688432	0.391976	-1.75631	0.0790351	1	EPN2	1219	NA	NA
ENSE00001918752	60.9051	-0.728036	1.37454	-0.529657	0.59635	1	TACC2	173	NA	NA
ENSE00001919426	48.0819	-1.2131	1.84871	-0.656187	0.511704	1	PRRX1	2802	NA	NA
ENSE00001919612	1066.21	0.32311	0.518511	0.62315	0.533186	1	YPEL5	96	NA	NA
ENSE00001920006	5.24403	-1.90088	3.3728	-0.563591	0.573032	1	ADCY5	77	NA	NA
ENSE00001920066	5665.69	0.153992	0.193939	0.794022	0.427182	1	MCM7	731	NA	NA
ENSE00001920145	624.671	0.0172797	0.473785	0.0364717	0.970906	1	EXOC6B	333	NA	NA
ENSE00001920316	19916.3	-0.0833267	0.206139	-0.404226	0.686047	1	2023-09-07	169	NA	NA
ENSE00001920407	24.1824	-0.821016	2.42554	-0.338488	0.734996	1	ENTPD2	264	NA	NA
ENSE00001920458	5.54386	-0.660698	3.59159	-0.183957	0.854047	1	TACC2	149	NA	NA
ENSE00001920730	4.23269	4.41819	4.41971	0.999656	0.317477	1	THBS2	193	NA	NA
ENSE00001920801	11670.4	-0.201844	0.167184	-1.20732	0.227309	1	YWHAB	139	NA	NA
ENSE00001921667	38629.3	0.195953	0.241565	0.811183	0.417261	1	PDCD10	114	NA	NA
ENSE00001921765	0.484606	0.324698	4.59039	0.0707343	0.943609	1	SYT8	308	NA	NA
ENSE00001922087	2059.1	0.241498	0.265152	0.91079	0.362406	1	GPR107	31	NA	NA
ENSE00001922689	292.81	-0.502707	0.643364	-0.781371	0.434584	1	NAV1	240	NA	NA
ENSE00001923270	4619.18	0.16245	0.254139	0.639216	0.522682	1	MCM7	200	NA	NA
ENSE00001923454	721.972	0.398276	0.334247	1.19156	0.233433	1	MCM7	261	NA	NA
ENSE00001923857	15.0426	-5.8775	3.28521	-1.78908	0.0736019	1	TACC2	134	NA	NA
ENSE00001924115	19.1055	0.035566	2.11231	0.0168375	0.986566	1	MELK	111	NA	NA
ENSE00001924234	0.113705	1.03729	4.59016	0.225981	0.821216	1	TACC2	60	NA	NA
ENSE00001924258	2217.78	0.537358	0.420195	1.27883	0.200956	1	NEXN	132	NA	NA
ENSE00001924453	10658	-0.345002	0.212964	-1.62	0.105232	1	YWHAB	506	NA	NA
ENSE00001925649	66.7903	-2.01321	1.49183	-1.34948	0.177181	1	GTF2IRD1	48	NA	NA
ENSE00001926547	244.786	0.582348	0.734347	0.793015	0.427769	1	2023-09-07	124	NA	NA
ENSE00001926570	497.607	-1.17529	0.513514	-2.28872	0.0220954	0.777713	PCDH17	929	NA	NA
ENSE00001927745	192.274	0.263485	0.802454	0.328349	0.742648	1	NR1H3	132	NA	NA
ENSE00001928248	29072.9	0.156968	0.251971	0.622962	0.533309	1	PDCD10	45	NA	NA
ENSE00001928679	2.89984	4.41716	4.57527	0.965443	0.334323	1	PVRL4	42	NA	NA
ENSE00001928816	1095.02	-0.031411	0.351536	-0.0893536	0.928801	1	MCM7	86	NA	NA
ENSE00001928963	270.146	0.546785	0.647751	0.844128	0.398598	1	MCM7	146	NA	NA
ENSE00001929329	1.16121	0.440117	4.59039	0.0958779	0.923618	1	TACC2	2260	NA	NA
ENSE00001929463	3122.19	-0.618825	0.298718	-2.0716	0.0383027	0.934396	AIM1	114	NA	NA
ENSE00001929464	12.4645	-6.59584	2.64741	-2.49143	0.012723	0.772014	MUC3A	131	NA	NA
ENSE00001929670	23.2965	-1.23851	2.3873	-0.518789	0.603908	1	MAP3K7CL	159	NA	NA
ENSE00001930625	9870.81	0.122689	0.257485	0.476488	0.633726	1	PDCD10	148	NA	NA
ENSE00001930639	28.5224	0.363099	1.63821	0.221643	0.824592	1	MELK	275	NA	NA
ENSE00001930782	56.742	-0.368748	1.38441	-0.266358	0.789963	1	TTN	1237	NA	NA
ENSE00001930894	75.441	0.0652986	1.06392	0.0613753	0.95106	1	GPR107	1385	NA	NA
ENSE00001931474	2759.44	-0.560703	0.37202	-1.50718	0.131764	1	PCDH17	3300		Williams
ENSE00001931597	46161	0.111193	0.213219	0.521494	0.602023	1	2023-09-07	478	NA	NA
ENSE00001931938	17.5684	-1.97502	2.3234	-0.850056	0.395294	1	SULT1C2	5728		Williams
ENSE00001932051	12.262	-1.17224	2.88758	-0.40596	0.684772	1	MAP3K7CL	243	NA	NA
ENSE00001932493	829.987	0.0330407	0.494838	0.0667707	0.946764	1	KATNAL1	259	NA	NA
ENSE00001933127	2912.21	0.0503217	0.348585	0.14436	0.885216	1	NR1H3	779	EarlyState	Emma
ENSE00001933685	3440.49	-0.424394	0.462185	-0.918235	0.358496	1	CENPF	478	NA	NA
ENSE00001933760	0.25958	-2.7577	4.5572	-0.60513	0.545092	1	COL8A1	107	NA	NA
ENSE00001934036	11454.2	0.145035	0.255191	0.568339	0.569805	1	PDCD10	31	NA	NA
ENSE00001934988	1170.87	-0.2016	0.373672	-0.53951	0.589535	1	MCM7	133	NA	NA
ENSE00001935305	432.211	-0.669811	0.52522	-1.2753	0.202205	1	NAV1	324	NA	NA
ENSE00001935620	824.03	-0.208754	0.401026	-0.52055	0.602681	1	GPR107	301	NA	NA
ENSE00001935744	32821.2	0.655341	0.27554	2.37839	0.0173886	0.772014	YPEL5	100	NA	NA
ENSE00001936900	1662.93	0.111498	0.49565	0.224954	0.822015	1	NEXN	432	NA	NA
ENSE00001939660	16595.2	0.137738	0.253491	0.543363	0.58688	1	PDCD10	1092	NA	NA
ENSE00001940070	249.524	0.976525	0.748732	1.30424	0.192152	1	KATNAL1	14	NA	NA
ENSE00001941105	1.84778	4.11937	4.57597	0.900218	0.368005	1	TTN	210	NA	NA
ENSE00001941138	3.44737	3.31584	4.29287	0.772406	0.439874	1	EXOC6B	319	NA	NA
ENSE00001941384	0.0151966	0.324683	4.59039	0.0707309	0.943612	1	PRRX1	176	NA	NA
ENSE00001941890	2.28915	2.3037	3.87713	0.594176	0.552394	1	ADCY5	75	NA	NA
ENSE00001942358	59.6001	1.15086	1.50433	0.76503	0.444254	1	YWHAB	86	NA	NA
ENSE00001943290	141.338	-0.0571156	1.04326	-0.0547472	0.95634	1	TACC2	128	NA	NA
ENSE00001943795	213948	0.261688	0.268992	0.972847	0.33063	1	RAP1B	483	NA	NA
ENSE00001943882	251.07	-0.326821	0.804104	-0.406441	0.684419	1	TCEA3	160	NA	NA
ENSE00001943897	366.24	-0.206933	0.633298	-0.326755	0.743853	1	CCDC174	180	NA	NA
ENSE00001943950	0.926986	1.77283	4.57233	0.387731	0.698215	1	NR1H3	143	NA	NA
ENSE00001944332	1.64907	-5.64977	4.5421	-1.24387	0.213547	1	SYT8	94	NA	NA
ENSE00001945440	14.3975	-1.50839	2.78198	-0.542202	0.587679	1	THBS2	243	NA	NA
ENSE00001945638	0.18248	0.440102	4.59039	0.0958747	0.92362	1	TACC2	1854	NA	NA
ENSE00001945917	26701.5	0.2335	0.234767	0.994604	0.319929	1	PDCD10	87	NA	NA
ENSE00001946002	0.604102	-0.96758	4.55359	-0.212487	0.831727	1	THBS2	172	NA	NA
ENSE00001947151	15.858	-2.72886	2.65746	-1.02687	0.304482	1	CPNE6	1516	Z	Zhifu
ENSE00001947772	257.698	0.525666	0.679312	0.773822	0.439036	1	MCM7	111	NA	NA
ENSE00001949138	29635.2	0.222953	0.233962	0.952946	0.340617	1	PDCD10	120	NA	NA
ENSE00001949377	26.4426	1.0869	1.81308	0.599477	0.548855	1	TCEA3	636	NA	NA
ENSE00001949492	140.782	0.0981807	0.952725	0.103053	0.917921	1	PDCD10	128	NA	NA
ENSE00001950017	76179.4	0.666885	0.284553	2.34362	0.0190976	0.772014	YPEL5	129	NA	NA
ENSE00001950088	4.08575	1.01241	3.77277	0.268348	0.788432	1	ADCY5	429	NA	NA
ENSE00001950185	6.15192	-0.269135	3.70716	-0.0725986	0.942126	1	SYT8	256	NA	NA
ENSE00001950470	132.369	0.00522266	1.02355	0.00510251	0.995929	1	PDCD10	105	NA	NA
ENSE00001950508	7376.52	0.155458	0.356953	0.435513	0.66319	1	NEXN	498	NA	NA
ENSE00001950623	1.43999	2.07217	4.54795	0.455626	0.648659	1	CPNE6	507	NA	NA
ENSE00001950946	2794.8	0.26498	0.346027	0.765779	0.443808	1	PDCD10	52	NA	NA
ENSE00001951855	39.6621	-0.381313	1.72238	-0.221387	0.824791	1	PVRL4	746	NA	NA
ENSE00001951971	60.8389	-1.20086	1.53955	-0.780007	0.435387	1	TACC2	79	NA	NA
ENSE00001951980	7.0483	-3.28669	3.28197	-1.00144	0.316615	1	COL8A1	91	NA	NA
ENSE00001952287	0	0	0	0	1	NA	EXOC6B	160	NA	NA
ENSE00001952405	3793.06	-0.447002	0.273444	-1.63471	0.10211	1	EXOC6B	3478	NA	NA
ENSE00001952454	15.5281	-1.14485	2.54846	-0.449234	0.653263	1	GTF2IRD1	34	NA	NA
ENSE00001952708	316.926	0.279074	0.664502	0.419975	0.674504	1	NR1H3	1281	NA	NA
ENSE00001953114	995458	0.597787	0.301251	1.98435	0.0472172	0.964695	MAP3K7CL	508	NA	NA
ENSE00001954130	148.892	-0.410342	0.980663	-0.418433	0.675631	1	TACC2	295	NA	NA
ENSE00001954687	12.262	-1.17224	2.88758	-0.40596	0.684772	1	MAP3K7CL	218	NA	NA
ENSE00001954877	594.53	-0.989254	0.678855	-1.45724	0.14505	1	CENPF	180	NA	NA
ENSE00001955073	214044	0.430478	0.280176	1.53645	0.124427	1	RGS10	335	NA	NA
ENSE00001955663	350.515	0.323204	0.392698	0.823034	0.410489	1	PPP1R18	80	NA	NA
ENSE00001955889	76.1978	-2.22116	1.40128	-1.5851	0.112944	1	SYT8	3070		Williams
ENSE00001955897	45.6952	-0.557915	1.64566	-0.339022	0.734593	1	GTF2IRD1	221		Williams
ENSE00001956812	35.9165	-1.85313	1.74798	-1.06015	0.289075	1	ENTPD2	754	Z	Zhifu
ENSE00001957157	2029.37	0.620601	0.345954	1.79388	0.0728318	1	YPEL5	90	NA	NA
ENSE00001957213	99768.3	0.250444	0.333487	0.750986	0.452661	1	KIF2A	193	NA	NA
ENSE00001957415	10661.8	0.264742	0.180872	1.46369	0.143278	1	PPP1R18	137	NA	NA
ENSE00001958053	6336.07	-0.455449	0.296642	-1.53535	0.124699	1	EIF2AK2	8186	NA	NA
ENSE00001958491	565663	0.259226	0.266435	0.97294	0.330583	1	RAB11A	4291	NA	NA
ENSE00002019381	40.9685	0.550372	1.11978	0.4915	0.623073	1	B4GALT7	180	NA	NA
ENSE00002020422	28.832	-5.01536	2.61356	-1.91898	0.0549873	0.988411	GPR78	317	NA	NA
ENSE00002020621	163216	0.248213	0.272796	0.909883	0.362884	1	RAP1B	613	NA	NA
ENSE00002020909	572.792	0.103709	0.43373	0.239109	0.811021	1	RUFY1	44	NA	NA
ENSE00002021209	805.911	-0.130779	0.39135	-0.334173	0.738249	1	B4GALT7	1650	NA	NA
ENSE00002021897	240.937	0.9274	0.596232	1.55544	0.119842	1	B4GALT7	55	NA	NA
ENSE00002022295	508.285	0.58324	0.565499	1.03137	0.302366	1	CMBL	324	NA	NA
ENSE00002022868	199.189	-0.406616	0.860809	-0.472365	0.636666	1	NAV1	114	NA	NA
ENSE00002022995	427.439	0.0357899	0.469244	0.0762714	0.939203	1	NAV1	3889	NA	NA
ENSE00002023600	1.16727	3.71958	4.57717	0.812638	0.416425	1	LINC01091	93	NA	NA
ENSE00002024223	90.0534	0.0502928	1.15015	0.043727	0.965122	1	NAV1	28	NA	NA
ENSE00002024521	2.85923	-1.40115	4.53094	-0.309241	0.757138	1	GPR78	130	NA	NA
ENSE00002024592	35.8117	-1.26547	2.10093	-0.602339	0.546948	1	TACC2	567	NA	NA
ENSE00002025153	0.00642424	0	4.59039	0	1	1	KIF2A	41	NA	NA
ENSE00002025900	64789.3	-0.00355947	0.299294	-0.0118929	0.990511	1	RUFY1	285	NA	NA
ENSE00002026341	18.788	6.03898	2.63504	2.29179	0.0219176	0.777713	GPR78	495	NA	NA
ENSE00002028519	592.759	-1.71654	0.702354	-2.44398	0.014526	0.772014	DIO2	5759	C	Zhifu
ENSE00002028519	592.759	-1.71654	0.702354	-2.44398	0.014526	0.772014	DIO2	5759		Williams
ENSE00002028690	31.5883	-5.55496	2.50037	-2.22165	0.0263067	0.857983	GPR78	468	NA	NA
ENSE00002029232	58332.9	0.229111	0.339565	0.67472	0.499854	1	KIF2A	71	NA	NA
ENSE00002029496	914.393	-0.144149	0.370187	-0.389396	0.696984	1	B4GALT7	727	NA	NA
ENSE00002030534	140.602	-0.0198679	0.949229	-0.0209305	0.983301	1	TACC2	79	NA	NA
ENSE00002031098	149504	0.564576	0.3321	1.70002	0.0891277	1	RUFY1	595	NA	NA
ENSE00002032108	35.0115	-1.50509	1.93899	-0.776225	0.437616	1	DIO2	377	NA	NA
ENSE00002032372	244.492	0.876806	0.583432	1.50284	0.13288	1	B4GALT7	129	NA	NA
ENSE00002033550	86455.6	-0.0383594	0.316549	-0.12118	0.903549	1	RUFY1	136	NA	NA
ENSE00002033838	1198.54	0.114639	0.31725	0.361351	0.717837	1	B4GALT7	230	NA	NA
ENSE00002034052	60660.5	0.146423	0.315653	0.463875	0.642738	1	KIF2A	27	NA	NA
ENSE00002034402	11.3382	-0.814504	2.29287	-0.355233	0.722415	1	CMBL	89	NA	NA
ENSE00002035167	318.734	0.499859	0.653139	0.765317	0.444083	1	CMBL	167	NA	NA
ENSE00002035216	0.0148382	0	4.59039	0	1	1	KIF2A	69	NA	NA
ENSE00002037660	48269.3	0.162333	0.317309	0.511592	0.608937	1	RUFY1	24	NA	NA
ENSE00002038649	0.0271039	0.440094	4.59039	0.0958729	0.923622	1	LINC01091	1999	NA	NA
ENSE00002039104	37759.1	0.0849301	0.318183	0.266922	0.789529	1	KIF2A	38	NA	NA
ENSE00002039126	101220	0.248861	0.333653	0.745869	0.455747	1	KIF2A	236	NA	NA
ENSE00002041806	118174	0.112032	0.3075	0.364333	0.71561	1	KIF2A	42	NA	NA
ENSE00002041985	564.298	0.179976	0.508255	0.354106	0.723259	1	B4GALT7	913	NA	NA
ENSE00002042178	40.1736	1.28277	1.4677	0.874002	0.382117	1	TACC2	23	NA	NA
ENSE00002042994	100.407	0.397467	1.147	0.346528	0.728946	1	RUFY1	141	NA	NA
ENSE00002043752	151617	0.0388593	0.302526	0.12845	0.897793	1	KIF2A	434	NA	NA
ENSE00002044642	142.752	-2.81232	1.2091	-2.32595	0.0200211	0.772014	CXCL14	1186	Z	Zhifu
ENSE00002045627	92.8357	-0.109088	0.888803	-0.122736	0.902316	1	FHDC1	58	NA	NA
ENSE00002046004	323.847	-0.122006	0.572378	-0.213156	0.831205	1	B4GALT7	56	NA	NA
ENSE00002047191	566.198	0.112437	0.509164	0.220827	0.825227	1	B4GALT7	245	NA	NA
ENSE00002047708	429.489	0.291688	0.626071	0.465902	0.641286	1	CMBL	235	NA	NA
ENSE00002048630	0	0	0	0	1	NA	LINC01091	42	NA	NA
ENSE00002049122	565.072	0.108264	0.434135	0.24938	0.803067	1	RUFY1	42	NA	NA
ENSE00002050861	5.44115	-3.9352	3.28928	-1.19637	0.231551	1	TACC2	261	NA	NA
ENSE00002052228	10171.5	0.366096	0.38528	0.950208	0.342007	1	RUFY1	181	NA	NA
ENSE00002052476	43.8166	1.20773	1.61275	0.748864	0.453939	1	TACC2	39	NA	NA
ENSE00002052584	85.7457	-0.191027	1.4028	-0.136176	0.891682	1	TACC2	368	NA	NA
ENSE00002052888	149506	0.564576	0.332103	1.70001	0.0891299	1	RUFY1	636	NA	NA
ENSE00002053059	113.4	-0.104015	1.21235	-0.0857964	0.931628	1	TACC2	115	NA	NA
ENSE00002053638	19847.8	-0.080061	0.409948	-0.195295	0.845162	1	FHDC1	628	NA	NA
ENSE00002053861	296.46	-0.0328054	0.645237	-0.0508424	0.959451	1	B4GALT7	37	NA	NA
ENSE00002054212	231.728	-0.44969	0.896314	-0.50171	0.615872	1	TACC2	555	NA	NA
ENSE00002054785	75632.7	0.637267	0.341642	1.86531	0.0621386	1	RUFY1	97	NA	NA
ENSE00002055797	248713	0.0100045	0.513613	0.0194788	0.984459	1	FHDC1	5012	NA	NA
ENSE00002056851	128139	0.139467	0.323896	0.430593	0.666764	1	KIF2A	203	NA	NA
ENSE00002056854	510.97	0.579278	0.559833	1.03473	0.300793	1	CMBL	365	NA	NA
ENSE00002057251	0.298772	-1.53883	4.56205	-0.33731	0.735883	1	GPR78	260	NA	NA
ENSE00002057319	133723	0.593341	0.333608	1.77856	0.075312	1	RUFY1	757	NA	NA
ENSE00002057500	1.24174	4.08886	4.57605	0.893533	0.371572	1	CMBL	184	NA	NA
ENSE00002058099	429.358	0.290824	0.626055	0.464535	0.642264	1	CMBL	215	NA	NA
ENSE00002058518	90.8424	1.725	1.29531	1.33173	0.182949	1	TACC2	56	NA	NA
ENSE00002058827	206.735	-0.400582	1.00876	-0.397104	0.691291	1	TACC2	355	NA	NA
ENSE00002059224	106970	0.0598375	0.318918	0.187627	0.851169	1	KIF2A	90	NA	NA
ENSE00002059627	8.9048	0.720872	2.70393	0.266602	0.789776	1	LINC01091	116	NA	NA
ENSE00002061075	2105.73	0.115174	0.224063	0.514025	0.607234	1	RUFY1	507	NA	NA
ENSE00002061195	1692.27	0.32534	0.340355	0.955887	0.339129	1	RUFY1	53	NA	NA
ENSE00002061394	114607	0.518537	0.338796	1.53053	0.125886	1	RUFY1	680	NA	NA
ENSE00002061540	203.227	0.544512	0.87515	0.622192	0.533815	1	TACC2	500	NA	NA
ENSE00002061966	242.992	0.932693	0.591093	1.57791	0.114585	1	B4GALT7	99	NA	NA
ENSE00002062102	1025.07	0.0577415	0.385478	0.149792	0.880929	1	RUFY1	34	NA	NA
ENSE00002064242	121147	0.51851	0.336059	1.54291	0.122852	1	RUFY1	709	NA	NA
ENSE00002064254	9.55045	-1.1604	2.47947	-0.468004	0.639781	1	CMBL	49	NA	NA
ENSE00002064812	207.736	-0.38086	1.00892	-0.377494	0.705806	1	TACC2	358	NA	NA
ENSE00002065142	46523.7	0.00290262	0.347013	0.00836458	0.993326	1	RUFY1	81	NA	NA
ENSE00002066997	96.9135	-3.81812	1.46231	-2.61102	0.00902729	0.772014	GPR78	1734		Williams
ENSE00002067051	149506	0.564576	0.332103	1.70001	0.0891299	1	RUFY1	637	NA	NA
ENSE00002067248	231.764	1.004	0.650769	1.54279	0.122882	1	B4GALT7	31	NA	NA
ENSE00002067931	90.0088	-0.435093	1.09786	-0.396311	0.691876	1	TACC2	255	NA	NA
ENSE00002068642	133.252	-3.60331	1.26126	-2.85691	0.00427793	0.608322	CXCL14	350	NA	NA
ENSE00002069204	166.007	-0.734465	0.908885	-0.808095	0.419036	1	KIF2A	292	NA	NA
ENSE00002069241	0	0	0	0	1	NA	LINC01091	159	NA	NA
ENSE00002069486	1574.88	0.189791	0.332957	0.570018	0.568666	1	RUFY1	376	NA	NA
ENSE00002069697	1242.5	0.143154	0.316075	0.45291	0.650614	1	B4GALT7	263	NA	NA
ENSE00002070068	150573	0.459403	0.334185	1.3747	0.169225	1	RUFY1	122	NA	NA
ENSE00002070522	12.455	0.401901	2.08669	0.192603	0.84727	1	LINC01091	81	NA	NA
ENSE00002071100	161.85	-2.08811	0.985823	-2.11814	0.0341636	0.934396	LINC01091	5080		Williams
ENSE00002071702	529.207	-0.0758849	0.582936	-0.130177	0.896426	1	CMBL	378	NA	NA
ENSE00002072363	4.12125	-1.20605	3.55003	-0.339729	0.73406	1	TACC2	219	NA	NA
ENSE00002072693	82357.1	0.128732	0.304928	0.422172	0.6729	1	KIF2A	79	NA	NA
ENSE00002073912	1714.21	0.222721	0.293156	0.759737	0.447412	1	B4GALT7	476	NA	NA
ENSE00002074517	128052	0.0597553	0.30395	0.196596	0.844144	1	KIF2A	66	NA	NA
ENSE00002074631	569.243	0.0747053	0.509293	0.146684	0.883381	1	B4GALT7	1737	EarlyState	Emma
ENSE00002074766	9.11829	-1.19939	2.67783	-0.447897	0.654227	1	CMBL	34	NA	NA
ENSE00002076279	71.2262	-0.873948	2.2871	-0.38212	0.702372	1	GPR78	697	NA	NA
ENSE00002077193	0	0	0	0	1	NA	LINC01091	39	NA	NA
ENSE00002077546	0.550926	1.61716	4.58407	0.352778	0.724255	1	TACC2	283	NA	NA
ENSE00002078347	0.669386	1.03731	4.59016	0.225985	0.821213	1	B4GALT7	78	NA	NA
ENSE00002080470	122317	0.584856	0.333799	1.75212	0.0797528	1	RUFY1	47	NA	NA
ENSE00002082977	0.148847	1.165	4.59003	0.253812	0.799641	1	LINC01091	66	NA	NA
ENSE00002083418	67.9492	-0.58711	1.59448	-0.368214	0.712714	1	RUFY1	220	NA	NA
ENSE00002083612	9.58674	4.71269	3.09164	1.52433	0.127425	1	GPR78	467	NA	NA
ENSE00002084204	44429	0.260157	0.329426	0.789729	0.429686	1	RUFY1	33	NA	NA
ENSE00002084604	915.66	-0.142402	0.369464	-0.385428	0.699921	1	B4GALT7	789	NA	NA
ENSE00002084856	0.158017	0.914968	4.59024	0.199329	0.842005	1	LINC01091	154	NA	NA
ENSE00002087406	423.139	0.0390816	0.488522	0.0799997	0.936237	1	B4GALT7	168	NA	NA
ENSE00002087987	91099.5	0.167812	0.300176	0.559045	0.576131	1	KIF2A	331	NA	NA
ENSE00002089767	6581.49	0.14865	0.242895	0.611991	0.540544	1	ZFAND1	493	NA	NA
ENSE00002090474	7323.34	0.157779	0.24112	0.654358	0.512881	1	ZFAND1	61	NA	NA
ENSE00002090527	20120.3	0.170059	0.246122	0.690954	0.489594	1	ZFAND1	1101	NA	NA
ENSE00002091873	20317.8	0.167438	0.246357	0.679658	0.496721	1	ZFAND1	1144	NA	NA
ENSE00002093318	338.563	0.729615	0.716567	1.01821	0.308578	1	VDAC3	25	NA	NA
ENSE00002093555	63743.1	0.496458	0.247809	2.00339	0.0451352	0.937113	VDAC3	114	NA	NA
ENSE00002093886	749.643	-0.257861	0.415544	-0.620538	0.534903	1	LACTB2	79	NA	NA
ENSE00002095170	37086.8	0.455671	0.248202	1.83589	0.0663743	1	VDAC3	49	NA	NA
ENSE00002095495	4239.31	0.36096	0.275664	1.30942	0.190391	1	VDAC3	73	NA	NA
ENSE00002096706	17213.3	0.207487	0.226809	0.91481	0.360291	1	ZFAND1	160	NA	NA
ENSE00002097330	4183.62	0.366989	0.278146	1.31941	0.187032	1	VDAC3	27	NA	NA
ENSE00002098014	18041	0.281129	0.227879	1.23368	0.217323	1	ZFAND1	978	NA	NA
ENSE00002098265	14706	0.180894	0.244185	0.740807	0.45881	1	ZFAND1	542	NA	NA
ENSE00002099524	7142.83	0.477429	0.232428	2.0541	0.0399661	0.934856	ZFAND1	479	NA	NA
ENSE00002100436	4187.38	0.36909	0.278275	1.32635	0.184724	1	VDAC3	39	NA	NA
ENSE00002101033	23.3804	-0.47495	2.01757	-0.235407	0.813893	1	ZFAND1	175	NA	NA
ENSE00002101794	6568.07	0.150222	0.242493	0.619491	0.535593	1	ZFAND1	172	NA	NA
ENSE00002101920	11828.2	0.170117	0.231738	0.734091	0.462893	1	ZFAND1	92	NA	NA
ENSE00002102878	16443.9	0.132384	0.253276	0.522687	0.601192	1	PDCD10	480	NA	NA
ENSE00002103312	13817	0.200719	0.227699	0.881514	0.37804	1	ZFAND1	123	NA	NA
ENSE00002104022	25783.6	0.40153	0.259929	1.54477	0.122403	1	VDAC3	154	NA	NA
ENSE00002104162	64788.5	0.493735	0.247743	1.99293	0.0462691	0.950789	VDAC3	118	NA	NA
ENSE00002104985	7117.25	0.477617	0.23118	2.066	0.0388287	0.934396	ZFAND1	297	NA	NA
ENSE00002105536	23.3804	-0.47495	2.01757	-0.235407	0.813893	1	ZFAND1	147	NA	NA
ENSE00002108230	0.428355	0	4.59039	0	1	1	LACTB2	68	NA	NA
ENSE00002110799	748.383	0.107546	0.393348	0.273413	0.784536	1	LACTB2	478	NA	NA
ENSE00002111019	0.169019	-2.36432	4.56265	-0.518191	0.604325	1	ZFAND1	129	NA	NA
ENSE00002111167	4214.17	0.363433	0.277154	1.3113	0.189756	1	VDAC3	42	NA	NA
ENSE00002111772	4235.66	0.360307	0.276409	1.30353	0.192394	1	VDAC3	65	NA	NA
ENSE00002111932	15848	0.160948	0.242863	0.662713	0.507514	1	ZFAND1	731	NA	NA
ENSE00002112355	7238.96	0.271693	0.253438	1.07203	0.283707	1	ZFAND1	137	NA	NA
ENSE00002113506	49421.5	0.580591	0.25174	2.30631	0.0210935	0.772014	VDAC3	131	NA	NA
ENSE00002114682	335.283	0.699554	0.72447	0.965608	0.33424	1	VDAC3	922	NA	NA
ENSE00002115452	60458	0.499318	0.246218	2.02795	0.0425653	0.937113	VDAC3	99	NA	NA
ENSE00002115893	21571.4	0.159513	0.244854	0.651461	0.514749	1	ZFAND1	1532	NA	NA
ENSE00002116438	560.6	0.0472474	0.643245	0.0734517	0.941447	1	ZFAND1	42	NA	NA
ENSE00002117216	7316.64	0.161318	0.241264	0.66864	0.503725	1	ZFAND1	37	NA	NA
ENSE00002117432	472.343	-1.02979	0.437842	-2.35196	0.0186748	0.772014	LACTB2	64	NA	NA
ENSE00002117569	82180.4	0.51851	0.248795	2.08408	0.0371528	0.934396	VDAC3	172	NA	NA
ENSE00002117611	7323.34	0.157779	0.24112	0.654358	0.512881	1	ZFAND1	62	NA	NA
ENSE00002119966	818.879	-0.427446	0.349868	-1.22173	0.221808	1	LACTB2	188	NA	NA
ENSE00002120424	4183.54	0.366943	0.278157	1.31919	0.187104	1	VDAC3	26	NA	NA
ENSE00002120486	33532.3	0.227123	0.226464	1.00291	0.315905	1	ZFAND1	311	NA	NA
ENSE00002120493	5959.65	0.140747	0.240362	0.585563	0.558169	1	ZFAND1	47	NA	NA
ENSE00002122573	437.961	-0.496429	0.562202	-0.883009	0.377232	1	FAM159A	276	NA	NA
ENSE00002123334	17214.1	0.207202	0.226825	0.913488	0.360986	1	ZFAND1	211	NA	NA
ENSE00002123339	50419.9	0.58778	0.251294	2.33902	0.0193346	0.772014	VDAC3	430	NA	NA
ENSE00002123687	99830.5	0.532578	0.247471	2.15208	0.0313912	0.934396	VDAC3	377	NA	NA
ENSE00002124020	7030.52	0.478276	0.236605	2.02141	0.0432373	0.937113	ZFAND1	222	NA	NA
ENSE00002124689	42735	0.670794	0.273243	2.45493	0.0140911	0.772014	VDAC3	118	NA	NA
ENSE00002125960	74534.9	0.504467	0.248581	2.02939	0.0424188	0.937113	VDAC3	153	NA	NA
ENSE00002126445	11441.9	0.182738	0.230701	0.792096	0.428305	1	ZFAND1	89	NA	NA
ENSE00002127001	4174.63	0.228726	0.262794	0.87036	0.384104	1	ZFAND1	41	NA	NA
ENSE00002127085	0.169019	-2.36432	4.56265	-0.518191	0.604325	1	ZFAND1	151	NA	NA
ENSE00002127347	16920.2	0.204891	0.226305	0.905376	0.365266	1	ZFAND1	135	NA	NA
ENSE00002128310	22577.5	0.416773	0.25689	1.62238	0.104722	1	VDAC3	74	NA	NA
ENSE00002128554	442.366	-0.253252	0.496224	-0.510358	0.609801	1	LACTB2	159	NA	NA
ENSE00002128783	23.3804	-0.47495	2.01757	-0.235407	0.813893	1	ZFAND1	421	NA	NA
ENSE00002129264	16988.4	0.208437	0.22746	0.916368	0.359474	1	ZFAND1	132	NA	NA
ENSE00002129764	7323.34	0.157779	0.24112	0.654358	0.512881	1	ZFAND1	63	NA	NA
ENSE00002129802	8479.18	0.249751	0.247406	1.00948	0.312746	1	ZFAND1	184	NA	NA
ENSE00002130063	8039.51	0.341679	0.248592	1.37446	0.1693	1	ZFAND1	53	NA	NA
ENSE00002130362	2327.3	0.054859	0.194922	0.281441	0.778372	1	ZFAND1	37	NA	NA
ENSE00002131463	4279.38	0.354094	0.275981	1.28304	0.19948	1	VDAC3	305	NA	NA
ENSE00002132871	7323.34	0.157779	0.24112	0.654358	0.512881	1	ZFAND1	64	NA	NA
ENSE00002133062	9689.74	0.110158	0.244044	0.451385	0.651712	1	ZFAND1	26	NA	NA
ENSE00002134501	24172.4	0.570133	0.266065	2.14284	0.0321262	0.934396	VDAC3	45	NA	NA
ENSE00002135379	16050.1	0.212824	0.225418	0.944131	0.345103	1	ZFAND1	119	NA	NA
ENSE00002135532	12408.2	0.157256	0.242166	0.649376	0.516096	1	ZFAND1	322	NA	NA
ENSE00002135590	23.3804	-0.47495	2.01757	-0.235407	0.813893	1	ZFAND1	189	NA	NA
ENSE00002135897	5959.58	0.140713	0.240367	0.58541	0.558272	1	ZFAND1	34	NA	NA
ENSE00002136194	7323.99	0.156895	0.241123	0.650685	0.51525	1	ZFAND1	218	NA	NA
ENSE00002136739	23.3804	-0.47495	2.01757	-0.235407	0.813893	1	ZFAND1	209	NA	NA
ENSE00002137092	513.378	-0.72369	0.602099	-1.20195	0.229385	1	LACTB2	89	NA	NA
ENSE00002138100	108023	0.657886	0.261535	2.51548	0.0118871	0.772014	VDAC3	317	NA	NA
ENSE00002139294	7117.34	0.477617	0.231181	2.06598	0.0388301	0.934396	ZFAND1	571	NA	NA
ENSE00002140135	12381.2	0.162117	0.242858	0.667538	0.504428	1	ZFAND1	310	NA	NA
ENSE00002140635	593.647	-0.700808	0.391781	-1.78878	0.073651	1	MICAL2	226	NA	NA
ENSE00002142244	1.48036	4.00723	4.57628	0.875653	0.381219	1	TRIM29	174	NA	NA
ENSE00002144135	1.03028	2.47732	4.58389	0.540441	0.588893	1	IFITM1	186	NA	NA
ENSE00002144280	1966.48	-0.419155	0.362748	-1.1555	0.247886	1	MICAL2	71	NA	NA
ENSE00002144652	1294.29	-0.142279	0.385518	-0.369059	0.712084	1	MICAL2	74	NA	NA
ENSE00002145025	1250.28	-0.130289	0.380325	-0.342573	0.73192	1	NR1H3	270	NA	NA
ENSE00002145515	1401.34	0.144114	0.40241	0.358127	0.720248	1	MICAL2	41	NA	NA
ENSE00002146044	1024.3	0.0944182	0.420557	0.224508	0.822362	1	MICAL2	31	NA	NA
ENSE00002146614	1.03028	2.47732	4.58389	0.540441	0.588893	1	IFITM1	165	NA	NA
ENSE00002146842	17.3959	2.94828	2.15046	1.371	0.170374	1	MICAL2	251	NA	NA
ENSE00002146887	2058.55	-0.57125	0.368607	-1.54975	0.121201	1	MICAL2	347	NA	NA
ENSE00002146983	2.27762	3.09202	4.56833	0.676839	0.498508	1	TRIM29	399		Williams
ENSE00002149146	3222.85	-0.387758	0.32572	-1.19046	0.233864	1	MICAL2	88	NA	NA
ENSE00002149604	2.27762	3.09202	4.56833	0.676839	0.498508	1	TRIM29	406		Williams
ENSE00002150477	1554.96	-0.0195973	0.387898	-0.0505218	0.959707	1	MICAL2	126	NA	NA
ENSE00002150651	4933.92	-0.0868062	0.320039	-0.271236	0.786209	1	MICAL2	3738	NA	NA
ENSE00002151020	829.225	-0.162027	0.481915	-0.336216	0.736708	1	NR1H3	268	NA	NA
ENSE00002151566	593.647	-0.700808	0.391781	-1.78878	0.073651	1	MICAL2	228	NA	NA
ENSE00002152591	115.299	-0.201784	0.938995	-0.214893	0.82985	1	FAM83H	421	NA	NA
ENSE00002153539	4848.87	-0.106274	0.321834	-0.330215	0.741238	1	MICAL2	449	NA	NA
ENSE00002155772	33.3417	-3.25677	1.78334	-1.82622	0.0678176	1	TRIM29	459	NA	NA
ENSE00002156157	10.6776	-5.03759	2.89932	-1.73751	0.0822979	1	ARHGAP20	211	NA	NA
ENSE00002156283	12.9458	-1.40495	2.31973	-0.605654	0.544744	1	ARHGAP20	264	NA	NA
ENSE00002156295	3929.82	0.154208	0.325264	0.474101	0.635428	1	MICAL2	148	NA	NA
ENSE00002157824	0.0683156	-1.18999	4.58385	-0.259604	0.795169	1	TRIM29	110	NA	NA
ENSE00002157953	3895.55	-0.0361257	0.340756	-0.106016	0.915569	1	MICAL2	383	NA	NA
ENSE00002158849	4063.39	-0.357675	0.333537	-1.07237	0.283554	1	MICAL2	440	NA	NA
ENSE00002158959	32.1306	-3.86325	2.41083	-1.60246	0.109055	1	TRIM29	79	NA	NA
ENSE00002159027	2056.07	-0.57189	0.369079	-1.54951	0.12126	1	MICAL2	415	NA	NA
ENSE00002160564	2.19757	-2.90017	4.53518	-0.639481	0.52251	1	NR1H3	45	NA	NA
ENSE00002161908	19.9646	-3.79669	2.11248	-1.79727	0.0722929	1	TRIM29	1769	NA	NA
ENSE00002162027	678.905	-1.33743	0.530355	-2.52176	0.0116769	0.772014	ARHGAP20	4172	NA	NA
ENSE00002162124	4847.43	-0.106274	0.321801	-0.330249	0.741212	1	MICAL2	184	NA	NA
ENSE00002162773	32.1306	-3.86325	2.41083	-1.60246	0.109055	1	TRIM29	80	NA	NA
ENSE00002164564	19.547	-3.95766	2.3251	-1.70214	0.0887284	1	TRIM29	51	NA	NA
ENSE00002164922	19.9173	-3.79614	2.17848	-1.74256	0.0814099	1	TRIM29	75	NA	NA
ENSE00002165467	197.243	-0.668754	0.745817	-0.896673	0.369893	1	GPR107	648	NA	NA
ENSE00002165562	593.647	-0.700808	0.391781	-1.78878	0.073651	1	MICAL2	222	NA	NA
ENSE00002166134	1250.56	-0.132674	0.380283	-0.348883	0.727177	1	NR1H3	279	NA	NA
ENSE00002166352	5.92385	2.34748	3.95606	0.593388	0.552921	1	MICAL2	93	NA	NA
ENSE00002166984	0.751134	2.44328	4.58415	0.532984	0.594045	1	ARHGAP20	68	NA	NA
ENSE00002167229	0.288735	0.324694	4.59039	0.0707335	0.94361	1	MICAL2	106	NA	NA
ENSE00002167437	4.34841	-0.183843	3.35979	-0.0547187	0.956363	1	MICAL2	112	NA	NA
ENSE00002168045	34071.2	-0.258895	0.295612	-0.875794	0.381142	1	MICAL2	3991	NA	NA
ENSE00002168738	800.235	-0.0864103	0.464427	-0.186058	0.852399	1	NR1H3	208	NA	NA
ENSE00002168814	3767.93	0.0495111	0.33496	0.147812	0.882491	1	MICAL2	125	NA	NA
ENSE00002170074	26054.2	0.0190381	0.285698	0.0666372	0.946871	1	IFITM1	193	NA	NA
ENSE00002170623	3774.51	0.18616	0.325416	0.572068	0.567276	1	MICAL2	209	NA	NA
ENSE00002171810	7692.98	-0.229024	0.29935	-0.76507	0.44423	1	MICAL2	552	NA	NA
ENSE00002174045	91.9343	0.353708	1.16341	0.304027	0.761108	1	MICAL2	3219	NA	NA
ENSE00002174169	825.468	-0.162026	0.480923	-0.336906	0.736188	1	NR1H3	263	NA	NA
ENSE00002174325	0.0556275	0.555506	4.59039	0.121015	0.903679	1	MICAL2	178	NA	NA
ENSE00002175794	192.274	0.263485	0.802454	0.328349	0.742648	1	NR1H3	160	NA	NA
ENSE00002176262	1493.95	0.16464	0.433139	0.380109	0.703864	1	NR1H3	96	NA	NA
ENSE00002176271	7.77233	-2.90065	2.8935	-1.00247	0.316115	1	MICAL2	134	NA	NA
ENSE00002176312	5.40667	5.00997	3.98164	1.25827	0.208295	1	TRIM29	320	NA	NA
ENSE00002176606	10.1722	-4.3607	3.06913	-1.42083	0.155367	1	TRIM29	511		Williams
ENSE00002176877	2057.2	-0.571717	0.368903	-1.54978	0.121196	1	MICAL2	124	NA	NA
ENSE00002176918	21.5718	-1.97927	1.94358	-1.01836	0.308505	1	ARHGAP20	393	NA	NA
ENSE00002177117	33.0813	-3.98477	2.40536	-1.65662	0.0975958	1	TRIM29	104	NA	NA
ENSE00002177543	5.90083	-2.67186	3.75694	-0.711179	0.476974	1	TRIM29	276	NA	NA
ENSE00002177805	0	0	0	0	1	NA	TRIM29	1083	NA	NA
ENSE00002178348	1314.98	-0.125057	0.388277	-0.322081	0.747392	1	MICAL2	169	NA	NA
ENSE00002178662	1.31915	3.52645	4.57788	0.770325	0.441107	1	IFITM1	39	NA	NA
ENSE00002178867	2.03912	-0.698957	4.5308	-0.154268	0.877399	1	TRIM29	229		Williams
ENSE00002179854	562.565	-0.585639	0.493231	-1.18735	0.235089	1	NR1H3	56	NA	NA
ENSE00002179883	6.51068	-2.75887	3.12294	-0.88342	0.37701	1	MICAL2	87	NA	NA
ENSE00002180062	3273.51	-0.0403106	0.345548	-0.116657	0.907132	1	MICAL2	98	NA	NA
ENSE00002181088	1.5091	3.44547	4.5782	0.752581	0.451702	1	TRIM29	1779	NA	NA
ENSE00002182208	5208.53	0.0931214	0.287945	0.3234	0.746392	1	IFITM1	41	NA	NA
ENSE00002183935	1252.22	-0.115842	0.3959	-0.292605	0.769824	1	MICAL2	122	NA	NA
ENSE00002184217	1966.48	-0.419155	0.362748	-1.1555	0.247886	1	MICAL2	77	NA	NA
ENSE00002184521	1245.37	-0.132822	0.335147	-0.396311	0.691876	1	MICAL2	156	NA	NA
ENSE00002184669	113.716	-0.870098	0.937357	-0.928246	0.35328	1	MICAL2	221	NA	NA
ENSE00002185209	0.0683156	-1.18999	4.58385	-0.259604	0.795169	1	TRIM29	82	NA	NA
ENSE00002185667	7.91206	0.495971	2.37617	0.208727	0.834661	1	MICAL2	48	NA	NA
ENSE00002186096	368.46	0.384778	0.380091	1.01233	0.311379	1	NR1H3	185	NA	NA
ENSE00002186660	192.274	0.263485	0.802454	0.328349	0.742648	1	NR1H3	129	NA	NA
ENSE00002187101	0	0	0	0	1	NA	TRIM29	142	NA	NA
ENSE00002187538	7690.07	-0.230799	0.299513	-0.770581	0.440956	1	MICAL2	342	NA	NA
ENSE00002187706	821.238	-0.15839	0.481687	-0.328823	0.742289	1	NR1H3	235	NA	NA
ENSE00002187785	3595.47	-0.40074	0.311143	-1.28796	0.19776	1	MICAL2	175	NA	NA
ENSE00002187842	11.5532	-2.90801	2.92103	-0.995541	0.319473	1	TRIM29	162	NA	NA
ENSE00002187863	3601.64	-0.162913	0.317971	-0.512351	0.608406	1	MICAL2	164	NA	NA
ENSE00002187988	160.626	-0.386268	0.549132	-0.703416	0.481796	1	MICAL2	113	NA	NA
ENSE00002189316	2258.19	0.101318	0.374572	0.270491	0.786783	1	KATNAL1	169	NA	NA
ENSE00002190568	71.9234	-3.07873	1.37873	-2.23301	0.025548	0.857187	TRIM29	1226	C	Zhifu
ENSE00002190568	71.9234	-3.07873	1.37873	-2.23301	0.025548	0.857187	TRIM29	1226	NotSpecific	Emma
ENSE00002190568	71.9234	-3.07873	1.37873	-2.23301	0.025548	0.857187	TRIM29	1226		Williams
ENSE00002191193	0.994976	3.59079	4.57763	0.784422	0.432793	1	ARHGAP20	110	NA	NA
ENSE00002191225	4259.98	-0.0670902	0.336504	-0.199374	0.84197	1	MICAL2	130		Doug
ENSE00002192770	153.888	0.430591	0.976117	0.441126	0.659122	1	NR1H3	60	NA	NA
ENSE00002194141	0.105766	0	4.59039	0	1	1	MICAL2	202	NA	NA
ENSE00002194544	5.86155	-23.0983	4.54051	-5.08716	3.63474e-07	0.000161519	TRIM29	266	NA	NA
ENSE00002195403	12.9147	2.05174	2.40279	0.853902	0.393159	1	MICAL2	325	NA	NA
ENSE00002195664	2.27762	3.09202	4.56833	0.676839	0.498508	1	TRIM29	381		Williams
ENSE00002196275	26378.4	-0.0473432	0.282723	-0.167455	0.867012	1	IFITM1	319	NA	NA
ENSE00002197780	3.6221	-1.45836	4.57441	-0.318809	0.749872	1	MICAL2	175	NA	NA
ENSE00002198605	1.70533	1.41953	4.56697	0.310824	0.755934	1	TRIM29	141	NA	NA
ENSE00002198613	9132.34	-0.323902	0.308196	-1.05096	0.293276	1	MICAL2	1303	NA	NA
ENSE00002199171	825.468	-0.162026	0.480923	-0.336906	0.736188	1	NR1H3	267	NA	NA
ENSE00002200486	3621.97	-0.00339984	0.336991	-0.0100888	0.99195	1	MICAL2	138	NA	NA
ENSE00002201084	21.7809	6.88267	2.11351	3.25652	0.00112789	0.222758	MICAL2	256	NA	NA
ENSE00002201183	33.9585	-3.27237	2.18782	-1.49572	0.134727	1	TRIM29	667	NA	NA
ENSE00002202585	48.8113	-2.86707	1.81272	-1.58164	0.113732	1	TTN	84	NA	NA
ENSE00002203109	20.293	-3.30947	2.41825	-1.36854	0.171144	1	TTN	261	NA	NA
ENSE00002203237	30.4258	-1.61528	2.26908	-0.711866	0.476548	1	TTN	114	NA	NA
ENSE00002203351	2.91167	0	4.59039	0	1	1	TCEA3	680	NA	NA
ENSE00002203845	33.8193	-1.80295	1.92862	-0.934842	0.34987	1	TTN	78	NA	NA
ENSE00002204766	43.1975	-0.48419	1.78887	-0.270667	0.786647	1	TTN	169	NA	NA
ENSE00002204907	31.4154	-1.26618	2.09336	-0.604854	0.545276	1	TTN	279	NA	NA
ENSE00002205022	9.73506	-0.605534	2.78585	-0.21736	0.827928	1	TTN	84	NA	NA
ENSE00002205457	10.0466	5.69514	2.82274	2.01759	0.0436336	0.937113	FAM159A	180	NA	NA
ENSE00002205537	78425.1	0.312005	0.275161	1.1339	0.256837	1	RAP1B	20	NA	NA
ENSE00002205777	57.692	-1.10945	1.40152	-0.791601	0.428594	1	TTN	267	NA	NA
ENSE00002205916	23.6205	-3.89917	2.33049	-1.67311	0.0943056	1	TTN	288	NA	NA
ENSE00002206353	97536.2	0.64556	0.269115	2.39882	0.016448	0.772014	YPEL5	160	NA	NA
ENSE00002206368	19.5645	-1.80117	2.08601	-0.863453	0.387889	1	TTN	84	NA	NA
ENSE00002206414	119.685	0.065746	0.866158	0.0759053	0.939494	1	GALNT6	103	NA	NA
ENSE00002206611	85908.5	0.0231733	0.264218	0.0877051	0.930111	1	RAP1B	59	NA	NA
ENSE00002206738	31169.9	0.229057	0.282242	0.811562	0.417043	1	RAP1B	92	NA	NA
ENSE00002206894	31236	0.229904	0.282794	0.812971	0.416235	1	RAP1B	119	NA	NA
ENSE00002207065	31.671	0.908846	1.89661	0.479194	0.631801	1	TTN	33	NA	NA
ENSE00002207300	237560	0.285191	0.271828	1.04916	0.294105	1	RAP1B	368	NA	NA
ENSE00002207769	15.0251	-8.12901	2.48916	-3.26576	0.00109171	0.222758	CXCL14	114	NA	NA
ENSE00002208403	27.7067	0.243584	2.00909	0.121241	0.9035	1	TTN	288	NA	NA
ENSE00002208657	49.1243	0.861658	1.99242	0.432467	0.665402	1	TTN	149	NA	NA
ENSE00002209010	321.726	-0.346099	0.694397	-0.498416	0.618191	1	KNTC1	126	NA	NA
ENSE00002209014	857.69	-0.0183788	0.380859	-0.0482562	0.961512	1	MRE11A	67	NA	NA
ENSE00002209266	73.3037	-1.73307	2.06639	-0.838695	0.40164	1	TTN	279	NA	NA
ENSE00002209463	674.814	0.0608685	0.576468	0.105589	0.915909	1	KNTC1	57	NA	NA
ENSE00002209638	22121.7	0.243086	0.293226	0.829006	0.407101	1	RAP1B	110	NA	NA
ENSE00002209742	10.9728	-3.87957	3.00805	-1.28973	0.197144	1	TTN	75	NA	NA
ENSE00002209806	19.1356	-1.00164	2.75448	-0.363639	0.716128	1	TTN	84	NA	NA
ENSE00002209822	9.19175	1.67453	2.72332	0.614885	0.538631	1	TTN	102	NA	NA
ENSE00002209876	660.795	0.208805	0.384193	0.54349	0.586792	1	KNTC1	112	NA	NA
ENSE00002209922	50.3214	-0.130304	1.46911	-0.0886963	0.929323	1	TTN	245	NA	NA
ENSE00002209957	73.6592	-0.110809	2.10003	-0.0527655	0.957919	1	TTN	140	NA	NA
ENSE00002210193	3.14863	-0.931577	4.1338	-0.225356	0.821702	1	KNTC1	225	NA	NA
ENSE00002210740	437.714	-0.135544	0.630728	-0.2149	0.829845	1	KNTC1	473	NA	NA
ENSE00002211344	58.5778	-0.0164502	1.71383	-0.00959853	0.992342	1	TTN	288	NA	NA
ENSE00002212233	124627	0.21684	0.276928	0.783019	0.433616	1	RAP1B	39	NA	NA
ENSE00002212589	1211.57	0.0775068	0.373553	0.207486	0.835631	1	MRE11A	116	NA	NA
ENSE00002213186	29.1128	-1.44472	1.75504	-0.823186	0.410402	1	TTN	153	NA	NA
ENSE00002213225	19.7619	-2.08554	2.3311	-0.894661	0.370968	1	TTN	279	NA	NA
ENSE00002213244	799.134	-0.240537	0.395294	-0.608501	0.542855	1	KNTC1	135	NA	NA
ENSE00002213754	213942	0.261686	0.268996	0.972823	0.330641	1	RAP1B	225	NA	NA
ENSE00002214158	454.127	-0.599085	0.576275	-1.03958	0.298534	1	KNTC1	349	NA	NA
ENSE00002214478	25.4257	-1.95035	2.21059	-0.882274	0.377629	1	TTN	84	NA	NA
ENSE00002214489	660.429	-0.152461	0.400402	-0.380771	0.703373	1	KNTC1	202	NA	NA
ENSE00002214752	60.3948	-1.09095	1.45923	-0.747622	0.454688	1	TTN	267	NA	NA
ENSE00002214899	110431	0.132156	0.259114	0.510032	0.610029	1	RAP1B	108	NA	NA
ENSE00002215063	1571.6	-0.0830666	0.293091	-0.283416	0.776858	1	KNTC1	120	NA	NA
ENSE00002215710	86.8163	-1.34895	1.98326	-0.680166	0.496399	1	TTN	279	NA	NA
ENSE00002217137	1.16046	-1.44543	4.53766	-0.318542	0.750074	1	TTN	57	NA	NA
ENSE00002217189	23.9904	-1.45517	2.34002	-0.621861	0.534033	1	TTN	279	NA	NA
ENSE00002217670	135.367	-0.842509	0.804997	-1.0466	0.295285	1	TTN	297	NA	NA
ENSE00002217863	75.4435	-0.339923	1.28742	-0.264034	0.791754	1	TTN	267	NA	NA
ENSE00002218112	45.2084	-1.18487	1.85318	-0.639369	0.522583	1	TTN	106	NA	NA
ENSE00002218163	271.325	-0.896715	0.857911	-1.04523	0.295916	1	ARHGEF17	360	NA	NA
ENSE00002218231	7.87928	-0.396495	2.21374	-0.179106	0.857854	1	TTN	279	NA	NA
ENSE00002218366	4422.15	0.135766	0.33077	0.410454	0.681473	1	RAP1B	199	NA	NA
ENSE00002218429	19.0495	-0.357297	2.03602	-0.175488	0.860696	1	TTN	288	NA	NA
ENSE00002218581	154.482	-0.541742	0.829357	-0.653207	0.513623	1	FAM159A	635	NA	NA
ENSE00002218796	98886.5	0.129909	0.261832	0.496154	0.619786	1	RAP1B	79	NA	NA
ENSE00002218837	98.8026	0.0257538	1.29691	0.0198579	0.984157	1	TTN	267	NA	NA
ENSE00002218872	32.3912	-2.17949	2.11748	-1.02928	0.303347	1	TTN	282	NA	NA
ENSE00002219006	4324.61	0.1997	0.217942	0.916301	0.359509	1	GIPC1	318	NA	NA
ENSE00002219499	18066.5	-0.104759	0.208423	-0.502626	0.615227	1	2023-09-07	81	NA	NA
ENSE00002219569	2.34378	-2.89422	4.53561	-0.638112	0.523401	1	TTN	138	NA	NA
ENSE00002219811	51.2834	0.331899	1.88753	0.175838	0.860421	1	TTN	288	NA	NA
ENSE00002219989	21.0976	-0.436557	2.13455	-0.20452	0.837948	1	TTN	279	NA	NA
ENSE00002219993	31.2888	-2.56419	1.90246	-1.34783	0.177714	1	TTN	51	NA	NA
ENSE00002220011	44.1232	-0.108887	2.11511	-0.0514804	0.958943	1	TTN	84	NA	NA
ENSE00002220229	39.7272	-0.32028	1.33106	-0.24062	0.80985	1	TTN	291	NA	NA
ENSE00002220534	99.6683	-3.20478	1.53096	-2.09332	0.0363208	0.934396	TTN	84	NA	NA
ENSE00002220552	29.0903	-1.15475	2.21153	-0.522148	0.601567	1	TTN	84	NA	NA
ENSE00002220836	26.57	-1.09603	1.95295	-0.561216	0.57465	1	TTN	162	NA	NA
ENSE00002221281	642.263	-0.434467	0.636471	-0.682618	0.494848	1	KNTC1	116	NA	NA
ENSE00002221392	184.187	0.551241	0.845152	0.652238	0.514247	1	TTN	303	NA	NA
ENSE00002221438	7.14324	-0.662421	3.13976	-0.210978	0.832904	1	TTN	279	NA	NA
ENSE00002222439	41.0955	-0.331929	1.94363	-0.170778	0.864399	1	TTN	279	NA	NA
ENSE00002223238	91118.5	0.16799	0.300139	0.559708	0.575679	1	KIF2A	375	NA	NA
ENSE00002224222	122.095	-1.60592	1.08007	-1.48687	0.137049	1	TTN	1694	NA	NA
ENSE00002224451	105.743	-0.439799	1.17225	-0.375176	0.70753	1	TTN	306	NA	NA
ENSE00002225074	79064.1	0.0197474	0.264576	0.074638	0.940503	1	RAP1B	43	NA	NA
ENSE00002225382	69.2145	-3.14522	1.34598	-2.33675	0.0194521	0.772014	TTN	261	NA	NA
ENSE00002225610	6.35817	-0.396478	3.04947	-0.130016	0.896554	1	TTN	126	NA	NA
ENSE00002226091	563.718	-0.324868	0.665592	-0.488088	0.625488	1	KNTC1	79	NA	NA
ENSE00002226133	247187	0.289173	0.271553	1.06489	0.286927	1	RAP1B	475	NA	NA
ENSE00002226136	128956	0.0747855	0.265957	0.281194	0.778562	1	RAP1B	93	NA	NA
ENSE00002226172	24.2197	-1.4161	2.20538	-0.642112	0.5208	1	TTN	282	NA	NA
ENSE00002226235	76.5661	0.78237	1.72261	0.454178	0.649701	1	TTN	276	NA	NA
ENSE00002226265	476.757	0.0953056	0.677602	0.140651	0.888145	1	RUFY1	98	NA	NA
ENSE00002226829	65.8388	0.784827	1.40358	0.559159	0.576053	1	TTN	300	NA	NA
ENSE00002226869	236777	0.285658	0.272023	1.05012	0.293662	1	RAP1B	347	NA	NA
ENSE00002227223	96538.5	0.129494	0.261706	0.494808	0.620735	1	RAP1B	71	NA	NA
ENSE00002227375	40.409	-1.40389	1.62517	-0.863843	0.387674	1	TTN	261	NA	NA
ENSE00002227817	53.5459	-1.5645	1.85702	-0.842475	0.399522	1	TTN	279	NA	NA
ENSE00002227837	31363.6	0.229594	0.283193	0.810734	0.417518	1	RAP1B	205	NA	NA
ENSE00002227921	397.03	0.061054	0.636836	0.0958709	0.923623	1	KNTC1	234	NA	NA
ENSE00002228389	24.3741	-1.83382	1.96965	-0.931036	0.351835	1	TTN	84	NA	NA
ENSE00002228419	375.892	0.1297	0.640341	0.202549	0.839488	1	KNTC1	944	NA	NA
ENSE00002228547	32.9381	-0.129355	2.11223	-0.0612407	0.951168	1	TTN	279	NA	NA
ENSE00002228882	651.384	-0.10463	0.454585	-0.230165	0.817963	1	KNTC1	56	NA	NA
ENSE00002228969	110962	0.132625	0.258718	0.512623	0.608215	1	RAP1B	111	NA	NA
ENSE00002229497	105926	0.117963	0.256812	0.459335	0.645994	1	RAP1B	128	NA	NA
ENSE00002230234	77.8197	-1.28823	1.25869	-1.02347	0.306086	1	TTN	149	NA	NA
ENSE00002230630	42.6594	-1.26472	1.35393	-0.934114	0.350245	1	TTN	151	NA	NA
ENSE00002230635	0.484606	0.324698	4.59039	0.0707343	0.943609	1	SYT8	158	NA	NA
ENSE00002230652	788.972	0.0144082	0.409303	0.0352017	0.971919	1	KNTC1	94	NA	NA
ENSE00002230655	123339	0.308031	0.269108	1.14464	0.252358	1	RAP1B	1343	NA	NA
ENSE00002230896	250.788	-0.0883425	0.632939	-0.139575	0.888996	1	MRE11A	130	NA	NA
ENSE00002231197	106.439	0.189917	0.845781	0.224546	0.822332	1	MRE11A	118	NA	NA
ENSE00002231913	7.61061	-0.134841	2.78893	-0.0483485	0.961438	1	TTN	282	NA	NA
ENSE00002232274	48.3108	-0.0446441	1.51871	-0.029396	0.976549	1	TTN	297	NA	NA
ENSE00002232370	0.0365978	-0.733403	4.58815	-0.159847	0.873001	1	MRE11A	404	NA	NA
ENSE00002232508	14.0807	-0.966565	2.21077	-0.437208	0.66196	1	TTN	78	NA	NA
ENSE00002232521	62.1595	-0.869167	1.24072	-0.700536	0.483593	1	TTN	270	NA	NA
ENSE00002232577	6.01264	-2.98544	3.10794	-0.960584	0.336761	1	PVRL4	121	NA	NA
ENSE00002232767	104.144	-0.688379	1.36327	-0.504946	0.613596	1	TTN	267	NA	NA
ENSE00002233045	236.325	-0.521697	0.843256	-0.618669	0.536134	1	KNTC1	66	NA	NA
ENSE00002233887	0	0	0	0	1	NA	KNTC1	367	NA	NA
ENSE00002233982	533.811	-0.20028	0.548777	-0.364957	0.715143	1	KNTC1	696	NA	NA
ENSE00002234319	109.239	-0.587972	0.94002	-0.625489	0.53165	1	ARHGEF17	266	NA	NA
ENSE00002234504	98.9726	-0.994618	1.22727	-0.810432	0.417692	1	TTN	267	NA	NA
ENSE00002234590	61.9437	-0.582295	1.8757	-0.310442	0.756225	1	TTN	282	NA	NA
ENSE00002234850	21.4152	-0.808241	2.26968	-0.356103	0.721764	1	TTN	216	NA	NA
ENSE00002234987	31257.9	0.230474	0.282456	0.815963	0.414521	1	RAP1B	124	NA	NA
ENSE00002235159	61.2295	0.515255	1.50526	0.342304	0.732122	1	TTN	297	NA	NA
ENSE00002235414	8.8176	0.644168	2.66561	0.241659	0.809045	1	TTN	279	NA	NA
ENSE00002235581	29921.3	0.211298	0.279651	0.755577	0.449903	1	RAP1B	19	NA	NA
ENSE00002236027	31244.3	0.230358	0.282815	0.814517	0.415349	1	RAP1B	125	NA	NA
ENSE00002236571	299413	0.286781	0.270894	1.05865	0.28976	1	RAP1B	12622	NA	NA
ENSE00002236900	360.063	-0.237507	0.556415	-0.426853	0.669487	1	FAM159A	181	NA	NA
ENSE00002236907	2265.14	-0.0701931	0.244584	-0.28699	0.77412	1	MRE11A	152		Doug
ENSE00002237062	309.362	0.0976495	0.716095	0.136364	0.891534	1	KNTC1	40	NA	NA
ENSE00002237318	39.4358	1.57357	1.64067	0.959101	0.337508	1	ARHGAP20	297	NA	NA
ENSE00002237772	21.445	0.79822	2.07027	0.385563	0.69982	1	TTN	78	NA	NA
ENSE00002237812	65.4332	-0.995724	1.58823	-0.62694	0.530699	1	TTN	130	NA	NA
ENSE00002237868	96.4542	-0.967043	1.58851	-0.608773	0.542675	1	TTN	315	NA	NA
ENSE00002237956	21.8944	-0.915098	2.27401	-0.402417	0.687377	1	ARHGEF17	26	NA	NA
ENSE00002238481	20.3362	-1.54497	2.1557	-0.716694	0.473563	1	TTN	111	NA	NA
ENSE00002238507	0.18248	0.440102	4.59039	0.0958747	0.92362	1	TACC2	79	NA	NA
ENSE00002239511	22.0651	-1.75802	2.38413	-0.737384	0.460889	1	TTN	81	NA	NA
ENSE00002239616	52.7263	-0.0437512	1.78697	-0.0244834	0.980467	1	TTN	303	NA	NA
ENSE00002239754	776.539	-0.101216	0.344907	-0.293458	0.769172	1	KNTC1	100	NA	NA
ENSE00002240162	422.215	-0.444093	0.687751	-0.645719	0.518462	1	KNTC1	99	NA	NA
ENSE00002240435	52.7208	3.87476	2.57406	1.50531	0.132244	1	TTN	127	NA	NA
ENSE00002240475	58.7378	-0.448879	1.33158	-0.337102	0.73604	1	TTN	143	NA	NA
ENSE00002240668	136.778	1.25943	0.963381	1.30731	0.191108	1	KNTC1	129	NA	NA
ENSE00002241338	88.9217	-1.64003	1.15946	-1.41448	0.157222	1	TTN	178	NA	NA
ENSE00002242368	872.644	0.152909	0.372413	0.410591	0.681373	1	MRE11A	306	NA	NA
ENSE00002242377	205.173	1.19004	0.794905	1.49708	0.134372	1	KNTC1	164	NA	NA
ENSE00002242398	848.172	-0.191951	0.33808	-0.567769	0.570192	1	KNTC1	99	NA	NA
ENSE00002242444	0.463512	1.30432	4.58977	0.284179	0.776273	1	TTN	138	NA	NA
ENSE00002243045	10.5872	0.979966	2.29307	0.427359	0.669118	1	TTN	142	NA	NA
ENSE00002243525	557.987	-0.592111	0.596092	-0.993321	0.320553	1	KNTC1	72	NA	NA
ENSE00002244088	30.9501	-2.43842	1.77245	-1.37573	0.168904	1	TTN	282	NA	NA
ENSE00002244133	276.59	1.38259	0.767237	1.80204	0.0715396	1	KNTC1	54	NA	NA
ENSE00002244613	37.645	-2.12291	1.38501	-1.53277	0.125332	1	TTN	331	NA	NA
ENSE00002244662	177.26	-1.15145	0.895565	-1.28573	0.198537	1	MELK	523	NA	NA
ENSE00002244839	30.8999	-0.569524	1.82028	-0.312877	0.754374	1	TTN	125	NA	NA
ENSE00002245101	50.4685	0.113487	1.62202	0.0699666	0.94422	1	TTN	198	NA	NA
ENSE00002245482	1139.08	0.142719	0.404753	0.352608	0.724382	1	KNTC1	116	NA	NA
ENSE00002245689	4.25082	1.08683	3.74481	0.290222	0.771647	1	TTN	90	NA	NA
ENSE00002245797	61.9191	-1.09529	1.35856	-0.806217	0.420118	1	ARHGEF17	433	NA	NA
ENSE00002246028	250.788	-0.0883425	0.632939	-0.139575	0.888996	1	MRE11A	129	NA	NA
ENSE00002246044	44.0644	-3.44065	1.8373	-1.87267	0.0611145	1	TTN	279	NA	NA
ENSE00002246206	31324.6	0.233471	0.282674	0.825937	0.40884	1	RAP1B	154	NA	NA
ENSE00002247416	437.767	-0.135544	0.630748	-0.214894	0.82985	1	KNTC1	970	NA	NA
ENSE00002247450	192.687	-1.55636	0.899388	-1.73047	0.0835462	1	KNTC1	106	NA	NA
ENSE00002247873	780.814	0.139177	0.42952	0.32403	0.745916	1	TTN	297	NA	NA
ENSE00002248061	70.3656	-0.922206	1.42737	-0.646087	0.518223	1	TTN	267	NA	NA
ENSE00002248188	34.1608	-1.47228	2.29001	-0.642916	0.520279	1	TTN	264	NA	NA
ENSE00002248326	229.659	0.33259	0.921294	0.361003	0.718097	1	KNTC1	35	NA	NA
ENSE00002248365	105.244	0.1475	0.861237	0.171265	0.864015	1	MRE11A	59	NA	NA
ENSE00002248606	2.47402	5.06189	4.57417	1.10662	0.268456	1	KNTC1	101	NA	NA
ENSE00002249184	0.0561148	0	4.59039	0	1	1	ARHGEF17	282	NA	NA
ENSE00002249778	95.3504	-1.42644	1.3824	-1.03186	0.302137	1	TTN	279	NA	NA
ENSE00002249938	114743	0.133872	0.259969	0.514955	0.606585	1	RAP1B	121	NA	NA
ENSE00002250063	510.818	-0.449838	0.47957	-0.938004	0.348242	1	KNTC1	121	NA	NA
ENSE00002250090	212.354	-0.948084	0.878345	-1.0794	0.28041	1	ARHGEF17	340	NA	NA
ENSE00002250285	42.4264	-2.47309	1.69318	-1.46062	0.144119	1	TTN	288	NA	NA
ENSE00002250372	2.24805	0.492459	3.31028	0.148766	0.881738	1	TTN	261	NA	NA
ENSE00002250493	39.177	-0.140595	1.721	-0.0816942	0.93489	1	TTN	285	NA	NA
ENSE00002250539	26.6297	0.298435	2.24717	0.132805	0.894348	1	TTN	81	NA	NA
ENSE00002250593	8.71875	0.207807	2.97955	0.0697444	0.944397	1	TTN	206	NA	NA
ENSE00002250660	25.6986	-2.70047	2.20746	-1.22334	0.221201	1	TTN	279	NA	NA
ENSE00002250782	62.8853	-1.24576	1.63704	-0.760981	0.446669	1	TTN	282	NA	NA
ENSE00002250989	39.1655	-2.10755	1.65153	-1.27612	0.201914	1	TTN	303	NA	NA
ENSE00002251156	63.6137	-0.375635	1.48459	-0.253023	0.80025	1	TTN	294	NA	NA
ENSE00002251308	55.3522	-1.93401	1.67881	-1.15201	0.249318	1	TTN	288	NA	NA
ENSE00002251827	34.0103	-0.899991	2.03271	-0.442754	0.657944	1	TTN	245	NA	NA
ENSE00002252112	38.6996	0.00420062	1.75329	0.00239585	0.998088	1	TTN	152	NA	NA
ENSE00002252916	11.228	-0.449082	2.58791	-0.173531	0.862234	1	TTN	126	NA	NA
ENSE00002253852	84256.9	0.299322	0.27261	1.09799	0.272211	1	RAP1B	370	NA	NA
ENSE00002254599	299117	0.286809	0.270843	1.05895	0.289623	1	RAP1B	1243	NA	NA
ENSE00002254647	48.1165	-0.84532	1.47601	-0.572708	0.566842	1	TTN	288	NA	NA
ENSE00002254827	27.1057	-1.90254	2.03462	-0.935083	0.349746	1	TTN	84	NA	NA
ENSE00002254853	0.795774	2.99161	4.58041	0.653132	0.513671	1	TTN	169	NA	NA
ENSE00002254911	19.6102	-1.20916	2.27865	-0.530646	0.595664	1	TTN	279	NA	NA
ENSE00002256304	41.8496	-2.25326	2.288	-0.984814	0.324715	1	TTN	264	NA	NA
ENSE00002256596	31230.2	0.230508	0.282451	0.8161	0.414443	1	RAP1B	115	NA	NA
ENSE00002256987	88399.7	0.287205	0.267974	1.07177	0.283825	1	RAP1B	59	NA	NA
ENSE00002257241	21.9911	-1.39665	2.30397	-0.606195	0.544385	1	TTN	93	NA	NA
ENSE00002257645	31218.9	0.22905	0.282754	0.810067	0.417901	1	RAP1B	115	NA	NA
ENSE00002258322	1056.99	0.084328	0.391239	0.215541	0.829346	1	KNTC1	102	NA	NA
ENSE00002259127	149.163	-1.39658	1.11671	-1.25062	0.211075	1	TTN	303	NA	NA
ENSE00002259473	110.475	-0.836561	1.15996	-0.721199	0.470787	1	ARHGEF17	671	NA	NA
ENSE00002259583	1.15159	2.86868	4.58114	0.626195	0.531187	1	TTN	75	NA	NA
ENSE00002259746	34.2241	-1.98842	2.04017	-0.974633	0.329742	1	TTN	279	NA	NA
ENSE00002259843	22.6561	-1.205	2.49717	-0.482545	0.629419	1	TTN	78	NA	NA
ENSE00002259873	2.61232	-3.9303	4.5399	-0.865723	0.386642	1	CPNE6	211	NA	NA
ENSE00002259959	31285.6	0.232053	0.283013	0.819939	0.412251	1	RAP1B	145	NA	NA
ENSE00002260552	4443.11	0.168007	0.473431	0.35487	0.722687	1	RAP1B	116	NA	NA
ENSE00002260816	0	0	0	0	1	NA	MRE11A	70	NA	NA
ENSE00002260929	9.97191	1.33445	3.06065	0.436003	0.662835	1	TTN	143	NA	NA
ENSE00002261441	145957	0.101891	0.264554	0.385143	0.700131	1	RAP1B	332	NA	NA
ENSE00002261916	49.8946	-0.58391	1.49773	-0.389864	0.696637	1	TTN	148	NA	NA
ENSE00002262202	427.648	-0.496888	0.583693	-0.851284	0.394612	1	KNTC1	76	NA	NA
ENSE00002262546	80.3346	0.127356	1.33688	0.0952633	0.924106	1	TTN	285	NA	NA
ENSE00002262774	103.32	2.03687	1.12684	1.8076	0.0706692	1	KNTC1	128	NA	NA
ENSE00002262851	24.7463	-0.669524	2.20559	-0.303558	0.761465	1	TTN	279	NA	NA
ENSE00002263160	70.9171	0.0649346	1.25653	0.0516779	0.958785	1	TTN	318	NA	NA
ENSE00002263445	303.135	0.00093986	0.714356	0.00131567	0.99895	1	KNTC1	173	NA	NA
ENSE00002263850	53.164	0.749871	1.67817	0.446838	0.654992	1	TTN	300	NA	NA
ENSE00002263863	65.6989	-0.914638	2.31349	-0.39535	0.692584	1	TTN	288	NA	NA
ENSE00002264294	907.31	0.196148	0.39302	0.499079	0.617724	1	KNTC1	144	NA	NA
ENSE00002264329	60.71	-0.879685	1.91082	-0.460371	0.64525	1	TTN	78	NA	NA
ENSE00002264489	42.51	-0.952004	2.10124	-0.453068	0.6505	1	TTN	288	NA	NA
ENSE00002264829	25.0953	0.190335	2.15619	0.0882738	0.929659	1	TTN	288	NA	NA
ENSE00002265076	17.1894	-1.30206	2.37129	-0.549093	0.582942	1	TTN	93	NA	NA
ENSE00002265461	58.1777	-0.191122	1.51314	-0.126308	0.899488	1	TTN	291	NA	NA
ENSE00002265596	5.42897	-2.33409	3.05227	-0.764706	0.444446	1	TTN	123	NA	NA
ENSE00002265632	152.947	-0.98642	1.07221	-0.919986	0.35758	1	TTN	430	NA	NA
ENSE00002266449	755.476	0.214808	0.513772	0.418101	0.675874	1	KNTC1	567	NA	NA
ENSE00002266639	4443.11	0.168007	0.473431	0.35487	0.722687	1	RAP1B	120	NA	NA
ENSE00002266656	50.1675	-0.791082	1.5789	-0.501034	0.616347	1	TTN	124	NA	NA
ENSE00002267585	69.4753	-0.517106	1.28882	-0.401226	0.688254	1	TTN	285	NA	NA
ENSE00002267749	124.007	0.0740495	1.13854	0.0650388	0.948143	1	KNTC1	98	NA	NA
ENSE00002267755	108037	0.135013	0.2597	0.51988	0.603147	1	RAP1B	96	NA	NA
ENSE00002267930	26.2474	-2.65714	1.85578	-1.43182	0.152196	1	TTN	279	NA	NA
ENSE00002268157	323.926	-0.706	0.637153	-1.10805	0.267838	1	KNTC1	111	NA	NA
ENSE00002268240	649.415	-0.0708362	0.312662	-0.226558	0.820767	1	MRE11A	116	NA	NA
ENSE00002269012	54681.3	0.320854	0.28698	1.11804	0.263552	1	RAP1B	4	NA	NA
ENSE00002269077	60.3344	-0.280813	1.67659	-0.167491	0.866984	1	TTN	288	NA	NA
ENSE00002269287	44.7308	-0.200165	1.51071	-0.132497	0.894591	1	TTN	279	NA	NA
ENSE00002270157	4.30214	3.37697	4.50845	0.749032	0.453838	1	GOLGA6L2	838	NA	NA
ENSE00002270758	26.5437	-2.32481	2.04705	-1.13569	0.256087	1	TTN	288	NA	NA
ENSE00002270834	45.4689	-0.234096	1.77094	-0.132187	0.894836	1	TTN	303	NA	NA
ENSE00002271099	56.9796	-1.57369	1.83041	-0.859748	0.389928	1	TTN	300	NA	NA
ENSE00002271404	65.323	0.452136	1.33936	0.337576	0.735682	1	TTN	303	NA	NA
ENSE00002271606	212.001	0.585642	0.874536	0.66966	0.503074	1	KNTC1	117	NA	NA
ENSE00002272477	49.2819	-2.99836	1.61359	-1.85819	0.0631426	1	TTN	279	NA	NA
ENSE00002273595	61.7491	1.39315	1.66502	0.836714	0.402754	1	TTN	140	NA	NA
ENSE00002273672	32.9548	-0.93776	1.6347	-0.57366	0.566198	1	TTN	282	NA	NA
ENSE00002273699	31203.6	0.228625	0.282738	0.808609	0.41874	1	RAP1B	111	NA	NA
ENSE00002273722	18.3634	-0.815045	2.27597	-0.358109	0.720262	1	TTN	84	NA	NA
ENSE00002274239	138.984	0.736705	1.01162	0.728245	0.466463	1	TTN	300	NA	NA
ENSE00002274319	20.9375	7.40417	2.4205	3.05894	0.00222122	0.394822	TTN	279	NA	NA
ENSE00002274827	58.2284	-1.17548	1.19173	-0.986362	0.323955	1	TTN	297	NA	NA
ENSE00002275083	77.7212	-0.165949	1.27796	-0.129855	0.896682	1	TTN	288	NA	NA
ENSE00002275387	0.268876	1.93886	4.58757	0.422634	0.672562	1	TTN	75	NA	NA
ENSE00002275561	31258.6	0.231238	0.282922	0.817322	0.413744	1	RAP1B	131	NA	NA
ENSE00002275581	176.582	-0.413297	0.755473	-0.54707	0.584331	1	MRE11A	128	NA	NA
ENSE00002275700	177.26	-1.15145	0.895565	-1.28573	0.198537	1	MELK	524	NA	NA
ENSE00002275975	24.4551	-0.612206	1.92901	-0.317368	0.750964	1	TTN	282	NA	NA
ENSE00002276176	81.3154	-0.902448	1.27968	-0.705214	0.480677	1	TTN	300	NA	NA
ENSE00002276836	593.647	-0.700808	0.391781	-1.78878	0.073651	1	MICAL2	230	NA	NA
ENSE00002277462	6.71263	5.76169	3.18307	1.8101	0.07028	1	TTN	66	NA	NA
ENSE00002277498	113.559	-1.15298	1.1417	-1.00988	0.312554	1	ARHGEF17	283	NA	NA
ENSE00002277961	31275	0.231326	0.282496	0.818864	0.412864	1	RAP1B	128	NA	NA
ENSE00002278104	43.742	-2.52573	2.0163	-1.25265	0.210332	1	TTN	184	NA	NA
ENSE00002278679	871.761	0.152756	0.37234	0.410259	0.681616	1	MRE11A	304	NA	NA
ENSE00002278856	79969.4	0.30909	0.273906	1.12845	0.259128	1	RAP1B	34	NA	NA
ENSE00002279381	9.26779	-2.75314	2.91149	-0.945614	0.344346	1	TTN	69	NA	NA
ENSE00002279450	123334	0.308044	0.269116	1.14465	0.252353	1	RAP1B	76	NA	NA
ENSE00002280086	40.8672	1.05012	1.83924	0.570954	0.568031	1	TTN	321	NA	NA
ENSE00002280664	39.4186	-2.14349	2.02013	-1.06107	0.288659	1	TTN	294	NA	NA
ENSE00002280741	0.534257	2.05446	4.5808	0.448495	0.653796	1	TTN	138	NA	NA
ENSE00002281113	74.0607	0.369818	1.47044	0.251502	0.801426	1	TTN	140	NA	NA
ENSE00002281617	60.1025	-1.26806	1.20434	-1.05291	0.292384	1	TTN	116	NA	NA
ENSE00002281702	282.255	0.560189	0.813159	0.688904	0.490884	1	KNTC1	62	NA	NA
ENSE00002282221	74.9219	-2.02576	1.48569	-1.36351	0.172722	1	TTN	564	NA	NA
ENSE00002282509	47.7087	-1.01431	1.44001	-0.704374	0.4812	1	TTN	191	NA	NA
ENSE00002282639	1.16017	-3.04413	4.54738	-0.669425	0.503224	1	TTN	64	NA	NA
ENSE00002283197	24.8531	-2.15534	1.95285	-1.10369	0.269726	1	TTN	276	NA	NA
ENSE00002283431	15.589	0.621684	1.75661	0.353912	0.723405	1	TTN	78	NA	NA
ENSE00002283786	44.849	-2.04213	2.09975	-0.972561	0.330771	1	TTN	288	NA	NA
ENSE00002284091	58.8654	-1.12314	1.54894	-0.725101	0.46839	1	TTN	300	NA	NA
ENSE00002284330	22.6947	-0.706672	1.95748	-0.361011	0.718092	1	TTN	232	NA	NA
ENSE00002284411	50.2295	-1.18517	1.62688	-0.728492	0.466313	1	ARHGEF17	313	NA	NA
ENSE00002285023	5.53066	-0.413104	3.43869	-0.120134	0.904377	1	TTN	75	NA	NA
ENSE00002285490	51.7096	-0.762271	1.69345	-0.450128	0.652618	1	TTN	300	NA	NA
ENSE00002285934	172.873	-0.615233	0.87785	-0.70084	0.483403	1	TTN	588	NA	NA
ENSE00002286470	8856.11	0.0913151	0.224797	0.406212	0.684587	1	SBNO2	219	NA	NA
ENSE00002286515	718.378	-0.928692	0.457655	-2.02924	0.0424337	0.937113	HSP90B1	155	NA	NA
ENSE00002286526	123335	0.308046	0.269116	1.14466	0.252351	1	RAP1B	112	NA	NA
ENSE00002286719	3200.18	-0.708479	0.280972	-2.52153	0.0116846	0.772014	NAV1	7133	NA	NA
ENSE00002286966	105.148	0.1475	0.861311	0.17125	0.864027	1	MRE11A	53	NA	NA
ENSE00002287803	3.74908	3.7456	3.43912	1.08912	0.276102	1	TTN	234	NA	NA
ENSE00002287825	137.837	-0.251471	0.972336	-0.258626	0.795924	1	TTN	300	NA	NA
ENSE00002288113	16.4622	-1.44094	2.15453	-0.668796	0.503625	1	TTN	259	NA	NA
ENSE00002288463	84.5646	-1.9152	1.30735	-1.46495	0.142935	1	TTN	409	NA	NA
ENSE00002288647	1825.54	-0.245624	0.308032	-0.7974	0.425219	1	MRE11A	82	T	Zhifu
ENSE00002288672	585.215	-0.205699	0.500834	-0.410714	0.681282	1	KNTC1	57	NA	NA
ENSE00002288726	79.2398	-0.546222	1.3041	-0.418848	0.675327	1	TTN	300	NA	NA
ENSE00002288737	26.6926	-2.19368	1.96356	-1.1172	0.263911	1	TTN	138	NA	NA
ENSE00002288762	27.8235	-1.14616	2.59239	-0.442124	0.6584	1	TTN	261	NA	NA
ENSE00002288780	31.4766	1.01932	1.8589	0.548343	0.583456	1	TTN	105	NA	NA
ENSE00002289485	50.8743	-0.294133	1.55236	-0.189475	0.84972	1	TTN	264	NA	NA
ENSE00002289744	374.747	-0.288547	0.612455	-0.471132	0.637547	1	KNTC1	44	NA	NA
ENSE00002289789	266.825	0.0477739	0.847852	0.0563471	0.955065	1	KNTC1	68	NA	NA
ENSE00002289826	36.7493	-3.42136	2.18764	-1.56395	0.117829	1	TTN	90	NA	NA
ENSE00002289897	29.7858	-0.927633	2.00082	-0.463627	0.642915	1	TTN	279	NA	NA
ENSE00002290249	4.53799	2.8432	3.1979	0.889083	0.373958	1	TTN	165	NA	NA
ENSE00002290304	43.011	-0.954489	2.12442	-0.449293	0.65322	1	TTN	81	NA	NA
ENSE00002290360	43.0115	-0.664933	1.69853	-0.391474	0.695447	1	TTN	279	NA	NA
ENSE00002290559	31.5015	-0.527784	2.21673	-0.238091	0.811811	1	TTN	297	NA	NA
ENSE00002290566	130.756	-1.01073	1.04319	-0.968882	0.332604	1	TTN	300	NA	NA
ENSE00002291052	4429.35	0.137392	0.331167	0.414873	0.678235	1	RAP1B	366	NA	NA
ENSE00002291163	41.4768	-0.203162	1.67498	-0.121292	0.90346	1	TTN	279	NA	NA
ENSE00002291409	580.871	-0.0272433	0.465252	-0.058556	0.953306	1	KNTC1	104	NA	NA
ENSE00002291644	59.6317	-0.597837	1.2071	-0.495266	0.620412	1	TTN	303	NA	NA
ENSE00002291660	53.4456	-0.671648	1.73296	-0.387573	0.698332	1	TTN	286	NA	NA
ENSE00002291684	45.4575	-3.12035	2.01583	-1.54792	0.121642	1	TTN	273	NA	NA
ENSE00002292085	322.3	0.175329	0.709982	0.246948	0.804948	1	KNTC1	73	T	Zhifu
ENSE00002292392	22.216	-1.40833	2.57627	-0.546654	0.584616	1	TTN	282	NA	NA
ENSE00002292542	3.17442	-0.213349	3.91006	-0.0545641	0.956486	1	TTN	81	NA	NA
ENSE00002292722	154.193	0.523253	1.00365	0.52135	0.602123	1	KNTC1	139	NA	NA
ENSE00002292932	409.847	0.398331	0.623972	0.63838	0.523227	1	KNTC1	90	NA	NA
ENSE00002293069	71.0129	-0.569489	1.34934	-0.422049	0.672989	1	TTN	309	NA	NA
ENSE00002293150	33.915	-2.03434	1.69913	-1.19728	0.231196	1	TTN	285	NA	NA
ENSE00002293195	125117	0.280638	0.275713	1.01786	0.308744	1	RAP1B	122	NA	NA
ENSE00002293411	45.3592	-1.72806	1.80469	-0.957536	0.338297	1	TTN	279	NA	NA
ENSE00002293729	14.435	-2.54821	2.34774	-1.08539	0.277749	1	TTN	272	NA	NA
ENSE00002294211	23.6209	-0.519337	2.42649	-0.214028	0.830525	1	TTN	288	NA	NA
ENSE00002294251	198.163	-0.657354	0.938932	-0.700108	0.48386	1	KNTC1	44	NA	NA
ENSE00002295066	2.53913	-2.24765	4.52942	-0.496234	0.619729	1	GOLGA6L2	381	NA	NA
ENSE00002295349	56.9402	-0.695515	1.46659	-0.47424	0.635329	1	TTN	187	NA	NA
ENSE00002295471	1200.96	0.0254573	0.262602	0.0969425	0.922772	1	KNTC1	144	NA	NA
ENSE00002295649	80.3455	-2.98706	2.00756	-1.4879	0.136776	1	TTN	268	NA	NA
ENSE00002295762	105.492	-0.134563	1.24218	-0.108328	0.913736	1	TTN	300	NA	NA
ENSE00002296023	62.6128	-1.25167	1.2975	-0.964673	0.334708	1	TTN	300	NA	NA
ENSE00002296044	53.7035	-2.17078	1.52053	-1.42765	0.153393	1	TTN	309	NA	NA
ENSE00002296287	22.3477	-1.0356	2.28271	-0.453673	0.650064	1	TTN	279	NA	NA
ENSE00002296471	202.086	0.941713	0.783438	1.20203	0.229353	1	KNTC1	105	NA	NA
ENSE00002296757	872.66	0.152986	0.372424	0.410785	0.68123	1	MRE11A	316	NA	NA
ENSE00002296852	19.7055	-2.91436	2.29508	-1.26983	0.204146	1	TTN	84	NA	NA
ENSE00002296916	36.7957	-1.8489	2.51158	-0.736153	0.461638	1	TTN	282	NA	NA
ENSE00002297407	21.1212	-0.319255	2.09019	-0.15274	0.878604	1	TTN	75	NA	NA
ENSE00002297410	30.0754	-0.405821	2.15652	-0.188183	0.850733	1	TTN	282	NA	NA
ENSE00002297509	415.787	-0.198184	0.773984	-0.256057	0.797906	1	KNTC1	78	NA	NA
ENSE00002298401	660.429	-0.152461	0.400402	-0.380771	0.703373	1	KNTC1	171	NA	NA
ENSE00002298609	31190.9	0.229073	0.282744	0.810176	0.417839	1	RAP1B	105	NA	NA
ENSE00002298613	172.378	-0.372314	0.914456	-0.407143	0.683903	1	TTN	588	NA	NA
ENSE00002298688	132569	0.223655	0.275926	0.810561	0.417618	1	RAP1B	50	NA	NA
ENSE00002298938	50.4314	-1.79253	1.7863	-1.00349	0.315625	1	TTN	282	NA	NA
ENSE00002300253	110.557	-2.03947	1.26387	-1.61367	0.106598	1	TTN	197	NA	NA
ENSE00002300936	32.8987	-1.19736	2.41564	-0.495673	0.620125	1	TTN	108	NA	NA
ENSE00002300978	42.3441	-2.25239	1.47841	-1.52352	0.127629	1	TTN	84	NA	NA
ENSE00002301507	79.0211	-0.65129	1.40132	-0.46477	0.642096	1	TTN	188	NA	NA
ENSE00002301537	36.8786	-1.9519	2.08781	-0.934907	0.349836	1	TTN	297	NA	NA
ENSE00002302428	177026	0.263723	0.27157	0.971104	0.331496	1	RAP1B	162	NA	NA
ENSE00002302615	43.4299	-1.42074	1.81403	-0.783198	0.433511	1	TTN	261	NA	NA
ENSE00002302943	46.5087	-1.78073	1.43699	-1.23921	0.215267	1	TTN	303	NA	NA
ENSE00002303405	105.535	-0.791148	1.04005	-0.760683	0.446846	1	TTN	309	NA	NA
ENSE00002303983	38.6632	-0.832261	1.75116	-0.475262	0.6346	1	TTN	98	NA	NA
ENSE00002304490	20.0385	0.614366	2.16928	0.283212	0.777014	1	TTN	96	NA	NA
ENSE00002304613	1461.69	-1.41864	0.4505	-3.14904	0.00163809	0.306494	TTN	17106	NA	NA
ENSE00002304945	2264.51	-0.0680215	0.244732	-0.277943	0.781056	1	MRE11A	81		Doug
ENSE00002305171	8.90586	-0.487657	2.33556	-0.208797	0.834607	1	TTN	84	NA	NA
ENSE00002305619	12.4478	-0.634542	2.2347	-0.28395	0.776449	1	TTN	207	NA	NA
ENSE00002306718	719.672	0.579111	0.637954	0.907763	0.364004	1	RAP1B	103	NA	NA
ENSE00002307407	20.2028	-2.96462	2.63696	-1.12426	0.260904	1	TTN	306	NA	NA
ENSE00002307907	309.971	-0.317228	0.741449	-0.427849	0.668761	1	KNTC1	76	NA	NA
ENSE00002307951	105.148	0.1475	0.861311	0.17125	0.864027	1	MRE11A	44	NA	NA
ENSE00002308245	516.041	-0.101735	0.413265	-0.246173	0.805548	1	KNTC1	312	NA	NA
ENSE00002308372	31257.9	0.230474	0.282456	0.815964	0.414521	1	RAP1B	128	NA	NA
ENSE00002308924	33.0946	0.130349	1.85568	0.070243	0.944	1	TTN	115	NA	NA
ENSE00002309865	807.081	0.048796	0.462901	0.105413	0.916048	1	KNTC1	55	NA	NA
ENSE00002310072	16.4048	-1.58345	2.52329	-0.627533	0.53031	1	TTN	303	NA	NA
ENSE00002310144	16.308	1.4157	2.5357	0.558305	0.576636	1	TTN	84	NA	NA
ENSE00002310196	65.3667	-0.390551	1.57373	-0.248169	0.804003	1	TTN	279	NA	NA
ENSE00002310869	63.487	-0.216723	2.22576	-0.0973701	0.922433	1	TTN	279	NA	NA
ENSE00002311207	732.637	-0.0471181	0.362455	-0.129997	0.896569	1	TTN	282	NA	NA
ENSE00002311283	23.1509	0.141736	2.18758	0.0647913	0.94834	1	TTN	84	NA	NA
ENSE00002311505	99.5732	-1.15372	1.10261	-1.04635	0.295399	1	TTN	402	NA	NA
ENSE00002312076	63.912	-0.90885	1.59665	-0.569222	0.569206	1	TTN	267	NA	NA
ENSE00002312211	116.429	0.550459	1.46729	0.375154	0.707546	1	KNTC1	57	NA	NA
ENSE00002313218	654.147	-0.0672145	0.309048	-0.217489	0.827827	1	MRE11A	265	NA	NA
ENSE00002313443	65.0063	0.112019	1.59063	0.0704242	0.943856	1	TTN	303	NA	NA
ENSE00002313844	33.0165	0.655145	2.20968	0.296489	0.766857	1	TTN	189	NA	NA
ENSE00002314026	3.91158	3.32246	3.52497	0.942548	0.345912	1	TTN	166	NA	NA
ENSE00002314323	109.306	2.1034	1.12243	1.87396	0.0609358	1	KNTC1	171	NA	NA
ENSE00002314430	829.317	-0.00941649	0.423429	-0.0222386	0.982258	1	KNTC1	53	NA	NA
ENSE00002314727	133.557	0.605928	0.983191	0.616288	0.537705	1	TTN	303	NA	NA
ENSE00002314733	277.849	-0.0930857	0.722669	-0.128808	0.89751	1	KNTC1	120	NA	NA
ENSE00002314800	30.5798	-0.617915	1.54336	-0.400369	0.688885	1	TTN	122	NA	NA
ENSE00002314968	8.7533	0.61574	2.65439	0.231971	0.816561	1	TTN	267	NA	NA
ENSE00002315548	70.5024	-1.45941	1.26098	-1.15736	0.247125	1	TTN	363	NA	NA
ENSE00002315651	24546.8	0.0638528	0.229256	0.278522	0.780612	1	2023-09-07	25	NA	NA
ENSE00002315823	443.718	-0.217118	0.592058	-0.366718	0.713829	1	KNTC1	281	NA	NA
ENSE00002315929	495.523	-0.148766	0.587982	-0.253012	0.800259	1	KNTC1	121	NA	NA
ENSE00002316014	35.9991	-2.12684	2.04125	-1.04193	0.297443	1	TTN	282	NA	NA
ENSE00002316142	283162	0.295574	0.272179	1.08595	0.277499	1	RAP1B	845	NA	NA
ENSE00002316526	270811	0.292756	0.271931	1.07658	0.281667	1	RAP1B	591	NA	NA
ENSE00002316585	1526.9	-0.102702	0.264982	-0.387583	0.698324	1	TTN	2967	NA	NA
ENSE00002317910	88.922	0.687499	1.19255	0.576494	0.564281	1	TTN	288	NA	NA
ENSE00002317952	951.008	-0.567969	0.349506	-1.62506	0.104149	1	GALNT6	3246	EarlyState	Emma
ENSE00002318158	8.5042	0.229266	2.44164	0.0938986	0.92519	1	TTN	69	NA	NA
ENSE00002318222	178992	0.262861	0.269657	0.974799	0.32966	1	RAP1B	41	NA	NA
ENSE00002318464	109.107	-1.07637	1.03069	-1.04432	0.296337	1	ARHGEF17	68	NA	NA
ENSE00002319025	14.501	-2.24979	2.7136	-0.829081	0.407058	1	TTN	279	NA	NA
ENSE00002319532	41.7987	-0.768508	1.56957	-0.489629	0.624396	1	TTN	127	NA	NA
ENSE00002320814	4386.31	0.171771	0.472934	0.363202	0.716454	1	RAP1B	97	NA	NA
ENSE00002321527	447.711	0.0336112	0.59883	0.0561281	0.95524	1	KNTC1	57	NA	NA
ENSE00002321642	31245.9	0.230478	0.282816	0.81494	0.415107	1	RAP1B	126	NA	NA
ENSE00002321700	30.3506	1.63901	2.0032	0.818198	0.413244	1	RAP1B	46	NA	NA
ENSE00002322024	36.3711	-0.410832	1.93698	-0.212099	0.83203	1	TTN	127	NA	NA
ENSE00002322814	39.6197	-0.464679	1.93086	-0.24066	0.809819	1	TTN	279	NA	NA
ENSE00002323432	13.9162	-2.94975	2.63824	-1.11807	0.263535	1	TTN	78	NA	NA
ENSE00002323886	132.603	-0.561535	1.32202	-0.424756	0.671015	1	TTN	264	NA	NA
ENSE00002323995	41.9649	0.022663	1.83447	0.0123539	0.990143	1	TTN	294	NA	NA
ENSE00002324115	619.515	-0.576155	0.475435	-1.21185	0.225571	1	KNTC1	421	NA	NA
ENSE00002324510	1.82428	3.8567	4.32458	0.891811	0.372494	1	TTN	81	NA	NA
ENSE00002328957	2555.4	-0.470076	0.244652	-1.92141	0.0546804	0.988411	HSP90B1	79	NA	NA
ENSE00002328960	0.403681	0.324697	4.59039	0.070734	0.943609	1	OR7E47P	984	NA	NA
ENSE00002332765	587.473	0.602249	0.49924	1.20633	0.227689	1	NAV1	197	NA	NA
ENSE00002333005	3793.83	-0.354807	0.247694	-1.43244	0.152017	1	HSP90B1	359	NA	NA
ENSE00002334229	719.181	-0.938863	0.45708	-2.05404	0.0399713	0.934856	HSP90B1	231	NA	NA
ENSE00002335957	698.328	0.350031	0.458433	0.763538	0.445143	1	NAV1	193	NA	NA
ENSE00002336078	1.03773	3.19126	4.57935	0.69688	0.485878	1	COL8A1	13	NA	NA
ENSE00002338810	0.403681	0.324697	4.59039	0.070734	0.943609	1	OR7E47P	872	NA	NA
ENSE00002340165	1119.36	-0.613244	0.363176	-1.68856	0.091304	1	GDF11	382	NA	NA
ENSE00002340783	1.97907	3.9322	4.57649	0.859218	0.39022	1	KRT6C	609	NA	NA
ENSE00002341844	1002.95	-0.847195	0.348193	-2.43312	0.0149694	0.772014	HSP90B1	656	NA	NA
ENSE00002344766	338.828	0.356159	0.602282	0.59135	0.554286	1	HSP90B1	35	NA	NA
ENSE00002344967	2161.78	-0.10696	0.284381	-0.376114	0.706832	1	KANSL1	183	NA	NA
ENSE00002347173	155.913	-0.213722	0.843506	-0.253373	0.79998	1	NAV1	98	NA	NA
ENSE00002347336	60.7152	-1.30385	1.9053	-0.684326	0.493769	1	PRRX1	176	NA	NA
ENSE00002350740	0.184309	0.67479	4.59034	0.147002	0.88313	1	ADCY5	13	NA	NA
ENSE00002351199	1.45205	-1.58773	4.53565	-0.350057	0.726296	1	KRT6A	104	NA	NA
ENSE00002351889	396.669	0.817728	0.743624	1.09965	0.271484	1	NAV1	103	NA	NA
ENSE00002352857	1934.71	-0.333707	0.280383	-1.19018	0.233974	1	HSP90B1	294	NA	NA
ENSE00002353698	2084.21	-0.322997	0.288328	-1.12024	0.262611	1	HSP90B1	90	NA	NA
ENSE00002358078	416.024	-0.187505	0.547398	-0.342539	0.731945	1	NAV1	72	NA	NA
ENSE00002359300	4731.04	-0.60069	0.247214	-2.42983	0.0151058	0.772014	HSP90B1	793	NA	NA
ENSE00002362477	560.425	-1.30501	0.522478	-2.49773	0.0124991	0.772014	HSP90B1	222	NA	NA
ENSE00002364079	1543.34	-0.34259	0.348313	-0.983569	0.325327	1	HSP90B1	104	NA	NA
ENSE00002364942	0.794387	-4.59691	4.54463	-1.0115	0.311775	1	HSP90B1	232	NA	NA
ENSE00002367764	14.3874	-4.36875	3.2182	-1.35751	0.174619	1	KRT6A	454	NA	NA
ENSE00002371593	1242.97	-0.330462	0.364168	-0.907443	0.364173	1	GDF11	363	NA	NA
ENSE00002371738	173.226	-0.160585	1.0688	-0.150247	0.880569	1	NAV1	96	NA	NA
ENSE00002372645	8.96803	-2.89234	3.02337	-0.956661	0.338738	1	KRT6A	385	NA	NA
ENSE00002374316	0.0211665	0	4.59039	0	1	1	NAV1	75	NA	NA
ENSE00002375869	859.534	0.0232581	0.464551	0.0500657	0.96007	1	NAV1	366	NA	NA
ENSE00002377537	4.90666	-5.08221	3.50269	-1.45095	0.146795	1	OR7E47P	75	Z	Zhifu
ENSE00002379002	0.403681	0.324697	4.59039	0.070734	0.943609	1	OR7E47P	861	NA	NA
ENSE00002381167	832.043	0.272547	0.465363	0.585665	0.5581	1	NAV1	169	NA	NA
ENSE00002381869	41.3997	-1.48772	1.89574	-0.784765	0.432591	1	KRT6C	782	NA	NA
ENSE00002383117	1.79726	2.85038	4.58125	0.622185	0.53382	1	KRT6A	300	NA	NA
ENSE00002386431	60.7152	-1.30385	1.9053	-0.684326	0.493769	1	PRRX1	178	NA	NA
ENSE00002388282	199.189	-0.406616	0.860809	-0.472365	0.636666	1	NAV1	122	NA	NA
ENSE00002388705	10.2568	-4.02588	3.65465	-1.10158	0.270646	1	KRT6A	92	NA	NA
ENSE00002390902	322.115	-0.576626	0.681347	-0.846303	0.397384	1	NAV1	160	NA	NA
ENSE00002396636	2964.88	-0.389632	0.246798	-1.57875	0.114393	1	HSP90B1	256	NA	NA
ENSE00002397752	1826.07	-0.772152	0.306409	-2.52001	0.0117353	0.772014	HSP90B1	394	NA	NA
ENSE00002398778	10.5983	-4.08214	3.62748	-1.12534	0.260446	1	KRT6A	173	NA	NA
ENSE00002399112	20.5868	-1.88847	2.09919	-0.899618	0.368324	1	NAV1	24	NA	NA
ENSE00002401323	454.97	-0.355488	0.474105	-0.74981	0.453369	1	NAV1	236	NA	NA
ENSE00002401668	0.659011	0	4.59039	0	1	1	NAV1	9	NA	NA
ENSE00002401911	2.47538	-4.40743	4.53964	-0.970876	0.33161	1	KRT6A	61	NA	NA
ENSE00002403045	2.11213	-0.133766	4.5327	-0.0295112	0.976457	1	KRT6A	54	NA	NA
ENSE00002406931	4.45842	-1.52294	4.3803	-0.347679	0.728081	1	KRT6A	34	NA	NA
ENSE00002406981	550.131	-0.54412	0.535258	-1.01656	0.309365	1	NAV1	198	NA	NA
ENSE00002410901	1.81122	4.29594	4.57554	0.938891	0.347786	1	KRT6C	302	NA	NA
ENSE00002416062	1007.1	-0.645896	0.303091	-2.13103	0.0330865	0.934396	HSP90B1	64	NA	NA
ENSE00002416205	601.989	-0.128208	0.478257	-0.268073	0.788643	1	NAV1	155	NA	NA
ENSE00002419311	3.11374	-3.1129	4.54203	-0.685354	0.493121	1	HSP90B1	38	NA	NA
ENSE00002419782	282.01	0.0386038	0.727079	0.0530944	0.957657	1	NAV1	197	NA	NA
ENSE00002420092	1.37613	3.96102	4.57641	0.865531	0.386748	1	HSP90B1	260	NA	NA
ENSE00002423385	1934.71	-0.333707	0.280383	-1.19018	0.233974	1	HSP90B1	295	NA	NA
ENSE00002428325	435.532	0.294824	0.737097	0.39998	0.689171	1	NAV1	119	NA	NA
ENSE00002431933	21.2256	-1.4709	2.56785	-0.572815	0.56677	1	TTN	78	NA	NA
ENSE00002433764	31.8728	0.68898	1.51275	0.455447	0.648788	1	TTN	405	NA	NA
ENSE00002435129	176.599	-0.807994	0.846457	-0.95456	0.3398	1	AHNAK2	1263	NA	NA
ENSE00002435584	3146.12	-0.615888	0.29889	-2.06058	0.039343	0.934396	AIM1	127	NA	NA
ENSE00002435881	377.145	0.0350553	0.533623	0.0656931	0.947622	1	AIM1	48	NA	NA
ENSE00002436532	2697.87	-1.00949	0.404573	-2.49519	0.0125889	0.772014	AHNAK2	17483	NA	NA
ENSE00002436853	8.6128	0.0627834	2.93181	0.0214145	0.982915	1	TTN	48	NA	NA
ENSE00002437360	37.2325	-2.30769	2.08742	-1.10552	0.268933	1	AHNAK2	446	NA	NA
ENSE00002439375	588.787	0.432229	0.4431	0.975466	0.329329	1	MRE11A	19	NA	NA
ENSE00002439782	46553.8	0.453042	0.261668	1.73136	0.0833869	1	CAPZA2	15	NA	NA
ENSE00002440341	1.85126	0.324709	4.59039	0.0707367	0.943607	1	AHNAK2	24	NA	NA
ENSE00002442110	2393.3	-0.353144	0.322187	-1.09608	0.273042	1	AIM1	158	NA	NA
ENSE00002443715	36.6344	-1.04548	1.79687	-0.581832	0.56068	1	TTN	84	NA	NA
ENSE00002444536	2731.99	-1.00685	0.404451	-2.48942	0.0127953	0.772014	AHNAK2	17898	NA	NA
ENSE00002445463	6.95184	-1.55251	3.49533	-0.444167	0.656922	1	TTN	78	NA	NA
ENSE00002445617	60.4405	-1.47231	1.60712	-0.916117	0.359606	1	DIO2	469	NA	NA
ENSE00002446660	0.464389	2.32387	4.58506	0.506836	0.61227	1	AHNAK2	26	NA	NA
ENSE00002447406	19.4277	-3.08475	2.44923	-1.25948	0.207858	1	TTN	81	NA	NA
ENSE00002447781	0	0	0	0	1	NA	ARHGEF34P	71	NA	NA
ENSE00002447784	58.7829	-0.298502	1.55289	-0.192224	0.847567	1	PRRX1	523	NA	NA
ENSE00002448633	40510	0.476731	0.281808	1.69169	0.0907055	1	CAPZA2	15	NA	NA
ENSE00002451269	24.0335	-0.89965	2.4844	-0.362119	0.717263	1	TTN	27	NA	NA
ENSE00002452717	7.18599	-5.97789	2.723	-2.19534	0.0281395	0.885274	TTN	90	NA	NA
ENSE00002453244	909.262	-0.382765	0.383808	-0.997281	0.318628	1	AIM1	119	NA	NA
ENSE00002454830	3.51514	3.10284	4.10421	0.756014	0.449641	1	TTN	84	NA	NA
ENSE00002455355	45.1621	-1.73242	1.72422	-1.00476	0.315015	1	DIO2	470	NA	NA
ENSE00002456440	19.9257	-0.315745	2.44253	-0.12927	0.897144	1	DIO2	217	NA	NA
ENSE00002457556	9.02323	-3.65235	2.76375	-1.32152	0.186328	1	TTN	48	NA	NA
ENSE00002460153	1454.15	-0.670103	0.381281	-1.7575	0.0788321	1	AIM1	33	NA	NA
ENSE00002462255	0.659939	0.358346	4.58895	0.0780889	0.937757	1	DIO2	72	NA	NA
ENSE00002464071	46.245	-1.0523	1.55802	-0.675405	0.499418	1	TTN	84	NA	NA
ENSE00002467264	0	0	0	0	1	NA	DIO2	91	NA	NA
ENSE00002469497	43.8671	-1.7269	1.60182	-1.07809	0.280993	1	TTN	84	NA	NA
ENSE00002469691	12.0416	-1.03732	3.00752	-0.34491	0.730162	1	TTN	78	NA	NA
ENSE00002469930	18.1269	-1.68028	2.43496	-0.690063	0.490155	1	AHNAK2	105	NA	NA
ENSE00002470571	2557.4	-0.276649	0.307446	-0.899832	0.36821	1	AIM1	159	NA	NA
ENSE00002471163	10.2587	-1.88187	2.40545	-0.782336	0.434017	1	TTN	84	NA	NA
ENSE00002474313	63.0524	-2.04086	1.29543	-1.57543	0.115157	1	FAM83H	125	NA	NA
ENSE00002474757	0.607169	0.358345	4.58895	0.0780887	0.937757	1	DIO2	48	NA	NA
ENSE00002475307	2102.33	-0.473438	0.346953	-1.36456	0.172391	1	AIM1	127	NA	NA
ENSE00002476144	0	0	0	0	1	NA	TACC2	96	NA	NA
ENSE00002477110	5.91203	-2.59254	3.67471	-0.705509	0.480494	1	DIO2	64	NA	NA
ENSE00002477682	1593.9	-0.721238	0.367478	-1.96267	0.0496846	0.988411	AIM1	127	NA	NA
ENSE00002483406	1386.53	-0.163551	0.334383	-0.489113	0.624762	1	AIM1	163	NA	NA
ENSE00002484097	0.659939	0.358346	4.58895	0.0780889	0.937757	1	DIO2	71	NA	NA
ENSE00002486887	1950.3	-0.0952773	0.31957	-0.298143	0.765594	1	AIM1	124	NA	NA
ENSE00002487268	2475.14	-0.313294	0.311709	-1.00508	0.314857	1	AIM1	140	NA	NA
ENSE00002488853	27.0395	-0.966312	2.17028	-0.445247	0.656141	1	TTN	87	NA	NA
ENSE00002489836	84.281	-1.15419	1.40819	-0.819621	0.412432	1	DIO2	691	NA	NA
ENSE00002490592	1997.11	-0.491014	0.345028	-1.42311	0.154704	1	AIM1	113	NA	NA
ENSE00002490700	10.1382	-3.21872	2.12843	-1.51225	0.13047	1	TTN	72	NA	NA
ENSE00002490712	20162	0.195403	0.256027	0.763213	0.445337	1	PDCD10	7	NA	NA
ENSE00002491430	1.85926	-0.257305	4.53374	-0.0567534	0.954742	1	DIO2	176	NA	NA
ENSE00002492336	69.7425	-1.3456	1.72759	-0.77889	0.436044	1	TTN	84	NA	NA
ENSE00002492554	0.133359	0	4.59039	0	1	1	ARHGEF34P	162	NA	NA
ENSE00002494297	52.2681	-1.28749	1.65461	-0.778124	0.436496	1	TTN	84	NA	NA
ENSE00002499294	1427.73	-0.420934	0.344107	-1.22327	0.221229	1	AIM1	166	NA	NA
ENSE00002499465	24.0434	-2.4556	2.13483	-1.15025	0.250039	1	TTN	84	NA	NA
ENSE00002500301	1.85926	-0.257305	4.53374	-0.0567534	0.954742	1	DIO2	179	NA	NA
ENSE00002503185	34.1353	-0.0785625	1.80372	-0.0435559	0.965258	1	TTN	84	NA	NA
ENSE00002505418	419.537	-0.866269	0.665543	-1.3016	0.193054	1	AHNAK2	3307	NA	NA
ENSE00002505442	1.97099	1.05768	4.01023	0.263745	0.791976	1	TTN	78	NA	NA
ENSE00002507482	224.625	-0.486769	0.914817	-0.532094	0.594661	1	FAM83H	462	NA	NA
ENSE00002508542	1768.94	-0.846433	0.367282	-2.30459	0.0211896	0.772014	AIM1	140	NA	NA
ENSE00002515886	22.0261	0.127593	2.10274	0.0606793	0.951615	1	TTN	84	NA	NA
ENSE00002517014	32.1194	-0.162633	2.14155	-0.0759416	0.939466	1	TTN	90	NA	NA
ENSE00002517633	44.4169	-1.87197	1.83399	-1.02071	0.307391	1	PRRX1	352		Williams
ENSE00002519033	23.6044	-1.1132	2.4827	-0.448384	0.653876	1	TTN	60	NA	NA
ENSE00002522748	89.8191	-1.3136	1.39297	-0.943019	0.345671	1	DIO2	786		Williams
ENSE00002523802	2.78788	-1.8279	4.43925	-0.411759	0.680516	1	TTN	84	NA	NA
ENSE00002526937	0.15673	1.24168	4.5899	0.270525	0.786756	1	DIO2	345	NA	NA
ENSE00002528953	6.0227	-1.18928	2.84631	-0.417834	0.676069	1	TTN	63	NA	NA
ENSE00002530543	29.8269	-0.329664	1.93873	-0.170041	0.864978	1	TTN	210	NA	NA
ENSE00002530802	1077.01	-0.437027	0.342991	-1.27417	0.202605	1	AIM1	36	NA	NA
ENSE00002530958	23.4221	0.0711878	2.41349	0.0294958	0.976469	1	DIO2	250	NA	NA
ENSE00002532846	14.3428	-0.676384	2.49721	-0.270856	0.786502	1	TTN	17	NA	NA
ENSE00002533428	73.3899	-1.91701	1.14959	-1.66757	0.0954021	1	FAM83H	165	NA	NA
ENSE00002533448	0	0	0	0	1	NA	DIO2	93	NA	NA
ENSE00002534190	13.1728	-4.51967	2.95822	-1.52783	0.126554	1	TTN	84	NA	NA
ENSE00002536811	0.146863	-0.598577	4.58819	-0.13046	0.896202	1	CPNE6	110	NA	NA
ENSE00002538847	0.124678	0.324686	4.59039	0.0707316	0.943611	1	TPTEP1	1247	NA	NA
ENSE00002539927	0.109245	-0.238863	4.58918	-0.0520492	0.958489	1	CPNE6	92	NA	NA
ENSE00002540203	1.25625	-3.92626	4.54752	-0.863385	0.387926	1	CPNE6	79	NA	NA
ENSE00002541522	0.652631	-3.14473	4.5531	-0.69068	0.489767	1	CPNE6	21	NA	NA
ENSE00002541736	0.0671617	-0.238865	4.58918	-0.0520496	0.958489	1	CPNE6	42	NA	NA
ENSE00002542364	0.61886	-2.37437	4.54975	-0.52187	0.601761	1	CPNE6	47	NA	NA
ENSE00002544005	1.72304	1.98946	4.58728	0.433692	0.664512	1	CPNE6	149	NA	NA
ENSE00002544392	0.493846	0.44011	4.59039	0.0958763	0.923619	1	CPNE6	120	NA	NA
ENSE00002544781	5.35061	-6.02602	2.89086	-2.08451	0.0371141	0.934396	CPNE6	282	NA	NA
ENSE00002545823	1.82515	4.25592	4.57563	0.930126	0.352306	1	CPNE6	162	NA	NA
ENSE00002546594	0.0806373	-0.238864	4.58918	-0.0520495	0.958489	1	CPNE6	61	NA	NA
ENSE00002546744	62.7774	-1.31745	1.68433	-0.782182	0.434108	1	CPNE6	934	NA	NA
ENSE00002546868	914458	0.428997	0.559822	0.766309	0.443492	1	ITGB3	1678	NA	NA
ENSE00002547831	0.48997	-0.349659	4.58349	-0.0762868	0.939191	1	CPNE6	52	NA	NA
ENSE00002548035	2.27439	0.914997	4.59024	0.199335	0.842	1	CPNE6	45	NA	NA
ENSE00002551894	1.96767	3.16004	3.99278	0.791437	0.428689	1	CPNE6	251	NA	NA
ENSE00002552451	161612	0.501353	0.502163	0.998387	0.318092	1	ITGB3	95	NA	NA
ENSE00002553017	0.109245	-0.238863	4.58918	-0.0520492	0.958489	1	CPNE6	80	NA	NA
ENSE00002555002	1.65273	-3.80458	4.54392	-0.837291	0.402429	1	CPNE6	340	NA	NA
ENSE00002555924	0.26099	-0.976342	4.57806	-0.213266	0.83112	1	CPNE6	80	NA	NA
[truncated: 1,593 more rows]

## Sheet: exon-cancer vs adenoma
ExonID	baseMean	log2FoldChange	lfcSE	stat	pvalue	padj	GeneName	Length	MarkerType	Source
ENSE00000655395	6357.04	-0.798515	0.251526	-3.17468	0.00150004	0.0293057	SBNO2	192	NA	NA
ENSE00000748339	151366	0.949408	0.295017	3.21815	0.00129021	0.0293057	KIF2A	123	NA	NA
ENSE00000748340	112177	1.04715	0.289845	3.61281	0.000302897	0.0293057	KIF2A	101	NA	NA
ENSE00000748341	130540	0.922542	0.302192	3.05283	0.00226692	0.0293057	KIF2A	96	NA	NA
ENSE00000748349	132579	0.930944	0.309056	3.01222	0.00259345	0.0293057	KIF2A	143	NA	NA
ENSE00000748351	191186	0.928811	0.308448	3.01124	0.00260181	0.0293057	KIF2A	205	NA	NA
ENSE00001116933	14024.2	-0.787935	0.257426	-3.06083	0.00220728	0.0293057	MYO1F	149	NA	NA
ENSE00001213014	7323.41	0.744047	0.23486	3.16804	0.0015347	0.0293057	ZFAND1	69	NA	NA
ENSE00001237554	31377.5	-0.786646	0.234541	-3.35398	0.000796585	0.0293057	MYO1F	197	NA	NA
ENSE00001492755	27041.8	-0.908697	0.277989	-3.26882	0.00107996	0.0293057	IFITM1	504	NA	NA
ENSE00001628753	10280.6	-0.92559	0.288178	-3.21187	0.00131875	0.0293057	MYO1F	170	NA	NA
ENSE00001799368	139647	0.862482	0.257921	3.34398	0.000825855	0.0293057	RAP1B	108	NA	NA
ENSE00001806438	27041.1	-0.908661	0.277999	-3.26857	0.00108092	0.0293057	IFITM1	360		Doug
ENSE00001907369	29458.5	-0.901424	0.251051	-3.59059	0.000329924	0.0293057	MYO1F	815	NA	NA
ENSE00002025900	64789.3	1.01019	0.291527	3.46518	0.00052987	0.0293057	RUFY1	285	NA	NA
ENSE00002037660	48269.3	0.954932	0.309074	3.08965	0.00200391	0.0293057	RUFY1	24	NA	NA
ENSE00002043752	151617	0.950616	0.294674	3.22599	0.00125538	0.0293057	KIF2A	434	NA	NA
ENSE00002059224	106970	0.94737	0.310641	3.04972	0.00229051	0.0293057	KIF2A	90	NA	NA
ENSE00002074517	128052	0.924763	0.296061	3.12355	0.00178683	0.0293057	KIF2A	66	NA	NA
ENSE00002089767	6581.49	0.717206	0.236593	3.0314	0.00243425	0.0293057	ZFAND1	493	NA	NA
ENSE00002090474	7323.34	0.744047	0.234864	3.16799	0.00153498	0.0293057	ZFAND1	61	NA	NA
ENSE00002101794	6568.07	0.715736	0.236201	3.0302	0.00244391	0.0293057	ZFAND1	172	NA	NA
ENSE00002117216	7316.64	0.742003	0.235004	3.15741	0.0015918	0.0293057	ZFAND1	37	NA	NA
ENSE00002117611	7323.34	0.744047	0.234864	3.16799	0.00153498	0.0293057	ZFAND1	62	NA	NA
ENSE00002120486	33532.3	0.709417	0.220587	3.21604	0.00129972	0.0293057	ZFAND1	311	NA	NA
ENSE00002120493	5959.65	0.751196	0.234125	3.20852	0.00133421	0.0293057	ZFAND1	47	NA	NA
ENSE00002129764	7323.34	0.744047	0.234864	3.16799	0.00153498	0.0293057	ZFAND1	63	NA	NA
ENSE00002132871	7323.34	0.744047	0.234864	3.16799	0.00153498	0.0293057	ZFAND1	64	NA	NA
ENSE00002135897	5959.58	0.751196	0.234131	3.20844	0.00133456	0.0293057	ZFAND1	34	NA	NA
ENSE00002136194	7323.99	0.744813	0.234867	3.17121	0.00151804	0.0293057	ZFAND1	218	NA	NA
ENSE00002170074	26054.2	-0.919032	0.278277	-3.30258	0.000958008	0.0293057	IFITM1	193	NA	NA
ENSE00002182208	5208.53	-0.910151	0.280442	-3.24541	0.00117281	0.0293057	IFITM1	41	NA	NA
ENSE00002196275	26378.4	-0.825727	0.275379	-2.99851	0.00271302	0.0293057	IFITM1	319	NA	NA
ENSE00002206611	85908.5	0.921702	0.257361	3.58135	0.00034182	0.0293057	RAP1B	59	NA	NA
ENSE00002214899	110431	0.793065	0.252389	3.14223	0.00167664	0.0293057	RAP1B	108	NA	NA
ENSE00002218796	98886.5	0.794498	0.255036	3.11523	0.00183799	0.0293057	RAP1B	79	NA	NA
ENSE00002225074	79064.1	0.922324	0.25771	3.57892	0.000345012	0.0293057	RAP1B	43	NA	NA
ENSE00002226136	128956	0.881692	0.259055	3.4035	0.000665295	0.0293057	RAP1B	93	NA	NA
ENSE00002227223	96538.5	0.793658	0.254914	3.11343	0.00184924	0.0293057	RAP1B	71	NA	NA
ENSE00002228969	110962	0.791203	0.252003	3.13966	0.00169146	0.0293057	RAP1B	111	NA	NA
ENSE00002229497	105926	0.80242	0.250147	3.2078	0.00133756	0.0293057	RAP1B	128	NA	NA
ENSE00002249938	114743	0.787021	0.253222	3.10803	0.00188339	0.0293057	RAP1B	121	NA	NA
ENSE00002261441	145957	0.848876	0.257688	3.2942	0.000987007	0.0293057	RAP1B	332	NA	NA
ENSE00002267755	108037	0.793316	0.25296	3.13614	0.00171189	0.0293057	RAP1B	96	NA	NA
ENSE00002644711	7699	-0.625629	0.191052	-3.27465	0.00105794	0.0293057	KANSL1	265	NA	NA
ENSE00002704204	12837.1	-0.765721	0.243715	-3.14187	0.00167872	0.0293057	AIM1	2323	NA	NA
ENSE00002739415	15488.6	-0.722712	0.224452	-3.2199	0.00128236	0.0293057	SBNO2	1068	NA	NA
ENSE00002773926	6668.83	-0.776617	0.257085	-3.02086	0.00252059	0.0293057	SBNO2	140	NA	NA
ENSE00002810471	15488.6	-0.722712	0.224452	-3.2199	0.00128236	0.0293057	SBNO2	1069	NA	NA
ENSE00002914329	15488.6	-0.722712	0.224452	-3.2199	0.00128236	0.0293057	SBNO2	1064	NA	NA
ENSE00002995562	26090.7	-0.710993	0.23457	-3.03106	0.002437	0.0293057	MYO1F	405	NA	NA
ENSE00003001898	25909	-0.712231	0.235039	-3.03027	0.00244335	0.0293057	MYO1F	119	NA	NA
ENSE00003036086	23122.8	-0.724545	0.238237	-3.04128	0.00235573	0.0293057	MYO1F	499	NA	NA
ENSE00003073280	30185.4	-0.774579	0.233189	-3.32168	0.000894776	0.0293057	MYO1F	173	NA	NA
ENSE00003101500	26089.1	-0.711591	0.234571	-3.03359	0.00241664	0.0293057	MYO1F	168	NA	NA
ENSE00003121390	14024.2	-0.787935	0.257426	-3.06083	0.00220728	0.0293057	MYO1F	150	NA	NA
ENSE00003127733	14024.2	-0.787935	0.257426	-3.06083	0.00220728	0.0293057	MYO1F	170	NA	NA
ENSE00003167798	26089.1	-0.711591	0.234571	-3.03359	0.00241664	0.0293057	MYO1F	160	NA	NA
ENSE00003183224	31377.5	-0.786646	0.234541	-3.35398	0.000796585	0.0293057	MYO1F	201	NA	NA
ENSE00003212775	31377.8	-0.786605	0.234541	-3.35381	0.000797067	0.0293057	MYO1F	254	NA	NA
ENSE00003224219	31392.5	-0.786296	0.234549	-3.35238	0.000801211	0.0293057	MYO1F	777	NA	NA
ENSE00003463683	26088.1	-0.711878	0.234555	-3.03502	0.0024052	0.0293057	MYO1F	138	NA	NA
ENSE00003466373	14455.5	-0.485957	0.152069	-3.19563	0.00139525	0.0293057	PPP1R18	211	NA	NA
ENSE00003473057	242524	0.885715	0.294824	3.00421	0.00266269	0.0293057	KIF2A	95	NA	NA
ENSE00003476910	58728	-0.447814	0.142229	-3.14856	0.0016408	0.0293057	PPP1R18	900	NA	NA
ENSE00003482758	58728	-0.447814	0.142229	-3.14856	0.0016408	0.0293057	PPP1R18	900	NA	NA
ENSE00003485432	1374.17	-0.901907	0.242511	-3.71903	0.000199992	0.0293057	MCM7	84	NA	NA
ENSE00003488336	117473	0.789884	0.253846	3.11166	0.00186038	0.0293057	RAP1B	141	NA	NA
ENSE00003490081	242524	0.885715	0.294824	3.00421	0.00266269	0.0293057	KIF2A	95	NA	NA
ENSE00003495787	64789	1.01019	0.291526	3.46518	0.000529886	0.0293057	RUFY1	102	NA	NA
ENSE00003496543	251568	0.893936	0.297736	3.00244	0.00267823	0.0293057	KIF2A	120	NA	NA
ENSE00003508332	5509.84	-0.901796	0.259749	-3.47179	0.000516995	0.0293057	SBNO2	106	NA	NA
ENSE00003509567	26379.7	-0.825791	0.275365	-2.9989	0.00270955	0.0293057	IFITM1	351	NA	NA
ENSE00003517168	5408.95	-0.845343	0.276257	-3.05998	0.00221348	0.0293057	SBNO2	154	NA	NA
ENSE00003518518	5509.84	-0.901796	0.259749	-3.47179	0.000516995	0.0293057	SBNO2	106	NA	NA
ENSE00003524092	10244.6	0.726092	0.229384	3.1654	0.00154872	0.0293057	ZFAND1	43	NA	NA
ENSE00003543731	251568	0.893936	0.297736	3.00244	0.00267823	0.0293057	KIF2A	120	NA	NA
ENSE00003548800	54640.5	0.97207	0.308803	3.14787	0.00164466	0.0293057	RUFY1	62	NA	NA
ENSE00003561948	6747.43	-0.747366	0.248294	-3.01	0.00261247	0.0293057	SBNO2	152	NA	NA
ENSE00003567074	7324.09	0.744067	0.234884	3.16781	0.0015359	0.0293057	ZFAND1	74	NA	NA
ENSE00003568247	64789	1.01019	0.291526	3.46518	0.000529886	0.0293057	RUFY1	102	NA	NA
ENSE00003578954	117473	0.789884	0.253846	3.11166	0.00186038	0.0293057	RAP1B	141	NA	NA
ENSE00003580039	1374.17	-0.901907	0.242511	-3.71903	0.000199992	0.0293057	MCM7	84	NA	NA
ENSE00003581115	21554.5	0.728933	0.226559	3.21741	0.00129355	0.0293057	ZFAND1	128	NA	NA
ENSE00003582166	10244.6	0.726092	0.229384	3.1654	0.00154872	0.0293057	ZFAND1	43	NA	NA
ENSE00003582917	14455.5	-0.485957	0.152069	-3.19563	0.00139525	0.0293057	PPP1R18	211	NA	NA
ENSE00003587335	145951	0.848871	0.257682	3.29426	0.000986816	0.0293057	RAP1B	144	NA	NA
ENSE00003599040	242524	0.885715	0.294824	3.00421	0.00266269	0.0293057	KIF2A	95	NA	NA
ENSE00003602596	5408.95	-0.845343	0.276257	-3.05998	0.00221348	0.0293057	SBNO2	154	NA	NA
ENSE00003602752	54228.6	0.987828	0.325001	3.03946	0.00237	0.0293057	RUFY1	117	NA	NA
ENSE00003607911	7324.09	0.744067	0.234884	3.16781	0.0015359	0.0293057	ZFAND1	74	NA	NA
ENSE00003613889	117473	0.789884	0.253846	3.11166	0.00186038	0.0293057	RAP1B	141	NA	NA
ENSE00003615298	4532.37	-0.841763	0.274779	-3.06342	0.00218821	0.0293057	SBNO2	98	NA	NA
ENSE00003620468	4532.37	-0.841763	0.274779	-3.06342	0.00218821	0.0293057	SBNO2	98	NA	NA
ENSE00003650164	54228.6	0.987828	0.325001	3.03946	0.00237	0.0293057	RUFY1	117	NA	NA
ENSE00003654745	6747.43	-0.747366	0.248294	-3.01	0.00261247	0.0293057	SBNO2	152	NA	NA
ENSE00003669024	54640.5	0.97207	0.308803	3.14787	0.00164466	0.0293057	RUFY1	62	NA	NA
ENSE00003680842	145951	0.848871	0.257682	3.29426	0.000986816	0.0293057	RAP1B	144	NA	NA
ENSE00003686658	26088.1	-0.711878	0.234555	-3.03502	0.0024052	0.0293057	MYO1F	138	NA	NA
ENSE00003689190	21554.5	0.728933	0.226559	3.21741	0.00129355	0.0293057	ZFAND1	128	NA	NA
ENSE00003693310	64789	1.01019	0.291526	3.46518	0.000529886	0.0293057	RUFY1	102	NA	NA
ENSE00003711578	19069.8	-0.603916	0.174111	-3.46858	0.000523225	0.0293057	PPP1R18	337		Doug
ENSE00003715108	58728	-0.447814	0.142229	-3.14856	0.0016408	0.0293057	PPP1R18	898	NA	NA
ENSE00003749004	31377.5	-0.786646	0.234541	-3.35398	0.000796585	0.0293057	MYO1F	191	NA	NA
ENSE00003752759	29455.4	-0.90137	0.251062	-3.59023	0.000330385	0.0293057	MYO1F	808	NA	NA
ENSE00003754764	2259.61	-1.08048	0.284713	-3.79499	0.000147647	0.0293057	MYO1F	6	NA	NA
ENSE00003466146	13554.5	-0.77491	0.259871	-2.9819	0.00286465	0.0298184	MYO1F	147	NA	NA
ENSE00003564681	14140.9	-0.719148	0.240762	-2.98697	0.00281761	0.0298184	MYO1F	132	NA	NA
ENSE00003639601	14140.9	-0.719148	0.240762	-2.98697	0.00281761	0.0298184	MYO1F	132	NA	NA
ENSE00003677643	13554.5	-0.77491	0.259871	-2.9819	0.00286465	0.0298184	MYO1F	147	NA	NA
ENSE00000892438	4751.25	-0.796585	0.271996	-2.92866	0.00340427	0.033033	SBNO2	83	NA	NA
ENSE00001116904	21833.2	-0.71356	0.243401	-2.93163	0.00337193	0.033033	MYO1F	168	NA	NA
ENSE00001154325	15715.9	-0.773799	0.262616	-2.94651	0.00321385	0.033033	MYO1F	196	NA	NA
ENSE00002127347	16920.2	0.647978	0.220432	2.93958	0.00328656	0.033033	ZFAND1	135	NA	NA
ENSE00002928263	4755.37	-0.797248	0.271779	-2.93344	0.00335224	0.033033	SBNO2	748	NA	NA
ENSE00003139244	21836	-0.713567	0.243363	-2.93211	0.00336667	0.033033	MYO1F	397	NA	NA
ENSE00003511054	131412	0.875467	0.298776	2.93018	0.00338766	0.033033	RUFY1	66	NA	NA
ENSE00003686217	131412	0.875467	0.298776	2.93018	0.00338766	0.033033	RUFY1	66	NA	NA
ENSE00001116926	12854.2	-0.725457	0.252017	-2.87861	0.00399436	0.0338249	MYO1F	87	NA	NA
ENSE00001877360	82365.8	0.854076	0.296971	2.87596	0.00402805	0.0338249	KIF2A	85	NA	NA
ENSE00002033550	86455.6	0.888088	0.308334	2.88028	0.00397317	0.0338249	RUFY1	136	NA	NA
ENSE00002072693	82357.1	0.854024	0.297015	2.87536	0.00403566	0.0338249	KIF2A	79	NA	NA
ENSE00002096706	17213.3	0.639843	0.220923	2.89623	0.00377677	0.0338249	ZFAND1	160	NA	NA
ENSE00002123334	17214.1	0.640139	0.220938	2.89736	0.00376315	0.0338249	ZFAND1	211	NA	NA
ENSE00002129264	16988.4	0.640166	0.221557	2.88939	0.00385988	0.0338249	ZFAND1	132	NA	NA
ENSE00002135379	16050.1	0.628651	0.219568	2.86312	0.00419488	0.0338249	ZFAND1	119	NA	NA
ENSE00002637306	5217.42	-0.582213	0.203167	-2.86569	0.00416095	0.0338249	KANSL1	86		Doug
ENSE00002986875	16399.6	-0.696884	0.243233	-2.86509	0.0041689	0.0338249	MYO1F	452	NA	NA
ENSE00003019258	10108.7	-0.725884	0.248828	-2.91721	0.00353174	0.0338249	MYO1F	45	NA	NA
ENSE00003139542	9895.66	-0.740852	0.257727	-2.87456	0.00404594	0.0338249	MYO1F	20	NA	NA
ENSE00003175379	12854.4	-0.725457	0.252012	-2.87866	0.00399369	0.0338249	MYO1F	294	NA	NA
ENSE00003182580	15941.3	-0.736083	0.254657	-2.89049	0.00384645	0.0338249	MYO1F	337	NA	NA
ENSE00003467106	15940.7	-0.73623	0.25465	-2.89114	0.00383844	0.0338249	MYO1F	84	NA	NA
ENSE00003470584	16397.4	-0.697175	0.243279	-2.86575	0.00416028	0.0338249	MYO1F	135	NA	NA
ENSE00003471135	17213.3	0.639843	0.220923	2.89623	0.00377677	0.0338249	ZFAND1	156	NA	NA
ENSE00003505420	17213.3	0.639843	0.220923	2.89623	0.00377677	0.0338249	ZFAND1	156	NA	NA
ENSE00003522138	15940.7	-0.73623	0.25465	-2.89114	0.00383844	0.0338249	MYO1F	84	NA	NA
ENSE00003547611	3048.32	-0.864301	0.30128	-2.86876	0.0041208	0.0338249	SBNO2	75	NA	NA
ENSE00003572733	16397.4	-0.697175	0.243279	-2.86575	0.00416028	0.0338249	MYO1F	135	NA	NA
ENSE00003585063	3048.32	-0.864301	0.30128	-2.86876	0.0041208	0.0338249	SBNO2	75	NA	NA
ENSE00003617538	98054.9	0.864984	0.299892	2.88432	0.00392257	0.0338249	RUFY1	70	NA	NA
ENSE00003623890	98054.9	0.864984	0.299892	2.88432	0.00392257	0.0338249	RUFY1	70	NA	NA
ENSE00003492772	56947.9	0.943936	0.330754	2.8539	0.00431867	0.0343395	RUFY1	124	NA	NA
ENSE00003662679	56947.9	0.943936	0.330754	2.8539	0.00431867	0.0343395	RUFY1	124	NA	NA
ENSE00002135532	12408.2	0.671654	0.235881	2.84743	0.00440741	0.0348033	ZFAND1	322	NA	NA
ENSE00000748342	134844	0.892949	0.316693	2.81961	0.00480825	0.0355226	KIF2A	55	NA	NA
ENSE00001621180	74947.8	-0.574371	0.203159	-2.8272	0.0046957	0.0355226	PPP1R18	1639	NA	NA
ENSE00002115893	21571.4	0.672466	0.238499	2.81957	0.00480874	0.0355226	ZFAND1	1532	NA	NA
ENSE00002133062	9689.74	0.671809	0.23771	2.82617	0.00471087	0.0355226	ZFAND1	26	NA	NA
ENSE00002140135	12381.2	0.667321	0.236556	2.82099	0.00478762	0.0355226	ZFAND1	310	NA	NA
ENSE00003190791	12058.8	-0.717498	0.253268	-2.83296	0.00461194	0.0355226	MYO1F	69	NA	NA
ENSE00003487888	13662	-0.732691	0.259544	-2.82299	0.00475779	0.0355226	MYO1F	90	NA	NA
ENSE00003498552	13662	-0.732691	0.259544	-2.82299	0.00475779	0.0355226	MYO1F	90	NA	NA
ENSE00003534258	9010.87	-0.765219	0.271061	-2.82305	0.00475697	0.0355226	MYO1F	146	NA	NA
ENSE00003632575	9010.87	-0.765219	0.271061	-2.82305	0.00475697	0.0355226	MYO1F	146	NA	NA
ENSE00000748370	83324.5	0.861957	0.306534	2.81195	0.00492421	0.0356561	KIF2A	68	NA	NA
ENSE00002034052	60660.5	0.863859	0.307461	2.80965	0.00495949	0.0356561	KIF2A	27	NA	NA
ENSE00002779343	4438.56	1.07347	0.382269	2.80816	0.00498252	0.0356561	TPTEP1	349	NA	NA
ENSE00003505612	98382.9	0.868911	0.309249	2.80974	0.00495808	0.0356561	RUFY1	168	NA	NA
ENSE00003622996	98382.9	0.868911	0.309249	2.80974	0.00495808	0.0356561	RUFY1	168	NA	NA
ENSE00002111932	15848	0.663179	0.23656	2.80343	0.00505623	0.0359589	ZFAND1	731	NA	NA
ENSE00000748348	128138	0.881754	0.315489	2.79488	0.00519183	0.036072	KIF2A	92	NA	NA
ENSE00000748352	145638	0.883434	0.316134	2.79449	0.00519814	0.036072	KIF2A	111	NA	NA
ENSE00002056851	128139	0.881771	0.31549	2.79493	0.00519109	0.036072	KIF2A	203	NA	NA
ENSE00002101920	11828.2	0.631925	0.225724	2.79955	0.00511737	0.036072	ZFAND1	92	NA	NA
ENSE00000748345	78386.5	0.85681	0.308361	2.77859	0.00545954	0.0365052	KIF2A	91	NA	NA
ENSE00001311435	20316.4	0.664893	0.239985	2.77056	0.00559604	0.0365052	ZFAND1	1143	NA	NA
ENSE00002041806	118174	0.830751	0.29952	2.77361	0.00554379	0.0365052	KIF2A	42	NA	NA
ENSE00002065142	46523.7	0.937266	0.338007	2.77292	0.00555562	0.0365052	RUFY1	81	NA	NA
ENSE00002091873	20317.8	0.664893	0.239963	2.77081	0.00559163	0.0365052	ZFAND1	1144	NA	NA
ENSE00002212233	124627	0.749696	0.269741	2.77932	0.00544728	0.0365052	RAP1B	39	NA	NA
ENSE00002298688	132569	0.744391	0.268765	2.76967	0.00561127	0.0365052	RAP1B	50	NA	NA
ENSE00002996663	19018.5	-0.65591	0.236524	-2.77312	0.00555216	0.0365052	MYO1F	95	NA	NA
ENSE00003137123	5767.02	-0.782295	0.281712	-2.77693	0.00548748	0.0365052	MYO1F	50	NA	NA
ENSE00003502071	119236	0.832637	0.299328	2.78169	0.00540774	0.0365052	KIF2A	55	NA	NA
ENSE00003631798	119236	0.832637	0.299328	2.78169	0.00540774	0.0365052	KIF2A	55	NA	NA
ENSE00000748401	111987	0.878848	0.318111	2.76271	0.00573238	0.0370788	KIF2A	151	NA	NA
ENSE00002130063	8039.51	0.668403	0.242143	2.76036	0.00577377	0.0370788	ZFAND1	53	NA	NA
ENSE00003554828	20156.2	-0.651492	0.236594	-2.75363	0.00589375	0.0370788	MYO1F	133	NA	NA
ENSE00003586934	4520.68	-0.797549	0.289419	-2.75569	0.00585693	0.0370788	SBNO2	177	NA	NA
ENSE00003594036	20156.2	-0.651492	0.236594	-2.75363	0.00589375	0.0370788	MYO1F	133	NA	NA
ENSE00003659824	4520.68	-0.797549	0.289419	-2.75569	0.00585693	0.0370788	SBNO2	177	NA	NA
ENSE00000748347	82216.1	0.861173	0.313184	2.74974	0.00596431	0.0371149	KIF2A	64	NA	NA
ENSE00002090527	20120.3	0.659285	0.239735	2.75006	0.00595843	0.0371149	ZFAND1	1101	NA	NA
ENSE00000748343	109012	0.86301	0.314653	2.74274	0.00609298	0.0377106	KIF2A	163	NA	NA
ENSE00002673898	1487.29	-0.818386	0.298655	-2.74024	0.00613951	0.0377943	KANSL1	135	NA	NA
ENSE00001532416	156039	0.725915	0.265879	2.73024	0.00632878	0.0384481	RAP1B	91	NA	NA
ENSE00002039104	37759.1	0.845887	0.309926	2.72932	0.00634645	0.0384481	KIF2A	38	NA	NA
ENSE00002098265	14706	0.649498	0.237848	2.73073	0.00631946	0.0384481	ZFAND1	542	NA	NA
ENSE00002020621	163216	0.72313	0.265716	2.72143	0.00649992	0.038542	RAP1B	613	NA	NA
ENSE00002103312	13817	0.602361	0.221789	2.71591	0.0066093	0.038542	ZFAND1	123	NA	NA
ENSE00002126445	11441.9	0.612404	0.224714	2.72526	0.00642509	0.038542	ZFAND1	89	NA	NA
ENSE00002843899	2913.7	-0.814019	0.299843	-2.71482	0.00663125	0.038542	SBNO2	44		Doug
ENSE00003477468	163213	0.723011	0.265733	2.72082	0.00651204	0.038542	RAP1B	117	NA	NA
ENSE00003552774	13817	0.602361	0.221789	2.71591	0.0066093	0.038542	ZFAND1	122	NA	NA
ENSE00003570420	13817	0.602361	0.221789	2.71591	0.0066093	0.038542	ZFAND1	122	NA	NA
ENSE00003665762	163213	0.723011	0.265733	2.72082	0.00651204	0.038542	RAP1B	117	NA	NA
ENSE00001424074	90964.1	0.786072	0.292326	2.68902	0.00716611	0.0406076	KIF2A	286	NA	NA
ENSE00001472419	1991.62	0.908821	0.342119	2.65645	0.00789684	0.0406076	RUFY1	145	NA	NA
ENSE00001826017	14969.3	0.649661	0.24353	2.66768	0.00763764	0.0406076	2023-09-07	96	NA	NA
ENSE00001875007	2923.23	-0.539287	0.20328	-2.65293	0.00797966	0.0406076	MCM7	435		Doug
ENSE00001913869	11425.4	0.648379	0.242243	2.67657	0.00743802	0.0406076	2023-09-07	48	NA	NA
ENSE00001920066	5665.69	-0.506973	0.188879	-2.68411	0.00727231	0.0406076	MCM7	731	NA	NA
ENSE00001943795	213948	0.696305	0.26201	2.65755	0.00787113	0.0406076	RAP1B	483	NA	NA
ENSE00001957415	10661.8	-0.471767	0.176166	-2.67797	0.00740693	0.0406076	PPP1R18	137	NA	NA
ENSE00002087987	91099.5	0.785856	0.292385	2.68774	0.00719367	0.0406076	KIF2A	331	NA	NA
ENSE00002127001	4174.63	0.688763	0.255977	2.69072	0.00712987	0.0406076	ZFAND1	41	NA	NA
ENSE00002213754	213942	0.696272	0.262015	2.65738	0.00787514	0.0406076	RAP1B	225	NA	NA
ENSE00002223238	91118.5	0.785701	0.29235	2.68754	0.00719809	0.0406076	KIF2A	375	NA	NA
ENSE00002256987	88399.7	0.693066	0.261019	2.65523	0.00792539	0.0406076	RAP1B	59	NA	NA
ENSE00002318222	178992	0.6976	0.262658	2.65592	0.00790916	0.0406076	RAP1B	41	NA	NA
ENSE00003001750	26930.2	-0.679401	0.253006	-2.68532	0.00724611	0.0406076	MYO1F	483	NA	NA
ENSE00003070320	11456.3	-0.701244	0.264221	-2.654	0.00795438	0.0406076	MYO1F	17	NA	NA
ENSE00003214958	12281.5	-0.667776	0.251411	-2.65612	0.00790461	0.0406076	MYO1F	269	NA	NA
ENSE00003473655	213942	0.696268	0.262014	2.65737	0.00787529	0.0406076	RAP1B	69	NA	NA
ENSE00003489138	14969.3	0.649661	0.24353	2.66768	0.00763764	0.0406076	2023-09-07	103	NA	NA
ENSE00003514104	213942	0.696268	0.262014	2.65737	0.00787529	0.0406076	RAP1B	69	NA	NA
ENSE00003523338	12281.1	-0.66782	0.251437	-2.65602	0.00790693	0.0406076	MYO1F	87		Doug
ENSE00003631719	7782.33	-0.741334	0.276652	-2.67966	0.0073697	0.0406076	SBNO2	91	NA	NA
ENSE00003631928	7782.33	-0.741334	0.276652	-2.67966	0.0073697	0.0406076	SBNO2	91	NA	NA
ENSE00003652595	14969.3	0.649661	0.24353	2.66768	0.00763764	0.0406076	2023-09-07	103	NA	NA
ENSE00003657251	5192.99	-0.752708	0.283214	-2.65773	0.0078668	0.0406076	SBNO2	106	NA	NA
ENSE00003658256	12281.1	-0.66782	0.251437	-2.65602	0.00790693	0.0406076	MYO1F	87		Doug
ENSE00003681195	5192.99	-0.752708	0.283214	-2.65773	0.0078668	0.0406076	SBNO2	106	NA	NA
ENSE00003737580	14969.3	0.649661	0.24353	2.66768	0.00763764	0.0406076	2023-09-07	108	NA	NA
ENSE00001744111	1366.29	1.39337	0.526419	2.64687	0.00812394	0.0411589	NEXN	198	NA	NA
ENSE00001487518	239402	0.858755	0.325244	2.64034	0.00828228	0.0415615	KIF2A	900	NA	NA
ENSE00001717603	2397.74	1.11077	0.421123	2.63764	0.0083486	0.0415615	NEXN	177	NA	NA
ENSE00001829215	97258	0.857128	0.324789	2.63903	0.00831433	0.0415615	KIF2A	145	NA	NA
ENSE00002029232	58332.9	0.873471	0.330753	2.64086	0.00826965	0.0415615	KIF2A	71	NA	NA
ENSE00001796423	3389.23	1.0262	0.389531	2.63445	0.00842743	0.0417723	TPTEP1	102	NA	NA
ENSE00000549144	87558.7	0.856819	0.325775	2.63009	0.00853613	0.0420664	KIF2A	136	NA	NA
ENSE00000748403	62234.1	0.865666	0.329441	2.62768	0.00859697	0.0420664	KIF2A	102	NA	NA
ENSE00002951757	5061.07	1.00157	0.380976	2.62897	0.00856448	0.0420664	TPTEP1	2523	NA	NA
ENSE00001676936	95488.7	-0.541386	0.2062	-2.62554	0.00865122	0.0421517	PPP1R18	3488	NA	NA
ENSE00001957213	99768.3	0.851818	0.324833	2.62233	0.00873306	0.0421914	KIF2A	193	NA	NA
ENSE00002039126	101220	0.852499	0.324993	2.62313	0.0087127	0.0421914	KIF2A	236	NA	NA
ENSE00002235581	29921.3	0.712642	0.272393	2.61622	0.00889086	0.0427732	RAP1B	19	NA	NA
ENSE00003215336	18390.8	-0.594	0.227644	-2.60934	0.00907175	0.0434609	MYO1F	267	NA	NA
ENSE00001448738	4263.1	-0.837227	0.327546	-2.55606	0.0105865	0.0452632	AIM1	1185	NA	NA
ENSE00001515300	31374.8	0.708281	0.275342	2.57237	0.0101005	0.0452632	RAP1B	195	NA	NA
ENSE00001604330	31343.5	0.710226	0.27571	2.57599	0.00999544	0.0452632	RAP1B	189	NA	NA
ENSE00001813787	31265.3	0.706977	0.275602	2.56521	0.0103113	0.0452632	RAP1B	136	NA	NA
ENSE00001817232	31304.3	0.705907	0.275273	2.56439	0.0103358	0.0452632	RAP1B	145	NA	NA
ENSE00001829959	2554.23	1.11215	0.431647	2.57653	0.00997988	0.0452632	NEXN	324	NA	NA
ENSE00002129802	8479.18	0.62273	0.240986	2.58409	0.00976375	0.0452632	ZFAND1	184	NA	NA
ENSE00002206738	31169.9	0.706019	0.274918	2.56811	0.0102254	0.0452632	RAP1B	92	NA	NA
ENSE00002206894	31236	0.707766	0.275455	2.56944	0.0101864	0.0452632	RAP1B	119	NA	NA
ENSE00002227837	31363.6	0.709587	0.275844	2.57243	0.0100989	0.0452632	RAP1B	205	NA	NA
ENSE00002230655	123339	0.669935	0.262123	2.5558	0.0105944	0.0452632	RAP1B	1343	NA	NA
ENSE00002234987	31257.9	0.70686	0.275126	2.56922	0.0101927	0.0452632	RAP1B	124	NA	NA
ENSE00002236027	31244.3	0.707505	0.275475	2.5683	0.0102197	0.0452632	RAP1B	125	NA	NA
ENSE00002246206	31324.6	0.705519	0.275339	2.56237	0.0103961	0.0452632	RAP1B	154	NA	NA
ENSE00002256596	31230.2	0.706484	0.275121	2.5679	0.0102315	0.0452632	RAP1B	115	NA	NA
ENSE00002257645	31218.9	0.707932	0.275416	2.57041	0.0101579	0.0452632	RAP1B	115	NA	NA
ENSE00002259959	31285.6	0.706589	0.275668	2.56319	0.0103715	0.0452632	RAP1B	145	NA	NA
ENSE00002273699	31203.6	0.708031	0.275401	2.57091	0.0101431	0.0452632	RAP1B	111	NA	NA
ENSE00002275561	31258.6	0.706946	0.275579	2.56531	0.0103084	0.0452632	RAP1B	131	NA	NA
ENSE00002277961	31275	0.706694	0.275165	2.56826	0.0102212	0.0452632	RAP1B	128	NA	NA
ENSE00002279450	123334	0.670049	0.262131	2.55616	0.0105835	0.0452632	RAP1B	76	NA	NA
ENSE00002286526	123335	0.670049	0.262131	2.55616	0.0105835	0.0452632	RAP1B	112	NA	NA
ENSE00002298609	31190.9	0.707584	0.275406	2.56924	0.0101923	0.0452632	RAP1B	105	NA	NA
ENSE00002308372	31257.9	0.706859	0.275126	2.56922	0.0101927	0.0452632	RAP1B	128	NA	NA
ENSE00002321642	31245.9	0.707481	0.275476	2.56821	0.0102226	0.0452632	RAP1B	126	NA	NA
ENSE00002855149	10057	-0.63746	0.247751	-2.57298	0.0100826	0.0452632	SBNO2	464	NA	NA
ENSE00003222533	7922.74	-0.681518	0.265976	-2.56233	0.0103973	0.0452632	MYO1F	1001	NA	NA
ENSE00003505440	123334	0.670049	0.262131	2.55616	0.0105835	0.0452632	RAP1B	83	NA	NA
ENSE00003585467	123334	0.670049	0.262131	2.55616	0.0105835	0.0452632	RAP1B	83	NA	NA
ENSE00001237513	14538.4	-0.639677	0.250795	-2.55059	0.010754	0.0454439	MYO1F	82	NA	NA
ENSE00003008938	14538.5	-0.639662	0.250795	-2.55054	0.0107557	0.0454439	MYO1F	106	NA	NA
ENSE00003073457	19096.6	-0.589662	0.231086	-2.5517	0.0107198	0.0454439	MYO1F	148	NA	NA
ENSE00002098014	18041	0.564663	0.221965	2.54393	0.0109614	0.0458396	ZFAND1	978	NA	NA
ENSE00003563632	19079.3	-0.588136	0.231216	-2.54367	0.0109695	0.0458396	MYO1F	99	NA	NA
ENSE00003570413	19079.3	-0.588136	0.231216	-2.54367	0.0109695	0.0458396	MYO1F	99	NA	NA
ENSE00003035052	11165.4	-0.678827	0.267611	-2.53662	0.011193	0.0463869	MYO1F	7	NA	NA
ENSE00003477322	5661.94	-0.629002	0.248058	-2.53571	0.011222	0.0463869	SBNO2	191	NA	NA
ENSE00003634371	5661.94	-0.629002	0.248058	-2.53571	0.011222	0.0463869	SBNO2	191	NA	NA
ENSE00003076059	7855.19	-0.670929	0.265234	-2.52957	0.0114201	0.0465339	MYO1F	129	NA	NA
ENSE00003156830	7855.19	-0.670929	0.265234	-2.52957	0.0114201	0.0465339	MYO1F	127	NA	NA
ENSE00003459507	7855.2	-0.670931	0.265234	-2.52958	0.0114198	0.0465339	MYO1F	132	NA	NA
ENSE00003656361	7855.2	-0.670931	0.265234	-2.52958	0.0114198	0.0465339	MYO1F	132	NA	NA
ENSE00003113190	7856.41	-0.670492	0.265194	-2.52831	0.0114612	0.0465359	MYO1F	271	NA	NA
ENSE00000655380	2473.48	-0.851435	0.337852	-2.52014	0.0117308	0.0469642	SBNO2	77	NA	NA
ENSE00002924237	4040.22	0.971827	0.385121	2.52343	0.0116216	0.0469642	TPTEP1	1035	NA	NA
ENSE00003638229	2340.18	-0.708356	0.280953	-2.52126	0.0116935	0.0469642	KANSL1	253	NA	NA
ENSE00003666073	2340.18	-0.708356	0.280953	-2.52126	0.0116935	0.0469642	KANSL1	253	NA	NA
ENSE00000953875	3846.28	-0.78287	0.31134	-2.51452	0.0119195	0.0475536	UBE2S	148	NA	NA
ENSE00003213950	19395.8	-0.63476	0.254228	-2.49681	0.0125317	0.0498222	MYO1F	299	NA	NA
ENSE00003181377	18949	-0.62447	0.25118	-2.48615	0.0129134	0.0510976	MYO1F	264	NA	NA
ENSE00003340017	3502.78	0.631544	0.254105	2.48537	0.0129418	0.0510976	2023-09-07	52	NA	NA
ENSE00001116917	18937.4	-0.62374	0.251274	-2.48231	0.0130534	0.0513614	MYO1F	86	NA	NA
ENSE00001834234	28643.1	0.686373	0.276836	2.47934	0.0131624	0.0516129	RAP1B	128	NA	NA
ENSE00003059185	9805.6	-0.619333	0.250155	-2.4758	0.0132938	0.05195	MYO1F	20	NA	NA
ENSE00000836619	10133.5	-0.460322	0.186914	-2.46275	0.0137878	0.0532516	GIPC1	808	NA	NA
ENSE00001874439	3326.39	0.827546	0.336115	2.46209	0.0138129	0.0532516	PDCD10	113	NA	NA
ENSE00002922204	10133.5	-0.460322	0.186914	-2.46275	0.0137878	0.0532516	GIPC1	804	NA	NA
ENSE00002964196	10133.5	-0.460322	0.186914	-2.46275	0.0137878	0.0532516	GIPC1	806	NA	NA
ENSE00001875025	3324.9	0.825885	0.336304	2.45577	0.0140582	0.0539904	PDCD10	86	NA	NA
ENSE00003521550	1975.71	-0.680227	0.277244	-2.45354	0.0141459	0.0539904	TYMS	176	NA	NA
ENSE00003626015	1975.71	-0.680227	0.277244	-2.45354	0.0141459	0.0539904	TYMS	176	NA	NA
ENSE00002683166	13345.2	-0.468356	0.19195	-2.43999	0.0146875	0.0551495	KANSL1	506	NA	NA
ENSE00002936944	9711.97	-0.466353	0.191134	-2.43992	0.0146905	0.0551495	GIPC1	564	NA	NA
ENSE00003472634	13221.6	-0.56845	0.232754	-2.44228	0.014595	0.0551495	MYO1F	90	NA	NA
ENSE00003514075	13221.6	-0.56845	0.232754	-2.44228	0.014595	0.0551495	MYO1F	90	NA	NA
ENSE00003624873	13221.6	-0.56845	0.232754	-2.44228	0.014595	0.0551495	MYO1F	90	NA	NA
ENSE00001923270	4619.18	-0.603444	0.247516	-2.438	0.0147689	0.0552628	MCM7	200	NA	NA
ENSE00003478593	17325.7	-0.581088	0.238913	-2.43221	0.0150069	0.055608	MYO1F	145	NA	NA
ENSE00003588785	17325.7	-0.581088	0.238913	-2.43221	0.0150069	0.055608	MYO1F	145	NA	NA
ENSE00003613137	17325.7	-0.581088	0.238913	-2.43221	0.0150069	0.055608	MYO1F	145	NA	NA
ENSE00000892434	8631.69	-0.686429	0.282809	-2.42718	0.0152165	0.0562031	SBNO2	136	NA	NA
ENSE00002269012	54681.3	0.677333	0.279532	2.4231	0.0153889	0.0566569	RAP1B	4	NA	NA
ENSE00003615147	39641.1	0.51986	0.21534	2.41413	0.0157727	0.0576988	2023-09-07	107	NA	NA
ENSE00003638915	39641.1	0.51986	0.21534	2.41413	0.0157727	0.0576988	2023-09-07	107	NA	NA
ENSE00001709657	27195.3	0.849972	0.354388	2.39842	0.0164659	0.0600427	TPTEP1	236	NA	NA
ENSE00001854334	2729.79	0.800853	0.335762	2.38518	0.0170706	0.0616588	PDCD10	24	NA	NA
ENSE00003610649	8580.88	-0.553341	0.231967	-2.38543	0.017059	0.0616588	MCM7	394	NA	NA
ENSE00003669236	8580.88	-0.553341	0.231967	-2.38543	0.017059	0.0616588	MCM7	394	NA	NA
ENSE00001950946	2794.8	0.803065	0.337055	2.38259	0.0171913	0.0617053	PDCD10	52	NA	NA
ENSE00002293195	125117	0.640152	0.268558	2.38367	0.017141	0.0617053	RAP1B	122	NA	NA
ENSE00002766083	3268.43	-0.749302	0.314679	-2.38116	0.0172583	0.0617523	SBNO2	104	NA	NA
ENSE00002677121	12992	-0.456769	0.192854	-2.36847	0.0178621	0.0637136	KANSL1	456	NA	NA
ENSE00002112355	7238.96	0.582006	0.246862	2.35762	0.0183926	0.0654024	ZFAND1	137	NA	NA
ENSE00002302428	177026	0.622389	0.264522	2.35288	0.0186286	0.0660363	RAP1B	162	NA	NA
ENSE00002344967	2161.78	-0.650889	0.27693	-2.35037	0.0187546	0.0662779	KANSL1	183	NA	NA
ENSE00000892426	5669.71	-0.618283	0.263194	-2.34916	0.018816	0.0662903	SBNO2	93	NA	NA
ENSE00001594434	3561.57	0.601042	0.256919	2.33942	0.0193135	0.0676268	2023-09-07	339	NA	NA
ENSE00003749079	3561.57	0.601042	0.256919	2.33942	0.0193135	0.0676268	2023-09-07	285	NA	NA
ENSE00002209638	22121.7	0.667755	0.285617	2.33794	0.0193902	0.0676884	RAP1B	110	NA	NA
ENSE00001812429	201959	0.619307	0.265808	2.32991	0.019811	0.0678457	RAP1B	218	NA	NA
ENSE00001817672	26444.7	0.524361	0.225168	2.32875	0.0198723	0.0678457	PDCD10	69	NA	NA
ENSE00002236571	299413	0.614287	0.263863	2.32805	0.0199093	0.0678457	RAP1B	12622	NA	NA
ENSE00002253852	84256.9	0.619225	0.265535	2.33199	0.0197013	0.0678457	RAP1B	370	NA	NA
ENSE00002649749	2162.58	-0.646085	0.276835	-2.33383	0.0196047	0.0678457	KANSL1	364	NA	NA
ENSE00003460043	84243.7	0.619049	0.265537	2.33131	0.0197372	0.0678457	RAP1B	57	NA	NA
ENSE00003518341	84243.7	0.619049	0.265537	2.33131	0.0197372	0.0678457	RAP1B	57	NA	NA
ENSE00003532978	84243.7	0.619049	0.265537	2.33131	0.0197372	0.0678457	RAP1B	57	NA	NA
ENSE00002254599	299117	0.613718	0.263814	2.32633	0.0200011	0.0679562	RAP1B	1243	NA	NA
ENSE00002278856	79969.4	0.620202	0.266797	2.32462	0.0200924	0.0680643	RAP1B	34	NA	NA
ENSE00002304613	1461.69	1.01725	0.438741	2.31856	0.0204187	0.0685613	TTN	17106	NA	NA
ENSE00003134269	8207.87	-0.612566	0.26397	-2.32059	0.0203089	0.0685613	MYO1F	12	NA	NA
ENSE00003168397	17333.8	-0.589367	0.254144	-2.31903	0.0203936	0.0685613	MYO1F	44	NA	NA
ENSE00002205537	78425.1	0.620837	0.26802	2.31639	0.0205371	0.0687572	RAP1B	20	NA	NA
ENSE00002315651	24546.8	0.516575	0.223305	2.31332	0.0207053	0.0689172	2023-09-07	25	NA	NA
ENSE00002670419	1367.6	-0.713576	0.308461	-2.31334	0.0207037	0.0689172	KANSL1	94	NA	NA
ENSE00000925258	1966.11	0.667298	0.288597	2.31222	0.0207657	0.0689181	INTS2	103	NA	NA
ENSE00000892436	5071.74	-0.66295	0.286904	-2.31071	0.0208491	0.0689949	SBNO2	170	NA	NA
ENSE00002632249	28844	-0.41471	0.179585	-2.30927	0.0209284	0.0690576	KANSL1	1323	NA	NA
ENSE00001522298	1418.57	-0.722619	0.314586	-2.29705	0.0216162	0.069811	EPN2	1311	NA	NA
ENSE00001887426	75676.3	0.612565	0.265961	2.30321	0.021267	0.069811	RAP1B	33	NA	NA
ENSE00002207300	237560	0.608211	0.264774	2.2971	0.0216132	0.069811	RAP1B	368	NA	NA
ENSE00002226869	236777	0.608624	0.264963	2.29701	0.0216181	0.069811	RAP1B	347	NA	NA
ENSE00003466005	2745.84	-0.517741	0.225509	-2.29587	0.0216832	0.069811	MCM7	138	NA	NA
ENSE00003528434	2745.84	-0.517741	0.225509	-2.29587	0.0216832	0.069811	MCM7	138	NA	NA
ENSE00003549411	7940.46	-0.650602	0.283559	-2.29442	0.0217664	0.069811	SBNO2	144	NA	NA
ENSE00003563794	16848.9	-0.537734	0.234094	-2.29708	0.021614	0.069811	MYO1F	107	NA	NA
ENSE00003596841	16848.9	-0.537734	0.234094	-2.29708	0.021614	0.069811	MYO1F	107	NA	NA
ENSE00003659519	7940.46	-0.650602	0.283559	-2.29442	0.0217664	0.069811	SBNO2	144	NA	NA
ENSE00003614505	29724.7	-0.413413	0.180499	-2.29039	0.0219988	0.0703592	KANSL1	1378	NA	NA
ENSE00000892435	8350.51	-0.610417	0.26749	-2.28202	0.0224882	0.0715572	SBNO2	132	NA	NA
ENSE00002200486	3621.97	-0.748927	0.328211	-2.28185	0.0224983	0.0715572	MICAL2	138	NA	NA
ENSE00002226133	247187	0.602752	0.264505	2.27879	0.0226797	0.0719343	RAP1B	475	NA	NA
ENSE00001757634	3042.7	0.885667	0.389894	2.27156	0.0231132	0.0720463	NEXN	79	NA	NA
ENSE00002170623	3774.51	-0.719404	0.316943	-2.26982	0.0232184	0.0720463	MICAL2	209	NA	NA
ENSE00002316142	283162	0.602027	0.265115	2.27081	0.0231585	0.0720463	RAP1B	845	NA	NA
ENSE00002316526	270811	0.602933	0.264874	2.2763	0.0228278	0.0720463	RAP1B	591	NA	NA
ENSE00003481934	3770.76	-0.721687	0.317521	-2.27288	0.0230335	0.0720463	MICAL2	103	NA	NA
ENSE00003544820	3141.33	-0.588167	0.258631	-2.27416	0.0229566	0.0720463	HSP90B1	332	NA	NA
ENSE00003656675	3770.76	-0.721687	0.317521	-2.27288	0.0230335	0.0720463	MICAL2	103	NA	NA
ENSE00003689930	3141.33	-0.588167	0.258631	-2.27416	0.0229566	0.0720463	HSP90B1	332	NA	NA
ENSE00002673747	5783.55	-0.492148	0.217238	-2.26547	0.0234836	0.0724763	KANSL1	116	NA	NA
ENSE00003001274	9219.16	-0.537416	0.237181	-2.26585	0.0234607	0.0724763	MYO1F	48	NA	NA
ENSE00001705403	1753.62	-0.585887	0.259907	-2.25422	0.0241825	0.0738371	MCM7	151	NA	NA
ENSE00001831329	1755.14	-0.585837	0.259851	-2.25451	0.0241642	0.0738371	MCM7	232	NA	NA
ENSE00003501771	1753.62	-0.585887	0.259907	-2.25422	0.0241825	0.0738371	MCM7	150	NA	NA
ENSE00003512593	1753.62	-0.585887	0.259907	-2.25422	0.0241825	0.0738371	MCM7	150	NA	NA
ENSE00003586862	6346.05	0.830609	0.369594	2.24736	0.0246171	0.0747656	NEXN	222	NA	NA
ENSE00003593345	6346.05	0.830609	0.369594	2.24736	0.0246171	0.0747656	NEXN	222	NA	NA
ENSE00003492400	15658.2	-0.586257	0.262359	-2.23456	0.0254464	0.076674	MYO1F	88	NA	NA
ENSE00003526104	15658.2	-0.586257	0.262359	-2.23456	0.0254464	0.076674	MYO1F	88	NA	NA
ENSE00003534448	15658.2	-0.586257	0.262359	-2.23456	0.0254464	0.076674	MYO1F	88	NA	NA
ENSE00001950508	7376.52	0.774537	0.347691	2.22766	0.0259031	0.0774388	NEXN	498	NA	NA
ENSE00003543658	7376.52	0.774537	0.347691	2.22766	0.0259031	0.0774388	NEXN	186	NA	NA
ENSE00003660782	7376.52	0.774537	0.347691	2.22766	0.0259031	0.0774388	NEXN	186	NA	NA
ENSE00003474334	13210.8	-0.563524	0.253403	-2.22383	0.0261601	0.0775892	MYO1F	81	NA	NA
ENSE00003584010	2367.97	-0.418432	0.188324	-2.22187	0.0262922	0.0775892	IMPACT	104	NA	NA
ENSE00003672169	13210.8	-0.563524	0.253403	-2.22383	0.0261601	0.0775892	MYO1F	81	NA	NA
ENSE00003746271	2367.97	-0.418432	0.188324	-2.22187	0.0262922	0.0775892	IMPACT	104	NA	NA
ENSE00003748639	2367.97	-0.418432	0.188324	-2.22187	0.0262922	0.0775892	IMPACT	104	NA	NA
ENSE00002219499	18066.5	0.450434	0.203011	2.21877	0.0265023	0.0780082	2023-09-07	81	NA	NA
ENSE00003494600	1706.78	-0.606855	0.273814	-2.2163	0.0266708	0.0781024	SBNO2	81	NA	NA
ENSE00003528424	1706.78	-0.606855	0.273814	-2.2163	0.0266708	0.0781024	SBNO2	81	NA	NA
ENSE00003519890	4356.18	-0.611398	0.276368	-2.21226	0.0269487	0.0785146	SBNO2	144	NA	NA
ENSE00003602448	4356.18	-0.611398	0.276368	-2.21226	0.0269487	0.0785146	SBNO2	144	NA	NA
ENSE00002156295	3929.82	-0.700335	0.316796	-2.21068	0.0270577	0.0786322	MICAL2	148	NA	NA
ENSE00000659764	1425.08	-0.815759	0.36942	-2.20821	0.0272293	0.0787043	ESF1	153	NA	NA
ENSE00003523557	1449.16	-0.585034	0.265038	-2.20736	0.0272888	0.0787043	IMPACT	86	NA	NA
ENSE00003575407	1449.16	-0.585034	0.265038	-2.20736	0.0272888	0.0787043	IMPACT	86	NA	NA
ENSE00001408439	3357.61	0.77909	0.353892	2.20149	0.0277011	0.0796893	KIF2A	203	NA	NA
ENSE00001662836	19898.7	0.439691	0.200698	2.19081	0.0284654	0.0796893	2023-09-07	136	NA	NA
ENSE00001796361	71790.3	0.432467	0.197319	2.19171	0.0284002	0.0796893	2023-09-07	1054	NA	NA
ENSE00001867951	19899.4	0.439725	0.200697	2.19099	0.0284527	0.0796893	2023-09-07	280	NA	NA
ENSE00001879789	3914.44	-0.473693	0.215622	-2.19687	0.02803	0.0796893	MCM7	323	NA	NA
ENSE00001920316	19916.3	0.44061	0.200786	2.19442	0.028205	0.0796893	2023-09-07	169	NA	NA
ENSE00002766497	7040.37	-0.569676	0.259813	-2.19264	0.0283335	0.0796893	SBNO2	277	NA	NA
ENSE00003465427	71790.3	0.432467	0.197319	2.19171	0.0284002	0.0796893	2023-09-07	1052	NA	NA
ENSE00003476218	42596.1	0.462991	0.210924	2.19506	0.0281593	0.0796893	2023-09-07	118	NA	NA
ENSE00003613005	71790.3	0.432467	0.197319	2.19171	0.0284002	0.0796893	2023-09-07	1052	NA	NA
ENSE00003613133	42596.1	0.462991	0.210924	2.19506	0.0281593	0.0796893	2023-09-07	118	NA	NA
ENSE00003726145	72582.7	0.429026	0.195708	2.19218	0.0283668	0.0796893	2023-09-07	2852	NA	NA
ENSE00002760036	8090.27	-0.428884	0.195962	-2.1886	0.0286258	0.0799427	GIPC1	322	NA	NA
ENSE00003539323	4687.94	-0.446038	0.204215	-2.18415	0.0289509	0.0804582	MCM7	381	NA	NA
ENSE00003605650	4687.94	-0.446038	0.204215	-2.18415	0.0289509	0.0804582	MCM7	381	NA	NA
ENSE00000988020	160236	0.593766	0.273843	2.16827	0.0301379	0.0813163	RGS10	87	NA	NA
ENSE00001320736	46599.5	0.582665	0.268763	2.16795	0.0301624	0.0813163	RAB11A	168	NA	NA
ENSE00001855817	156099	0.595167	0.273902	2.17292	0.029786	0.0813163	RGS10	63	NA	NA
ENSE00002084204	44429	0.696838	0.320877	2.17167	0.0298805	0.0813163	RUFY1	33	NA	NA
ENSE00002575740	46598	0.582665	0.268753	2.16803	0.0301565	0.0813163	RAB11A	162	NA	NA
ENSE00002614048	88079.6	0.566828	0.260363	2.17706	0.0294758	0.0813163	RAB11A	36	NA	NA
ENSE00002619295	46600.7	0.582615	0.268773	2.16768	0.0301829	0.0813163	RAB11A	170	NA	NA
ENSE00002628618	46571.6	0.583592	0.268779	2.17127	0.0299109	0.0813163	RAB11A	135	NA	NA
ENSE00002629429	46203	0.584337	0.268702	2.17467	0.0296551	0.0813163	RAB11A	85	NA	NA
ENSE00002644069	4856.67	-0.531271	0.244643	-2.17161	0.0298847	0.0813163	KANSL1	1493	NA	NA
ENSE00002862602	7929.8	-0.423495	0.194882	-2.17308	0.029774	0.0813163	GIPC1	312	NA	NA
ENSE00003656154	6392.54	-0.634735	0.291942	-2.17418	0.0296914	0.0813163	SBNO2	134	NA	NA
ENSE00003666062	6392.54	-0.634735	0.291942	-2.17418	0.0296914	0.0813163	SBNO2	134	NA	NA
ENSE00001863379	18801.5	0.505315	0.233484	2.16424	0.0304459	0.0816407	PDCD10	608	NA	NA
ENSE00001920801	11670.4	-0.352497	0.162826	-2.16487	0.0303974	0.0816407	YWHAB	139	NA	NA
ENSE00003180684	6904.4	-0.565314	0.261948	-2.15811	0.0309192	0.0827161	MYO1F	88	NA	NA
ENSE00003537572	6923.3	-0.563118	0.261509	-2.15334	0.031292	0.0833241	MYO1F	95	NA	NA
ENSE00003672548	6923.3	-0.563118	0.261509	-2.15334	0.031292	0.0833241	MYO1F	95	NA	NA
ENSE00001821948	2994.59	-0.535006	0.249395	-2.14521	0.0319361	0.0846505	MCM7	406	NA	NA
ENSE00003712117	2994.58	-0.534996	0.249394	-2.14519	0.031938	0.0846505	MCM7	405	NA	NA
ENSE00001204096	7040.05	0.442672	0.206895	2.1396	0.0323872	0.0854454	PDCD10	73	NA	NA
ENSE00001843547	7040.05	0.442672	0.206895	2.1396	0.0323872	0.0854454	PDCD10	77	NA	NA
ENSE00000892431	6014.85	-0.620437	0.291611	-2.12762	0.0333688	0.0858121	SBNO2	109	NA	NA
ENSE00001648552	4422.2	0.685229	0.322183	2.12683	0.033434	0.0858121	RAP1B	203	NA	NA
ENSE00001694563	3127.82	-0.476369	0.223001	-2.13617	0.0326654	0.0858121	MCM7	181	NA	NA
ENSE00001931597	46161	0.441198	0.207685	2.12436	0.0336397	0.0858121	2023-09-07	478	NA	NA
ENSE00001958491	565663	0.551851	0.25952	2.12643	0.0334677	0.0858121	RAB11A	4291	NA	NA
ENSE00002218366	4422.15	0.685222	0.322186	2.12679	0.0334374	0.0858121	RAP1B	199	NA	NA
ENSE00002648416	2175.17	-0.595807	0.279246	-2.13363	0.0328734	0.0858121	KANSL1	6420	NA	NA
ENSE00002740807	4329.71	-0.60241	0.28334	-2.1261	0.0334946	0.0858121	SBNO2	223	NA	NA
ENSE00002953278	6014.85	-0.620437	0.291611	-2.12762	0.0333688	0.0858121	SBNO2	100	NA	NA
ENSE00003463570	56938.1	0.675344	0.318191	2.12245	0.0338002	0.0858121	RUFY1	98	NA	NA
ENSE00003503073	56938.1	0.675344	0.318191	2.12245	0.0338002	0.0858121	RUFY1	98	NA	NA
ENSE00003507712	4329.26	-0.603243	0.283365	-2.12886	0.0332662	0.0858121	SBNO2	118	NA	NA
ENSE00003534423	46158	0.441144	0.207694	2.12401	0.0336694	0.0858121	2023-09-07	135	NA	NA
ENSE00003546603	2978.48	-0.526313	0.247965	-2.12253	0.0337937	0.0858121	MCM7	353	NA	NA
ENSE00003615603	4329.26	-0.603243	0.283365	-2.12886	0.0332662	0.0858121	SBNO2	118	NA	NA
ENSE00003640366	46158	0.441144	0.207694	2.12401	0.0336694	0.0858121	2023-09-07	135	NA	NA
ENSE00003673560	2978.48	-0.526313	0.247965	-2.12253	0.0337937	0.0858121	MCM7	353	NA	NA
ENSE00002291052	4429.35	0.682681	0.322572	2.11636	0.0343138	0.0869232	RAP1B	366	NA	NA
ENSE00001095534	91456.5	0.585461	0.277131	2.11258	0.0346372	0.0869895	RGS10	119	NA	NA
ENSE00001448806	91456.9	0.585441	0.277132	2.1125	0.0346439	0.0869895	RGS10	172	NA	NA
ENSE00001785238	3913.65	0.816027	0.386126	2.11337	0.034569	0.0869895	NEXN	97	NA	NA
ENSE00002180062	3273.51	-0.711155	0.336542	-2.11313	0.03459	0.0869895	MICAL2	98	NA	NA
ENSE00001877084	4135.92	0.808721	0.385317	2.09884	0.0358308	0.089773	NEXN	148	NA	NA
ENSE00002470571	2557.4	-0.62805	0.299403	-2.09768	0.0359337	0.0898343	AIM1	159	NA	NA
ENSE00001796056	2217.87	0.93214	0.446041	2.08981	0.036635	0.0911892	NEXN	146	NA	NA
ENSE00001798545	2217.87	0.93214	0.446041	2.08981	0.036635	0.0911892	NEXN	149	NA	NA
ENSE00000832356	40753	0.422462	0.203473	2.07626	0.0378697	0.0940583	2023-09-07	140	NA	NA
ENSE00002483406	1386.53	-0.67413	0.325604	-2.0704	0.0384153	0.0952067	AIM1	163	NA	NA
ENSE00002607015	433810	0.5395	0.260802	2.06862	0.038582	0.0952963	RAB11A	912	NA	NA
ENSE00003536300	162311	0.524814	0.253858	2.06735	0.0387011	0.0952963	RAB11A	196	NA	NA
ENSE00003583420	162311	0.524814	0.253858	2.06735	0.0387011	0.0952963	RAB11A	196	NA	NA
ENSE00003508282	37362.2	0.433711	0.210275	2.06259	0.0391517	0.095993	2023-09-07	101	NA	NA
ENSE00003555918	37362.2	0.433711	0.210275	2.06259	0.0391517	0.095993	2023-09-07	101	NA	NA
ENSE00001918214	38896.1	0.41939	0.203911	2.05674	0.0397117	0.0971579	2023-09-07	114	NA	NA
ENSE00001390625	2916.73	-0.51353	0.250264	-2.05196	0.0401739	0.0980792	MCM7	337	NA	NA
ENSE00002052228	10171.5	0.769625	0.375284	2.05078	0.040288	0.0981485	RUFY1	181	NA	NA
ENSE00003631524	169035	0.655696	0.320772	2.04412	0.0409416	0.099318	RUFY1	130	NA	NA
ENSE00003691754	169035	0.655696	0.320772	2.04412	0.0409416	0.099318	RUFY1	130	NA	NA
ENSE00001252647	10348	-0.521272	0.255121	-2.04324	0.041029	0.0993198	FUT7	1552	EarlyState	Emma
ENSE00001441327	3441.22	0.66543	0.325944	2.04155	0.0411964	0.0995145	RAP1B	83	NA	NA
ENSE00003661349	1254.12	-0.777109	0.381036	-2.03947	0.0414035	0.0995946	TYMS	102	NA	NA
ENSE00003679046	1254.12	-0.777109	0.381036	-2.03947	0.0414035	0.0995946	TYMS	102	NA	NA
ENSE00000892424	5203.4	-0.57182	0.281164	-2.03376	0.0419757	0.100548	SBNO2	132	NA	NA
ENSE00002219006	4324.61	-0.431725	0.212259	-2.03395	0.0419564	0.100548	GIPC1	318	NA	NA
ENSE00002733845	1254.64	-0.773216	0.380872	-2.03012	0.0423444	0.10122	TYMS	393	NA	NA
ENSE00002750858	3780.9	-0.613297	0.302878	-2.0249	0.0428779	0.101436	SBNO2	147	NA	NA
ENSE00003511138	1784.27	0.475108	0.234568	2.02546	0.0428205	0.101436	GPR107	140	NA	NA
ENSE00003524548	1784.27	0.475108	0.234568	2.02546	0.0428205	0.101436	GPR107	140	NA	NA
ENSE00003528610	1435.03	-0.626859	0.309475	-2.02556	0.0428103	0.101436	KANSL1	113	NA	NA
ENSE00003542652	1435.03	-0.626859	0.309475	-2.02556	0.0428103	0.101436	KANSL1	113	NA	NA
ENSE00001192630	22577.5	0.505872	0.250223	2.02168	0.0432094	0.101515	VDAC3	40	NA	NA
ENSE00001740989	43060.6	0.411718	0.203706	2.02114	0.0432656	0.101515	2023-09-07	4968	NA	NA
ENSE00002128310	22577.5	0.505872	0.250223	2.02168	0.0432094	0.101515	VDAC3	74	NA	NA
ENSE00002587494	439227	0.522324	0.258428	2.02116	0.0432635	0.101515	RAB11A	547	NA	NA
ENSE00001855956	301391	0.564882	0.279675	2.01978	0.0434065	0.101637	RGS10	130	NA	NA
ENSE00000988021	307819	0.563503	0.280004	2.01248	0.044169	0.103211	RGS10	144	NA	NA
ENSE00001876013	2892.4	0.520786	0.258971	2.01098	0.0443274	0.103237	2023-09-07	543	NA	NA
ENSE00002320814	4386.31	0.926243	0.460664	2.01067	0.0443605	0.103237	RAP1B	97	NA	NA
ENSE00003606388	2211.33	-0.482261	0.240243	-2.00739	0.0447083	0.103625	MCM7	125	NA	NA
ENSE00003683184	2211.33	-0.482261	0.240243	-2.00739	0.0447083	0.103625	MCM7	125	NA	NA
ENSE00002070068	150573	0.650552	0.325512	1.99855	0.045657	0.103776	RUFY1	122	NA	NA
ENSE00002145025	1250.28	-0.739478	0.370355	-1.99667	0.0458606	0.103776	NR1H3	270	NA	NA
ENSE00002260552	4443.11	0.922461	0.461148	2.00036	0.0454613	0.103776	RAP1B	116	NA	NA
ENSE00002266639	4443.11	0.922461	0.461148	2.00036	0.0454613	0.103776	RAP1B	120	NA	NA
ENSE00002800237	78227.1	0.716271	0.35804	2.00053	0.0454431	0.103776	TPTEP1	166	NA	NA
ENSE00003506549	9084.49	0.578383	0.28871	2.00334	0.0451413	0.103776	EXOC6B	46	NA	NA
ENSE00003535631	1250.28	-0.739478	0.370355	-1.99667	0.0458606	0.103776	NR1H3	267	NA	NA
ENSE00003549704	1250.28	-0.739478	0.370355	-1.99667	0.0458606	0.103776	NR1H3	267	NA	NA
ENSE00003597957	1250.28	-0.739478	0.370355	-1.99667	0.0458606	0.103776	NR1H3	267	NA	NA
ENSE00003598999	150573	0.650552	0.325512	1.99855	0.045657	0.103776	RUFY1	120	NA	NA
ENSE00003620671	150573	0.650552	0.325512	1.99855	0.045657	0.103776	RUFY1	120	NA	NA
ENSE00003661317	9084.49	0.578383	0.28871	2.00334	0.0451413	0.103776	EXOC6B	46	NA	NA
ENSE00001675045	78685.8	0.714516	0.358031	1.99568	0.0459685	0.103814	TPTEP1	172	NA	NA
ENSE00002124020	7030.52	0.45914	0.230468	1.99221	0.0463479	0.104184	ZFAND1	222	NA	NA
ENSE00003579726	7030.43	0.459018	0.230466	1.99169	0.0464049	0.104184	ZFAND1	92	NA	NA
ENSE00003597930	7030.43	0.459018	0.230466	1.99169	0.0464049	0.104184	ZFAND1	92	NA	NA
ENSE00001916014	18158.1	0.450935	0.226882	1.98754	0.0468631	0.104335	PDCD10	338	NA	NA
ENSE00002166134	1250.56	-0.736919	0.370314	-1.98999	0.0465926	0.104335	NR1H3	279	NA	NA
ENSE00002947053	4335.9	-0.422034	0.212403	-1.98695	0.0469279	0.104335	GIPC1	1717	NA	NA
ENSE00003631759	18157.7	0.450889	0.226884	1.98732	0.0468874	0.104335	PDCD10	54	NA	NA
ENSE00003670459	18157.7	0.450889	0.226884	1.98732	0.0468874	0.104335	PDCD10	54	NA	NA
ENSE00002104985	7117.25	0.445393	0.225183	1.97791	0.0479384	0.106234	ZFAND1	297	NA	NA
ENSE00002139294	7117.34	0.445337	0.225185	1.97765	0.0479678	0.106234	ZFAND1	571	NA	NA
ENSE00000892432	7465.22	-0.584259	0.297668	-1.96279	0.0496707	0.109082	SBNO2	72	NA	NA
ENSE00002104022	25783.6	0.497101	0.253184	1.9634	0.0495999	0.109082	VDAC3	154	NA	NA
ENSE00002911043	84016.4	0.707599	0.3606	1.96228	0.0497298	0.109082	TPTEP1	268	NA	NA
ENSE00003481283	25783.5	0.497101	0.253185	1.96339	0.0496008	0.109082	VDAC3	53	NA	NA
ENSE00003688652	25783.5	0.497101	0.253185	1.96339	0.0496008	0.109082	VDAC3	53	NA	NA
ENSE00001543740	84662.5	0.706009	0.360645	1.95763	0.0502738	0.109709	TPTEP1	305	NA	NA
ENSE00001602628	16018.1	0.432862	0.221144	1.95738	0.0503033	0.109709	2023-09-07	64	NA	NA
ENSE00002099524	7142.83	0.443271	0.226398	1.95792	0.0502389	0.109709	ZFAND1	479	NA	NA
ENSE00002570186	84901.2	0.704919	0.36071	1.95426	0.050671	0.109799	TPTEP1	329	NA	NA
ENSE00003543546	4123.51	-0.624742	0.319536	-1.95515	0.0505649	0.109799	MICAL2	208	NA	NA
ENSE00003550733	48584.1	0.432858	0.221642	1.95296	0.050824	0.109799	PDCD10	212	NA	NA
ENSE00003628770	48584.1	0.432858	0.221642	1.95296	0.050824	0.109799	PDCD10	212	NA	NA
ENSE00003657253	4123.51	-0.624742	0.319536	-1.95515	0.0505649	0.109799	MICAL2	208	NA	NA
ENSE00001263591	16739.4	0.4294	0.221206	1.94118	0.0522365	0.112638	2023-09-07	93	NA	NA
ENSE00000820448	1844.08	0.600485	0.312719	1.92021	0.0548316	0.118012	INTS2	139	Z	Zhifu
ENSE00002364079	1543.34	-0.645491	0.339173	-1.90313	0.0570233	0.122499	HSP90B1	104	NA	NA
ENSE00001262987	11467.3	0.469556	0.248494	1.88961	0.0588103	0.122598	PDCD10	58	NA	NA
ENSE00001821784	11476.5	0.468141	0.247979	1.88782	0.0590496	0.122598	PDCD10	134	NA	NA
ENSE00001824102	18837.2	0.669596	0.353842	1.89236	0.0584428	0.122598	NEXN	739	NA	NA
ENSE00001825581	11472.3	0.469531	0.248389	1.89031	0.0587165	0.122598	PDCD10	124	NA	NA
ENSE00001875958	11449.1	0.470558	0.248586	1.89294	0.0583661	0.122598	PDCD10	27	NA	NA
ENSE00001879543	11476.5	0.468145	0.24798	1.88783	0.0590484	0.122598	PDCD10	125	NA	NA
ENSE00001881867	7598.45	0.665799	0.352757	1.88742	0.0591042	0.122598	NEXN	293	NA	NA
ENSE00001903293	18865.3	0.668708	0.353851	1.8898	0.058785	0.122598	NEXN	764	NA	NA
ENSE00001905999	11471.6	0.469531	0.248369	1.89046	0.0586971	0.122598	PDCD10	87	NA	NA
ENSE00001916229	11465.8	0.46917	0.248463	1.88829	0.0589875	0.122598	PDCD10	46	NA	NA
ENSE00001934036	11454.2	0.470323	0.248566	1.89215	0.0584715	0.122598	PDCD10	31	NA	NA
ENSE00002061394	114607	0.623819	0.330004	1.89034	0.0587125	0.122598	RUFY1	680	NA	NA
ENSE00002486887	1950.3	-0.590896	0.31121	-1.89871	0.0576031	0.122598	AIM1	124	NA	NA
ENSE00003533937	265262	0.470206	0.248735	1.89039	0.0587059	0.122598	RAB11A	194	NA	NA
ENSE00003543028	1547.89	-0.641885	0.33909	-1.89296	0.0583626	0.122598	HSP90B1	117	NA	NA
ENSE00003630169	265262	0.470206	0.248735	1.89039	0.0587059	0.122598	RAB11A	194	NA	NA
ENSE00003633417	1547.89	-0.641885	0.33909	-1.89296	0.0583626	0.122598	HSP90B1	117	NA	NA
ENSE00003667912	114602	0.62391	0.330069	1.89024	0.0587261	0.122598	RUFY1	95	NA	NA
ENSE00003687267	114602	0.62391	0.330069	1.89024	0.0587261	0.122598	RUFY1	95	NA	NA
ENSE00001949138	29635.2	0.428796	0.227889	1.8816	0.0598903	0.122673	PDCD10	120	NA	NA
ENSE00002168814	3767.93	-0.614315	0.326238	-1.88303	0.0596967	0.122673	MICAL2	125	NA	NA
ENSE00003507538	2324.47	-0.390857	0.207603	-1.88271	0.0597396	0.122673	IMPACT	123	NA	NA
ENSE00003581548	29635.2	0.428796	0.227889	1.8816	0.0598903	0.122673	PDCD10	118	NA	NA
ENSE00003604427	2324.47	-0.390857	0.207603	-1.88271	0.0597396	0.122673	IMPACT	123	NA	NA
ENSE00003636053	29635.2	0.428796	0.227889	1.8816	0.0598903	0.122673	PDCD10	118	NA	NA
ENSE00003639811	29635.2	0.428796	0.227889	1.8816	0.0598903	0.122673	PDCD10	118	NA	NA
ENSE00001429158	47022.2	0.546679	0.290809	1.87986	0.0601275	0.12272	RGS10	119	NA	NA
ENSE00003552550	121102	0.615563	0.327377	1.88029	0.060069	0.12272	RUFY1	49	NA	NA
ENSE00002064242	121147	0.615054	0.327337	1.87896	0.0602498	0.122751	RUFY1	709	NA	NA
ENSE00000699548	4529.64	-0.57535	0.306347	-1.8781	0.0603674	0.122772	UBE2S	191	NA	NA
ENSE00001512947	11512.4	0.465925	0.248475	1.87514	0.0607738	0.122916	PDCD10	165	NA	NA
ENSE00001621687	14221.3	0.661778	0.35292	1.87515	0.0607719	0.122916	NEXN	358	NA	NA
ENSE00001812771	8953.25	-0.491797	0.262368	-1.87445	0.0608678	0.122916	AIM1	1980	NA	NA
ENSE00002704076	1974.72	-0.361171	0.192644	-1.87481	0.0608188	0.122916	IMPACT	65	NA	NA
ENSE00002958682	2998.25	-0.492939	0.263403	-1.87142	0.0612864	0.123544	SBNO2	56	NA	NA
ENSE00003520273	1599.59	-0.647786	0.3467	-1.86843	0.0617019	0.123945	NR1H3	209	NA	NA
ENSE00003664271	1599.59	-0.647786	0.3467	-1.86843	0.0617019	0.123945	NR1H3	209	NA	NA
ENSE00001515319	149506	0.601633	0.323484	1.85985	0.0629063	0.124727	RUFY1	651	NA	NA
ENSE00001677112	13433.5	0.493232	0.264889	1.86204	0.0625978	0.124727	2023-09-07	52	NA	NA
ENSE00002031098	149504	0.601614	0.323481	1.85981	0.0629121	0.124727	RUFY1	595	NA	NA
ENSE00002052888	149506	0.601618	0.323484	1.85981	0.0629124	0.124727	RUFY1	636	NA	NA
ENSE00002067051	149506	0.601618	0.323484	1.85981	0.0629124	0.124727	RUFY1	637	NA	NA
ENSE00002588761	258005	0.463243	0.24849	1.86423	0.0622894	0.124727	RAB11A	144	NA	NA
ENSE00003611700	61611.6	0.471124	0.253367	1.85945	0.0629629	0.124727	CAPZA2	72	NA	NA
ENSE00003621068	61611.6	0.471124	0.253367	1.85945	0.0629629	0.124727	CAPZA2	72	NA	NA
ENSE00002797515	3322.2	-0.57185	0.308389	-1.85431	0.0636942	0.125958	UBE2S	2018	T	Zhifu
ENSE00001860964	1544.06	-0.410169	0.221404	-1.85258	0.0639427	0.126232	MCM7	290		Doug
ENSE00003612421	1543.68	-0.409519	0.221633	-1.84773	0.0646411	0.127172	MCM7	165	NA	NA
ENSE00003616290	1543.68	-0.409519	0.221633	-1.84773	0.0646411	0.127172	MCM7	165	NA	NA
ENSE00003615193	4323.99	-0.450757	0.244226	-1.84566	0.0649419	0.127326	SBNO2	162	NA	NA
ENSE00003647800	4323.99	-0.450757	0.244226	-1.84566	0.0649419	0.127326	SBNO2	162	NA	NA
ENSE00001640611	23879.3	0.641701	0.348262	1.84258	0.0653903	0.127986	NEXN	1431	NA	NA
ENSE00001945917	26701.5	0.417443	0.228673	1.8255	0.0679254	0.132042	PDCD10	87	NA	NA
ENSE00002603502	313795	0.469649	0.257165	1.82626	0.0678118	0.132042	RAB11A	223	NA	NA
ENSE00003519288	1485.36	-0.510335	0.279383	-1.82665	0.0677525	0.132042	MCM7	115	NA	NA
ENSE00003535485	5523.16	0.525599	0.28816	1.82398	0.0681547	0.132042	EXOC6B	48	NA	NA
ENSE00003610259	1485.36	-0.510335	0.279383	-1.82665	0.0677525	0.132042	MCM7	115	NA	NA
ENSE00003612181	5523.16	0.525599	0.28816	1.82398	0.0681547	0.132042	EXOC6B	48	NA	NA
ENSE00001192049	10833.8	0.401081	0.22154	1.81042	0.07023	0.133116	RLF	155	NA	NA
ENSE00001448809	214581	0.493664	0.27298	1.80843	0.0705398	0.133116	RGS10	432	NA	NA
ENSE00001955073	214044	0.494626	0.272905	1.81245	0.0699169	0.133116	RGS10	335	NA	NA
ENSE00002130362	2327.3	0.343278	0.189841	1.80824	0.070569	0.133116	ZFAND1	37	NA	NA
ENSE00003469038	51537.2	0.456344	0.251183	1.81678	0.0692506	0.133116	VDAC3	50	NA	NA
ENSE00003469209	1549.45	-0.590531	0.326066	-1.81108	0.070129	0.133116	HSP90B1	142		Doug
ENSE00003479481	36274.2	0.456137	0.251483	1.81379	0.06971	0.133116	VDAC3	69	NA	NA
ENSE00003487661	51537.2	0.456344	0.251183	1.81678	0.0692506	0.133116	VDAC3	50	NA	NA
ENSE00003538504	2327.3	0.343278	0.189841	1.80824	0.070569	0.133116	ZFAND1	40	NA	NA
ENSE00003583532	2327.3	0.343278	0.189841	1.80824	0.070569	0.133116	ZFAND1	40	NA	NA
ENSE00003601420	1549.45	-0.590531	0.326066	-1.81108	0.070129	0.133116	HSP90B1	142		Doug
ENSE00003622933	2244.22	0.4883	0.269053	1.81488	0.0695419	0.133116	GPR107	134	NA	NA
ENSE00003623483	36274.2	0.456137	0.251483	1.81379	0.06971	0.133116	VDAC3	69	NA	NA
ENSE00003643922	1549.45	-0.590531	0.326066	-1.81108	0.070129	0.133116	HSP90B1	142		Doug
ENSE00003667037	2244.22	0.4883	0.269053	1.81488	0.0695419	0.133116	GPR107	134	NA	NA
ENSE00003667998	36274.2	0.456137	0.251483	1.81379	0.06971	0.133116	VDAC3	69	NA	NA
ENSE00003086174	8515.82	-0.498754	0.27663	-1.80296	0.0713942	0.133765	MYO1F	167	NA	NA
ENSE00003550006	1511.3	-0.406839	0.225732	-1.80231	0.0714973	0.133765	IMPACT	74	NA	NA
ENSE00003653208	8515.82	-0.498754	0.27663	-1.80296	0.0713942	0.133765	MYO1F	170	NA	NA
ENSE00003661300	8515.82	-0.498754	0.27663	-1.80296	0.0713942	0.133765	MYO1F	170	NA	NA
ENSE00003663155	1511.3	-0.406839	0.225732	-1.80231	0.0714973	0.133765	IMPACT	74	NA	NA
ENSE00003057779	8518.63	-0.497454	0.276711	-1.79774	0.0722187	0.134698	MYO1F	291	NA	NA
ENSE00003210725	8518.64	-0.49743	0.276709	-1.79766	0.0722308	0.134698	MYO1F	326	NA	NA
ENSE00001887678	194202	0.488347	0.272075	1.7949	0.0726695	0.135295	RGS10	180	NA	NA
ENSE00001458785	83000.1	-0.331937	0.185108	-1.79321	0.0729393	0.135423	YWHAB	2151	NA	NA
ENSE00001844477	1545.18	-0.622364	0.34711	-1.79299	0.0729748	0.135423	NR1H3	181	NA	NA
ENSE00003464756	124374	0.965612	0.540447	1.78669	0.0739872	0.136858	ITGB3	101	NA	NA
ENSE00003593575	124374	0.965612	0.540447	1.78669	0.0739872	0.136858	ITGB3	101	NA	NA
ENSE00002584892	271190	0.457984	0.25698	1.78218	0.0747198	0.137991	RAB11A	159	NA	NA
ENSE00000780150	10636.4	0.436268	0.246209	1.77194	0.0764039	0.139726	PDCD10	83	NA	NA
ENSE00001779923	47492.5	0.458665	0.258592	1.7737	0.0761126	0.139726	CAPZA2	51	NA	NA
ENSE00001829191	10636.4	0.436268	0.246209	1.77194	0.0764039	0.139726	PDCD10	102	NA	NA
ENSE00001839469	45669.2	0.464344	0.26185	1.77332	0.0761752	0.139726	CAPZA2	37	NA	NA
ENSE00001898940	10636.4	0.436268	0.246209	1.77194	0.0764039	0.139726	PDCD10	95	NA	NA
ENSE00001902140	10636.4	0.436268	0.246209	1.77194	0.0764039	0.139726	PDCD10	94	NA	NA
ENSE00002910138	2553.01	-0.575106	0.324683	-1.77128	0.0765135	0.139726	UBE2S	184	NA	NA
ENSE00001640048	45978.3	0.462925	0.262346	1.76456	0.0776382	0.139994	CAPZA2	121	NA	NA
ENSE00001709997	45783.4	0.463078	0.26206	1.76707	0.0772162	0.139994	CAPZA2	48	NA	NA
ENSE00001754855	45828.6	0.462947	0.262202	1.76561	0.0774613	0.139994	CAPZA2	51	NA	NA
ENSE00001819568	45779.2	0.46301	0.262039	1.76695	0.0772365	0.139994	CAPZA2	47	NA	NA
ENSE00001857207	45978.5	0.462926	0.262347	1.76456	0.0776385	0.139994	CAPZA2	178	NA	NA
ENSE00002054785	75632.7	0.588282	0.332776	1.7678	0.0770937	0.139994	RUFY1	97	NA	NA
ENSE00003483247	1367.67	-0.608401	0.344413	-1.76649	0.0773143	0.139994	TYMS	175	NA	NA
ENSE00003651993	1367.67	-0.608401	0.344413	-1.76649	0.0773143	0.139994	TYMS	175	NA	NA
ENSE00001759595	45877.9	0.462223	0.26227	1.76239	0.0780027	0.140391	CAPZA2	64	NA	NA
ENSE00003497786	150129	0.936562	0.531814	1.76107	0.0782265	0.140391	ITGB3	120	NA	NA
ENSE00003662168	150129	0.936562	0.531814	1.76107	0.0782265	0.140391	ITGB3	120	NA	NA
ENSE00000842839	1578.24	-0.384258	0.218514	-1.75851	0.0786614	0.140762	MRE11A	59	NA	NA
ENSE00001827150	47850.6	0.453366	0.258141	1.75628	0.0790412	0.140762	CAPZA2	667	NA	NA
ENSE00002591763	106931	0.450465	0.256181	1.75839	0.0786819	0.140762	RAB11A	9	NA	NA
ENSE00003468394	47850.5	0.453356	0.258141	1.75624	0.0790481	0.140762	CAPZA2	63	NA	NA
ENSE00003621093	47850.5	0.453356	0.258141	1.75624	0.0790481	0.140762	CAPZA2	63	NA	NA
ENSE00000655389	9035.49	-0.525519	0.299563	-1.75428	0.0793823	0.141138	SBNO2	113	NA	NA
ENSE00002080470	122317	0.569685	0.325136	1.75215	0.0797485	0.141569	RUFY1	47	NA	NA
ENSE00001078558	531749	0.459907	0.262608	1.7513	0.0798936	0.141607	YPEL5	1915	NA	NA
ENSE00001837849	225448	0.455339	0.260279	1.74942	0.0802179	0.141962	YPEL5	520	NA	NA
ENSE00003465099	133535	0.566067	0.325009	1.7417	0.0815613	0.143453	RUFY1	78	NA	NA
ENSE00003575636	9377.5	0.499185	0.286417	1.74286	0.0813572	0.143453	EXOC6B	91	NA	NA
ENSE00003639418	9377.5	0.499185	0.286417	1.74286	0.0813572	0.143453	EXOC6B	91	NA	NA
ENSE00003667916	133535	0.566067	0.325009	1.7417	0.0815613	0.143453	RUFY1	78	NA	NA
ENSE00001549728	391566	0.461032	0.264861	1.74065	0.0817442	0.143554	YPEL5	933	NA	NA
ENSE00002057319	133723	0.565015	0.32495	1.73878	0.0820739	0.143912	RUFY1	757	NA	NA
ENSE00002596442	228753	0.44398	0.257419	1.72474	0.0845748	0.14807	RAB11A	91	NA	NA
ENSE00001606979	10739.9	0.432916	0.251373	1.72221	0.0850323	0.148607	2023-09-07	97	NA	NA
ENSE00001888407	175547	0.44927	0.26096	1.72161	0.0851409	0.148607	YPEL5	348	NA	NA
ENSE00002587075	93785.1	0.423449	0.246532	1.71763	0.0858648	0.149643	RAB11A	58	NA	NA
ENSE00001921667	38629.3	0.40014	0.235295	1.70059	0.0890202	0.154906	PDCD10	114	NA	NA
ENSE00002595035	205026	0.439377	0.259662	1.69211	0.0906244	0.157186	RAB11A	36	NA	NA
ENSE00003536456	39080.3	0.398401	0.235532	1.6915	0.0907423	0.157186	PDCD10	127	NA	NA
ENSE00003561615	39080.3	0.398401	0.235532	1.6915	0.0907423	0.157186	PDCD10	127	NA	NA
ENSE00001779595	46842.6	0.426427	0.252305	1.69012	0.0910045	0.157402	CAPZA2	99	NA	NA
ENSE00001736505	1693.39	0.768513	0.455209	1.68826	0.0913604	0.157455	NEXN	79	NA	NA
ENSE00001887636	46860.7	0.425736	0.252349	1.68709	0.0915855	0.157455	CAPZA2	552	NA	NA
ENSE00003645990	46771.4	0.425241	0.251963	1.68771	0.0914672	0.157455	CAPZA2	79	NA	NA
ENSE00003691735	46771.4	0.425241	0.251963	1.68771	0.0914672	0.157455	CAPZA2	79	NA	NA
ENSE00001801220	1239.66	-0.600894	0.35838	-1.6767	0.0936019	0.160201	NR1H3	116	NA	NA
ENSE00003459774	14078	0.447794	0.267062	1.67675	0.0935923	0.160201	EXOC6B	205	NA	NA
ENSE00003525855	14078	0.447794	0.267062	1.67675	0.0935923	0.160201	EXOC6B	205	NA	NA
ENSE00001907557	9836.85	0.418695	0.250483	1.67155	0.0946134	0.16169	PDCD10	134	NA	NA
ENSE00001930625	9870.81	0.41861	0.2508	1.6691	0.0950984	0.162277	PDCD10	148	NA	NA
ENSE00002595249	174373	0.434454	0.260501	1.66776	0.0953631	0.162486	RAB11A	27	NA	NA
ENSE00001849712	50443.4	0.422596	0.253914	1.66433	0.0960469	0.162939	CAPZA2	474	NA	NA
ENSE00003618726	50441.8	0.422617	0.253933	1.66428	0.0960557	0.162939	CAPZA2	80	NA	NA
ENSE00003649818	50441.8	0.422617	0.253933	1.66428	0.0960557	0.162939	CAPZA2	80	NA	NA
ENSE00002184521	1245.37	-0.541055	0.326351	-1.6579	0.0973384	0.16487	MICAL2	156	NA	NA
ENSE00002546868	914458	0.899537	0.545293	1.64964	0.0990165	0.167465	ITGB3	1678	NA	NA
ENSE00000694763	215139	0.427291	0.259964	1.64366	0.100247	0.169067	RAB11A	81	NA	NA
ENSE00000780153	32654.2	0.40029	0.243545	1.6436	0.100259	0.169067	PDCD10	79	NA	NA
ENSE00001192043	6967.36	0.388639	0.236779	1.64135	0.100724	0.169104	RLF	82	NA	NA
ENSE00001540853	1.33023e+06	0.474221	0.288913	1.6414	0.100714	0.169104	MAP3K7CL	1178	NA	NA
ENSE00001749481	1.33023e+06	0.474221	0.288913	1.6414	0.100714	0.169104	MAP3K7CL	1177	NA	NA
ENSE00001871646	31526.9	0.425567	0.259828	1.63788	0.101447	0.170069	CAPZA2	34	NA	NA
ENSE00001599889	92820.8	0.425335	0.259989	1.63598	0.101845	0.170486	CAPZA2	160	NA	NA
ENSE00002552451	161612	0.79844	0.489131	1.63237	0.102603	0.171275	ITGB3	95	NA	NA
ENSE00002632259	161552	0.798178	0.489198	1.63161	0.102763	0.171275	ITGB3	88	NA	NA
ENSE00003467235	160456	0.798064	0.489132	1.63159	0.102765	0.171275	ITGB3	44	NA	NA
ENSE00001928248	29072.9	0.394513	0.245431	1.60743	0.10796	0.179671	PDCD10	45	NA	NA
ENSE00001903963	133929	0.406846	0.253586	1.60437	0.108633	0.18053	CAPZA2	4323	NA	NA
ENSE00002157953	3895.55	-0.53071	0.331885	-1.59908	0.109803	0.181194	MICAL2	383	NA	NA
ENSE00002751941	3907.64	-0.401021	0.250909	-1.59827	0.109982	0.181194	SBNO2	106	NA	NA
ENSE00003541409	525639	0.803771	0.502696	1.59892	0.109838	0.181194	ITGB3	86	NA	NA
ENSE00003576402	3893.01	-0.531919	0.332327	-1.60059	0.109468	0.181194	MICAL2	148	NA	NA
ENSE00003598580	525639	0.803771	0.502696	1.59892	0.109838	0.181194	ITGB3	86	NA	NA
ENSE00003622302	3893.01	-0.531919	0.332327	-1.60059	0.109468	0.181194	MICAL2	148	NA	NA
ENSE00000836622	3201.79	-0.347763	0.218781	-1.58955	0.111936	0.181451	GIPC1	181	NA	NA
ENSE00001646218	36911.3	0.401492	0.252073	1.59276	0.111214	0.181451	CAPZA2	82	NA	NA
ENSE00001823115	101265	0.412952	0.259338	1.59233	0.11131	0.181451	CAPZA2	578	NA	NA
ENSE00001824002	7641.53	0.448856	0.28142	1.59497	0.110719	0.181451	2023-09-07	50	NA	NA
ENSE00001885479	77600.5	0.418217	0.263409	1.58771	0.112352	0.181451	CAPZA2	573	NA	NA
ENSE00002853852	3879.57	-0.401103	0.252544	-1.58825	0.11223	0.181451	SBNO2	105	NA	NA
ENSE00002857957	3201.79	-0.347763	0.218781	-1.58955	0.111936	0.181451	GIPC1	180	NA	NA
ENSE00003475532	77600	0.41822	0.263414	1.58769	0.112357	0.181451	CAPZA2	64	NA	NA
ENSE00003516440	1716.46	0.449388	0.282001	1.59357	0.111033	0.181451	GPR107	57	NA	NA
ENSE00003555296	77600	0.41822	0.263414	1.58769	0.112357	0.181451	CAPZA2	64	NA	NA
ENSE00003573602	1716.46	0.449388	0.282001	1.59357	0.111033	0.181451	GPR107	57	NA	NA
ENSE00003601807	77600	0.41822	0.263414	1.58769	0.112357	0.181451	CAPZA2	64	NA	NA
ENSE00003621973	101245	0.413142	0.259302	1.59329	0.111095	0.181451	CAPZA2	207	NA	NA
ENSE00003660876	101245	0.413142	0.259302	1.59329	0.111095	0.181451	CAPZA2	207	NA	NA
ENSE00002104162	64788.5	0.382409	0.241314	1.5847	0.113035	0.182289	VDAC3	118	NA	NA
ENSE00001953114	995458	0.46419	0.293433	1.58193	0.113666	0.183048	MAP3K7CL	508	NA	NA
ENSE00003469977	556684	0.807111	0.512006	1.57637	0.114941	0.184583	ITGB3	253	NA	NA
ENSE00003528760	556684	0.807111	0.512006	1.57637	0.114941	0.184583	ITGB3	253	NA	NA
ENSE00002660270	54274.3	0.832804	0.528618	1.57544	0.115156	0.184669	ITGB3	375	NA	NA
ENSE00000832354	11644.7	0.428619	0.273139	1.56923	0.116593	0.186285	2023-09-07	126	NA	NA
ENSE00001899407	11645.3	0.42859	0.273164	1.56898	0.116652	0.186285	2023-09-07	276	NA	NA
ENSE00002093555	63743.1	0.378892	0.241378	1.56971	0.116484	0.186285	VDAC3	114	NA	NA
ENSE00003634855	6165.39	-0.485439	0.309733	-1.56728	0.117048	0.186398	MICAL2	258	NA	NA
ENSE00003663465	6165.39	-0.485439	0.309733	-1.56728	0.117048	0.186398	MICAL2	258	NA	NA
ENSE00003587325	5768.85	-0.47278	0.301905	-1.56599	0.117352	0.186622	MICAL2	264	NA	NA
ENSE00002115452	60458	0.374428	0.239828	1.56123	0.118469	0.188137	VDAC3	99	NA	NA
ENSE00003569352	66930.2	0.395759	0.253913	1.55864	0.119081	0.188326	VDAC3	153	NA	NA
ENSE00003645487	66930.2	0.395759	0.253913	1.55864	0.119081	0.188326	VDAC3	153	NA	NA
ENSE00003645853	66930.2	0.395759	0.253913	1.55864	0.119081	0.188326	VDAC3	153	NA	NA
ENSE00003533808	189160	0.832071	0.534909	1.55554	0.119818	0.18897	ITGB3	167	NA	NA
ENSE00003554475	189160	0.832071	0.534909	1.55554	0.119818	0.18897	ITGB3	167	NA	NA
ENSE00003555543	356151	0.822513	0.530238	1.55121	0.12085	0.190074	ITGB3	430	NA	NA
ENSE00003648908	356151	0.822513	0.530238	1.55121	0.12085	0.190074	ITGB3	430	NA	NA
ENSE00003671630	7310.9	-0.494502	0.319642	-1.54705	0.121851	0.191385	MICAL2	378	NA	NA
ENSE00002111167	4214.17	0.417137	0.269962	1.54517	0.122306	0.191836	VDAC3	42	NA	NA
ENSE00001733800	1382.32	-0.546626	0.354123	-1.5436	0.122684	0.191904	NR1H3	137	NA	NA
ENSE00002667330	158271	0.820373	0.531379	1.54386	0.122623	0.191904	ITGB3	534	NA	NA
ENSE00003500572	157486	0.819255	0.531873	1.54032	0.123482	0.192626	ITGB3	135	NA	NA
ENSE00003633560	157486	0.819255	0.531873	1.54032	0.123482	0.192626	ITGB3	135	NA	NA
ENSE00001871193	7198.22	0.387341	0.252712	1.53274	0.125341	0.195207	PDCD10	51	NA	NA
ENSE00002125960	74534.9	0.370986	0.24213	1.53218	0.125478	0.195207	VDAC3	153	NA	NA
ENSE00002111772	4235.66	0.41206	0.269236	1.53048	0.125898	0.195486	VDAC3	65	NA	NA
ENSE00003472172	181482	0.812575	0.531372	1.5292	0.126215	0.195486	ITGB3	90	NA	NA
ENSE00003484617	181482	0.812575	0.531372	1.5292	0.126215	0.195486	ITGB3	90	NA	NA
ENSE00003588679	174096	0.817825	0.535223	1.52801	0.126511	0.195486	ITGB3	96	NA	NA
ENSE00003599279	174096	0.817825	0.535223	1.52801	0.126511	0.195486	ITGB3	96	NA	NA
ENSE00001192634	4243.76	0.40954	0.268202	1.52698	0.126765	0.195615	VDAC3	83	NA	NA
ENSE00002095495	4239.31	0.409523	0.26851	1.52517	0.127217	0.196048	VDAC3	73	NA	NA
ENSE00003637493	637406	0.777908	0.511112	1.52199	0.128011	0.196742	ITGB3	196	NA	NA
ENSE00003654189	637406	0.777908	0.511112	1.52199	0.128011	0.196742	ITGB3	196	NA	NA
ENSE00001788793	71816.7	0.389246	0.256227	1.51915	0.128725	0.197544	CAPZA2	462	NA	NA
ENSE00002095170	37086.8	0.367123	0.24176	1.51854	0.128878	0.197544	VDAC3	49	NA	NA
ENSE00001724802	9360.57	0.541577	0.358754	1.50961	0.131144	0.199524	NEXN	996	NA	NA
ENSE00002131463	4279.38	0.404737	0.268819	1.50561	0.132167	0.199524	VDAC3	305	NA	NA
ENSE00002171810	7692.98	-0.439065	0.291563	-1.5059	0.132092	0.199524	MICAL2	552	NA	NA
ENSE00002187538	7690.07	-0.439114	0.291721	-1.50525	0.132259	0.199524	MICAL2	342	NA	NA
ENSE00003485071	311442	0.814673	0.539197	1.5109	0.130814	0.199524	ITGB3	223	NA	NA
ENSE00003501825	311442	0.814673	0.539197	1.5109	0.130814	0.199524	ITGB3	223	NA	NA
ENSE00003526863	2959.76	-0.474131	0.314409	-1.50801	0.131552	0.199524	MICAL2	89	NA	NA
ENSE00003578965	2290.5	-0.428557	0.283815	-1.50998	0.131047	0.199524	MCM7	169	NA	NA
ENSE00003646442	7690.05	-0.439114	0.291722	-1.50525	0.132261	0.199524	MICAL2	341	NA	NA
ENSE00003649108	2959.76	-0.474131	0.314409	-1.50801	0.131552	0.199524	MICAL2	89	NA	NA
ENSE00003668718	7690.05	-0.439114	0.291722	-1.50525	0.132261	0.199524	MICAL2	341	NA	NA
ENSE00003686233	2290.5	-0.428557	0.283815	-1.50998	0.131047	0.199524	MCM7	169	NA	NA
ENSE00001130754	19516.1	-0.59857	0.398854	-1.50073	0.133426	0.201018	FHDC1	573	NA	NA
ENSE00002908076	4777.27	-0.349285	0.234318	-1.49065	0.136055	0.204708	GIPC1	1185	NA	NA
ENSE00003492438	208852	0.791969	0.532308	1.4878	0.136803	0.205294	ITGB3	162	NA	NA
ENSE00003524136	208852	0.791969	0.532308	1.4878	0.136803	0.205294	ITGB3	162	NA	NA
ENSE00002053638	19847.8	-0.592917	0.399304	-1.48488	0.137577	0.205873	FHDC1	628	NA	NA
ENSE00002097330	4183.62	0.402147	0.270928	1.48433	0.137721	0.205873	VDAC3	27	NA	NA
ENSE00002120424	4183.54	0.402156	0.270939	1.48431	0.137728	0.205873	VDAC3	26	NA	NA
ENSE00002117569	82180.4	0.359401	0.242338	1.48305	0.13806	0.2061	VDAC3	172	NA	NA
ENSE00002100436	4187.38	0.401463	0.271054	1.48112	0.138576	0.206131	VDAC3	39	NA	NA
ENSE00002123687	99830.5	0.356492	0.241049	1.47892	0.139161	0.206131	VDAC3	377	NA	NA
ENSE00003504928	99826.4	0.356489	0.241044	1.47894	0.139157	0.206131	VDAC3	228	NA	NA
ENSE00003546942	183967	0.780757	0.527519	1.48005	0.138859	0.206131	ITGB3	163	NA	NA
ENSE00003607371	99826.4	0.356489	0.241044	1.47894	0.139157	0.206131	VDAC3	228	NA	NA
ENSE00003670494	183967	0.780757	0.527519	1.48005	0.138859	0.206131	ITGB3	163	NA	NA
ENSE00001316376	7226.32	-0.352568	0.23974	-1.47063	0.141392	0.206292	KANSL1	1736	NA	NA
ENSE00001856256	1717.07	0.508952	0.34456	1.47711	0.139647	0.206292	RGS10	73	NA	NA
ENSE00002150477	1554.96	-0.555253	0.37777	-1.46982	0.141612	0.206292	MICAL2	126	NA	NA
ENSE00002648886	7227.85	-0.352553	0.239609	-1.47137	0.141192	0.206292	KANSL1	1748	NA	NA
ENSE00002650383	7227.89	-0.352526	0.239606	-1.47128	0.141216	0.206292	KANSL1	1786	NA	NA
ENSE00002669977	7227.89	-0.352526	0.239606	-1.47128	0.141216	0.206292	KANSL1	1779	NA	NA
ENSE00002674151	7227.85	-0.352553	0.239609	-1.47137	0.141192	0.206292	KANSL1	1751	NA	NA
ENSE00003523538	3862.6	-0.458522	0.3119	-1.47009	0.141537	0.206292	MICAL2	116	NA	NA
ENSE00003524233	2852.28	-0.403768	0.27351	-1.47625	0.139878	0.206292	AIM1	130	NA	NA
ENSE00003595383	2852.28	-0.403768	0.27351	-1.47625	0.139878	0.206292	AIM1	130	NA	NA
ENSE00003606148	7227.89	-0.352526	0.239606	-1.47128	0.141216	0.206292	KANSL1	1788	NA	NA
ENSE00003666959	3862.6	-0.458522	0.3119	-1.47009	0.141537	0.206292	MICAL2	116	NA	NA
ENSE00003679909	7227.89	-0.352526	0.239606	-1.47128	0.141216	0.206292	KANSL1	1788	NA	NA
ENSE00001122759	18065.9	0.331403	0.226405	1.46376	0.143259	0.208427	RLF	203	NA	NA
ENSE00003542493	26938	-0.247486	0.16927	-1.46208	0.143719	0.208565	YWHAB	303	NA	NA
ENSE00003587191	26938	-0.247486	0.16927	-1.46208	0.143719	0.208565	YWHAB	303	NA	NA
ENSE00001372278	1472.32	-0.624743	0.428574	-1.45772	0.144917	0.209796	FAM83G	3964	NA	NA
ENSE00001631493	2772.92	0.523643	0.359235	1.45766	0.144934	0.209796	KATNAL1	127	NA	NA
ENSE00002191225	4259.98	-0.47647	0.327745	-1.45378	0.146007	0.210552	MICAL2	130		Doug
ENSE00003520914	1533.35	-0.611005	0.42015	-1.45426	0.145875	0.210552	NR1H3	114	NA	NA
ENSE00003654763	1533.35	-0.611005	0.42015	-1.45426	0.145875	0.210552	NR1H3	114	NA	NA
ENSE00001194865	1252.22	-0.557307	0.385543	-1.44551	0.148314	0.213341	MICAL2	136	NA	NA
ENSE00002183935	1252.22	-0.557307	0.385543	-1.44551	0.148314	0.213341	MICAL2	122	NA	NA
ENSE00002778505	3440.54	-0.465513	0.323298	-1.43989	0.149898	0.21535	UBE2S	133	NA	NA
ENSE00001904815	97540.9	0.376178	0.262124	1.43511	0.151255	0.216366	YPEL5	415	NA	NA
ENSE00002206353	97536.2	0.37609	0.262131	1.43474	0.151361	0.216366	YPEL5	160	NA	NA
ENSE00003557435	97536.2	0.37609	0.262131	1.43474	0.151362	0.216366	YPEL5	165	NA	NA
ENSE00003626357	97536.2	0.37609	0.262131	1.43474	0.151362	0.216366	YPEL5	165	NA	NA
ENSE00002632548	52532.2	0.778651	0.543931	1.43152	0.15228	0.217408	ITGB3	33	NA	NA
ENSE00001547650	1536.28	-0.513142	0.359814	-1.42613	0.153831	0.219348	EIF2AK2	123	NA	NA
ENSE00002176262	1493.95	-0.60121	0.421849	-1.42518	0.154106	0.219467	NR1H3	96	NA	NA
ENSE00001802288	2679.49	0.472372	0.332687	1.41987	0.155646	0.221385	KATNAL1	106	NA	NA
ENSE00001675246	2105.65	0.308078	0.218217	1.4118	0.15801	0.22284	RUFY1	458	NA	NA
ENSE00001822477	32821.4	0.379074	0.268392	1.41239	0.157835	0.22284	YPEL5	102	NA	NA
ENSE00001875716	32769.2	0.379082	0.268299	1.41291	0.157683	0.22284	YPEL5	56	NA	NA
ENSE00001878413	664926	0.426471	0.301267	1.41559	0.156895	0.22284	MAP3K7CL	318	NA	NA
ENSE00001900092	32821.9	0.379069	0.26839	1.41238	0.157838	0.22284	YPEL5	122	NA	NA
ENSE00001935744	32821.2	0.379091	0.26839	1.41247	0.157813	0.22284	YPEL5	100	NA	NA
ENSE00002061075	2105.73	0.308078	0.218228	1.41172	0.158032	0.22284	RUFY1	507	NA	NA
ENSE00001540828	660631	0.425364	0.301483	1.41091	0.158273	0.222905	MAP3K7CL	315	NA	NA
ENSE00001303505	3476.09	-0.450174	0.321666	-1.39951	0.161661	0.22684	UBE2S	191	NA	NA
ENSE00001504615	1378.36	-0.617456	0.440888	-1.40048	0.161369	0.22684	FAM83G	1267	NA	NA
ENSE00002825154	3475.96	-0.450362	0.321699	-1.39995	0.161529	0.22684	UBE2S	185	NA	NA
ENSE00001670103	2512.36	0.562064	0.403782	1.392	0.163923	0.229698	NEXN	247	NA	NA
ENSE00001727566	2509.45	0.561542	0.403576	1.39142	0.164099	0.229698	NEXN	245	NA	NA
ENSE00001540833	637318	0.420765	0.302796	1.3896	0.16465	0.230188	MAP3K7CL	303	NA	NA
ENSE00003462292	51277.3	0.375022	0.271151	1.38307	0.166643	0.232407	CAPZA2	64	NA	NA
ENSE00003657652	51277.3	0.375022	0.271151	1.38307	0.166643	0.232407	CAPZA2	64	NA	NA
ENSE00002215063	1571.6	0.393465	0.285456	1.37837	0.168088	0.234138	KNTC1	120	NA	NA
ENSE00001950017	76179.4	0.381007	0.277169	1.37464	0.169243	0.23546	YPEL5	129	NA	NA
ENSE00002150651	4933.92	-0.426299	0.31171	-1.36761	0.171433	0.238217	MICAL2	3738	NA	NA
ENSE00003510693	3474.99	-0.316138	0.231539	-1.36538	0.172135	0.238613	KANSL1	142	NA	NA
ENSE00003662350	3474.99	-0.316138	0.231539	-1.36538	0.172135	0.238613	KANSL1	142	NA	NA
ENSE00001933127	2912.21	-0.461717	0.339507	-1.35996	0.173842	0.23956	NR1H3	779	EarlyState	Emma
ENSE00002153539	4848.87	-0.426778	0.313458	-1.36152	0.173351	0.23956	MICAL2	449	NA	NA
ENSE00002162124	4847.43	-0.426019	0.313426	-1.35923	0.174073	0.23956	MICAL2	184	NA	NA
ENSE00002448633	40510	0.373305	0.274494	1.35998	0.173838	0.23956	CAPZA2	15	NA	NA
ENSE00003482350	4847.7	-0.426161	0.313397	-1.35981	0.17389	0.23956	MICAL2	187	NA	NA
ENSE00003595178	4847.7	-0.426161	0.313397	-1.35981	0.17389	0.23956	MICAL2	187	NA	NA
ENSE00003629101	6777.8	-0.368892	0.271906	-1.35669	0.17488	0.239806	MYO1F	115	NA	NA
ENSE00003669293	6777.8	-0.368892	0.271906	-1.35669	0.17488	0.239806	MYO1F	115	NA	NA
ENSE00003694263	6777.8	-0.368892	0.271906	-1.35669	0.17488	0.239806	MYO1F	115	NA	NA
ENSE00001200391	248713	-0.676455	0.500283	-1.35215	0.176329	0.240675	FHDC1	5022	NA	NA
ENSE00002055797	248713	-0.676455	0.500283	-1.35215	0.176329	0.240675	FHDC1	5012	NA	NA
ENSE00002499294	1427.73	-0.453467	0.335074	-1.35334	0.175948	0.240675	AIM1	166	NA	NA
ENSE00003542165	3829.64	-0.420268	0.310985	-1.35141	0.176565	0.240675	MICAL2	200	NA	NA
ENSE00003608543	3829.64	-0.420268	0.310985	-1.35141	0.176565	0.240675	MICAL2	200	NA	NA
ENSE00002490712	20162	0.335543	0.249381	1.3455	0.178464	0.242974	PDCD10	7	NA	NA
ENSE00000747412	1250.9	-0.512519	0.381296	-1.34415	0.1789	0.243279	EIF2AK2	129	NA	NA
ENSE00001802661	2000.89	0.551567	0.41294	1.33571	0.181644	0.245802	NEXN	98	NA	NA
ENSE00002145515	1401.34	-0.523468	0.391914	-1.33567	0.181657	0.245802	MICAL2	41	NA	NA
ENSE00002168045	34071.2	-0.384343	0.287936	-1.33482	0.181935	0.245802	MICAL2	3991	NA	NA
ENSE00002187863	3601.64	-0.413812	0.309686	-1.33623	0.181473	0.245802	MICAL2	164	NA	NA
ENSE00002711470	1415.96	-0.479797	0.359536	-1.33449	0.182044	0.245802	EPN2	1760	EarlyState	Emma
ENSE00003581024	34071.2	-0.384343	0.287936	-1.33482	0.181935	0.245802	MICAL2	3995	NA	NA
ENSE00001855228	173152	0.412848	0.310132	1.3312	0.183122	0.246967	MAP3K7CL	149	NA	NA
ENSE00001821475	1442.25	-0.493221	0.371198	-1.32873	0.183938	0.247775	EIF2AK2	50	NA	NA
ENSE00001958053	6336.07	-0.382622	0.288917	-1.32433	0.185393	0.249345	EIF2AK2	8186	NA	NA
ENSE00002487268	2475.14	-0.401884	0.303563	-1.32389	0.185539	0.249345	AIM1	140	NA	NA
ENSE00001520668	6310.72	-0.381849	0.289364	-1.31961	0.186964	0.250116	EIF2AK2	2253	NA	NA
ENSE00003462236	57022.9	0.338404	0.256455	1.31955	0.186986	0.250116	CAPZA2	52	NA	NA
ENSE00003522005	57022.9	0.338404	0.256455	1.31955	0.186986	0.250116	CAPZA2	52	NA	NA
ENSE00003646588	57022.9	0.338404	0.256455	1.31955	0.186986	0.250116	CAPZA2	52	NA	NA
ENSE00002198613	9132.34	-0.395307	0.300181	-1.3169	0.187874	0.25101	MICAL2	1303	NA	NA
ENSE00001904913	16441.8	0.324561	0.246694	1.31564	0.188294	0.251016	PDCD10	478	NA	NA
ENSE00001939660	16595.2	0.324667	0.24691	1.31492	0.188536	0.251016	PDCD10	1092	NA	NA
ENSE00002102878	16443.9	0.324413	0.246701	1.31501	0.188508	0.251016	PDCD10	480	NA	NA
ENSE00002134501	24172.4	0.340567	0.25916	1.31412	0.188807	0.251084	VDAC3	45	NA	NA
ENSE00001924258	2217.78	0.537038	0.409299	1.31209	0.18949	0.2517	NEXN	132	NA	NA
ENSE00003629084	3046.31	-0.381834	0.2917	-1.309	0.190536	0.252504	SBNO2	95	NA	NA
ENSE00003657802	3046.31	-0.381834	0.2917	-1.309	0.190536	0.252504	SBNO2	95	NA	NA
ENSE00002113506	49421.5	0.317852	0.245207	1.29626	0.194886	0.257971	VDAC3	131	NA	NA
ENSE00002123339	50419.9	0.316112	0.244772	1.29145	0.196547	0.259868	VDAC3	430	NA	NA
ENSE00002069697	1242.5	-0.396846	0.307805	-1.28928	0.197302	0.260566	B4GALT7	263	NA	NA
ENSE00003501876	1580.56	-0.471368	0.366528	-1.28603	0.198431	0.261454	MICAL2	150	NA	NA
ENSE00003581257	1580.56	-0.471368	0.366528	-1.28603	0.198431	0.261454	MICAL2	150	NA	NA
ENSE00003462252	1381.86	-0.441283	0.343592	-1.28432	0.199029	0.261639	TCEA3	106	NA	NA
ENSE00003484973	1381.86	-0.441283	0.343592	-1.28432	0.199029	0.261639	TCEA3	106	NA	NA
ENSE00003273621	50235.4	0.314901	0.24553	1.28254	0.199655	0.262161	VDAC3	151	NA	NA
ENSE00001591927	2691.38	0.429614	0.335766	1.2795	0.200719	0.263258	KATNAL1	128	NA	NA
ENSE00002124689	42735	0.339787	0.266152	1.27666	0.201721	0.264269	VDAC3	118	NA	NA
ENSE00001914407	1382.55	-0.437746	0.343363	-1.27488	0.202353	0.264794	TCEA3	395	NA	NA
ENSE00002439782	46553.8	0.323551	0.254877	1.26944	0.204284	0.266939	CAPZA2	15	NA	NA
ENSE00003550666	1687.44	-0.382879	0.301885	-1.2683	0.204692	0.266939	MCM7	84	NA	NA
ENSE00003565431	1687.44	-0.382879	0.301885	-1.2683	0.204692	0.266939	MCM7	84	NA	NA
ENSE00002158849	4063.39	-0.410239	0.324847	-1.26287	0.206637	0.269168	MICAL2	440	NA	NA
ENSE00001233894	2426.75	-0.344824	0.274854	-1.25457	0.209634	0.272762	EPN2	2760	NA	NA
ENSE00002073912	1714.21	-0.356467	0.285503	-1.24856	0.211827	0.275303	B4GALT7	476	NA	NA
ENSE00002138100	108023	0.316006	0.254748	1.24047	0.214803	0.278854	VDAC3	317	NA	NA
ENSE00001319876	117612	0.314343	0.253682	1.23912	0.215301	0.279184	VDAC3	527	NA	NA
ENSE00003598779	1709.99	-0.352575	0.285281	-1.23589	0.2165	0.280105	B4GALT7	363	NA	NA
ENSE00003624970	1709.99	-0.352575	0.285281	-1.23589	0.2165	0.280105	B4GALT7	363	NA	NA
ENSE00002371593	1242.97	-0.436012	0.354616	-1.22953	0.218872	0.282853	GDF11	363	NA	NA
ENSE00003478049	2123.08	-0.397019	0.323398	-1.22765	0.219579	0.283129	TCEA3	142	NA	NA
ENSE00003658507	2123.08	-0.397019	0.323398	-1.22765	0.219579	0.283129	TCEA3	142	NA	NA
ENSE00003487642	2052.24	0.275087	0.224551	1.22505	0.220555	0.283429	RUFY1	174	NA	NA
ENSE00003653896	2052.24	0.275087	0.224551	1.22505	0.220555	0.283429	RUFY1	174	NA	NA
ENSE00003665641	2052.24	0.275087	0.224551	1.22505	0.220555	0.283429	RUFY1	174	NA	NA
ENSE00000920147	1250.01	-0.433538	0.354351	-1.22347	0.221151	0.283877	GDF11	482	NA	NA
ENSE00003580483	4270.69	-0.413496	0.33848	-1.22162	0.22185	0.284137	MICAL2	91	NA	NA
ENSE00003675645	4270.69	-0.413496	0.33848	-1.22162	0.22185	0.284137	MICAL2	91	NA	NA
ENSE00001878580	1690.05	-0.367413	0.301514	-1.21856	0.223011	0.285305	MCM7	278	NA	NA
ENSE00001896990	15476.3	0.300051	0.251801	1.19162	0.233409	0.298274	PDCD10	276	NA	NA
ENSE00003495051	27136.7	0.308987	0.261757	1.18044	0.237826	0.303242	VDAC3	58	NA	NA
ENSE00003537626	27136.7	0.308987	0.261757	1.18044	0.237826	0.303242	VDAC3	58	NA	NA
ENSE00001754442	14442.2	-0.208429	0.177143	-1.17661	0.23935	0.304845	YWHAB	226	NA	NA
ENSE00003592686	4193.65	-0.360234	0.30773	-1.17061	0.241754	0.307223	MICAL2	156	NA	NA
ENSE00003679442	4193.65	-0.360234	0.30773	-1.17061	0.241754	0.307223	MICAL2	156	NA	NA
ENSE00001799781	2855.13	0.386325	0.332717	1.16112	0.245592	0.311755	KATNAL1	159	NA	NA
ENSE00002751606	1957.52	-0.407254	0.353583	-1.15179	0.249407	0.316247	UBE2S	114	NA	NA
ENSE00001678578	1385.31	-0.370734	0.323547	-1.14584	0.25186	0.3183	SBNO2	112	NA	NA
ENSE00001815595	1303.43	0.398375	0.347534	1.14629	0.251675	0.3183	PERP	3764		Williams
ENSE00002789071	1385.31	-0.370734	0.323547	-1.14584	0.25186	0.3183	SBNO2	85	NA	NA
ENSE00002288647	1825.54	0.343336	0.300002	1.14444	0.25244	0.318681	MRE11A	82	T	Zhifu
ENSE00003545205	1844.24	-0.382899	0.336389	-1.13826	0.25501	0.321218	EIF2AK2	127	NA	NA
ENSE00003580723	1844.24	-0.382899	0.336389	-1.13826	0.25501	0.321218	EIF2AK2	127	NA	NA
ENSE00003515039	10657.3	-0.235744	0.207462	-1.13633	0.25582	0.32153	YWHAB	96	NA	NA
ENSE00003545061	10657.3	-0.235744	0.207462	-1.13633	0.25582	0.32153	YWHAB	96	NA	NA
ENSE00003012163	2878.87	-0.34651	0.305164	-1.13549	0.256172	0.321619	MYO1F	4	NA	NA
ENSE00001924453	10658	-0.235058	0.20742	-1.13325	0.257111	0.322445	YWHAB	506	NA	NA
ENSE00003515777	3593.13	-0.33987	0.302866	-1.12218	0.261787	0.327591	MICAL2	101	NA	NA
ENSE00003543778	3593.13	-0.33987	0.302866	-1.12218	0.261787	0.327591	MICAL2	101	NA	NA
ENSE00001194859	1966.48	-0.390964	0.353267	-1.10671	0.268419	0.334793	MICAL2	75	NA	NA
ENSE00002144280	1966.48	-0.390964	0.353267	-1.10671	0.268419	0.334793	MICAL2	71	NA	NA
ENSE00002184217	1966.48	-0.390964	0.353267	-1.10671	0.268419	0.334793	MICAL2	77	NA	NA
ENSE00001897983	1462.94	0.304919	0.276793	1.10161	0.27063	0.337184	MELK	48	NA	NA
ENSE00002187785	3595.47	-0.332887	0.303028	-1.09854	0.27197	0.338485	MICAL2	175	NA	NA
ENSE00002396636	2964.88	-0.262488	0.240334	-1.09218	0.274756	0.341222	HSP90B1	256	NA	NA
ENSE00003598676	2963.83	-0.26237	0.240381	-1.09148	0.275063	0.341222	HSP90B1	137	NA	NA
ENSE00003635968	2963.83	-0.26237	0.240381	-1.09148	0.275063	0.341222	HSP90B1	137	NA	NA
ENSE00001848633	1666.51	-0.263291	0.242103	-1.08752	0.276808	0.343014	MCM7	380	NA	NA
ENSE00001692353	63276.8	0.345927	0.319245	1.08358	0.278552	0.344803	MAP3K7CL	34	NA	NA
ENSE00002442110	2393.3	-0.339709	0.313769	-1.08267	0.278954	0.344926	AIM1	158	NA	NA
ENSE00003485631	285247	0.335304	0.311375	1.07685	0.281547	0.347383	MAP3K7CL	116	NA	NA
ENSE00003686991	285247	0.335304	0.311375	1.07685	0.281547	0.347383	MAP3K7CL	116	NA	NA
ENSE00003505985	303533	0.336169	0.313047	1.07386	0.282885	0.348283	MAP3K7CL	62	NA	NA
ENSE00003577225	303533	0.336169	0.313047	1.07386	0.282885	0.348283	MAP3K7CL	62	NA	NA
ENSE00003120886	3333.9	-0.322182	0.300862	-1.07086	0.284232	0.349566	MYO1F	26	NA	NA
ENSE00002149146	3222.85	-0.337189	0.317223	-1.06294	0.287809	0.352929	MICAL2	88	NA	NA
ENSE00003603401	2520.61	-0.265252	0.249588	-1.06276	0.287891	0.352929	GIPC1	186	NA	NA
ENSE00003641740	2520.61	-0.265252	0.249588	-1.06276	0.287891	0.352929	GIPC1	186	NA	NA
ENSE00000842844	2856.21	0.285631	0.269925	1.05819	0.28997	0.354681	MRE11A	220	NA	NA
ENSE00003550189	22660.6	-0.186707	0.176543	-1.05757	0.29025	0.354681	YWHAB	124	NA	NA
ENSE00003568775	22660.6	-0.186707	0.176543	-1.05757	0.29025	0.354681	YWHAB	124	NA	NA
ENSE00001910741	22661	-0.186546	0.176525	-1.05676	0.290619	0.354753	YWHAB	298	NA	NA
ENSE00001373626	2102.94	-0.350967	0.333365	-1.0528	0.292432	0.356587	FAM83H	4791	NA	NA
ENSE00001081850	12473	-0.408882	0.389067	-1.05093	0.293291	0.357254	FHDC1	165	NA	NA
ENSE00003518225	1233.75	-0.430968	0.411423	-1.04751	0.294866	0.358409	FAM159A	332	NA	NA
ENSE00003544623	1233.75	-0.430968	0.411423	-1.04751	0.294866	0.358409	FAM159A	332	NA	NA
ENSE00001002602	10484.3	-0.418866	0.404143	-1.03643	0.300002	0.364266	FHDC1	71	NA	NA
ENSE00001463967	1305.18	-0.362245	0.350919	-1.03228	0.301942	0.365771	TCEA3	164	NA	NA
ENSE00002328957	2555.4	-0.245788	0.23823	-1.03173	0.3022	0.365771	HSP90B1	79	NA	NA
ENSE00002788675	2523.28	-0.257104	0.249049	-1.03235	0.30191	0.365771	GIPC1	304	NA	NA
ENSE00001458614	8095.59	-0.235731	0.233166	-1.011	0.312016	0.377252	RLF	5130	NA	NA
ENSE00002436532	2697.87	0.397701	0.39403	1.00931	0.312824	0.37783	AHNAK2	17483	NA	NA
ENSE00001598013	1580.31	-0.355354	0.35244	-1.00827	0.313326	0.378038	FAM83H	3190		Williams
ENSE00001869653	4606.19	0.241745	0.240665	1.00449	0.315144	0.379831	PDCD10	33	NA	NA
ENSE00003494942	1233.92	-0.383314	0.384784	-0.996179	0.319163	0.383867	EPN2	765	NA	NA
ENSE00003692037	1233.92	-0.383314	0.384784	-0.996179	0.319163	0.383867	EPN2	765	NA	NA
ENSE00001867093	1670.51	-0.439388	0.442304	-0.993408	0.320511	0.385084	NR1H3	411	NA	NA
ENSE00001512946	5016.06	0.233502	0.235466	0.991657	0.321365	0.385302	PDCD10	137	NA	NA
ENSE00001897442	5015.88	0.233502	0.235455	0.991703	0.321342	0.385302	PDCD10	132	NA	NA
ENSE00001863968	8282.41	0.227042	0.230041	0.986962	0.323661	0.387649	PDCD10	37	NA	NA
ENSE00001410261	1239.9	-0.330108	0.334844	-0.985855	0.324204	0.387893	FUT7	1032	NA	NA
ENSE00001237891	4665.16	-0.20925	0.213123	-0.981825	0.326186	0.389857	IMPACT	2757	NA	NA
ENSE00001922087	2059.1	0.25208	0.258259	0.976077	0.329026	0.391616	GPR107	31	NA	NA
ENSE00002444536	2731.99	0.384797	0.393912	0.97686	0.328638	0.391616	AHNAK2	17898	NA	NA
ENSE00003581482	2404.39	-0.23852	0.244224	-0.976644	0.328746	0.391616	KANSL1	189	NA	NA
ENSE00003663322	2404.39	-0.23852	0.244224	-0.976644	0.328746	0.391616	KANSL1	189	NA	NA
ENSE00003519131	4719.55	-0.188801	0.193916	-0.973627	0.330242	0.392248	KANSL1	196	NA	NA
ENSE00003658126	4719.55	-0.188801	0.193916	-0.973627	0.330242	0.392248	KANSL1	196	NA	NA
ENSE00002667021	2404.61	-0.237547	0.244201	-0.972753	0.330676	0.392357	KANSL1	248	NA	NA
ENSE00000679854	4638.56	0.311439	0.322693	0.965125	0.334482	0.396462	KATNAL1	161	NA	NA
ENSE00002178348	1314.98	-0.36167	0.378132	-0.956465	0.338837	0.399625	MICAL2	169	NA	NA
ENSE00003506629	1314.89	-0.36167	0.378178	-0.956349	0.338896	0.399625	MICAL2	107	NA	NA
ENSE00003557913	2039.98	0.307138	0.320788	0.957446	0.338342	0.399625	RUFY1	102	NA	NA
ENSE00003645212	1314.89	-0.36167	0.378178	-0.956349	0.338896	0.399625	MICAL2	107	NA	NA
ENSE00003665585	2039.98	0.307138	0.320788	0.957446	0.338342	0.399625	RUFY1	102	NA	NA
ENSE00001823167	18224.3	-0.168415	0.176244	-0.955583	0.339283	0.39967	YWHAB	112	NA	NA
ENSE00002146887	2058.55	-0.34261	0.35897	-0.954424	0.339869	0.399949	MICAL2	347	NA	NA
ENSE00002176877	2057.2	-0.341526	0.359259	-0.950639	0.341788	0.401794	MICAL2	124	NA	NA
ENSE00002159027	2056.07	-0.340002	0.35943	-0.945949	0.344175	0.403357	MICAL2	415	NA	NA
ENSE00003635173	2055.92	-0.34004	0.359444	-0.946016	0.34414	0.403357	MICAL2	117	NA	NA
ENSE00003636634	2055.92	-0.34004	0.359444	-0.946016	0.34414	0.403357	MICAL2	117	NA	NA
ENSE00002643268	2410.49	-0.22838	0.243132	-0.939326	0.347564	0.406912	KANSL1	524	NA	NA
ENSE00001952405	3793.06	-0.247033	0.266305	-0.927632	0.353599	0.413555	EXOC6B	3478	NA	NA
ENSE00002333005	3793.83	-0.222218	0.241223	-0.921212	0.35694	0.417037	HSP90B1	359	NA	NA
ENSE00003474995	1643.02	-0.334657	0.365554	-0.915479	0.35994	0.419686	EIF2AK2	54	NA	NA
ENSE00003645131	1643.02	-0.334657	0.365554	-0.915479	0.35994	0.419686	EIF2AK2	54	NA	NA
ENSE00002144652	1294.29	-0.343024	0.375443	-0.913653	0.360899	0.420376	MICAL2	74	NA	NA
ENSE00002286470	8856.11	-0.198838	0.218951	-0.908142	0.363803	0.423328	SBNO2	219	NA	NA
ENSE00001548382	1726.36	0.356849	0.394959	0.903509	0.366256	0.425749	YPEL5	61	NA	NA
ENSE00003528598	1317.55	0.272946	0.304089	0.897587	0.369406	0.428541	MELK	93	NA	NA
ENSE00003598235	1317.55	0.272946	0.304089	0.897587	0.369406	0.428541	MELK	93	NA	NA
ENSE00003474201	1436.68	-0.359113	0.405504	-0.885596	0.375835	0.435118	NR1H3	472	NA	NA
ENSE00003520997	1436.68	-0.359113	0.405504	-0.885596	0.375835	0.435118	NR1H3	472	NA	NA
ENSE00003504726	2820.51	-0.287441	0.326851	-0.879427	0.37917	0.438092	MICAL2	102	NA	NA
ENSE00003684457	2820.51	-0.287441	0.326851	-0.879427	0.37917	0.438092	MICAL2	102	NA	NA
ENSE00001475509	1323.51	0.330678	0.377496	0.875977	0.381043	0.43924	PCDH17	4700	NA	NA
ENSE00001795081	4526.64	-0.19195	0.219075	-0.876184	0.38093	0.43924	SBNO2	74	NA	NA
ENSE00001936900	1662.93	0.422662	0.482779	0.875478	0.381314	0.43924	NEXN	432	NA	NA
ENSE00001777490	2071.87	0.321407	0.368235	0.87283	0.382756	0.440458	KATNAL1	136	NA	NA
ENSE00002490592	1997.11	-0.287813	0.336004	-0.856575	0.39168	0.450274	AIM1	113	NA	NA
ENSE00003657840	21880	-0.152415	0.178765	-0.852597	0.393883	0.4519	YWHAB	164	NA	NA
ENSE00003677841	21880	-0.152415	0.178765	-0.852597	0.393883	0.4519	YWHAB	164	NA	NA
ENSE00000920149	4335.62	-0.206694	0.243335	-0.849421	0.395647	0.453469	GDF11	7777	T	Zhifu
ENSE00001002601	13314.1	-0.343249	0.408818	-0.839614	0.401125	0.459288	FHDC1	101	NA	NA
ENSE00003632010	1657.55	0.401823	0.484156	0.829946	0.40657	0.464593	NEXN	198	NA	NA
ENSE00003643543	1657.55	0.401823	0.484156	0.829946	0.40657	0.464593	NEXN	198	NA	NA
ENSE00003523286	1250.26	0.252226	0.306499	0.822926	0.41055	0.468207	MELK	69	NA	NA
ENSE00003588703	1250.26	0.252226	0.306499	0.822926	0.41055	0.468207	MELK	69	NA	NA
ENSE00003607719	4332.41	-0.260011	0.318319	-0.816826	0.414028	0.471235	MICAL2	127	NA	NA
ENSE00003620321	4332.41	-0.260011	0.318319	-0.816826	0.414028	0.471235	MICAL2	127	NA	NA
ENSE00002189316	2258.19	0.288702	0.364839	0.791313	0.428761	0.487519	KATNAL1	169	NA	NA
ENSE00003461548	9591.25	0.185139	0.235791	0.785184	0.432346	0.491107	RLF	133	NA	NA
ENSE00001675865	2039.37	0.288607	0.368144	0.78395	0.433069	0.491441	KATNAL1	128	NA	NA
ENSE00001002603	17330.7	-0.310391	0.399176	-0.77758	0.436817	0.495203	FHDC1	108	NA	NA
ENSE00002316585	1526.9	0.198034	0.258058	0.767402	0.442843	0.501538	TTN	2967	NA	NA
ENSE00000679860	4433.15	0.249074	0.328934	0.757216	0.44892	0.507435	KATNAL1	176	NA	NA
ENSE00001485635	6141.59	0.211404	0.279195	0.75719	0.448936	0.507435	KATNAL1	6109	NA	NA
ENSE00002902344	1565	-0.270703	0.359468	-0.753066	0.45141	0.509728	UBE2S	49	NA	NA
ENSE00002636477	4237.6	-0.17961	0.240413	-0.747091	0.455009	0.513286	KANSL1	368	NA	NA
ENSE00003623000	3365.07	-0.188809	0.254358	-0.742298	0.457907	0.515219	HSP90B1	138	NA	NA
ENSE00003624951	1783.89	-0.188407	0.254163	-0.741282	0.458522	0.515219	MRE11A	161	NA	NA
ENSE00003643226	1783.89	-0.188407	0.254163	-0.741282	0.458522	0.515219	MRE11A	161	NA	NA
ENSE00003651143	3365.07	-0.188809	0.254358	-0.742298	0.457907	0.515219	HSP90B1	138	NA	NA
ENSE00003494782	2032.95	0.191232	0.259188	0.737811	0.460629	0.516572	MELK	99	NA	NA
ENSE00003580722	2032.95	0.191232	0.259188	0.737811	0.460629	0.516572	MELK	99	NA	NA
ENSE00001719116	1917.23	0.284535	0.386363	0.736445	0.46146	0.516997	KATNAL1	135	NA	NA
ENSE00001692613	4569.53	-0.171581	0.234845	-0.730611	0.465017	0.520474	SBNO2	112	NA	NA
ENSE00003466485	2669.69	0.181297	0.250734	0.723066	0.469639	0.524621	GPR107	108	NA	NA
ENSE00003514482	2669.69	0.181297	0.250734	0.723066	0.469639	0.524621	GPR107	108	NA	NA
ENSE00003651121	4221.24	-0.171368	0.240326	-0.713063	0.475807	0.530993	KANSL1	172	NA	NA
ENSE00002061195	1692.27	0.234991	0.331513	0.708844	0.478421	0.533391	RUFY1	53	NA	NA
ENSE00001081851	13644.5	-0.282583	0.404124	-0.699248	0.484397	0.539528	FHDC1	71	NA	NA
ENSE00002803149	1950.67	-0.192737	0.276339	-0.697466	0.485511	0.540244	GIPC1	150	NA	NA
ENSE00003576203	1263.26	-0.217139	0.312163	-0.695596	0.486682	0.540496	KANSL1	58	NA	NA
ENSE00003667509	1263.26	-0.217139	0.312163	-0.695596	0.486682	0.540496	KANSL1	58	NA	NA
ENSE00001002608	7461.78	-0.28959	0.421304	-0.687365	0.491853	0.545709	FHDC1	86	NA	NA
ENSE00002683105	1263.9	-0.213707	0.311973	-0.685017	0.493333	0.546821	KANSL1	110	NA	NA
ENSE00001081852	9181.64	-0.265416	0.39201	-0.677063	0.498366	0.551866	FHDC1	118	Z	Zhifu
ENSE00001234146	3507.03	-0.153607	0.228526	-0.672166	0.501478	0.55264	GPR107	5145	NA	NA
ENSE00001457727	3507.03	-0.153607	0.228526	-0.672166	0.501478	0.55264	GPR107	5140	NA	NA
ENSE00002286719	3200.18	0.184116	0.273634	0.672855	0.501039	0.55264	NAV1	7133	NA	NA
ENSE00003590240	2206.57	-0.227322	0.3381	-0.672351	0.50136	0.55264	EIF2AK2	77	NA	NA
ENSE00003652835	2206.57	-0.227322	0.3381	-0.672351	0.50136	0.55264	EIF2AK2	77	NA	NA
ENSE00002435584	3146.12	-0.195197	0.29108	-0.670597	0.502477	0.553208	AIM1	127	NA	NA
ENSE00000800184	97102.8	0.0918892	0.137409	0.668727	0.50367	0.553988	MYL12B	199	NA	NA
ENSE00001610944	7666.68	-0.219176	0.330653	-0.662858	0.507422	0.557579	ZNF469	10024	NA	NA
ENSE00003521873	1340.82	-0.187943	0.28646	-0.656089	0.511767	0.561277	MRE11A	133	NA	NA
ENSE00003669797	1340.82	-0.187943	0.28646	-0.656089	0.511767	0.561277	MRE11A	133	NA	NA
ENSE00001481428	9447.77	0.166478	0.260128	0.639983	0.522183	0.571053	YPEL5	297	NA	NA
ENSE00001802315	3995.88	-0.124204	0.193933	-0.64045	0.52188	0.571053	YWHAB	147	NA	NA
ENSE00003458904	1507.73	-0.178776	0.279675	-0.639227	0.522675	0.571053	KANSL1	125	NA	NA
ENSE00003543639	1507.73	-0.178776	0.279675	-0.639227	0.522675	0.571053	KANSL1	125	NA	NA
ENSE00002639146	1507.55	-0.178469	0.279795	-0.637855	0.523568	0.571483	KANSL1	122	NA	NA
ENSE00001265684	2601.62	-0.158291	0.250048	-0.633044	0.526705	0.57436	MRE11A	4604	NA	NA
ENSE00002645576	2265.44	-0.159095	0.251662	-0.632178	0.527271	0.574429	KANSL1	180	NA	NA
ENSE00001726174	3988.38	-0.122397	0.193896	-0.631253	0.527875	0.574541	YWHAB	135	NA	NA
ENSE00003567914	2891.28	-0.154049	0.245193	-0.628276	0.529823	0.575567	HSP90B1	270	NA	NA
ENSE00003584742	2891.28	-0.154049	0.245193	-0.628276	0.529823	0.575567	HSP90B1	270	NA	NA
ENSE00002069486	1574.88	0.203057	0.324297	0.626144	0.53122	0.576538	RUFY1	376	NA	NA
ENSE00001728573	2764.26	0.193902	0.310952	0.623575	0.532907	0.576728	TTN	585	NA	NA
ENSE00003465940	2263.91	-0.157268	0.252092	-0.62385	0.532726	0.576728	KANSL1	149	NA	NA
ENSE00003474768	2263.91	-0.157268	0.252092	-0.62385	0.532726	0.576728	KANSL1	149	NA	NA
ENSE00002634154	2264.18	-0.156018	0.252075	-0.618934	0.53596	0.579484	KANSL1	664	NA	NA
ENSE00001583105	1341.18	-0.186885	0.304691	-0.613359	0.539639	0.582912	EXOC6B	3864	NA	NA
ENSE00001929463	3122.19	-0.177708	0.290913	-0.610865	0.541289	0.583298	AIM1	114	NA	NA
ENSE00003564749	1331.74	-0.190447	0.311949	-0.610509	0.541525	0.583298	EXOC6B	180	NA	NA
ENSE00003622831	1331.74	-0.190447	0.311949	-0.610509	0.541525	0.583298	EXOC6B	180	NA	NA
ENSE00001754478	3763.5	-0.147081	0.245257	-0.599702	0.548705	0.590477	CCDC174	1764	NA	NA
ENSE00003717660	3759.5	-0.144293	0.244984	-0.58899	0.555868	0.597624	CCDC174	1758	NA	NA
ENSE00001957157	2029.37	0.195992	0.33698	0.581613	0.560827	0.602389	YPEL5	90	NA	NA
ENSE00001891800	4013.25	-0.110651	0.194118	-0.57002	0.568664	0.610235	YWHAB	211	NA	NA
ENSE00001458779	4008.59	-0.109845	0.193636	-0.567275	0.570528	0.611661	YWHAB	185	NA	NA
ENSE00001240095	1564.44	0.181041	0.325687	0.555874	0.578297	0.619411	RUFY1	118	NA	NA
ENSE00001812557	4003.87	-0.107037	0.193694	-0.552607	0.580533	0.620065	YWHAB	176	NA	NA
ENSE00003470186	1872.18	-0.143015	0.258702	-0.552816	0.58039	0.620065	HSP90B1	79	NA	NA
ENSE00003662385	1872.18	-0.143015	0.258702	-0.552816	0.58039	0.620065	HSP90B1	79	NA	NA
ENSE00002477682	1593.9	-0.196957	0.357847	-0.550393	0.58205	0.621106	AIM1	127	NA	NA
ENSE00002695348	2084.31	-0.137527	0.252962	-0.543666	0.586671	0.625455	IMPACT	818	NA	NA
ENSE00003569515	1254.48	-0.17992	0.344156	-0.522786	0.601123	0.640266	MRE11A	142	NA	NA
ENSE00000397476	1828.08	-0.154322	0.303806	-0.507963	0.611479	0.649709	EIF2AK2	181		Doug
ENSE00003517365	2440.3	-0.174032	0.342811	-0.507661	0.611691	0.649709	AIM1	146	NA	NA
ENSE00003599370	2440.3	-0.174032	0.342811	-0.507661	0.611691	0.649709	AIM1	146	NA	NA
ENSE00001931474	2759.44	0.18103	0.362331	0.499627	0.617337	0.655099	PCDH17	3300		Williams
ENSE00001820550	2762.01	0.179976	0.362414	0.496604	0.619469	0.65585	PCDH17	3302		Williams
ENSE00003509304	2448.26	-0.132113	0.266257	-0.496184	0.619764	0.65585	HSP90B1	120	NA	NA
ENSE00003648794	2448.26	-0.132113	0.266257	-0.496184	0.619764	0.65585	HSP90B1	120	NA	NA
ENSE00002662328	1479.57	-0.111769	0.226886	-0.492623	0.622279	0.657904	KANSL1	28	NA	NA
ENSE00001897465	2269.08	-0.163802	0.339951	-0.481841	0.629919	0.665367	AIM1	463	NA	NA
ENSE00002236907	2265.14	0.11179	0.2382	0.469312	0.638847	0.674175	MRE11A	152		Doug
ENSE00003667171	1335.17	-0.170479	0.367297	-0.464145	0.642544	0.676828	EIF2AK2	94	NA	NA
ENSE00003693045	1335.17	-0.170479	0.367297	-0.464145	0.642544	0.676828	EIF2AK2	94	NA	NA
ENSE00000842843	2264.51	0.109799	0.238345	0.460674	0.645032	0.678202	MRE11A	84		Doug
ENSE00002304945	2264.51	0.109799	0.238345	0.460674	0.645032	0.678202	MRE11A	81		Doug
ENSE00001166892	8559.4	0.201354	0.43844	0.459251	0.646054	0.678653	CENPF	3404	NA	NA
ENSE00001081849	7668.37	-0.17121	0.400657	-0.427324	0.669143	0.702263	FHDC1	62	NA	NA
ENSE00003526218	1734.36	-0.151575	0.360224	-0.420781	0.673915	0.705332	GIPC1	113	NA	NA
ENSE00003534565	1734.36	-0.151575	0.360224	-0.420781	0.673915	0.705332	GIPC1	113	NA	NA
ENSE00003688874	1734.36	-0.151575	0.360224	-0.420781	0.673915	0.705332	GIPC1	113	NA	NA
ENSE00000747488	1253.08	-0.203778	0.487081	-0.418365	0.67568	0.706533	EIF2AK2	63	NA	NA
ENSE00002954604	2018.09	-0.109788	0.273393	-0.401574	0.687997	0.718756	GIPC1	151	NA	NA
ENSE00001749122	41243.2	0.0610681	0.155002	0.393982	0.693594	0.723943	MYL12B	162	NA	NA
ENSE00002581233	8317.82	-0.122221	0.32309	-0.378288	0.705216	0.735403	ZNF469	13279	NA	NA
ENSE00000833110	1342.69	0.109217	0.298019	0.366476	0.71401	0.743895	MELK	87	NA	NA
ENSE00002353698	2084.21	-0.0999302	0.280788	-0.355893	0.721921	0.751454	HSP90B1	90	NA	NA
ENSE00003483312	1883.27	-0.0993408	0.28273	-0.351363	0.725316	0.753618	HSP90B1	117	NA	NA
ENSE00003608721	1883.27	-0.0993408	0.28273	-0.351363	0.725316	0.753618	HSP90B1	117	NA	NA
ENSE00000659767	1430.2	-0.117156	0.336478	-0.348184	0.727702	0.755306	ESF1	398	C	Zhifu
ENSE00003573153	2611.91	-0.0718097	0.207206	-0.346563	0.72892	0.755306	KANSL1	119	NA	NA
ENSE00003644015	2611.91	-0.0718097	0.207206	-0.346563	0.72892	0.755306	KANSL1	119	NA	NA
ENSE00001207798	10569.6	0.0462723	0.145932	0.317082	0.751181	0.77767	MYL12B	329	NA	NA
ENSE00001443108	2313.17	0.156214	0.498951	0.313084	0.754217	0.780107	CENPF	998	NA	NA
ENSE00002475307	2102.33	-0.104152	0.337892	-0.30824	0.757899	0.783208	AIM1	127	NA	NA
ENSE00001593660	1966.39	-0.0656703	0.231297	-0.283922	0.77647	0.801676	TTN	5609	NA	NA
ENSE00002397752	1826.07	0.0743587	0.298372	0.249215	0.803194	0.82852	HSP90B1	394	NA	NA
ENSE00001104601	1823.52	0.0721943	0.29842	0.241922	0.808841	0.833594	HSP90B1	246	NA	NA
ENSE00000960426	3440.49	0.102617	0.450169	0.227951	0.819684	0.843251	CENPF	477	NA	NA
ENSE00001933685	3440.49	0.102617	0.450169	0.227951	0.819684	0.843251	CENPF	478	NA	NA
ENSE00001813073	1568.61	-0.0612712	0.287934	-0.212796	0.831486	0.854625	MELK	54	NA	NA
ENSE00003617741	1500.68	-0.0518112	0.259571	-0.199603	0.841791	0.863665	IMPACT	63	NA	NA
ENSE00003681669	1500.68	-0.0518112	0.259571	-0.199603	0.841791	0.863665	IMPACT	63	NA	NA
ENSE00002359300	4731.04	-0.0475202	0.240761	-0.197375	0.843534	0.864679	HSP90B1	793	NA	NA
ENSE00003563989	2151.67	-0.0625572	0.320935	-0.194922	0.845454	0.865098	KANSL1	102	NA	NA
ENSE00003627792	2151.67	-0.0625572	0.320935	-0.194922	0.845454	0.865098	KANSL1	102	NA	NA
ENSE00002508542	1768.94	-0.0684884	0.357663	-0.191489	0.848143	0.867075	AIM1	140	NA	NA
ENSE00001237336	1769.16	-0.0541564	0.287446	-0.188405	0.850559	0.868769	TTN	300	NA	NA
ENSE00001837124	2055.01	0.0446973	0.243184	0.1838	0.85417	0.870182	MELK	361	NA	NA
ENSE00003559477	2054.62	0.044685	0.243205	0.183734	0.854222	0.870182	MELK	69	NA	NA
ENSE00003619946	2054.62	0.044685	0.243205	0.183734	0.854222	0.870182	MELK	69	NA	NA
ENSE00002352857	1934.71	-0.0489745	0.273044	-0.179365	0.857651	0.872123	HSP90B1	294	NA	NA
ENSE00002423385	1934.71	-0.0489745	0.273044	-0.179365	0.857651	0.872123	HSP90B1	295	NA	NA
ENSE00003728743	1934.18	-0.0484479	0.273007	-0.177461	0.859147	0.872869	HSP90B1	269	NA	NA
ENSE00001155082	1442.87	0.0598766	0.364874	0.164102	0.869651	0.882757	ARHGEF17	3542	NA	NA
ENSE00000960427	2301.87	0.0755007	0.496244	0.152144	0.879073	0.890814	CENPF	179	NA	NA
ENSE00001214762	2152.98	0.0489474	0.321908	0.152054	0.879144	0.890814	ESF1	680	NA	NA
ENSE00001444134	2263.43	0.0332081	0.279182	0.118948	0.905317	0.916523	NAV1	3508	NA	NA
ENSE00001849807	1437.37	0.0532222	0.497213	0.107041	0.914756	0.925261	CENPF	359	NA	NA
ENSE00001237323	1262.01	-0.0240699	0.231101	-0.104153	0.917048	0.92676	TTN	303	NA	NA
ENSE00003578259	3797.5	-0.0251314	0.249676	-0.100656	0.919824	0.927928	HSP90B1	156	NA	NA
ENSE00003659774	3797.5	-0.0251314	0.249676	-0.100656	0.919824	0.927928	HSP90B1	156	NA	NA
ENSE00000925528	1436.79	0.0494535	0.497282	0.0994475	0.920783	0.928078	CENPF	197	NA	NA
ENSE00001003434	7896.47	0.0223293	0.428341	0.0521298	0.958425	0.965169	CENPF	2844	T	Zhifu
ENSE00000925531	1650.16	0.0199027	0.453928	0.0438455	0.965028	0.970964	CENPF	292	NA	NA
ENSE00001372451	2664.4	0.00987774	0.243634	0.0405434	0.96766	0.971052	RUFY1	322	NA	NA
ENSE00003492577	1808.34	0.0106894	0.259717	0.0411579	0.96717	0.971052	MELK	99	NA	NA
ENSE00003650231	1808.34	0.0106894	0.259717	0.0411579	0.96717	0.971052	MELK	99	NA	NA
ENSE00001541868	84629.8	-0.00510149	0.147261	-0.0346424	0.972365	0.974919	MYL12B	520	NA	NA
ENSE00001081854	4872.89	0.0138745	0.417344	0.0332447	0.973479	0.975183	FHDC1	103	NA	NA
ENSE00003729216	1498.72	-0.0084328	0.307913	-0.027387	0.978151	0.979006	HSP90B1	57	NA	NA
ENSE00002460153	1454.15	-0.00955214	0.371303	-0.025726	0.979476	0.979476	AIM1	33	NA	NA
ENSE00000404019	68.4209	-0.50577	1.32986	-0.380317	0.70371	NA	GTF2IRD1	193	NA	NA
ENSE00000659759	281.031	-0.299449	0.69822	-0.428875	0.668014	NA	ESF1	122	NA	NA
ENSE00000659760	374.356	-0.332116	0.713762	-0.465304	0.641714	NA	ESF1	162	NA	NA
ENSE00000659761	766.229	-0.881957	0.495201	-1.78101	0.074911	NA	ESF1	148	NA	NA
ENSE00000659762	957.126	-0.365386	0.410909	-0.889213	0.373888	NA	ESF1	115	NA	NA
ENSE00000659765	1223.55	-0.796999	0.416293	-1.91451	0.0555544	NA	ESF1	101	NA	NA
ENSE00000659766	1221.02	-0.563176	0.318566	-1.76785	0.0770858	NA	ESF1	114	NA	NA
ENSE00000691312	41.2407	-0.0651318	1.5907	-0.0409454	0.967339	NA	GTF2IRD1	137		Williams
ENSE00000695121	29.2037	3.29009	2.21566	1.48492	0.137565	NA	EPN2	171	NA	NA
ENSE00000700398	615.698	0.399922	0.447022	0.894636	0.370982	NA	MELK	232		Williams
ENSE00000700445	136.006	0.366921	1.0469	0.350483	0.725976	NA	MELK	97	NA	NA
ENSE00000700463	201.16	0.326337	0.858323	0.380203	0.703795	NA	MELK	169	NA	NA
ENSE00000739802	206.932	-0.0812538	0.852536	-0.0953084	0.92407	NA	ARHGEF17	175	NA	NA
ENSE00000739804	109.904	0.281751	1.13064	0.249195	0.80321	NA	ARHGEF17	149	NA	NA
ENSE00000739807	28.1075	-0.599309	1.99545	-0.300338	0.763919	NA	ARHGEF17	68	NA	NA
ENSE00000739823	52.5477	-0.26888	1.55512	-0.172899	0.862731	NA	ARHGEF17	93	NA	NA
ENSE00000739824	29.9858	-0.724158	1.77015	-0.409095	0.68247	NA	ARHGEF17	117	NA	NA
ENSE00000740937	207.735	0.610574	0.77032	0.792624	0.427997	NA	INTS2	177	NA	NA
ENSE00000740958	714.903	-0.0130587	0.33308	-0.0392058	0.968726	NA	INTS2	109	NA	NA
ENSE00000740960	891.108	-0.952956	0.456156	-2.0891	0.0366988	NA	INTS2	177	NA	NA
ENSE00000740964	682.017	-0.59499	0.416098	-1.42993	0.152737	NA	INTS2	135	NA	NA
ENSE00000740967	446.538	-0.923956	0.608769	-1.51775	0.129079	NA	INTS2	69	NA	NA
ENSE00000740969	620.174	-0.923878	0.448338	-2.06068	0.039334	NA	INTS2	115	NA	NA
ENSE00000740971	373.164	-0.419917	0.713726	-0.588344	0.556301	NA	INTS2	72	NA	NA
ENSE00000747411	1134.62	-0.285193	0.390644	-0.73006	0.465353	NA	EIF2AK2	102	NA	NA
ENSE00000747486	1168.16	-0.246316	0.383838	-0.641717	0.521057	NA	EIF2AK2	159	NA	NA
ENSE00000747487	826.68	-0.135656	0.517458	-0.262158	0.793199	NA	EIF2AK2	123	NA	NA
ENSE00000747490	1167.45	-0.149626	0.442399	-0.338214	0.735202	NA	EIF2AK2	35	NA	NA
ENSE00000747498	857.166	0.115623	0.355104	0.325603	0.744724	NA	EIF2AK2	121	NA	NA
ENSE00000764553	695.262	-0.119509	0.411154	-0.290668	0.771305	NA	PERP	141	NA	NA
ENSE00000765997	101.139	0.0419243	1.2201	0.0343615	0.972589	NA	PDE10A	89	NA	NA
ENSE00000765998	63.4533	-0.635185	1.22712	-0.517623	0.604721	NA	PDE10A	81	NA	NA
ENSE00000765999	69.0355	-1.32866	1.33914	-0.992173	0.321113	NA	PDE10A	112	NA	NA
ENSE00000766001	182.322	-0.587095	0.918099	-0.639468	0.522518	NA	PDE10A	173	NA	NA
ENSE00000766002	255.097	-0.575624	0.75726	-0.760141	0.447171	NA	PDE10A	156	NA	NA
ENSE00000766003	224.567	-0.231929	0.878358	-0.264049	0.791742	NA	PDE10A	151	NA	NA
ENSE00000766004	64.0787	0.855073	1.66186	0.514529	0.606882	NA	PDE10A	84	NA	NA
ENSE00000766005	125.91	0.438541	0.919897	0.476728	0.633556	NA	PDE10A	143	NA	NA
ENSE00000766006	187.702	0.78274	0.846684	0.924477	0.355238	NA	PDE10A	187	NA	NA
ENSE00000766007	98.1433	1.34103	1.07477	1.24774	0.212125	NA	PDE10A	93	NA	NA
ENSE00000766008	125.949	0.971232	1.25215	0.77565	0.437956	NA	PDE10A	143	NA	NA
ENSE00000766009	68.1151	-1.21265	1.38315	-0.876731	0.380633	NA	PDE10A	52	NA	NA
ENSE00000766011	68.4678	-0.424531	1.60961	-0.263748	0.791974	NA	PDE10A	59	NA	NA
ENSE00000766013	27.608	1.07285	1.99136	0.538754	0.590056	NA	PDE10A	51	NA	NA
ENSE00000766015	56.6404	0.781081	1.45576	0.536546	0.591582	NA	PDE10A	156	NA	NA
ENSE00000766017	76.8194	1.16655	1.13906	1.02414	0.305771	NA	PDE10A	141	NA	NA
ENSE00000766019	104.507	0.382166	1.09224	0.349891	0.726421	NA	PDE10A	50	NA	NA
ENSE00000772727	6.94991	-5.35495	2.95314	-1.8133	0.069785	NA	SULT1C2	126	NA	NA
ENSE00000782729	99.0815	-0.555569	1.0369	-0.535796	0.592099	NA	TTN	297	NA	NA
ENSE00000797490	60.0176	-0.239588	1.32289	-0.181109	0.856282	NA	ARHGEF17	183	NA	NA
ENSE00000798930	533.54	-0.578497	0.489022	-1.18297	0.236822	NA	PERP	385	NA	NA
ENSE00000802261	56.0492	0.254653	1.19801	0.212564	0.831667	NA	PCDH17	59	NA	NA
ENSE00000804415	6.98106	1.0913	2.8208	0.386877	0.698847	NA	SULT1C2	172	NA	NA
ENSE00000809607	658.415	-0.272711	0.415504	-0.656338	0.511607	NA	EIF2AK2	135	NA	NA
ENSE00000828843	146.067	0.614703	0.851307	0.72207	0.470252	NA	PDE10A	121	NA	NA
ENSE00000832489	323.765	1.71793	0.734782	2.33802	0.0193864	NA	INHBA	1027	NA	NA
ENSE00000833111	378.583	0.136985	0.626644	0.2186	0.826961	NA	MELK	132	NA	NA
ENSE00000833112	220.371	0.6904	0.674733	1.02322	0.306204	NA	MELK	123	NA	NA
ENSE00000842836	833.694	0.0376657	0.366422	0.102793	0.918127	NA	MRE11A	76	NA	NA
ENSE00000842838	1061.56	-0.247758	0.351587	-0.704686	0.481006	NA	MRE11A	68	NA	NA
ENSE00000842846	899.824	0.316375	0.23779	1.33048	0.183359	NA	MRE11A	63	NA	NA
ENSE00000847411	383.954	-0.504895	0.638909	-0.790245	0.429385	NA	LYPD3	1061	NA	NA
ENSE00000847415	7.91716	-2.11247	3.35243	-0.630131	0.528609	NA	LYPD3	168	NA	NA
ENSE00000859132	176.394	-0.278958	0.618162	-0.45127	0.651795	NA	ESF1	88	NA	NA
ENSE00000883007	105.519	-1.01838	0.859801	-1.18444	0.23624	NA	TTN	303	NA	NA
ENSE00000889331	2.56787	2.59687	4.41031	0.588819	0.555982	NA	CPNE6	199	NA	NA
ENSE00000916009	11.5818	1.69504	2.79555	0.606336	0.544292	NA	DSG1	260	NA	NA
ENSE00000916011	6.06997	7.15351	3.67931	1.94425	0.0518651	NA	DSG1	156	NA	NA
ENSE00000916012	4.04124	1.55246	4.40914	0.352101	0.724763	NA	DSG1	145	NA	NA
ENSE00000916013	3.43075	1.71444	4.40812	0.388927	0.69733	NA	DSG1	167	NA	NA
ENSE00000916014	1.20356	-2.61035	4.46151	-0.585082	0.558493	NA	DSG1	135	NA	NA
ENSE00000916015	5.85503	4.31551	3.93792	1.09589	0.273129	NA	DSG1	186	NA	NA
ENSE00000916016	2.72904	3.72077	4.41371	0.843002	0.399227	NA	DSG1	260	NA	NA
ENSE00000916017	6.97075	1.15594	3.10853	0.371861	0.709996	NA	DSG1	140	NA	NA
ENSE00000916018	17.3593	0.214908	3.08375	0.0696903	0.94444	NA	DSG1	282	NA	NA
ENSE00000916019	1.4863	0.303722	4.41693	0.0687631	0.945178	NA	DSG1	134	NA	NA
ENSE00000916023	141.989	1.91182	1.08968	1.75448	0.079349	NA	DSG1	2733	NA	NA
ENSE00000920148	978.9	-0.479238	0.378724	-1.2654	0.205728	NA	GDF11	398	NA	NA
ENSE00000925253	497.039	-0.847584	0.520066	-1.62976	0.103152	NA	INTS2	126	NA	NA
ENSE00000925254	681.31	-0.779877	0.415881	-1.87524	0.0607598	NA	INTS2	227	NA	NA
ENSE00000925255	518.545	-0.895661	0.463131	-1.93393	0.0531221	NA	INTS2	174	NA	NA
ENSE00000925256	297.281	-1.13595	0.778606	-1.45896	0.144576	NA	INTS2	131	NA	NA
ENSE00000925257	788.494	0.260471	0.399153	0.652559	0.51404	NA	INTS2	114	NA	NA
ENSE00000925529	992.817	-0.023048	0.448336	-0.051408	0.959	NA	CENPF	122	NA	NA
ENSE00000925530	901.002	0.313114	0.536891	0.583197	0.55976	NA	CENPF	92	NA	NA
ENSE00000925532	1022.13	-0.00445735	0.588604	-0.00757275	0.993958	NA	CENPF	203	NA	NA
ENSE00000925533	674.459	0.149231	0.677168	0.220375	0.825579	NA	CENPF	126	NA	NA
ENSE00000925534	775.486	0.188184	0.582031	0.323323	0.746451	NA	CENPF	129	NA	NA
ENSE00000925535	598.922	0.0258411	0.693468	0.0372636	0.970275	NA	CENPF	123	NA	NA
ENSE00000925536	723.456	-0.109524	0.644074	-0.170049	0.864972	NA	CENPF	136	NA	NA
ENSE00000930480	12.106	-4.86686	2.92334	-1.66483	0.0959471	NA	ARHGAP20	115	NA	NA
ENSE00000930481	19.4396	-1.44466	1.97147	-0.732783	0.463691	NA	ARHGAP20	190	NA	NA
ENSE00000932880	433.959	0.132564	0.503254	0.263413	0.792232	NA	KIF11	223	NA	NA
ENSE00000933490	1.26699	0.425656	4.43364	0.0960059	0.923516	NA	TACC2	141	NA	NA
ENSE00000933491	9.665	0.67243	2.62911	0.255764	0.798133	NA	TACC2	90	NA	NA
ENSE00000939254	200.944	-1.19768	0.772078	-1.55124	0.120843	NA	GALNT6	173	NA	NA
ENSE00000939256	190.178	-1.01253	0.867097	-1.16772	0.242919	NA	GALNT6	150	NA	NA
ENSE00000939258	398.269	-0.80566	0.539152	-1.49431	0.135095	NA	GALNT6	235	NA	NA
ENSE00000939260	135.785	-0.429274	0.989378	-0.433883	0.664374	NA	GALNT6	118	NA	NA
ENSE00000942809	48.457	0.440953	2.12831	0.207184	0.835866	NA	ADAMTS7	245	NA	NA
ENSE00000960425	358.754	-0.19058	0.640628	-0.297489	0.766093	NA	CENPF	163	NA	NA
ENSE00000967257	196.602	1.05598	0.867997	1.21658	0.223766	NA	COL8A1	2504		Williams
ENSE00000980759	442.713	-0.471719	0.483217	-0.976205	0.328963	NA	LACTB2	176	NA	NA
ENSE00000980760	727.346	-0.732632	0.376283	-1.94702	0.051532	NA	LACTB2	164	T	Zhifu
ENSE00000980761	515.445	-0.401048	0.456224	-0.879059	0.379369	NA	LACTB2	127	NA	NA
ENSE00000980762	818.879	0.106653	0.340675	0.313062	0.754233	NA	LACTB2	179	NA	NA
ENSE00000980763	747.836	-0.252249	0.383171	-0.65832	0.510333	NA	LACTB2	149	NA	NA
ENSE00000980764	749.643	0.150622	0.404678	0.372201	0.709743	NA	LACTB2	82	NA	NA
ENSE00000982387	168.627	0.093011	0.95701	0.0971891	0.922576	NA	MELK	104	NA	NA
ENSE00000986575	125.107	-1.01931	1.28717	-0.791901	0.428418	NA	KIF11	167	NA	NA
ENSE00000986592	477.309	-0.248639	0.560258	-0.443795	0.657191	NA	KIF11	280	NA	NA
ENSE00000986593	283.968	-0.0493877	0.696934	-0.0708643	0.943506	NA	KIF11	152	NA	NA
ENSE00000986594	336.676	-0.223092	0.624204	-0.357403	0.72079	NA	KIF11	117	NA	NA
ENSE00000986595	654.165	-0.949796	0.482339	-1.96914	0.0489365	NA	KIF11	1731	NA	NA
ENSE00000989435	24.9098	2.56968	2.33959	1.09835	0.272053	NA	HEPHL1	223	NA	NA
ENSE00000989436	16.747	3.1779	3.06587	1.03654	0.299951	NA	HEPHL1	140	NA	NA
ENSE00000990127	102.267	-1.09747	0.721994	-1.52006	0.128497	NA	ESF1	77	NA	NA
ENSE00000990128	167.23	0.428973	0.770377	0.556836	0.57764	NA	ESF1	147	NA	NA
ENSE00000998589	14.628	4.78873	2.94797	1.62442	0.104287	NA	DSG1	132	NA	NA
ENSE00001007273	1064.98	0.0267795	0.356663	0.0750834	0.940148	NA	KIF11	243	NA	NA
ENSE00001007274	380.238	-0.392202	0.625971	-0.626551	0.530954	NA	KIF11	96	NA	NA
ENSE00001007275	541.772	0.664918	0.413983	1.60615	0.108241	NA	KIF11	88	NA	NA
ENSE00001007276	467.972	-0.398366	0.485226	-0.820991	0.411652	NA	KIF11	91	NA	NA
ENSE00001007277	190.749	-1.31453	0.824505	-1.59433	0.110863	NA	KIF11	79	NA	NA
ENSE00001007278	655.774	-0.319419	0.458703	-0.696353	0.486208	NA	KIF11	186	NA	NA
ENSE00001007279	210.443	-0.907545	0.883478	-1.02724	0.304306	NA	KIF11	107	NA	NA
ENSE00001007280	407.773	-0.185896	0.639016	-0.29091	0.77112	NA	KIF11	159	NA	NA
ENSE00001007281	517.726	0.373714	0.527457	0.70852	0.478622	NA	KIF11	173	NA	NA
ENSE00001007282	545.06	0.246384	0.559479	0.44038	0.659662	NA	KIF11	89	NA	NA
ENSE00001007283	417.69	-0.172713	0.602268	-0.286771	0.774288	NA	KIF11	98		Doug
ENSE00001007284	626.994	0.305338	0.51758	0.589933	0.555236	NA	KIF11	208	NA	NA
ENSE00001007285	1035.31	0.499864	0.301388	1.65854	0.0972082	NA	KIF11	189	NA	NA
ENSE00001007286	497.256	-0.235872	0.490286	-0.481091	0.630452	NA	KIF11	125	NA	NA
ENSE00001007287	280.055	0.498615	0.806876	0.617957	0.536604	NA	KIF11	126	NA	NA
ENSE00001007288	425.673	-0.463786	0.56054	-0.827392	0.408015	NA	KIF11	133	NA	NA
ENSE00001010817	22.5687	-0.632257	1.56035	-0.405201	0.68533	NA	PDE10A	29	NA	NA
ENSE00001014389	9.71848	1.05961	3.29334	0.321745	0.747646	NA	COL8A1	62	NA	NA
ENSE00001017711	273.676	-0.0422362	0.633063	-0.0667172	0.946807	NA	CCDC174	143	NA	NA
ENSE00001034578	22.5214	2.00732	2.05183	0.978307	0.327922	NA	KLHL29	139	NA	NA
ENSE00001039134	15.5281	0.717732	2.48127	0.28926	0.772382	NA	GTF2IRD1	29	NA	NA
ENSE00001039136	27.6495	0.920512	1.88772	0.487631	0.625811	NA	GTF2IRD1	38	NA	NA
ENSE00001040996	18.4566	1.90214	2.81257	0.6763	0.49885	NA	PVRL4	157	NA	NA
ENSE00001040998	1.34025	3.49687	4.42027	0.791098	0.428887	NA	PVRL4	75	NA	NA
ENSE00001041003	6.67596	1.76064	3.23713	0.54389	0.586517	NA	PVRL4	149	NA	NA
ENSE00001041330	858.217	-0.310194	0.305678	-1.01477	0.310214	NA	YWHAB	95	NA	NA
ENSE00001042832	921.51	0.488	0.410007	1.19022	0.233959	NA	RLF	137	NA	NA
ENSE00001062888	123.512	0.944332	0.97445	0.969092	0.332499	NA	ARHGEF17	110	NA	NA
ENSE00001062890	115.704	-0.715656	0.963105	-0.743071	0.457439	NA	ARHGEF17	250	NA	NA
ENSE00001062891	113.878	0.381446	1.02656	0.371578	0.710207	NA	ARHGEF17	119	NA	NA
ENSE00001062892	108.257	0.806289	1.11037	0.726142	0.467752	NA	ARHGEF17	51	NA	NA
ENSE00001062893	181.602	0.285361	0.830927	0.343424	0.731279	NA	ARHGEF17	214	NA	NA
ENSE00001062899	117.202	0.554411	1.43443	0.386503	0.699124	NA	ARHGEF17	86	NA	NA
ENSE00001070608	551.499	-1.00384	0.516566	-1.9433	0.05198	NA	EXOC6B	142	NA	NA
ENSE00001070703	93.5171	-0.366401	1.22281	-0.299639	0.764452	NA	KLHL29	203	NA	NA
ENSE00001075040	101.297	1.02827	1.10321	0.932071	0.3513	NA	TTN	1767	NA	NA
ENSE00001075042	13.2987	-1.27564	2.00597	-0.63592	0.524829	NA	TTN	303	NA	NA
ENSE00001075043	55.2756	-0.873502	2.35985	-0.370152	0.711269	NA	TTN	306	NA	NA
ENSE00001075046	6.21242	2.36219	3.1134	0.758718	0.448022	NA	TTN	297	NA	NA
ENSE00001075048	13.5992	0.359721	2.30685	0.155936	0.876083	NA	TTN	288	NA	NA
ENSE00001090270	607.121	0.186113	0.482915	0.385395	0.699945	NA	LACTB2	648	NA	NA
ENSE00001100535	41.7143	-0.646534	1.47716	-0.437688	0.661613	NA	MICAL2	123	NA	NA
ENSE00001100588	14.4797	-5.5657	2.18828	-2.54341	0.0109776	NA	MICAL2	219	NA	NA
ENSE00001113076	588.095	0.338667	0.480723	0.704495	0.481124	NA	INTS2	196	NA	NA
ENSE00001113077	214.935	0.549851	0.822061	0.668869	0.503579	NA	INTS2	108	NA	NA
ENSE00001113078	154.413	0.416533	0.997544	0.417559	0.67627	NA	INTS2	106	NA	NA
ENSE00001113079	636.593	-0.118605	0.436406	-0.271776	0.785794	NA	INTS2	252	NA	NA
ENSE00001117959	1077.63	0.156764	0.515744	0.303956	0.761161	NA	EVPL	3699		Williams
ENSE00001117961	42.312	0.0563664	1.35369	0.0416392	0.966786	NA	EVPL	173	NA	NA
ENSE00001117963	49.5843	-0.134892	1.65046	-0.0817301	0.934861	NA	EVPL	98	NA	NA
ENSE00001117967	80.3237	0.277214	1.35493	0.204596	0.837888	NA	EVPL	155	NA	NA
ENSE00001122411	621.075	0.489559	0.491076	0.996912	0.318807	NA	EXOC6B	135	NA	NA
ENSE00001122724	405.917	-0.131474	0.507026	-0.259304	0.795401	NA	RLF	142	NA	NA
ENSE00001124262	19.2905	2.02537	1.94698	1.04026	0.298217	NA	TTN	300	NA	NA
ENSE00001124286	13.7941	-1.80215	2.11745	-0.851093	0.394718	NA	TTN	588	NA	NA
ENSE00001124292	17.7364	0.484861	2.03156	0.238664	0.811366	NA	TTN	297	NA	NA
ENSE00001136405	190.717	1.24695	1.02056	1.22183	0.221771	NA	KCNK3	5754	Z	Zhifu
ENSE00001136410	11.0733	2.56382	2.05186	1.24951	0.211478	NA	KCNK3	408	NA	NA
ENSE00001142994	0.526338	3.38628	4.42769	0.764796	0.444393	NA	DSG1	36	NA	NA
ENSE00001146947	4.75738	2.56997	3.14732	0.81656	0.41418	NA	CREB3L3	138	NA	NA
ENSE00001146956	1.18935	2.33689	4.42417	0.528209	0.597354	NA	CREB3L3	119	NA	NA
ENSE00001146965	51.4827	2.29962	1.82553	1.2597	0.207778	NA	CREB3L3	301	NA	NA
ENSE00001147926	26.7383	2.67544	2.09275	1.27843	0.201098	NA	GTF2IRD1	219	NA	NA
ENSE00001147952	33.4798	-2.67246	2.06827	-1.29212	0.196316	NA	GTF2IRD1	78	NA	NA
ENSE00001147974	24.936	-2.0377	2.31518	-0.880149	0.378779	NA	GTF2IRD1	102	NA	NA
ENSE00001148534	12.2259	1.48565	2.56828	0.57846	0.562953	NA	ID4	59	NA	NA
ENSE00001148954	21.6275	-1.49957	2.00818	-0.74673	0.455227	NA	MELK	146	NA	NA
ENSE00001149830	366.123	-0.265765	0.616743	-0.430916	0.666529	NA	CCDC174	133	NA	NA
ENSE00001149831	242.533	-0.352768	0.733279	-0.481083	0.630457	NA	CCDC174	95	NA	NA
ENSE00001151577	36.3752	1.24466	1.80127	0.690993	0.48957	NA	COL8A1	331	NA	NA
ENSE00001152350	70.7398	0.528984	1.2315	0.429544	0.667528	NA	PDE10A	129	NA	NA
ENSE00001154988	45.9816	-2.3663	1.74923	-1.35276	0.176132	NA	ARHGEF17	87	NA	NA
ENSE00001154998	242.043	-0.647184	0.802303	-0.806658	0.419864	NA	ARHGEF17	302	NA	NA
ENSE00001155004	117.498	-0.65082	1.18182	-0.550694	0.581844	NA	ARHGEF17	200	NA	NA
ENSE00001155010	38.693	0.325589	1.09954	0.296115	0.767142	NA	ARHGEF17	74	NA	NA
ENSE00001155041	159.89	0.62534	1.04771	0.596866	0.550597	NA	ARHGEF17	177	NA	NA
ENSE00001161375	60.2473	-1.84605	1.64125	-1.12479	0.260679	NA	ADAMTS7	311	NA	NA
ENSE00001161659	28.3587	-0.725113	2.01813	-0.359299	0.719371	NA	LYPD3	171	NA	NA
ENSE00001161749	60.7049	0.547572	1.44424	0.379142	0.704583	NA	TTN	303	NA	NA
ENSE00001165962	4.08388	2.02476	4.12657	0.490663	0.623665	NA	HEPHL1	107	NA	NA
ENSE00001165969	3.92212	0.317198	4.14487	0.076528	0.938999	NA	HEPHL1	141	NA	NA
ENSE00001165977	12.8515	4.33442	2.34145	1.85117	0.0641452	NA	HEPHL1	140	NA	NA
ENSE00001194447	14.7786	0.97389	2.19502	0.443681	0.657273	NA	ENTPD2	160	NA	NA
ENSE00001194768	16.0769	-2.05953	2.03578	-1.01167	0.311697	NA	MICAL2	126	NA	NA
ENSE00001194962	558.988	-0.53551	0.494063	-1.08389	0.278413	NA	B4GALT7	226	NA	NA
ENSE00001205221	5.89611	3.26749	3.06921	1.0646	0.287055	NA	ADCY5	125	NA	NA
ENSE00001205223	16.5378	-2.59003	2.08063	-1.24483	0.213194	NA	ADCY5	205	NA	NA
ENSE00001205243	19.0202	2.1813	2.73001	0.799008	0.424286	NA	ADCY5	98	NA	NA
ENSE00001205246	20.1583	0.807023	1.94174	0.415617	0.67769	NA	ADCY5	145	NA	NA
ENSE00001205260	6.24341	-3.10222	2.87391	-1.07944	0.280392	NA	ADCY5	112	NA	NA
ENSE00001205278	21.868	2.88337	2.18157	1.32169	0.18627	NA	ADCY5	142	NA	NA
ENSE00001207358	31.3193	0.092345	1.57667	0.0585695	0.953295	NA	ADAMTS7	214	NA	NA
ENSE00001207445	17.3825	-1.75704	2.87459	-0.611232	0.541046	NA	ADAMTS7	142	NA	NA
ENSE00001210506	8.56098	0.789763	3.099	0.254845	0.798843	NA	COL8A1	125	NA	NA
ENSE00001212088	22.7757	-2.37832	2.31401	-1.02779	0.304047	NA	KRT6B	775	NA	NA
ENSE00001214733	470.147	0.392775	0.553032	0.710221	0.477567	NA	ESF1	846	NA	NA
ENSE00001215888	208.702	-0.995465	0.800973	-1.24282	0.213934	NA	NR1H3	75	NA	NA
ENSE00001215906	835.11	-0.396926	0.470677	-0.843309	0.399056	NA	NR1H3	294	NA	NA
ENSE00001222625	11.5805	6.19214	2.65747	2.33008	0.0198017	NA	ADCY5	133	NA	NA
ENSE00001222632	4.70767	5.53436	3.65112	1.5158	0.12957	NA	ADCY5	30	NA	NA
ENSE00001222674	5.16374	1.87377	3.54479	0.528598	0.597084	NA	ADCY5	23	NA	NA
ENSE00001222681	17.2686	1.74932	1.97181	0.887166	0.374989	NA	ADCY5	141	NA	NA
ENSE00001222692	33.5926	1.58261	1.94415	0.814037	0.415624	NA	ADCY5	159	NA	NA
ENSE00001222702	18.278	3.33889	2.42381	1.37754	0.168346	NA	ADCY5	128	NA	NA
ENSE00001225766	615.453	-1.42375	0.531176	-2.68038	0.0073539	NA	TYMS	205	EarlyState	Emma
ENSE00001228667	9.25803	1.85477	2.65306	0.699105	0.484486	NA	COL8A1	69	NA	NA
ENSE00001233808	71.2927	-0.3062	1.27601	-0.239967	0.810356	NA	EPN2	155	NA	NA
ENSE00001234115	453.712	0.55146	0.464976	1.186	0.235623	NA	GPR107	80	NA	NA
ENSE00001234570	0.0202739	0	4.4713	0	1	NA	CALML3	2763	NA	NA
ENSE00001236818	7.86914	0.305165	2.79915	0.10902	0.913186	NA	TTN	375	NA	NA
ENSE00001237389	86.0861	0.605699	1.36753	0.442915	0.657827	NA	TTN	306	NA	NA
ENSE00001237900	111.075	0.280737	0.897466	0.31281	0.754425	NA	IMPACT	177	NA	NA
ENSE00001244454	2.60739	-4.74816	4.45746	-1.06522	0.286777	NA	ENTPD2	66	NA	NA
ENSE00001244464	1.86879	-1.16669	4.22435	-0.276183	0.782408	NA	ENTPD2	120	NA	NA
ENSE00001252955	142.933	1.958	1.16802	1.67634	0.0936716	NA	CXCL14	565	NA	NA
ENSE00001257920	568.891	-0.914008	0.473185	-1.93161	0.0534079	NA	EXOC6B	289	NA	NA
ENSE00001265507	106.439	-0.454313	0.82354	-0.551659	0.581182	NA	MRE11A	95	NA	NA
ENSE00001265620	252.08	-0.506553	0.595991	-0.849935	0.395361	NA	MRE11A	191	NA	NA
ENSE00001266385	757.474	0.111533	0.393568	0.283388	0.776879	NA	CMBL	1356	NA	NA
ENSE00001269368	30.8939	1.95334	2.09391	0.93287	0.350887	NA	SULT1C2	432	NA	NA
ENSE00001269408	5.69229	-0.583584	3.15048	-0.185237	0.853043	NA	SULT1C2	98	NA	NA
ENSE00001273146	0.560993	0.104844	4.4653	0.0234797	0.981268	NA	GOLGA6L2	165	NA	NA
ENSE00001273187	5.14718	25.2954	4.0116	6.30557	2.87136e-10	NA	GOLGA6L2	30	NA	NA
ENSE00001273232	2.5325	5.06739	4.42063	1.14631	0.251668	NA	GOLGA6L2	369	NA	NA
ENSE00001275166	43.9877	0.840602	1.38854	0.605385	0.544923	NA	KLHL29	1600	NA	NA
ENSE00001278829	18.5507	-1.15222	1.49384	-0.771311	0.440522	NA	CTXN1	200	NA	NA
ENSE00001278838	172.348	0.75252	0.684801	1.09889	0.271817	NA	CTXN1	1074	Z	Zhifu
ENSE00001283342	861.363	-0.533464	0.506229	-1.0538	0.291975	NA	GALNT6	594	NA	NA
ENSE00001288498	76.0384	4.22791	1.50875	2.80226	0.00507461	NA	KRT6A	782	NA	NA
ENSE00001294715	234.259	0.748013	1.05266	0.710592	0.477337	NA	EVPL	352	NA	NA
ENSE00001294943	1.01416	2.1827	4.41835	0.494008	0.621301	NA	PAPL	124	NA	NA
ENSE00001301765	916.026	-0.591859	0.359352	-1.64702	0.0995546	NA	B4GALT7	808	NA	NA
ENSE00001304839	192.687	0.496151	0.87564	0.566615	0.570976	NA	KNTC1	104	NA	NA
ENSE00001308239	12.409	1.35566	2.57175	0.527134	0.598101	NA	ENTPD2	165	NA	NA
ENSE00001310256	37.5924	-0.164327	1.70241	-0.0965261	0.923103	NA	ENTPD2	255	NA	NA
ENSE00001315089	432.134	0.600962	0.605761	0.992077	0.32116	NA	CMBL	402	Z	Zhifu
ENSE00001315427	13.6974	3.94582	2.66657	1.47973	0.138944	NA	PAPL	183	NA	NA
ENSE00001315623	564.856	-0.0542639	0.499035	-0.108738	0.913411	NA	ARHGEF17	1508	NA	NA
ENSE00001322751	418.465	1.28944	0.755355	1.70706	0.0878108	NA	NEXN	42	NA	NA
ENSE00001324328	0.447472	2.62942	4.43124	0.593383	0.552925	NA	PAPL	201	NA	NA
ENSE00001325209	244.655	-0.427781	0.555991	-0.769402	0.441655	NA	B4GALT7	161	NA	NA
ENSE00001328652	135.712	1.53881	1.27568	1.20627	0.227715	NA	TTN	2781	NA	NA
ENSE00001336843	4.23269	-4.89094	4.30585	-1.13588	0.256005	NA	THBS2	228	NA	NA
ENSE00001336844	25.3393	0.0901028	2.27556	0.0395959	0.968415	NA	THBS2	235	NA	NA
ENSE00001336846	1.40348	-2.21932	4.46306	-0.497263	0.619004	NA	THBS2	119	NA	NA
ENSE00001336848	5.24784	2.81585	3.81023	0.739023	0.459893	NA	THBS2	160	NA	NA
ENSE00001336849	2.18444	2.93146	4.41277	0.664313	0.50649	NA	THBS2	108	NA	NA
ENSE00001336851	6.06944	-4.45699	3.26985	-1.36306	0.172865	NA	THBS2	219	NA	NA
ENSE00001336852	10.4994	3.34772	3.03079	1.10457	0.269347	NA	THBS2	153	NA	NA
ENSE00001336853	2.44212	1.88608	4.41032	0.427651	0.668905	NA	THBS2	128	NA	NA
ENSE00001336854	6.15661	2.23119	3.08248	0.723828	0.469171	NA	THBS2	174	NA	NA
ENSE00001336856	14.3975	3.20362	2.71065	1.18186	0.23726	NA	THBS2	177	NA	NA
ENSE00001336857	23.7325	1.22838	2.41451	0.508748	0.610929	NA	THBS2	171	NA	NA
ENSE00001336862	2.83494	0.676259	4.41108	0.153309	0.878155	NA	THBS2	97	NA	NA
ENSE00001336864	4.22176	3.45672	3.53686	0.977342	0.3284	NA	THBS2	141	NA	NA
ENSE00001336866	26.4439	3.63171	2.50054	1.45237	0.146398	NA	THBS2	197	NA	NA
ENSE00001336868	0.795687	-1.87575	4.46047	-0.420527	0.674101	NA	THBS2	85	NA	NA
ENSE00001336870	50.9422	2.65756	1.65282	1.60789	0.107859	NA	THBS2	557	NA	NA
ENSE00001336871	7.59207	5.60611	3.48549	1.60842	0.107744	NA	THBS2	173	NA	NA
ENSE00001338791	563.896	-0.10149	0.428959	-0.236596	0.81297	NA	MCM7	677	NA	NA
ENSE00001339816	361.677	1.68209	0.925331	1.81783	0.0690905	NA	TTN	7635	NA	NA
ENSE00001340202	30.9541	0.0870296	1.41848	0.061354	0.951077	NA	TTN	300	NA	NA
ENSE00001340352	36.2512	1.27981	1.36075	0.940514	0.346954	NA	TTN	288	NA	NA
ENSE00001340353	19.4449	5.26451	1.99331	2.64109	0.00826403	NA	TTN	294	NA	NA
ENSE00001341217	35.2039	-0.396427	1.58725	-0.249757	0.802775	NA	GTF2IRD1	387	NA	NA
ENSE00001352284	73.5672	0.293214	1.0569	0.277428	0.781451	NA	GPR107	122	NA	NA
ENSE00001359087	5.50281	1.03523	2.92322	0.35414	0.723234	NA	ESF1	65	NA	NA
ENSE00001360482	334.235	0.516495	0.740717	0.697291	0.485621	NA	KATNAL1	154	NA	NA
ENSE00001362860	142.752	1.35187	1.17705	1.14853	0.25075	NA	CXCL14	1190	Z	Zhifu
ENSE00001362876	69.3398	3.32509	1.85992	1.78776	0.0738153	NA	CXCL14	106	NA	NA
ENSE00001367801	78.2836	2.34015	1.4905	1.57004	0.116405	NA	HEPHL1	2060		Williams
ENSE00001371962	83.2044	-2.01957	1.25838	-1.6049	0.108516	NA	GIPC1	96	NA	NA
ENSE00001372895	125.951	0.872238	1.06138	0.8218	0.411191	NA	TRIM29	1202		Williams
ENSE00001373945	0.624847	-1.55675	4.46646	-0.348542	0.727433	NA	HEPHL1	69	NA	NA
ENSE00001376446	835.099	-0.396926	0.470672	-0.843317	0.399051	NA	NR1H3	289	NA	NA
ENSE00001378208	14.012	1.48999	2.31173	0.644537	0.519227	NA	TTN	303	NA	NA
ENSE00001378255	994.257	0.0804598	0.44012	0.182813	0.854945	NA	TTN	2067	NA	NA
ENSE00001378983	106.898	-0.579597	1.06532	-0.544059	0.586401	NA	TTN	306	NA	NA
ENSE00001379517	146.745	-0.587625	0.948763	-0.619359	0.53568	NA	TTN	282	NA	NA
ENSE00001382698	17.7408	-2.12109	1.72835	-1.22724	0.219734	NA	PDE10A	123	NA	NA
ENSE00001383599	411.105	-1.02719	0.571347	-1.79784	0.0722026	NA	FAM83G	681	NA	NA
ENSE00001387624	169.601	0.763459	0.848033	0.90027	0.367977	NA	TTN	288	NA	NA
ENSE00001387777	211.568	0.00510409	0.781442	0.00653163	0.994789	NA	TTN	594	NA	NA
ENSE00001388242	27.0262	0.88775	2.08635	0.425504	0.670469	NA	TACC2	403	NA	NA
ENSE00001389240	108.321	-0.453952	1.08421	-0.418694	0.67544	NA	TTN	306	NA	NA
ENSE00001391552	16.4045	-0.0528498	2.5425	-0.0207866	0.983416	NA	HEPHL1	163	NA	NA
ENSE00001391632	97.5392	0.606004	1.11469	0.543652	0.586681	NA	TTN	291	NA	NA
ENSE00001402797	36.1792	1.4377	2.42932	0.591813	0.553976	NA	TTN	576	NA	NA
ENSE00001403739	43.9851	2.71254	1.84503	1.47019	0.141511	NA	KRT6A	609		Doug
ENSE00001405951	3.6552	-3.94168	4.14869	-0.950102	0.34206	NA	PAPL	299	NA	NA
ENSE00001406387	9.40917	0.630487	2.44213	0.258171	0.796275	NA	S100A2	154	NA	NA
ENSE00001409889	182.7	0.554363	0.743631	0.745481	0.455981	NA	GPR107	368	NA	NA
ENSE00001410336	145.931	0.157243	0.881472	0.178387	0.858419	NA	INHBA	531	NA	NA
ENSE00001410976	0.749936	-2.70302	4.4602	-0.606029	0.544495	NA	INHBA	104	NA	NA
ENSE00001411310	498.806	-0.317776	0.558238	-0.569249	0.569187	NA	EIF2AK2	167	NA	NA
ENSE00001411521	106.842	0.267223	1.17405	0.227608	0.819951	NA	KLHL29	459	NA	NA
ENSE00001412370	1162.94	-0.497733	0.413854	-1.20268	0.229102	NA	FAM159A	282	NA	NA
ENSE00001412685	0.324746	-0.29994	4.47103	-0.067085	0.946514	NA	PAPL	96	NA	NA
ENSE00001413060	318.385	0.505385	0.653389	0.773483	0.439237	NA	MAP3K7CL	129	NA	NA
ENSE00001413449	1.39575	-3.69908	4.45873	-0.829626	0.40675	NA	ENTPD2	135	NA	NA
ENSE00001414539	105.733	0.370478	1.23773	0.29932	0.764696	NA	SULT1C2	1564	NA	NA
ENSE00001416669	7.87604	-2.03833	2.52002	-0.808854	0.418599	NA	GALNT6	123	NA	NA
ENSE00001423580	11.7498	1.45406	2.47077	0.588505	0.556193	NA	S100A2	325	NA	NA
ENSE00001426126	253.287	-0.109837	0.661631	-0.166009	0.86815	NA	TYMS	138	NA	NA
ENSE00001428121	1.33004	5.14973	4.42486	1.16382	0.244498	NA	ARHGAP20	93	NA	NA
ENSE00001430124	1016.68	-0.532462	0.270858	-1.96583	0.049318	NA	MCM7	85	NA	NA
ENSE00001433221	30.7956	-1.64088	2.23907	-0.732843	0.463654	NA	AHNAK2	185	NA	NA
ENSE00001433340	38.6972	-0.781414	1.36675	-0.571731	0.567505	NA	GALNT6	88	NA	NA
ENSE00001439891	23.6964	-0.592476	1.26328	-0.468999	0.63907	NA	SNORA23	182	C	Zhifu
ENSE00001442614	294.475	0.845739	0.672243	1.25809	0.208361	NA	THBS2	2050		Williams
ENSE00001442629	4.32928	2.96291	3.01542	0.982588	0.32581	NA	THBS2	74	NA	NA
ENSE00001442887	723.705	0.915218	0.49158	1.86179	0.0626328	NA	PDE10A	5841	NA	NA
ENSE00001442892	7.2013	2.97223	2.99029	0.993962	0.320241	NA	PDE10A	38	NA	NA
ENSE00001442893	17.9004	-1.95933	1.68771	-1.16094	0.245667	NA	PDE10A	154	NA	NA
ENSE00001443110	176.246	0.422681	0.893756	0.472926	0.636266	NA	CENPF	127	NA	NA
ENSE00001444139	740.178	-0.434448	0.437968	-0.991962	0.321216	NA	NAV1	792	NA	NA
ENSE00001444140	167.715	1.08415	0.82593	1.31265	0.189302	NA	NAV1	104	NA	NA
ENSE00001444141	849.856	-0.126145	0.389587	-0.32379	0.746097	NA	NAV1	680	NA	NA
ENSE00001445579	58.7829	-0.465774	1.51209	-0.308033	0.758057	NA	PRRX1	554	NA	NA
ENSE00001446125	102.047	0.704033	1.28096	0.549614	0.582584	NA	PVRL4	1891		Williams
ENSE00001446126	11.3893	1.85768	2.35245	0.78968	0.429715	NA	PVRL4	382	NA	NA
ENSE00001447815	0.136631	2.85321	4.44837	0.641407	0.521258	NA	S100A2	122	NA	NA
ENSE00001447817	27.5684	-0.0434991	1.3952	-0.0311776	0.975128	NA	S100A2	249	NA	NA
ENSE00001447818	0.0111131	0.378262	4.4713	0.0845977	0.932581	NA	S100A2	54	NA	NA
ENSE00001448562	231.326	0.44253	0.886464	0.499208	0.617633	NA	TACC2	493	NA	NA
ENSE00001448563	0.630565	-2.05374	4.46383	-0.460085	0.645456	NA	TACC2	36	NA	NA
ENSE00001448565	231.728	0.451081	0.872939	0.516738	0.605339	NA	TACC2	554	NA	NA
ENSE00001448566	43.9377	-0.572818	1.38771	-0.412781	0.679767	NA	TACC2	49	NA	NA
ENSE00001448567	0	0	0	0	1	NA	TACC2	429	NA	NA
ENSE00001448574	32.2389	-2.35386	1.57536	-1.49418	0.135129	NA	TACC2	195	NA	NA
ENSE00001448578	3.02663	-4.71443	4.0326	-1.16908	0.242372	NA	TACC2	79	NA	NA
ENSE00001448580	231.728	0.451081	0.872939	0.516738	0.605339	NA	TACC2	552	NA	NA
ENSE00001448592	0.550926	-0.339425	4.46789	-0.07597	0.939443	NA	TACC2	295	NA	NA
ENSE00001458617	952.345	-0.394429	0.381121	-1.03492	0.300707	NA	RLF	264	NA	NA
ENSE00001463953	229.997	0.666659	0.719132	0.927032	0.35391	NA	TCEA3	143	NA	NA
ENSE00001463958	118.596	0.734131	0.982534	0.747181	0.454954	NA	TCEA3	414	NA	NA
ENSE00001463973	250.501	-0.245298	0.784297	-0.312762	0.754462	NA	TCEA3	63	NA	NA
ENSE00001463974	230.365	0.665732	0.718828	0.926136	0.354375	NA	TCEA3	176	NA	NA
ENSE00001465556	1.84778	-2.68865	4.46123	-0.602671	0.546728	NA	TTN	212	NA	NA
ENSE00001467674	679.418	0.625201	0.516578	1.21028	0.226173	NA	ARHGAP20	4184	EarlyState	Emma
ENSE00001475526	139.27	-0.0516199	0.839802	-0.0614668	0.950987	NA	PCDH17	173	NA	NA
ENSE00001478034	95.2644	0.0702974	0.90086	0.0780336	0.937801	NA	NR1H3	84	NA	NA
ENSE00001478452	92.8519	1.05545	1.01831	1.03647	0.299981	NA	ID4	1475	NotSpecific	Emma
ENSE00001478464	220.74	-0.146826	0.809774	-0.181317	0.856119	NA	ID4	810	NA	NA
ENSE00001479941	34.3946	-0.963392	1.37889	-0.698671	0.484758	NA	EIF2AK2	140	NA	NA
ENSE00001481417	1065.72	0.375062	0.505533	0.741913	0.45814	NA	YPEL5	61	NA	NA
ENSE00001485633	209.764	0.750203	0.74117	1.01219	0.311448	NA	KATNAL1	87		Doug
ENSE00001490396	1.20267	5.52738	4.42358	1.24953	0.211472	NA	SYT8	396	NA	NA
ENSE00001492278	79.6952	0.135961	1.55871	0.0872267	0.930491	NA	GPR78	1085	NA	NA
ENSE00001493551	238.181	0.472358	0.762138	0.61978	0.535402	NA	MAP3K7CL	328	NA	NA
ENSE00001504110	23.4749	1.24234	2.34996	0.528666	0.597038	NA	DIO2	275	NA	NA
ENSE00001504616	94.4373	-0.527803	0.918659	-0.574536	0.565605	NA	FAM83G	125	NA	NA
ENSE00001506268	10.1679	-1.53504	2.70809	-0.566836	0.570825	NA	HEPHL1	214	NA	NA
ENSE00001506269	17.9461	2.4541	1.85623	1.32208	0.18614	NA	HEPHL1	213	NA	NA
ENSE00001506270	4.62589	-2.94898	3.24714	-0.908177	0.363785	NA	HEPHL1	151	NA	NA
ENSE00001506271	21.9428	0.365445	2.7125	0.134727	0.892828	NA	HEPHL1	212	NA	NA
ENSE00001506272	0.689702	-0.536892	4.47057	-0.120095	0.904408	NA	HEPHL1	132	NA	NA
ENSE00001506273	1.07525	-3.54845	4.459	-0.795793	0.426152	NA	HEPHL1	140	NA	NA
ENSE00001506274	1.73446	-3.7195	4.4587	-0.834212	0.404162	NA	HEPHL1	169	NA	NA
ENSE00001506275	139.947	0.716154	0.832354	0.860396	0.389571	NA	HEPHL1	255	NA	NA
ENSE00001506276	7.42001	-6.0431	3.86636	-1.563	0.118053	NA	HEPHL1	180	NA	NA
ENSE00001506277	8.73322	1.31205	2.99212	0.4385	0.661024	NA	HEPHL1	213	NA	NA
ENSE00001506278	2.60525	1.8467	4.34849	0.424677	0.671072	NA	HEPHL1	245	NA	NA
ENSE00001506279	3.50498	1.13595	3.64002	0.312073	0.754985	NA	HEPHL1	178	NA	NA
ENSE00001510833	42.2672	1.3338	1.7252	0.77313	0.439445	NA	PDE10A	36	NA	NA
ENSE00001511797	25.0307	0.985232	2.18504	0.4509	0.652062	NA	TTN	78	NA	NA
ENSE00001511799	52.6433	-0.261385	1.70323	-0.153464	0.878033	NA	TTN	75	NA	NA
ENSE00001511800	57.4306	-0.434263	1.52664	-0.284456	0.776061	NA	TTN	84	NA	NA
ENSE00001511801	38.0406	-1.54555	1.75246	-0.881928	0.377816	NA	TTN	78	NA	NA
ENSE00001513398	170.084	-0.286406	0.99512	-0.28781	0.773492	NA	RGS10	70	NA	NA
ENSE00001514041	932.784	-0.0515626	0.304826	-0.169155	0.865675	NA	GIPC1	88	NA	NA
ENSE00001514042	385.476	-0.0252457	0.345048	-0.073166	0.941674	NA	GIPC1	56	NA	NA
ENSE00001515324	20.478	0.0216227	2.06357	0.0104783	0.99164	NA	RUFY1	144	NA	NA
ENSE00001515453	122.063	0.759749	0.812543	0.935026	0.349775	NA	KANSL1	382	NA	NA
ENSE00001517420	855.207	-0.172622	0.314261	-0.549297	0.582802	NA	MCM7	545	NA	NA
ENSE00001520627	33.9277	-0.121686	1.20498	-0.100986	0.919561	NA	FAM83H	111	NA	NA
ENSE00001520686	512.493	-0.284576	0.551264	-0.516224	0.605698	NA	EIF2AK2	401	NA	NA
ENSE00001522282	930.203	0.102772	0.382805	0.268472	0.788336	NA	EPN2	1239	NA	NA
ENSE00001522297	1224.64	-0.370624	0.38744	-0.956596	0.338771	NA	EPN2	736	NA	NA
ENSE00001522330	71.2779	-0.305672	1.29542	-0.235964	0.81346	NA	EPN2	136	NA	NA
ENSE00001527033	2.61232	2.52159	4.41013	0.571772	0.567477	NA	CPNE6	213	NA	NA
ENSE00001532525	1.75027	0.699524	4.44714	0.157298	0.87501	NA	AHNAK2	175	NA	NA
ENSE00001536400	25.1232	-0.741407	2.09596	-0.353732	0.72354	NA	FAM83G	96	NA	NA
ENSE00001540829	0	0	0	0	1	NA	MAP3K7CL	90	NA	NA
ENSE00001540834	63.096	-0.782186	1.3847	-0.56488	0.572156	NA	MAP3K7CL	30	NA	NA
ENSE00001540840	357.602	0.424029	0.580568	0.73037	0.465164	NA	MAP3K7CL	439	NA	NA
ENSE00001540906	8.05653	2.24358	3.42605	0.654861	0.512557	NA	MAP3K7CL	72	NA	NA
ENSE00001540907	35.3653	0.956125	1.4944	0.639805	0.5223	NA	MAP3K7CL	157	NA	NA
ENSE00001540930	12.262	-0.676403	2.80963	-0.240744	0.809753	NA	MAP3K7CL	81	NA	NA
ENSE00001541861	129.445	0.174516	0.911453	0.19147	0.848157	NA	MYL12B	144	NA	NA
ENSE00001542250	1.22471	1.33243	4.44812	0.29955	0.76452	NA	MIR17HG	71	NA	NA
ENSE00001542252	1.22607	4.37893	4.4282	0.988874	0.322725	NA	MIR17HG	73	NA	NA
ENSE00001542255	0.451912	0	4.4713	0	1	NA	MIR17HG	140	NA	NA
ENSE00001543732	0.212603	0.0990383	4.4713	0.0221498	0.982328	NA	TPTEP1	57	NA	NA
ENSE00001546136	146.724	0.508637	0.845994	0.601231	0.547686	NA	FAM159A	1116	NA	NA
ENSE00001551058	634.921	0.233761	0.413708	0.565039	0.572047	NA	EIF2AK2	67	NA	NA
ENSE00001552546	820.402	-0.376744	0.469278	-0.802816	0.422081	NA	NR1H3	232	NA	NA
ENSE00001552899	50.6094	1.59191	1.64986	0.964878	0.334606	NA	KIF2A	114	NA	NA
ENSE00001552970	93.646	-0.0458199	0.901539	-0.050824	0.959466	NA	NR1H3	44	NA	NA
ENSE00001553319	34.3946	-0.963392	1.37889	-0.698671	0.484758	NA	EIF2AK2	158	NA	NA
ENSE00001555456	465.073	-0.335603	0.605233	-0.554502	0.579236	NA	EIF2AK2	83	NA	NA
ENSE00001563649	192.274	-0.653037	0.781441	-0.835684	0.403333	NA	NR1H3	134	NA	NA
ENSE00001563652	310.401	0.188852	0.610849	0.309162	0.757198	NA	YPEL5	576	NA	NA
ENSE00001564308	656.615	-0.267892	0.415853	-0.644199	0.519446	NA	EIF2AK2	119	NA	NA
ENSE00001577099	308.847	-0.896884	0.692853	-1.29448	0.1955	NA	EXOC6B	244	NA	NA
ENSE00001579527	3.67905	2.06179	3.63475	0.567243	0.570549	NA	SULT1C2	156	NA	NA
ENSE00001580685	5.84696	-0.597549	3.14187	-0.190189	0.849161	NA	SULT1C2	140	NA	NA
ENSE00001585120	2.8473	-0.147025	4.41228	-0.0333217	0.973418	NA	SULT1C2	114	NA	NA
ENSE00001592094	901.577	-0.117832	0.43261	-0.272373	0.785335	NA	TCEA3	57	EarlyState	Emma
ENSE00001592209	1018.95	0.0136756	0.294941	0.0463672	0.963018	NA	TTN	300	NA	NA
ENSE00001593573	69.5953	2.10099	1.51334	1.38832	0.165041	NA	ADAMTS7	376	NA	NA
ENSE00001594031	19.8867	-0.686396	2.07197	-0.331277	0.740435	NA	SULT1C2	200	NA	NA
ENSE00001594284	127.66	0.296263	1.11438	0.265855	0.790351	NA	KATNAL1	93	NA	NA
ENSE00001595845	196.995	-0.596299	0.767398	-0.77704	0.437135	NA	NR1H3	203	NA	NA
ENSE00001595952	1148.14	-0.649208	0.358994	-1.80841	0.0705429	NA	NR1H3	105	NA	NA
ENSE00001599022	1214.96	-0.116426	0.365733	-0.318337	0.75023	NA	INTS2	2357	NA	NA
ENSE00001599980	22.4106	2.00002	2.26723	0.882142	0.3777	NA	TTN	51	NA	NA
ENSE00001600345	6.54351	1.28852	3.23988	0.397706	0.690847	NA	SULT1C2	140	NA	NA
ENSE00001603118	192.274	-0.653037	0.781441	-0.835684	0.403333	NA	NR1H3	168	NA	NA
ENSE00001603311	51.7659	0.724924	1.87876	0.385853	0.699605	NA	ADAMTS7	147	NA	NA
ENSE00001604832	19.0581	-1.94904	2.50007	-0.779594	0.43563	NA	GTF2IRD1	57	NA	NA
ENSE00001605063	455.404	0.319052	0.605763	0.526695	0.598406	NA	TPTEP1	162	NA	NA
ENSE00001605863	1023.34	0.271535	0.633902	0.428354	0.668393	NA	NEXN	103	NA	NA
ENSE00001608285	40.4514	0.129278	1.86814	0.0692012	0.944829	NA	TTN	84	NA	NA
ENSE00001609907	7.68736	-4.79408	3.32348	-1.44249	0.149165	NA	KRT6B	96		Williams
ENSE00001613048	170.213	0.633908	1.01233	0.626189	0.531191	NA	TPTEP1	5283	NA	NA
ENSE00001613278	17.1124	0.808103	2.4513	0.329664	0.741654	NA	ARHGAP20	165	NA	NA
ENSE00001616760	205.962	-0.571879	0.65657	-0.87101	0.383749	NA	NAV1	138	NA	NA
ENSE00001617064	29.0611	0.930432	2.06708	0.45012	0.652624	NA	TTN	154	NA	NA
ENSE00001618492	56.3572	-1.73734	1.1926	-1.45676	0.145182	NA	FAM159A	93	NA	NA
ENSE00001618531	125.057	1.21553	1.28864	0.943267	0.345544	NA	HCAR1	4768		Williams
ENSE00001620549	151.191	0.676534	1.04374	0.648185	0.516866	NA	TPTEP1	122	NA	NA
ENSE00001622125	15.5742	0.33846	2.76564	0.12238	0.902598	NA	TTN	67	NA	NA
ENSE00001622305	0	0	0	0	1	NA	KRT6C	126	NA	NA
ENSE00001627425	34.3946	-0.963392	1.37889	-0.698671	0.484758	NA	EIF2AK2	125	NA	NA
ENSE00001627874	7.96346	-22.352	3.18802	-7.01126	2.36183e-12	NA	NR1H3	26	NA	NA
ENSE00001629006	48.6766	1.98648	1.88392	1.05444	0.291682	NA	KRT6B	588		Williams
ENSE00001629022	48.0794	2.32858	1.76232	1.32132	0.186395	NA	TTN	68	NA	NA
ENSE00001629820	23.4525	0.574828	1.60991	0.357056	0.72105	NA	ARHGAP20	67	NA	NA
ENSE00001629876	38.1487	2.68584	1.9042	1.41049	0.158396	NA	SYT8	565	NA	NA
ENSE00001630758	1.51529	-0.620275	4.42485	-0.14018	0.888518	NA	MUC3A	61	NA	NA
ENSE00001630883	0.991237	-3.20077	4.45975	-0.717703	0.472941	NA	KRT6B	61		Williams
ENSE00001632029	79.7228	1.49856	1.08496	1.38122	0.167212	NA	TTN	692	NA	NA
ENSE00001634018	413.874	0.366867	0.629616	0.582683	0.560107	NA	ARHGAP20	1834	NA	NA
ENSE00001634217	1.30597	3.42292	4.43161	0.772387	0.439885	NA	KRT6C	215	NA	NA
ENSE00001638894	21.5079	-0.236336	2.20432	-0.107215	0.914619	NA	KRT6C	588	NA	NA
ENSE00001639338	95.2644	0.0702974	0.90086	0.0780336	0.937801	NA	NR1H3	73	NA	NA
ENSE00001639616	0.114579	-0.75575	4.47005	-0.16907	0.865742	NA	KRT6B	35	NA	NA
ENSE00001639914	288.565	-0.626682	0.59351	-1.05589	0.291018	NA	NR1H3	33	NA	NA
ENSE00001640411	5.29669	1.96079	3.86493	0.50733	0.611923	NA	KRT6C	35	NA	NA
ENSE00001640485	2.79415	-0.147028	4.41228	-0.0333225	0.973417	NA	SULT1C2	77	NA	NA
ENSE00001641278	23.6496	-1.24988	1.81476	-0.68873	0.490993	NA	ARHGAP20	179	NA	NA
ENSE00001641729	354.474	-0.463835	0.536667	-0.864288	0.38743	NA	TCEA3	155	NA	NA
ENSE00001642796	0.364819	-1.95053	4.46436	-0.436912	0.662175	NA	TTN	155	NA	NA
ENSE00001646197	11.395	1.19344	2.82964	0.421763	0.673198	NA	THBS2	199	NA	NA
ENSE00001647921	223.584	0.0375823	1.02799	0.036559	0.970837	NA	ADAMTS7	1407	Z	Zhifu
ENSE00001648750	196.995	-0.596299	0.767398	-0.77704	0.437135	NA	NR1H3	170	NA	NA
ENSE00001648884	10.3877	-0.0590817	2.66756	-0.0221483	0.98233	NA	TTN	81	NA	NA
ENSE00001650065	35.0871	0.817947	1.4873	0.549956	0.58235	NA	ARHGAP20	189	NA	NA
ENSE00001650072	214.179	0.826008	0.911742	0.905968	0.364953	NA	NEXN	192	NA	NA
ENSE00001653073	858.744	-0.310194	0.305776	-1.01445	0.31037	NA	YWHAB	198	NA	NA
ENSE00001653367	6.64688	1.23601	3.23402	0.382189	0.702321	NA	SULT1C2	143	NA	NA
ENSE00001653936	726.576	-0.448475	0.458538	-0.978053	0.328048	NA	FAM159A	83	NA	NA
ENSE00001657699	986.244	-0.678959	0.35259	-1.92563	0.05415	NA	NR1H3	82	NA	NA
ENSE00001658579	364.527	-0.718497	0.384788	-1.86726	0.0618659	NA	PPP1R18	103	NA	NA
ENSE00001659907	323.688	1.71816	0.734679	2.33865	0.0193536	NA	INHBA	1009	NA	NA
ENSE00001659997	2.11703	-4.55258	4.45763	-1.0213	0.307112	NA	FAM83G	38	NA	NA
ENSE00001660667	24.7849	1.03483	2.15421	0.480377	0.630959	NA	ARHGAP20	162	NA	NA
ENSE00001666171	5.82688	2.63481	2.82103	0.933989	0.35031	NA	TTN	75	NA	NA
ENSE00001666252	1.14694	3.38768	4.42025	0.766401	0.443438	NA	KRT6C	61	NA	NA
ENSE00001666710	863.589	-0.193944	0.315206	-0.615291	0.538362	NA	MCM7	657	NA	NA
ENSE00001669222	146.016	0.158751	0.881007	0.180193	0.857001	NA	INHBA	623	NA	NA
ENSE00001670065	31.7142	-0.613635	1.64851	-0.372236	0.709717	NA	GTF2IRD1	207	NA	NA
ENSE00001672862	96.6824	-0.123014	0.79914	-0.153933	0.877663	NA	INTS2	82	NA	NA
ENSE00001673042	10.4644	3.21414	2.5825	1.24458	0.213285	NA	ARHGAP20	42	NA	NA
ENSE00001675180	520.929	-0.286628	0.46009	-0.622984	0.533295	NA	EXOC6B	166	NA	NA
ENSE00001675318	5.68378	1.68629	2.98016	0.565839	0.571503	NA	TTN	157	NA	NA
ENSE00001675320	452.705	-0.292821	0.565102	-0.518174	0.604337	NA	TACC2	1667	NA	NA
ENSE00001678046	0	0	0	0	1	NA	SYT8	41	NA	NA
ENSE00001678624	360.99	-0.129914	0.540472	-0.240371	0.810043	NA	FAM159A	290	NA	NA
ENSE00001680361	1.16834	-2.0673	4.46376	-0.46313	0.643271	NA	KRT6B	126		Williams
ENSE00001681496	10.5983	7.16076	3.54429	2.02036	0.0433458	NA	KRT6A	126	NA	NA
ENSE00001682578	25.8514	-0.0822293	2.38098	-0.0345359	0.97245	NA	KRT6B	165		Williams
ENSE00001684286	652.446	0.813176	0.473887	1.71597	0.0861676	NA	ZNF469	3179	C	Zhifu
ENSE00001687167	8.25007	2.19632	2.76305	0.794887	0.426679	NA	TTN	33	NA	NA
ENSE00001688048	78.7913	0.476455	1.26461	0.37676	0.706352	NA	TPTEP1	123	NA	NA
ENSE00001688202	0.617419	-1.69292	4.46573	-0.379093	0.704619	NA	KRT6C	165		Doug
ENSE00001689067	23.673	1.81116	2.27324	0.796732	0.425606	NA	TTN	55	NA	NA
ENSE00001690572	48.7284	-0.111466	1.77475	-0.0628064	0.949921	NA	TTN	78	NA	NA
ENSE00001691297	652.365	-0.0655702	0.491763	-0.133337	0.893927	NA	KATNAL1	127	NA	NA
ENSE00001691851	0.946982	0.870742	4.46363	0.195075	0.845334	NA	NR1H3	246	NA	NA
ENSE00001692279	64.7242	1.06917	1.52692	0.700218	0.483791	NA	TTN	306	NA	NA
ENSE00001692358	12.9082	0.458647	2.77262	0.16542	0.868613	NA	KRT6A	221	NA	NA
ENSE00001692702	44.7789	1.3703	2.60439	0.526152	0.598783	NA	ADAMTS7	174	NA	NA
ENSE00001692709	6.52618	4.12611	3.25609	1.2672	0.205084	NA	KRT6B	221		Williams
ENSE00001693862	19.8936	0.644632	1.94907	0.330738	0.740842	NA	ARHGAP20	150	NA	NA
ENSE00001696455	213.367	0.19726	0.710201	0.277752	0.781203	NA	TPTEP1	51	NA	NA
ENSE00001699844	0.385205	0	4.4713	0	1	NA	TTN	183	NA	NA
ENSE00001702158	325.406	0.957071	0.696906	1.37331	0.169655	NA	KATNAL1	332	NA	NA
ENSE00001705709	0.0787974	0	4.4713	0	1	NA	AIM1	162	NA	NA
ENSE00001706164	10.0019	-18.2992	3.21686	-5.68852	1.28146e-08	NA	KRT6B	215		Williams
ENSE00001707582	6.21319	2.51144	3.22033	0.779869	0.435468	NA	EPN2	338	NA	NA
ENSE00001710871	9.01982	-6.12717	3.60136	-1.70135	0.0888777	NA	YWHAB	100	NA	NA
ENSE00001715710	80.0444	2.36757	1.33198	1.77748	0.0754892	NA	TTN	594	NA	NA
ENSE00001719394	447.069	-0.41716	0.606428	-0.687897	0.491518	NA	EIF2AK2	59	NA	NA
ENSE00001721677	0.301823	0.471355	4.4713	0.105418	0.916044	NA	MAP3K7CL	235	NA	NA
ENSE00001722697	221.019	-0.528699	0.798984	-0.661714	0.508154	NA	NAV1	93	NA	NA
ENSE00001724319	6.29702	-0.651605	2.74798	-0.237121	0.812563	NA	TTN	34	NA	NA
ENSE00001725280	41.9653	0.636675	1.9724	0.322792	0.746853	NA	TTN	72	NA	NA
ENSE00001725652	60.9783	0.72321	1.67477	0.431826	0.665868	NA	ADAMTS7	163	NA	NA
ENSE00001728872	0.0633235	-0.0889569	4.47128	-0.0198952	0.984127	NA	SYT8	28	NA	NA
ENSE00001732228	1160.09	-0.542168	0.362878	-1.49408	0.135155	NA	NR1H3	107	NA	NA
ENSE00001733732	720.324	0.60969	0.526967	1.15698	0.247281	NA	CAPZA2	81	NA	NA
ENSE00001734166	30.7496	1.80769	2.06628	0.874851	0.381655	NA	TTN	84	NA	NA
ENSE00001735649	192.274	-0.653037	0.781441	-0.835684	0.403333	NA	NR1H3	159	NA	NA
ENSE00001736017	589.45	-0.0325272	0.439359	-0.0740333	0.940984	NA	NR1H3	162	NA	NA
ENSE00001736020	157.733	0.127736	0.832593	0.15342	0.878067	NA	TACC2	537	NA	NA
ENSE00001736301	6.12149	3.67755	3.04712	1.20689	0.227474	NA	SYT8	181	NA	NA
ENSE00001736827	1196.46	-0.174522	0.320875	-0.543894	0.586515	NA	TTN	576	NA	NA
ENSE00001741763	51.1597	0.886339	1.56038	0.568027	0.570017	NA	GTF2IRD1	252	NA	NA
ENSE00001742725	1.20267	5.52738	4.42358	1.24953	0.211472	NA	SYT8	329	NA	NA
ENSE00001744095	0.679504	-1.17308	4.46679	-0.262623	0.792841	NA	TTN	84	NA	NA
ENSE00001745579	3.51867	3.35641	4.40927	0.761217	0.446527	NA	TACC2	114	NA	NA
ENSE00001745888	127.958	-0.783301	0.851985	-0.919384	0.357895	NA	NAV1	37	NA	NA
ENSE00001747370	8.27277	-6.41911	3.01555	-2.12867	0.0332816	NA	NR1H3	39	NA	NA
ENSE00001750821	48.0794	2.32858	1.76232	1.32132	0.186395	NA	TTN	64	NA	NA
ENSE00001752794	4.63669	7.44629	3.84128	1.93849	0.0525633	NA	TPTEP1	90	NA	NA
ENSE00001753106	28.017	1.31154	2.24337	0.584629	0.558797	NA	ADAMTS7	153	NA	NA
ENSE00001753233	639.265	-1.36822	0.478876	-2.85715	0.0042746	NA	TYMS	344	NA	NA
ENSE00001760877	16.3498	-2.82388	2.11788	-1.33335	0.182416	NA	MUC3A	186	NA	NA
ENSE00001762391	0.093932	0.192109	4.4713	0.0429648	0.96573	NA	TPTEP1	873	NA	NA
ENSE00001762441	43.3654	0.795265	1.66373	0.478	0.63265	NA	ADCY5	264	NA	NA
ENSE00001762833	53.6438	0.511475	1.66272	0.307613	0.758377	NA	TTN	303	NA	NA
ENSE00001763561	11.9738	-0.294266	2.83234	-0.103895	0.917253	NA	ARHGAP20	78	NA	NA
ENSE00001764626	0.62386	-1.0881	4.46884	-0.243487	0.807628	NA	KRT6A	35	NA	NA
ENSE00001765048	414.632	1.12943	0.82396	1.37074	0.170457	NA	ADCY5	2347	Z	Zhifu
ENSE00001766299	9.25803	1.85477	2.65306	0.699105	0.484486	NA	COL8A1	190	NA	NA
ENSE00001774331	308.621	-0.898056	0.712421	-1.26057	0.207464	NA	EXOC6B	208	NA	NA
ENSE00001774825	29.6375	1.55528	1.78019	0.873663	0.382302	NA	ADCY5	291	NA	NA
ENSE00001776354	131.593	0.136521	1.17325	0.116362	0.907366	NA	TTN	1319	NA	NA
ENSE00001779365	27.4585	-0.785912	1.94012	-0.405084	0.685416	NA	SULT1C2	342	NA	NA
ENSE00001780729	2.6491	3.94223	4.41568	0.89278	0.371975	NA	KRT6C	96	NA	NA
ENSE00001782247	10.8289	2.85192	2.41488	1.18098	0.237611	NA	ARHGAP20	85	NA	NA
ENSE00001782294	0.0274385	0	4.4713	0	1	NA	TPTEP1	109	NA	NA
ENSE00001786342	1106.58	-0.255592	0.365288	-0.699699	0.484115	NA	TYMS	625	NA	NA
ENSE00001786616	9.96577	-0.57407	2.86386	-0.200453	0.841126	NA	NR1H3	113	NA	NA
ENSE00001786789	2.68595	3.03587	4.41195	0.688101	0.491389	NA	GOLGA6L2	142	NA	NA
ENSE00001788422	169.256	0.649706	1.03836	0.625703	0.53151	NA	TPTEP1	304	NA	NA
ENSE00001788901	78.7913	0.476455	1.26461	0.37676	0.706352	NA	TPTEP1	181	NA	NA
ENSE00001789345	9.07856	-20.8381	3.77947	-5.5135	3.51773e-08	NA	KRT6C	221	NA	NA
ENSE00001791968	1021.13	-0.227584	0.33644	-0.676446	0.498758	NA	TTN	306	NA	NA
ENSE00001796644	0.923156	-0.856401	4.4442	-0.192701	0.847193	NA	NR1H3	32	NA	NA
ENSE00001798341	0.516832	-2.08124	4.4637	-0.466259	0.64103	NA	TPTEP1	32	NA	NA
ENSE00001800092	592.759	0.432151	0.683926	0.631867	0.527474	NA	DIO2	5762	C	Zhifu
ENSE00001800092	592.759	0.432151	0.683926	0.631867	0.527474	NA	DIO2	5762		Williams
ENSE00001801406	3.67905	2.06179	3.63475	0.567243	0.570549	NA	SULT1C2	165	NA	NA
ENSE00001801678	12.262	-0.676403	2.80963	-0.240744	0.809753	NA	MAP3K7CL	239	NA	NA
ENSE00001802966	9.94634	-0.570509	2.86464	-0.199155	0.842141	NA	NR1H3	78	NA	NA
ENSE00001803587	366.868	1.84687	0.756832	2.44026	0.0146765	NA	TACC2	5313	NotSpecific	Emma
ENSE00001804055	24.9963	-0.580815	1.91052	-0.30401	0.761121	NA	GTF2IRD1	68	NA	NA
ENSE00001805268	24.6441	-2.88593	2.72388	-1.05949	0.289375	NA	TTN	53	NA	NA
ENSE00001806108	0	0	0	0	1	NA	SYT8	49	NA	NA
ENSE00001810341	248.065	-1.01224	0.705365	-1.43506	0.151269	NA	COL8A1	4997		Williams
ENSE00001811892	409.153	-0.958916	0.61485	-1.55959	0.118856	NA	EXOC6B	62	NA	NA
ENSE00001811950	0.472272	-0.622945	4.46659	-0.139468	0.88908	NA	THBS2	217	NA	NA
ENSE00001814256	52.2437	-0.503347	1.7301	-0.290936	0.7711	NA	PRRX1	154	NA	NA
ENSE00001815322	1.25203	5.96293	4.42267	1.34827	0.177573	NA	THBS2	55	NA	NA
ENSE00001820744	723.613	-0.081608	0.540803	-0.150901	0.880053	NA	ARHGEF34P	3154	Z	Zhifu
ENSE00001821418	159.031	0.669566	1.07809	0.621066	0.534556	NA	KLHL29	513	NA	NA
ENSE00001821799	210.039	1.60931	0.89177	1.80462	0.0711339	NA	PRRX1	3372		Williams
ENSE00001822513	445.582	-0.259545	0.528242	-0.491337	0.623188	NA	EPN2	76	NA	NA
ENSE00001824430	5.65207	2.6415	3.33483	0.792095	0.428305	NA	CPNE6	266	NA	NA
ENSE00001824492	652.365	-0.0655702	0.491763	-0.133337	0.893927	NA	KATNAL1	349	NA	NA
ENSE00001825351	16.6516	-0.125413	2.19979	-0.0570114	0.954536	NA	S100A2	500	NA	NA
ENSE00001825761	33.0492	-0.921659	1.77575	-0.519024	0.603744	NA	GTF2IRD1	63		Williams
ENSE00001826487	31.6756	-2.31825	1.62151	-1.42969	0.152807	NA	TACC2	174	NA	NA
ENSE00001828632	685.446	-0.448856	0.294835	-1.52239	0.12791	NA	MCM7	68	NA	NA
ENSE00001830346	0	0	0	0	1	NA	COL8A1	312	NA	NA
ENSE00001830924	161.061	0.296803	0.969166	0.306245	0.759418	NA	MAP3K7CL	752	NA	NA
ENSE00001831643	8.44851	2.06547	2.72842	0.757023	0.449036	NA	THBS2	398	NA	NA
ENSE00001832381	1175.19	-0.549647	0.467449	-1.17584	0.239657	NA	NR1H3	215	NA	NA
ENSE00001833728	167.715	1.08415	0.82593	1.31265	0.189302	NA	NAV1	137	NA	NA
ENSE00001833871	0.00616819	0.378262	4.4713	0.0845977	0.932581	NA	SYT8	57	NA	NA
ENSE00001834707	53.2672	0.86243	1.56668	0.550482	0.581989	NA	PRRX1	461		Williams
ENSE00001834729	19.4222	1.62046	2.05554	0.788341	0.430497	NA	CPNE6	745	NA	NA
ENSE00001837311	835.11	-0.396926	0.470677	-0.843309	0.399056	NA	NR1H3	295	NA	NA
ENSE00001837949	0.0134755	0.791933	4.4713	0.177114	0.859418	NA	EXOC6B	43	NA	NA
ENSE00001838941	77.0932	-4.25169	1.55787	-2.72917	0.00634934	NA	KLHL29	108	NA	NA
ENSE00001839529	0.319811	1.17577	4.44571	0.264474	0.791415	NA	CENPF	165	NA	NA
ENSE00001839672	804.51	-0.0909164	0.421322	-0.215788	0.829153	NA	EPN2	630	NA	NA
ENSE00001839956	6.54351	1.28852	3.23988	0.397706	0.690847	NA	SULT1C2	132	NA	NA
ENSE00001840331	108.726	0.8502	1.05128	0.80873	0.41867	NA	GPR107	153	NA	NA
ENSE00001840406	610.462	0.00983501	0.428347	0.0229604	0.981682	NA	NR1H3	393	NA	NA
ENSE00001840753	1.84778	-2.68865	4.46123	-0.602671	0.546728	NA	TTN	197	NA	NA
ENSE00001841379	251.604	-0.246066	0.773447	-0.318142	0.750377	NA	TCEA3	310	NA	NA
ENSE00001841595	202.968	-0.533985	0.767938	-0.695349	0.486837	NA	NR1H3	511	NA	NA
ENSE00001842906	94.7122	-0.338514	1.17345	-0.288479	0.77298	NA	KLHL29	3092		Williams
ENSE00001843206	32.2965	-2.35549	1.57546	-1.49512	0.134884	NA	TACC2	200	NA	NA
ENSE00001843212	0.720634	-0.339423	4.46789	-0.0759695	0.939443	NA	TACC2	315	NA	NA
ENSE00001845669	1.31426	5.80295	4.4224	1.31217	0.189462	NA	NAV1	528	NA	NA
ENSE00001845778	5.39932	0.721935	3.31281	0.217923	0.827489	NA	SYT8	533	NA	NA
ENSE00001846080	639.616	0.0237489	0.36481	0.0650994	0.948095	NA	CCDC174	132	NA	NA
ENSE00001846495	142.067	-0.74528	0.948398	-0.78583	0.431967	NA	TACC2	212	NA	NA
ENSE00001847866	6.11813	3.40499	3.05095	1.11604	0.264403	NA	ADCY5	427	NA	NA
ENSE00001847882	269.965	-0.701866	0.630936	-1.11242	0.265957	NA	MCM7	107	NA	NA
ENSE00001848031	19.0415	2.18133	2.64205	0.825619	0.40902	NA	ADCY5	133	NA	NA
ENSE00001848207	568.721	-0.569251	0.503476	-1.13064	0.258206	NA	NR1H3	179	NA	NA
ENSE00001848217	7.53501	0.783532	2.60984	0.300222	0.764008	NA	TACC2	352	NA	NA
ENSE00001848680	9.0212	1.60434	2.26972	0.706847	0.479661	NA	CPNE6	715	NA	NA
ENSE00001850257	5.80858	-2.78368	2.88828	-0.963786	0.335153	NA	ADCY5	81	NA	NA
ENSE00001851729	299.92	0.895691	0.741893	1.2073	0.227315	NA	KLHL29	2131	NA	NA
ENSE00001852229	2.12105	-0.502704	4.42022	-0.113728	0.909453	NA	ENTPD2	673	NA	NA
ENSE00001853745	1046.75	-0.727127	0.420498	-1.7292	0.0837727	NA	NR1H3	217	NA	NA
ENSE00001854081	139.287	-0.0505635	0.839817	-0.0602078	0.95199	NA	PCDH17	181	NA	NA
ENSE00001854244	136.987	0.509966	1.20204	0.424251	0.671382	NA	TACC2	412	NA	NA
ENSE00001854804	0.0966934	-0.417554	4.4708	-0.0933957	0.925589	NA	SYT8	30	NA	NA
ENSE00001855248	573.125	-0.152822	0.469497	-0.325501	0.744802	NA	CCDC174	371	NA	NA
ENSE00001855506	435.604	-0.997802	0.535992	-1.8616	0.0626596	NA	FAM83G	2960	NA	NA
ENSE00001857245	193.402	-0.614222	0.77981	-0.787656	0.430898	NA	NR1H3	213	NA	NA
ENSE00001857838	78.8744	1.17262	1.42348	0.823765	0.410073	NA	GTF2IRD1	1685	NA	NA
ENSE00001860087	359.403	-0.173291	0.640521	-0.270547	0.786739	NA	CENPF	256	NA	NA
ENSE00001860286	709.931	-0.745118	0.405488	-1.83758	0.0661239	NA	EXOC6B	447	NA	NA
ENSE00001863050	5.91014	1.87296	2.76916	0.676364	0.49881	NA	S100A2	120		Williams
ENSE00001864039	6.29576	0.390316	3.6296	0.107537	0.914363	NA	ADCY5	147	NA	NA
ENSE00001864530	29.3793	1.85502	1.85785	0.998473	0.31805	NA	SYT8	976	NA	NA
ENSE00001864888	0.484606	-2.42959	4.46221	-0.544483	0.586109	NA	SYT8	126	NA	NA
ENSE00001865377	35.9703	0.0453797	1.2714	0.0356928	0.971527	NA	S100A2	484	NA	NA
ENSE00001866328	1167.79	-0.146898	0.442259	-0.332153	0.739774	NA	EIF2AK2	289	NA	NA
ENSE00001866414	0.341651	0.698876	4.4713	0.156302	0.875795	NA	CENPF	935	NA	NA
ENSE00001866982	14.0411	-2.10886	2.19057	-0.9627	0.335698	NA	ADCY5	159	NA	NA
ENSE00001867315	258.607	1.5738	0.908294	1.7327	0.0831483	NA	ADCY5	2441	NA	NA
ENSE00001867362	339.739	-0.392038	0.530193	-0.739426	0.459648	NA	NR1H3	98	NA	NA
ENSE00001867550	0.18248	-1.01895	4.46913	-0.227998	0.819648	NA	TACC2	295	NA	NA
ENSE00001868961	2.06855	-3.30095	4.36335	-0.756517	0.449339	NA	ADCY5	159	NA	NA
ENSE00001869328	28.4582	2.03704	2.04876	0.99428	0.320086	NA	THBS2	264	NA	NA
ENSE00001869555	856.049	0.117584	0.354901	0.331315	0.740406	NA	EIF2AK2	109	NA	NA
ENSE00001870291	6.50629	0.829809	3.26291	0.254316	0.799252	NA	ADCY5	126	NA	NA
ENSE00001871136	86.0944	1.72973	1.36715	1.26521	0.205796	NA	DSG1	1371	NA	NA
ENSE00001871393	10.4675	2.43452	2.60247	0.935466	0.349548	NA	SYT8	287	NA	NA
ENSE00001871792	182.975	-0.49628	0.834646	-0.594599	0.552112	NA	TACC2	2331	NA	NA
ENSE00001873059	212.036	-0.952382	0.792049	-1.20243	0.229198	NA	NR1H3	380	NA	NA
ENSE00001873191	756.688	-0.452355	0.437113	-1.03487	0.30073	NA	NAV1	1177	Z	Zhifu
ENSE00001873807	12.4504	1.27422	2.19113	0.581539	0.560878	NA	ADCY5	76	NA	NA
ENSE00001873812	206.116	0.220473	0.982953	0.224297	0.822526	NA	TACC2	347	NA	NA
ENSE00001874373	5.03227	0.569571	3.37195	0.168915	0.865864	NA	SULT1C2	41	NA	NA
ENSE00001874957	2.30905	3.09576	4.16851	0.742654	0.457691	NA	NR1H3	56	NA	NA
ENSE00001875831	245.176	-0.0748542	0.764525	-0.0979094	0.922004	NA	YPEL5	135	NA	NA
ENSE00001877282	299.92	0.895691	0.741893	1.2073	0.227315	NA	KLHL29	2126	NA	NA
ENSE00001877529	1060.14	-0.802248	0.369831	-2.16923	0.0300652	NA	NR1H3	125	NA	NA
ENSE00001878202	352.249	0.555463	0.552672	1.00505	0.314873	NA	EXOC6B	45	NA	NA
ENSE00001879111	1134.83	-0.284243	0.390561	-0.727781	0.466747	NA	EIF2AK2	307	NA	NA
ENSE00001879344	11.4222	1.35038	2.51251	0.537464	0.590947	NA	ADCY5	45	NA	NA
ENSE00001880985	35.9165	0.945289	1.70153	0.555553	0.578517	NA	ENTPD2	763	Z	Zhifu
ENSE00001881567	36.7335	0.192449	1.61889	0.118877	0.905373	NA	TACC2	127	NA	NA
ENSE00001882339	27.1995	2.76546	2.09075	1.32271	0.185932	NA	GTF2IRD1	226	NA	NA
ENSE00001882927	836.114	-0.597073	0.407466	-1.46533	0.14283	NA	TCEA3	46	NA	NA
ENSE00001883563	27.5684	-0.0434991	1.3952	-0.0311776	0.975128	NA	S100A2	243	NA	NA
ENSE00001886186	7.97031	-22.3422	3.18762	-7.00904	2.3996e-12	NA	NR1H3	28	NA	NA
ENSE00001886863	82.4113	0.381402	1.06258	0.358941	0.719639	NA	TACC2	45	NA	NA
ENSE00001887278	37.5742	-0.163436	1.70259	-0.0959927	0.923526	NA	ENTPD2	251	NA	NA
ENSE00001887422	408.321	1.53127	0.639455	2.39464	0.0166365	NA	INHBA	5429	C	Zhifu
ENSE00001887538	190.034	0.596715	0.658048	0.906796	0.364515	NA	NAV1	4143	NA	NA
ENSE00001887860	121.521	-1.80255	1.13354	-1.5902	0.111791	NA	KLHL29	564	NA	NA
ENSE00001888255	248.563	0.0640659	0.734043	0.0872781	0.93045	NA	YPEL5	140	NA	NA
ENSE00001888353	0.336891	-1.91349	4.46455	-0.428597	0.668217	NA	SYT8	219	NA	NA
ENSE00001889090	231.676	0.449296	0.886403	0.506875	0.612242	NA	TACC2	548	NA	NA
ENSE00001889195	1.18577	25.9207	4.42265	5.8609	4.60375e-09	NA	NAV1	116	NA	NA
ENSE00001889459	18.1401	0.0602762	2.50087	0.0241021	0.980771	NA	PRRX1	143	NA	NA
ENSE00001889725	160.533	0.712888	1.07829	0.661131	0.508529	NA	KLHL29	1948	NA	NA
ENSE00001890344	27.2336	2.77187	2.0906	1.32587	0.184882	NA	GTF2IRD1	237	NA	NA
ENSE00001890462	368.46	-0.72673	0.370036	-1.96394	0.0495365	NA	NR1H3	226	NA	NA
ENSE00001890781	23.8115	-0.149192	2.21139	-0.0674655	0.946211	NA	ADCY5	132	NA	NA
ENSE00001890896	95.2644	0.0702974	0.90086	0.0780336	0.937801	NA	NR1H3	76	NA	NA
ENSE00001891087	0	0	0	0	1	NA	CAPZA2	160	NA	NA
ENSE00001891169	11.7498	1.45406	2.47077	0.588505	0.556193	NA	S100A2	360	NA	NA
ENSE00001891241	27.2336	2.77187	2.0906	1.32587	0.184882	NA	GTF2IRD1	240	NA	NA
ENSE00001891409	0.136621	0.684921	4.47006	0.153224	0.878222	NA	TACC2	226	NA	NA
ENSE00001892229	1.56553	-0.336811	4.42531	-0.0761102	0.939331	NA	S100A2	37	NA	NA
ENSE00001894148	6.29576	0.390316	3.6296	0.107537	0.914363	NA	ADCY5	142	NA	NA
ENSE00001895176	274.863	-0.019272	0.631763	-0.030505	0.975664	NA	CCDC174	494	NA	NA
ENSE00001895619	84.1012	1.46903	1.24995	1.17526	0.239889	NA	ADCY5	793	NA	NA
ENSE00001896096	323.076	-0.84834	0.386093	-2.19724	0.0280032	NA	PPP1R18	45	NA	NA
ENSE00001896914	53.8019	1.20324	1.434	0.839083	0.401423	NA	TACC2	70	NA	NA
ENSE00001904045	0	0	0	0	1	NA	CAPZA2	579	NA	NA
ENSE00001905063	20.3763	2.32172	2.37709	0.976706	0.328715	NA	SYT8	707	NA	NA
ENSE00001906020	12.2244	1.38713	2.57384	0.538934	0.589932	NA	ENTPD2	138	NA	NA
ENSE00001906473	4.04834	0.398656	2.86291	0.139249	0.889254	NA	RGS10	155	NA	NA
ENSE00001906763	0	0	0	0	1	NA	TCEA3	92	NA	NA
ENSE00001906860	835.11	-0.396926	0.470677	-0.843309	0.399056	NA	NR1H3	296	NA	NA
ENSE00001907015	59.6918	-0.502858	1.51199	-0.332581	0.739451	NA	PRRX1	1326	NA	NA
ENSE00001907166	9.96038	3.35674	3.46587	0.968512	0.332789	NA	SYT8	128	NA	NA
ENSE00001908588	142.447	0.451101	0.915872	0.492538	0.622339	NA	YPEL5	405	NA	NA
ENSE00001909614	119.105	0.38954	1.06262	0.366586	0.713928	NA	GPR107	49	NA	NA
ENSE00001909961	376.652	-0.250882	0.6143	-0.408403	0.682978	NA	GPR107	21	NA	NA
ENSE00001910948	0.0449269	0.19211	4.4713	0.0429651	0.965729	NA	TACC2	22	NA	NA
ENSE00001911851	603.522	-0.0693342	0.428178	-0.161928	0.871362	NA	NR1H3	179	NA	NA
ENSE00001913208	0.753161	-1.20986	4.4666	-0.270868	0.786492	NA	DSG1	207	NA	NA
ENSE00001913921	30.1017	0.00486837	2.12774	0.00228804	0.998174	NA	PRRX1	186	NA	NA
ENSE00001914102	345.094	-0.247728	0.570606	-0.434149	0.66418	NA	CCDC174	106		Doug
ENSE00001914260	11.6197	1.24961	2.58627	0.483172	0.628974	NA	ENTPD2	120	NA	NA
ENSE00001914482	453.712	0.55146	0.464976	1.186	0.235623	NA	GPR107	76	NA	NA
ENSE00001916298	1225.79	-0.0972812	0.323965	-0.300283	0.763961	NA	TCEA3	167	NA	NA
ENSE00001917473	92.4154	0.366063	1.15663	0.31649	0.751631	NA	GTF2IRD1	1548		Williams
ENSE00001918717	925.971	0.113151	0.381686	0.29645	0.766887	NA	EPN2	1219	NA	NA
ENSE00001918752	60.9051	-0.0867272	1.33826	-0.0648059	0.948329	NA	TACC2	173	NA	NA
ENSE00001919426	48.0819	0.173821	1.8	0.0965669	0.92307	NA	PRRX1	2802	NA	NA
ENSE00001919612	1066.21	0.373272	0.505051	0.739077	0.45986	NA	YPEL5	96	NA	NA
ENSE00001920006	5.24403	3.09178	3.28592	0.940915	0.346748	NA	ADCY5	77	NA	NA
ENSE00001920145	624.671	-0.759028	0.461347	-1.64524	0.0999198	NA	EXOC6B	333	NA	NA
ENSE00001920407	24.1824	0.340374	2.36191	0.14411	0.885414	NA	ENTPD2	264	NA	NA
ENSE00001920458	5.54386	1.01129	3.49765	0.289135	0.772478	NA	TACC2	149	NA	NA
ENSE00001920730	4.23269	-4.89094	4.30585	-1.13588	0.256005	NA	THBS2	193	NA	NA
ENSE00001921765	0.484606	-2.42959	4.46221	-0.544483	0.586109	NA	SYT8	308	NA	NA
ENSE00001922689	292.81	0.444143	0.626532	0.708891	0.478392	NA	NAV1	240	NA	NA
ENSE00001923454	721.972	-0.175341	0.325521	-0.538647	0.590131	NA	MCM7	261	NA	NA
ENSE00001923857	15.0426	-0.285246	3.17582	-0.089818	0.928432	NA	TACC2	134	NA	NA
ENSE00001924115	19.1055	-1.49812	2.05577	-0.728739	0.466162	NA	MELK	111	NA	NA
ENSE00001924234	0.113705	0.285193	4.4713	0.063783	0.949143	NA	TACC2	60	NA	NA
ENSE00001925649	66.7903	2.03548	1.45276	1.40111	0.161181	NA	GTF2IRD1	48	NA	NA
ENSE00001926547	244.786	-0.114669	0.715259	-0.160318	0.87263	NA	2023-09-07	124	NA	NA
ENSE00001926570	497.607	0.593618	0.500001	1.18723	0.235136	NA	PCDH17	929	NA	NA
ENSE00001927745	192.274	-0.653037	0.781441	-0.835684	0.403333	NA	NR1H3	132	NA	NA
ENSE00001928679	2.89984	-3.89597	4.45842	-0.873847	0.382202	NA	PVRL4	42	NA	NA
ENSE00001928816	1095.02	-0.428269	0.342325	-1.25106	0.210914	NA	MCM7	86	NA	NA
ENSE00001928963	270.146	-0.700895	0.630823	-1.11108	0.266534	NA	MCM7	146	NA	NA
ENSE00001929329	1.16121	-3.65679	4.45881	-0.820128	0.412143	NA	TACC2	2260	NA	NA
ENSE00001929464	12.4645	1.20115	2.54895	0.471235	0.637473	NA	MUC3A	131	NA	NA
ENSE00001929670	23.2965	-0.609333	2.32341	-0.262258	0.793122	NA	MAP3K7CL	159	NA	NA
ENSE00001930639	28.5224	-0.934189	1.59499	-0.585702	0.558075	NA	MELK	275	NA	NA
ENSE00001930782	56.742	-0.869334	1.34766	-0.645068	0.518883	NA	TTN	1237	NA	NA
ENSE00001930894	75.441	0.228212	1.03616	0.220249	0.825677	NA	GPR107	1385	NA	NA
ENSE00001931938	17.5684	0.33522	2.26048	0.148296	0.882109	NA	SULT1C2	5728		Williams
ENSE00001932051	12.262	-0.676403	2.80963	-0.240744	0.809753	NA	MAP3K7CL	243	NA	NA
ENSE00001932493	829.987	0.0969357	0.481954	0.201131	0.840596	NA	KATNAL1	259	NA	NA
ENSE00001933760	0.25958	3.18143	4.43722	0.716988	0.473382	NA	COL8A1	107	NA	NA
ENSE00001934988	1170.87	-0.68653	0.363863	-1.88678	0.0591899	NA	MCM7	133	NA	NA
ENSE00001935305	432.211	-0.0688462	0.511379	-0.134629	0.892906	NA	NAV1	324	NA	NA
ENSE00001935620	824.03	0.537163	0.390578	1.3753	0.169037	NA	GPR107	301	NA	NA
ENSE00001940070	249.524	-0.830387	0.729247	-1.13869	0.254832	NA	KATNAL1	14	NA	NA
ENSE00001941105	1.84778	-2.68865	4.46123	-0.602671	0.546728	NA	TTN	210	NA	NA
ENSE00001941138	3.44737	-4.9151	4.17867	-1.17624	0.239501	NA	EXOC6B	319	NA	NA
ENSE00001941384	0.0151966	0.378262	4.4713	0.0845977	0.932581	NA	PRRX1	176	NA	NA
ENSE00001941890	2.28915	-1.23442	3.77898	-0.326654	0.743929	NA	ADCY5	75	NA	NA
ENSE00001942358	59.6001	-2.16371	1.46488	-1.47706	0.139659	NA	YWHAB	86	NA	NA
ENSE00001943290	141.338	-1.57902	1.01564	-1.5547	0.120018	NA	TACC2	128	NA	NA
ENSE00001943882	251.07	-0.250987	0.78304	-0.32053	0.748567	NA	TCEA3	160	NA	NA
ENSE00001943897	366.24	-0.265764	0.61671	-0.430939	0.666513	NA	CCDC174	180	NA	NA
ENSE00001943950	0.926986	0.870741	4.46363	0.195074	0.845335	NA	NR1H3	143	NA	NA
ENSE00001944332	1.64907	6.44583	4.42171	1.45777	0.144904	NA	SYT8	94	NA	NA
ENSE00001945440	14.3975	3.20362	2.71065	1.18186	0.23726	NA	THBS2	243	NA	NA
ENSE00001945638	0.18248	-1.01895	4.46913	-0.227998	0.819648	NA	TACC2	1854	NA	NA
ENSE00001946002	0.604102	2.97806	4.43739	0.671128	0.502139	NA	THBS2	172	NA	NA
ENSE00001947151	15.858	3.51319	2.58827	1.35735	0.174669	NA	CPNE6	1516	Z	Zhifu
ENSE00001947772	257.698	-0.647341	0.661568	-0.978494	0.32783	NA	MCM7	111	NA	NA
ENSE00001949377	26.4426	-1.74062	1.76545	-0.985936	0.324164	NA	TCEA3	636	NA	NA
ENSE00001949492	140.782	0.304261	0.927926	0.327894	0.742992	NA	PDCD10	128	NA	NA
ENSE00001950088	4.08575	-1.21478	3.67376	-0.330663	0.740899	NA	ADCY5	429	NA	NA
ENSE00001950185	6.15192	1.73389	3.61184	0.480058	0.631186	NA	SYT8	256	NA	NA
ENSE00001950470	132.369	0.363913	0.996902	0.365045	0.715078	NA	PDCD10	105	NA	NA
ENSE00001950623	1.43999	-3.19325	4.42339	-0.721902	0.470355	NA	CPNE6	507	NA	NA
ENSE00001951855	39.6621	1.93457	1.67802	1.15289	0.248956	NA	PVRL4	746	NA	NA
ENSE00001951971	60.8389	-0.638192	1.49846	-0.4259	0.670181	NA	TACC2	79	NA	NA
ENSE00001951980	7.0483	1.18622	3.18899	0.371973	0.709913	NA	COL8A1	91	NA	NA
ENSE00001952287	0	0	0	0	1	NA	EXOC6B	160	NA	NA
ENSE00001952454	15.5281	0.717732	2.48127	0.28926	0.772382	NA	GTF2IRD1	34	NA	NA
ENSE00001952708	316.926	-0.479303	0.647143	-0.740645	0.458909	NA	NR1H3	1281	NA	NA
ENSE00001954130	148.892	0.67496	0.955102	0.706688	0.47976	NA	TACC2	295	NA	NA
ENSE00001954687	12.262	-0.676403	2.80963	-0.240744	0.809753	NA	MAP3K7CL	218	NA	NA
ENSE00001954877	594.53	0.878378	0.661161	1.32854	0.184	NA	CENPF	180	NA	NA
ENSE00001955663	350.515	-0.911598	0.382258	-2.38477	0.0170899	NA	PPP1R18	80	NA	NA
ENSE00001955889	76.1978	1.76474	1.36439	1.29344	0.19586	NA	SYT8	3070		Williams
ENSE00001955897	45.6952	0.112258	1.60246	0.0700537	0.944151	NA	GTF2IRD1	221		Williams
ENSE00001956812	35.9165	0.945289	1.70153	0.555553	0.578517	NA	ENTPD2	754	Z	Zhifu
ENSE00002019381	40.9685	0.134044	1.09071	0.122896	0.902189	NA	B4GALT7	180	NA	NA
ENSE00002020422	28.832	1.12391	2.53735	0.442947	0.657804	NA	GPR78	317	NA	NA
ENSE00002020909	572.792	0.419385	0.422447	0.992752	0.320831	NA	RUFY1	44	NA	NA
ENSE00002021209	805.911	-0.187091	0.381098	-0.490925	0.623479	NA	B4GALT7	1650	NA	NA
ENSE00002021897	240.937	-0.468014	0.580735	-0.805899	0.420301	NA	B4GALT7	55	NA	NA
ENSE00002022295	508.285	0.11516	0.550823	0.209069	0.834395	NA	CMBL	324	NA	NA
ENSE00002022868	199.189	-0.597143	0.838148	-0.712455	0.476183	NA	NAV1	114	NA	NA
ENSE00002022995	427.439	-0.603008	0.456886	-1.31982	0.186895	NA	NAV1	3889	NA	NA
ENSE00002023600	1.16727	-0.800313	4.46993	-0.179044	0.857903	NA	LINC01091	93	NA	NA
ENSE00002024223	90.0534	-0.644503	1.11995	-0.575475	0.56497	NA	NAV1	28	NA	NA
ENSE00002024521	2.85923	1.54358	4.4114	0.349907	0.726408	NA	GPR78	130	NA	NA
ENSE00002024592	35.8117	2.51704	2.04658	1.22988	0.218744	NA	TACC2	567	NA	NA
ENSE00002025153	0.00642424	0.378262	4.4713	0.0845977	0.932581	NA	KIF2A	41	NA	NA
ENSE00002026341	18.788	-5.76562	2.57076	-2.24277	0.0249114	NA	GPR78	495	NA	NA
ENSE00002028519	592.759	0.432151	0.683926	0.631867	0.527474	NA	DIO2	5759	C	Zhifu
ENSE00002028519	592.759	0.432151	0.683926	0.631867	0.527474	NA	DIO2	5759		Williams
ENSE00002028690	31.5883	1.46336	2.42536	0.603359	0.54627	NA	GPR78	468	NA	NA
ENSE00002029496	914.393	-0.594039	0.360452	-1.64804	0.0993446	NA	B4GALT7	727	NA	NA
ENSE00002030534	140.602	0.044646	0.924444	0.048295	0.961481	NA	TACC2	79	NA	NA
ENSE00002032108	35.0115	2.3786	1.88864	1.25943	0.207876	NA	DIO2	377	NA	NA
ENSE00002032372	244.492	-0.426963	0.568263	-0.751347	0.452444	NA	B4GALT7	129	NA	NA
ENSE00002033838	1198.54	-0.374622	0.308947	-1.21258	0.225291	NA	B4GALT7	230	NA	NA
ENSE00002034402	11.3382	2.116	2.23391	0.947215	0.343529	NA	CMBL	89	NA	NA
ENSE00002035167	318.734	0.0789647	0.636173	0.124125	0.901217	NA	CMBL	167	NA	NA
ENSE00002035216	0.0148382	0.378262	4.4713	0.0845977	0.932581	NA	KIF2A	69	NA	NA
ENSE00002038649	0.0271039	0	4.4713	0	1	NA	LINC01091	1999	NA	NA
ENSE00002041985	564.298	-0.539681	0.494964	-1.09034	0.275562	NA	B4GALT7	913	NA	NA
ENSE00002042178	40.1736	-1.13047	1.4295	-0.790818	0.42905	NA	TACC2	23	NA	NA
ENSE00002042994	100.407	1.21825	1.11745	1.0902	0.275623	NA	RUFY1	141	NA	NA
ENSE00002044642	142.752	1.35187	1.17705	1.14853	0.25075	NA	CXCL14	1186	Z	Zhifu
ENSE00002045627	92.8357	-0.278936	0.865349	-0.322339	0.747196	NA	FHDC1	58	NA	NA
ENSE00002046004	323.847	-0.323082	0.557342	-0.579684	0.562128	NA	B4GALT7	56	NA	NA
ENSE00002047191	566.198	-0.527756	0.495842	-1.06436	0.287164	NA	B4GALT7	245	NA	NA
ENSE00002047708	429.489	0.612996	0.609837	1.00518	0.31481	NA	CMBL	235	NA	NA
ENSE00002048630	0	0	0	0	1	NA	LINC01091	42	NA	NA
ENSE00002049122	565.072	0.4193	0.422841	0.991625	0.321381	NA	RUFY1	42	NA	NA
ENSE00002050861	5.44115	3.44282	3.19776	1.07664	0.281643	NA	TACC2	261	NA	NA
ENSE00002052476	43.8166	-1.69634	1.57059	-1.08007	0.280111	NA	TACC2	39	NA	NA
ENSE00002052584	85.7457	-0.987881	1.36589	-0.72325	0.469527	NA	TACC2	368	NA	NA
ENSE00002053059	113.4	0.425186	1.18079	0.360085	0.718783	NA	TACC2	115	NA	NA
ENSE00002053861	296.46	-0.335221	0.62833	-0.533511	0.59368	NA	B4GALT7	37	NA	NA
ENSE00002054212	231.728	0.451081	0.872939	0.516738	0.605339	NA	TACC2	555	NA	NA
ENSE00002056854	510.97	0.108906	0.545303	0.199717	0.841702	NA	CMBL	365	NA	NA
ENSE00002057251	0.298772	3.1752	4.44257	0.71472	0.474782	NA	GPR78	260	NA	NA
ENSE00002057500	1.24174	0	4.4713	0	1	NA	CMBL	184	NA	NA
ENSE00002058099	429.358	0.612996	0.609821	1.00521	0.314797	NA	CMBL	215	NA	NA
ENSE00002058518	90.8424	-1.24188	1.26173	-0.984268	0.324984	NA	TACC2	56	NA	NA
ENSE00002058827	206.735	0.221281	0.982444	0.225236	0.821796	NA	TACC2	355	NA	NA
ENSE00002059627	8.9048	1.03452	2.63503	0.392604	0.694612	NA	LINC01091	116	NA	NA
ENSE00002061540	203.227	-0.811561	0.852306	-0.952194	0.340998	NA	TACC2	500	NA	NA
ENSE00002061966	242.992	-0.482008	0.575728	-0.837215	0.402472	NA	B4GALT7	99	NA	NA
ENSE00002062102	1025.07	0.220738	0.37544	0.587945	0.556569	NA	RUFY1	34	NA	NA
ENSE00002064254	9.55045	2.52213	2.41585	1.04399	0.296488	NA	CMBL	49	NA	NA
ENSE00002064812	207.736	0.221122	0.982601	0.225038	0.82195	NA	TACC2	358	NA	NA
ENSE00002066997	96.9135	0.706248	1.42202	0.496651	0.619435	NA	GPR78	1734		Williams
ENSE00002067248	231.764	-0.519588	0.633865	-0.819713	0.41238	NA	B4GALT7	31	NA	NA
ENSE00002067931	90.0088	0.593119	1.06917	0.554746	0.579069	NA	TACC2	255	NA	NA
ENSE00002068642	133.252	1.91232	1.22755	1.55784	0.119271	NA	CXCL14	350	NA	NA
ENSE00002069204	166.007	0.618738	0.885106	0.699055	0.484518	NA	KIF2A	292	NA	NA
ENSE00002069241	0	0	0	0	1	NA	LINC01091	159	NA	NA
ENSE00002070522	12.455	2.51569	2.03601	1.2356	0.216607	NA	LINC01091	81	NA	NA
ENSE00002071100	161.85	1.20147	0.959792	1.2518	0.210643	NA	LINC01091	5080		Williams
[truncated: 1,593 more rows]

## Sheet: exon-cancer vs control
ExonID	baseMean	log2FoldChange	lfcSE	stat	pvalue	padj	GeneName	Length	MarkerType	Source
ENSE00003615147	39641.1	0.626099	0.152877	4.09543	4.21383e-05	0.000212203	2023-09-07	107	NA	NA
ENSE00003638915	39641.1	0.626099	0.152877	4.09543	4.21383e-05	0.000212203	2023-09-07	107	NA	NA
ENSE00001876013	2892.4	0.741851	0.183857	4.03493	5.46185e-05	0.000262683	2023-09-07	543	NA	NA
ENSE00003340017	3502.78	0.71683	0.18041	3.97335	7.08702e-05	0.000326847	2023-09-07	52	NA	NA
ENSE00003476218	42596.1	0.580444	0.149742	3.87629	0.000106062	0.000469514	2023-09-07	118	NA	NA
ENSE00003613133	42596.1	0.580444	0.149742	3.87629	0.000106062	0.000469514	2023-09-07	118	NA	NA
ENSE00003508282	37362.2	0.577916	0.149281	3.87132	0.000108246	0.000476705	2023-09-07	101	NA	NA
ENSE00003555918	37362.2	0.577916	0.149281	3.87132	0.000108246	0.000476705	2023-09-07	101	NA	NA
ENSE00001796361	71790.3	0.526248	0.140083	3.75668	0.000172183	0.000712196	2023-09-07	1054	NA	NA
ENSE00003465427	71790.3	0.526248	0.140083	3.75668	0.000172183	0.000712196	2023-09-07	1052	NA	NA
ENSE00003613005	71790.3	0.526248	0.140083	3.75668	0.000172183	0.000712196	2023-09-07	1052	NA	NA
ENSE00001594434	3561.57	0.683898	0.182407	3.7493	0.000177327	0.000726784	2023-09-07	339	NA	NA
ENSE00003749079	3561.57	0.683898	0.182407	3.7493	0.000177327	0.000726784	2023-09-07	285	NA	NA
ENSE00001931597	46161	0.552391	0.147443	3.74648	0.00017933	0.000733653	2023-09-07	478	NA	NA
ENSE00003534423	46158	0.552215	0.147449	3.74513	0.000180302	0.000734953	2023-09-07	135	NA	NA
ENSE00003640366	46158	0.552215	0.147449	3.74513	0.000180302	0.000734953	2023-09-07	135	NA	NA
ENSE00003726145	72582.7	0.518635	0.138939	3.73281	0.000189354	0.000763534	2023-09-07	2852	NA	NA
ENSE00001913869	11425.4	0.635508	0.171981	3.69522	0.000219697	0.000868731	2023-09-07	48	NA	NA
ENSE00000832356	40753	0.530544	0.144452	3.6728	0.00023991	0.000937108	2023-09-07	140	NA	NA
ENSE00002315651	24546.8	0.580427	0.158533	3.66125	0.00025099	0.000970265	2023-09-07	25	NA	NA
ENSE00001918214	38896.1	0.527184	0.144763	3.6417	0.000270846	0.00104522	2023-09-07	114	NA	NA
ENSE00001826017	14969.3	0.619108	0.172894	3.58085	0.000342472	0.0012672	2023-09-07	96	NA	NA
ENSE00003489138	14969.3	0.619108	0.172894	3.58085	0.000342472	0.0012672	2023-09-07	103	NA	NA
ENSE00003652595	14969.3	0.619108	0.172894	3.58085	0.000342472	0.0012672	2023-09-07	103	NA	NA
ENSE00003737580	14969.3	0.619108	0.172894	3.58085	0.000342472	0.0012672	2023-09-07	108	NA	NA
ENSE00001740989	43060.6	0.515064	0.144618	3.56155	0.000368668	0.00133905	2023-09-07	4968	NA	NA
ENSE00001677112	13433.5	0.651783	0.188054	3.46594	0.00052839	0.00182019	2023-09-07	52	NA	NA
ENSE00001602628	16018.1	0.518062	0.156999	3.29978	0.000967615	0.00303953	2023-09-07	64	NA	NA
ENSE00001263591	16739.4	0.514467	0.157043	3.27596	0.00105303	0.00326671	2023-09-07	93	NA	NA
ENSE00000832354	11644.7	0.633652	0.19391	3.26776	0.00108404	0.00334444	2023-09-07	126	NA	NA
ENSE00001899407	11645.3	0.633528	0.193928	3.26681	0.00108765	0.00334842	2023-09-07	276	NA	NA
ENSE00001606979	10739.9	0.537079	0.17846	3.00952	0.00261663	0.00726446	2023-09-07	97	NA	NA
ENSE00001824002	7641.53	0.558265	0.199792	2.79423	0.00520228	0.013099	2023-09-07	50	NA	NA
ENSE00001920316	19916.3	0.357283	0.142548	2.5064	0.0121967	0.0276704	2023-09-07	169	NA	NA
ENSE00001662836	19898.7	0.355858	0.142486	2.4975	0.0125072	0.0282607	2023-09-07	136	NA	NA
ENSE00001867951	19899.4	0.355868	0.142485	2.49759	0.0125042	0.0282607	2023-09-07	280	NA	NA
ENSE00002219499	18066.5	0.345675	0.144128	2.39839	0.0164674	0.0357696	2023-09-07	81	NA	NA
ENSE00001926547	244.786	0.467679	0.507643	0.921275	0.356907	0.468505	2023-09-07	124	NA	NA
ENSE00003733612	0.598768	-0.308929	3.16756	-0.0975289	0.922306	NA	2023-09-07	6	NA	NA
ENSE00001647921	223.584	-1.48204	0.730303	-2.02935	0.0424222	0.0797992	ADAMTS7	1407	Z	Zhifu
ENSE00003459039	90.9772	0.115318	1.03543	0.111373	0.911321	0.939342	ADAMTS7	150	NA	NA
ENSE00003556999	90.9772	0.115318	1.03543	0.111373	0.911321	0.939342	ADAMTS7	150	NA	NA
ENSE00003596788	78.035	-0.075395	1.23539	-0.0610292	0.951336	0.96465	ADAMTS7	170	NA	NA
ENSE00003603457	78.035	-0.075395	1.23539	-0.0610292	0.951336	0.96465	ADAMTS7	170	NA	NA
ENSE00000942809	48.457	-1.33369	1.51216	-0.881977	0.377789	NA	ADAMTS7	245	NA	NA
ENSE00001161375	60.2473	-1.48864	1.16462	-1.27822	0.201174	NA	ADAMTS7	311	NA	NA
ENSE00001207358	31.3193	0.0439065	1.11956	0.0392177	0.968717	NA	ADAMTS7	214	NA	NA
ENSE00001207445	17.3825	-0.572787	2.03814	-0.281034	0.778684	NA	ADAMTS7	142	NA	NA
ENSE00001593573	69.5953	-0.613199	1.07586	-0.569961	0.568704	NA	ADAMTS7	376	NA	NA
ENSE00001603311	51.7659	-1.00799	1.33493	-0.755089	0.450195	NA	ADAMTS7	147	NA	NA
ENSE00001692702	44.7789	-2.48004	1.85224	-1.33894	0.180589	NA	ADAMTS7	174	NA	NA
ENSE00001725652	60.9783	-1.80931	1.19091	-1.51927	0.128694	NA	ADAMTS7	163	NA	NA
ENSE00001753106	28.017	0.823553	1.59329	0.51689	0.605233	NA	ADAMTS7	153	NA	NA
ENSE00002581388	65.4748	-0.186321	1.02849	-0.18116	0.856242	NA	ADAMTS7	1401	NA	NA
ENSE00002586867	46.9079	-2.46423	1.37344	-1.7942	0.0727808	NA	ADAMTS7	112	NA	NA
ENSE00002588209	67.6847	0.189506	1.12467	0.168499	0.866191	NA	ADAMTS7	353	NA	NA
ENSE00002590436	69.348	-1.1187	1.13867	-0.982459	0.325874	NA	ADAMTS7	1204	NA	NA
ENSE00002592274	27.1328	-2.46796	1.85241	-1.3323	0.182762	NA	ADAMTS7	149	NA	NA
ENSE00002595385	44.606	-1.48071	1.31501	-1.12601	0.260162	NA	ADAMTS7	219	NA	NA
ENSE00002597840	69.348	-1.1187	1.13867	-0.982459	0.325874	NA	ADAMTS7	1035	NA	NA
ENSE00002604886	30.9957	0.562222	1.49965	0.374903	0.707732	NA	ADAMTS7	559	NA	NA
ENSE00002612031	33.1469	-1.59467	1.47384	-1.08199	0.279258	NA	ADAMTS7	68	NA	NA
ENSE00002706687	56.738	-1.87735	1.23684	-1.51786	0.12905	NA	ADAMTS7	163	NA	NA
ENSE00003459972	17.4716	-0.354507	1.80157	-0.196776	0.844003	NA	ADAMTS7	127	NA	NA
ENSE00003495926	45.6855	0.224448	1.18565	0.189303	0.849856	NA	ADAMTS7	84	NA	NA
ENSE00003506582	0.549793	1.85377	3.16204	0.586256	0.557704	NA	ADAMTS7	93	NA	NA
ENSE00003511965	27.1508	-4.47631	1.86907	-2.39494	0.0166229	NA	ADAMTS7	134	NA	NA
ENSE00003521526	45.6855	0.224448	1.18565	0.189303	0.849856	NA	ADAMTS7	84	NA	NA
ENSE00003535197	42.8716	0.0375416	1.56529	0.0239839	0.980865	NA	ADAMTS7	146	NA	NA
ENSE00003542882	47.1815	0.296367	1.34033	0.221114	0.825003	NA	ADAMTS7	125	NA	NA
ENSE00003570807	47.7418	-1.64435	1.27176	-1.29298	0.19602	NA	ADAMTS7	144	NA	NA
ENSE00003573016	67.6847	0.189506	1.12467	0.168499	0.866191	NA	ADAMTS7	356	NA	NA
ENSE00003584994	36.8917	0.443406	1.36441	0.324981	0.745195	NA	ADAMTS7	197	NA	NA
ENSE00003595990	14.2143	-1.34208	1.54397	-0.86924	0.384716	NA	ADAMTS7	166	NA	NA
ENSE00003599052	0.549793	1.85377	3.16204	0.586256	0.557704	NA	ADAMTS7	93	NA	NA
ENSE00003617171	27.1508	-4.47631	1.86907	-2.39494	0.0166229	NA	ADAMTS7	134	NA	NA
ENSE00003623351	14.9389	-0.702772	1.69462	-0.414707	0.678357	NA	ADAMTS7	145	NA	NA
ENSE00003636724	47.7418	-1.64435	1.27176	-1.29298	0.19602	NA	ADAMTS7	144	NA	NA
ENSE00003644817	36.8917	0.443406	1.36441	0.324981	0.745195	NA	ADAMTS7	197	NA	NA
ENSE00003648989	42.8716	0.0375416	1.56529	0.0239839	0.980865	NA	ADAMTS7	146	NA	NA
ENSE00003659092	47.1815	0.296367	1.34033	0.221114	0.825003	NA	ADAMTS7	125	NA	NA
ENSE00003680902	14.2143	-1.34208	1.54397	-0.86924	0.384716	NA	ADAMTS7	166	NA	NA
ENSE00003683466	4.40893	-0.189562	2.88274	-0.0657576	0.947571	NA	ADAMTS7	121	NA	NA
ENSE00003688907	67.6847	0.189506	1.12467	0.168499	0.866191	NA	ADAMTS7	356	NA	NA
ENSE00003692389	4.40893	-0.189562	2.88274	-0.0657576	0.947571	NA	ADAMTS7	121	NA	NA
ENSE00003692472	14.9389	-0.702772	1.69462	-0.414707	0.678357	NA	ADAMTS7	145	NA	NA
ENSE00003693704	17.4716	-0.354507	1.80157	-0.196776	0.844003	NA	ADAMTS7	127	NA	NA
ENSE00001765048	414.632	1.27359	0.585006	2.17706	0.0294761	0.059163	ADCY5	2347	Z	Zhifu
ENSE00001867315	258.607	0.284981	0.645136	0.441738	0.658679	0.746224	ADCY5	2441	NA	NA
ENSE00001895619	84.1012	0.209976	0.888061	0.236443	0.813089	0.864107	ADCY5	793	NA	NA
ENSE00001205221	5.89611	2.16588	2.18423	0.991598	0.321394	NA	ADCY5	125	NA	NA
ENSE00001205223	16.5378	1.36154	1.45564	0.935358	0.349604	NA	ADCY5	205	NA	NA
ENSE00001205243	19.0202	0.994108	1.93951	0.512556	0.608262	NA	ADCY5	98	NA	NA
ENSE00001205246	20.1583	0.00105418	1.37982	0.000763999	0.99939	NA	ADCY5	145	NA	NA
ENSE00001205260	6.24341	1.15683	1.99396	0.580166	0.561803	NA	ADCY5	112	NA	NA
ENSE00001205278	21.868	4.43721	1.55087	2.8611	0.00422168	NA	ADCY5	142	NA	NA
ENSE00001222625	11.5805	5.4887	1.90153	2.88647	0.00389593	NA	ADCY5	133	NA	NA
ENSE00001222632	4.70767	6.1882	2.60313	2.37722	0.0174437	NA	ADCY5	30	NA	NA
ENSE00001222674	5.16374	-3.28493	2.54732	-1.28956	0.197203	NA	ADCY5	23	NA	NA
ENSE00001222681	17.2686	1.16086	1.4013	0.828416	0.407435	NA	ADCY5	141	NA	NA
ENSE00001222692	33.5926	0.429023	1.38124	0.310607	0.7561	NA	ADCY5	159	NA	NA
ENSE00001222702	18.278	3.80819	1.72329	2.20984	0.0271164	NA	ADCY5	128	NA	NA
ENSE00001762441	43.3654	-0.916087	1.18262	-0.774623	0.438563	NA	ADCY5	264	NA	NA
ENSE00001774825	29.6375	0.334315	1.26514	0.264252	0.791586	NA	ADCY5	291	NA	NA
ENSE00001847866	6.11813	2.16596	2.17147	0.997463	0.31854	NA	ADCY5	427	NA	NA
ENSE00001848031	19.0415	0.998042	1.87711	0.53169	0.59494	NA	ADCY5	133	NA	NA
ENSE00001850257	5.80858	1.47509	2.00476	0.735797	0.461854	NA	ADCY5	81	NA	NA
ENSE00001864039	6.29576	-4.30292	2.60628	-1.65098	0.0987431	NA	ADCY5	147	NA	NA
ENSE00001866982	14.0411	1.04802	1.54102	0.680081	0.496453	NA	ADCY5	159	NA	NA
ENSE00001868961	2.06855	0.717311	3.06816	0.233792	0.815147	NA	ADCY5	159	NA	NA
ENSE00001870291	6.50629	1.4771	2.31614	0.637742	0.523642	NA	ADCY5	126	NA	NA
ENSE00001873807	12.4504	0.97065	1.55681	0.623486	0.532965	NA	ADCY5	76	NA	NA
ENSE00001879344	11.4222	0.846706	1.78517	0.474301	0.635285	NA	ADCY5	45	NA	NA
ENSE00001890781	23.8115	1.28653	1.5685	0.820233	0.412084	NA	ADCY5	132	NA	NA
ENSE00001894148	6.29576	-4.30292	2.60628	-1.65098	0.0987431	NA	ADCY5	142	NA	NA
ENSE00001920006	5.24403	1.19089	2.33911	0.509124	0.610666	NA	ADCY5	77	NA	NA
ENSE00001941890	2.28915	1.06928	2.66078	0.401865	0.687783	NA	ADCY5	75	NA	NA
ENSE00001950088	4.08575	-0.202361	2.60233	-0.0777612	0.938018	NA	ADCY5	429	NA	NA
ENSE00002350740	0.184309	0.374838	3.17385	0.118102	0.905987	NA	ADCY5	13	NA	NA
ENSE00003461679	25.2575	1.13056	1.459	0.774886	0.438407	NA	ADCY5	122	NA	NA
ENSE00003471246	23.8115	1.28653	1.5685	0.820233	0.412084	NA	ADCY5	150	NA	NA
ENSE00003486429	12.7024	1.0788	1.69695	0.635729	0.524953	NA	ADCY5	88	NA	NA
ENSE00003496821	12.7024	1.0788	1.69695	0.635729	0.524953	NA	ADCY5	88	NA	NA
ENSE00003501485	15.7366	2.20551	1.46892	1.50145	0.13324	NA	ADCY5	165	NA	NA
ENSE00003544138	23.8115	1.28653	1.5685	0.820233	0.412084	NA	ADCY5	150	NA	NA
ENSE00003555289	25.2575	1.13056	1.459	0.774886	0.438407	NA	ADCY5	122	NA	NA
ENSE00003578124	32.4896	2.13458	1.33274	1.60165	0.109233	NA	ADCY5	176	NA	NA
ENSE00003578825	25.2575	1.13056	1.459	0.774886	0.438407	NA	ADCY5	122	NA	NA
ENSE00003596127	6.24155	4.12323	2.34067	1.76156	0.0781432	NA	ADCY5	117	NA	NA
ENSE00003619223	6.24155	4.12323	2.34067	1.76156	0.0781432	NA	ADCY5	117	NA	NA
ENSE00003648705	23.8115	1.28653	1.5685	0.820233	0.412084	NA	ADCY5	150	NA	NA
ENSE00003668477	15.7366	2.20551	1.46892	1.50145	0.13324	NA	ADCY5	165	NA	NA
ENSE00003681321	32.4896	2.13458	1.33274	1.60165	0.109233	NA	ADCY5	176	NA	NA
ENSE00002444536	2731.99	-0.622051	0.279711	-2.22391	0.0261546	0.0533544	AHNAK2	17898	NA	NA
ENSE00002436532	2697.87	-0.611786	0.279795	-2.18655	0.0287754	0.05786	AHNAK2	17483	NA	NA
ENSE00002505418	419.537	-0.421115	0.460333	-0.914804	0.360295	0.4713	AHNAK2	3307	NA	NA
ENSE00002435129	176.599	-0.249884	0.58553	-0.426766	0.66955	0.755683	AHNAK2	1263	NA	NA
ENSE00001433221	30.7956	-2.81223	1.59204	-1.76643	0.0773238	NA	AHNAK2	185	NA	NA
ENSE00001532525	1.75027	2.74866	3.14647	0.87357	0.382353	NA	AHNAK2	175	NA	NA
ENSE00002437360	37.2325	-3.00239	1.44533	-2.07731	0.0377733	NA	AHNAK2	446	NA	NA
ENSE00002440341	1.85126	-4.03401	3.15529	-1.27849	0.201077	NA	AHNAK2	24	NA	NA
ENSE00002446660	0.464389	1.88018	3.1658	0.593902	0.552578	NA	AHNAK2	26	NA	NA
ENSE00002469930	18.1269	-2.1501	1.68539	-1.27573	0.20205	NA	AHNAK2	105	NA	NA
ENSE00003496967	17.9579	-1.73914	1.42551	-1.22001	0.222462	NA	AHNAK2	59	NA	NA
ENSE00003520885	17.9579	-1.73914	1.42551	-1.22001	0.222462	NA	AHNAK2	59	NA	NA
ENSE00003537837	15.5987	-0.743047	1.49731	-0.496256	0.619714	NA	AHNAK2	102	NA	NA
ENSE00003542476	22.5943	-1.09446	1.38862	-0.788162	0.430602	NA	AHNAK2	151	NA	NA
ENSE00003573678	24.7618	-2.72382	1.29303	-2.10655	0.035157	NA	AHNAK2	99	NA	NA
ENSE00003598639	15.5987	-0.743047	1.49731	-0.496256	0.619714	NA	AHNAK2	102	NA	NA
ENSE00003652562	22.5943	-1.09446	1.38862	-0.788162	0.430602	NA	AHNAK2	151	NA	NA
ENSE00003669060	24.7618	-2.72382	1.29303	-2.10655	0.035157	NA	AHNAK2	99	NA	NA
ENSE00001812771	8953.25	-0.878398	0.186276	-4.71558	2.4102e-06	1.90609e-05	AIM1	1980	NA	NA
ENSE00002704204	12837.1	-0.775102	0.173021	-4.47982	7.47059e-06	4.78032e-05	AIM1	2323	NA	NA
ENSE00002470571	2557.4	-0.9047	0.212583	-4.25575	2.08353e-05	0.000115546	AIM1	159	NA	NA
ENSE00003524233	2852.28	-0.789141	0.19421	-4.06333	4.83773e-05	0.000239329	AIM1	130	NA	NA
ENSE00003595383	2852.28	-0.789141	0.19421	-4.06333	4.83773e-05	0.000239329	AIM1	130	NA	NA
ENSE00002435584	3146.12	-0.811085	0.206695	-3.92406	8.70684e-05	0.000395062	AIM1	127	NA	NA
ENSE00001929463	3122.19	-0.796534	0.206577	-3.85587	0.000115319	0.000505073	AIM1	114	NA	NA
ENSE00002499294	1427.73	-0.874402	0.237946	-3.67479	0.000238042	0.000931433	AIM1	166	NA	NA
ENSE00002483406	1386.53	-0.837681	0.231185	-3.62342	0.000290729	0.00111811	AIM1	163	NA	NA
ENSE00002477682	1593.9	-0.918194	0.254138	-3.61297	0.000302706	0.0011602	AIM1	127	NA	NA
ENSE00002508542	1768.94	-0.914921	0.254011	-3.6019	0.000315899	0.0012046	AIM1	140	NA	NA
ENSE00002530802	1077.01	-0.824888	0.237178	-3.47793	0.000505308	0.00176779	AIM1	36	NA	NA
ENSE00002487268	2475.14	-0.715178	0.215541	-3.31807	0.000906431	0.00290006	AIM1	140	NA	NA
ENSE00002490592	1997.11	-0.778827	0.238594	-3.26424	0.0010976	0.00336777	AIM1	113	NA	NA
ENSE00002442110	2393.3	-0.692853	0.22279	-3.10989	0.00187155	0.00536845	AIM1	158	NA	NA
ENSE00002486887	1950.3	-0.686174	0.220951	-3.10554	0.0018993	0.00544111	AIM1	124	NA	NA
ENSE00003517365	2440.3	-0.73236	0.243421	-3.00862	0.00262439	0.00726805	AIM1	146	NA	NA
ENSE00003599370	2440.3	-0.73236	0.243421	-3.00862	0.00262439	0.00726805	AIM1	146	NA	NA
ENSE00001448738	4263.1	-0.644906	0.232524	-2.77351	0.00554557	0.0138547	AIM1	1185	NA	NA
ENSE00002453244	909.262	-0.707846	0.265401	-2.66708	0.00765131	0.0185381	AIM1	119	NA	NA
ENSE00001897465	2269.08	-0.631546	0.241386	-2.61633	0.00888801	0.0210575	AIM1	463	NA	NA
ENSE00002460153	1454.15	-0.679655	0.263686	-2.57751	0.00995144	0.0233065	AIM1	33	NA	NA
ENSE00002475307	2102.33	-0.57759	0.239929	-2.40734	0.0160693	0.0352801	AIM1	127	NA	NA
ENSE00002435881	377.145	-0.55363	0.368875	-1.50086	0.133392	0.206904	AIM1	48	NA	NA
ENSE00001705709	0.0787974	1.14613	3.17423	0.361073	0.718045	NA	AIM1	162	NA	NA
ENSE00002162027	678.905	-0.716944	0.366876	-1.95419	0.0506791	0.0929945	ARHGAP20	4172	NA	NA
ENSE00001467674	679.418	-0.716945	0.366973	-1.95367	0.0507403	0.0930307	ARHGAP20	4184	EarlyState	Emma
ENSE00001634018	413.874	-0.796395	0.447275	-1.78055	0.0749865	0.13008	ARHGAP20	1834	NA	NA
ENSE00000930480	12.106	-3.7866	2.05461	-1.84298	0.0653324	NA	ARHGAP20	115	NA	NA
ENSE00000930481	19.4396	-2.83857	1.40476	-2.02068	0.0433132	NA	ARHGAP20	190	NA	NA
ENSE00001428121	1.33004	3.42705	3.15939	1.08472	0.278046	NA	ARHGAP20	93	NA	NA
ENSE00001613278	17.1124	1.26183	1.74026	0.725078	0.468404	NA	ARHGAP20	165	NA	NA
ENSE00001629820	23.4525	0.327764	1.14359	0.28661	0.774411	NA	ARHGAP20	67	NA	NA
ENSE00001641278	23.6496	-2.54314	1.29208	-1.96825	0.0490394	NA	ARHGAP20	179	NA	NA
ENSE00001650065	35.0871	-0.54944	1.05746	-0.519587	0.603352	NA	ARHGAP20	189	NA	NA
ENSE00001660667	24.7849	-3.07016	1.53899	-1.99491	0.0460525	NA	ARHGAP20	162	NA	NA
ENSE00001673042	10.4644	1.84892	1.83702	1.00647	0.314188	NA	ARHGAP20	42	NA	NA
ENSE00001693862	19.8936	0.860625	1.38388	0.621895	0.534011	NA	ARHGAP20	150	NA	NA
ENSE00001763561	11.9738	-0.69779	2.01166	-0.346873	0.728687	NA	ARHGAP20	78	NA	NA
ENSE00001782247	10.8289	1.25792	1.71802	0.732193	0.464051	NA	ARHGAP20	85	NA	NA
ENSE00002156157	10.6776	-3.17996	2.01805	-1.57576	0.11508	NA	ARHGAP20	211	NA	NA
ENSE00002156283	12.9458	-1.51336	1.60573	-0.942479	0.345947	NA	ARHGAP20	264	NA	NA
ENSE00002166984	0.751134	0.452002	3.15515	0.143259	0.886086	NA	ARHGAP20	68	NA	NA
ENSE00002176918	21.5718	1.96008	1.34832	1.45372	0.146024	NA	ARHGAP20	393	NA	NA
ENSE00002191193	0.994976	2.91086	3.15433	0.922812	0.356105	NA	ARHGAP20	110	NA	NA
ENSE00002237318	39.4358	0.326324	1.13239	0.288171	0.773216	NA	ARHGAP20	297	NA	NA
ENSE00003541209	7.37236	-2.15909	1.64915	-1.30922	0.190461	NA	ARHGAP20	110	NA	NA
ENSE00003615655	13.2021	-0.0232368	1.70838	-0.0136016	0.989148	NA	ARHGAP20	83	NA	NA
ENSE00003639153	13.2021	-0.0232368	1.70838	-0.0136016	0.989148	NA	ARHGAP20	83	NA	NA
ENSE00003677369	7.37236	-2.15909	1.64915	-1.30922	0.190461	NA	ARHGAP20	110	NA	NA
ENSE00001315623	564.856	-1.12826	0.354555	-3.18219	0.00146168	0.00433105	ARHGEF17	1508	NA	NA
ENSE00002218163	271.325	-1.39946	0.593332	-2.35864	0.0183418	0.0389742	ARHGEF17	360	NA	NA
ENSE00003519834	357.485	-1.26596	0.620746	-2.03941	0.0414086	0.078352	ARHGEF17	270	NA	NA
ENSE00003691784	357.485	-1.26596	0.620746	-2.03941	0.0414086	0.078352	ARHGEF17	270	NA	NA
ENSE00001155082	1442.87	-0.523393	0.259113	-2.01994	0.0433899	0.0812114	ARHGEF17	3542	NA	NA
ENSE00001154998	242.043	-1.02813	0.569731	-1.80459	0.0711391	0.124341	ARHGEF17	302	NA	NA
ENSE00000739802	206.932	-1.03554	0.605629	-1.70985	0.0872931	0.146972	ARHGEF17	175	NA	NA
ENSE00002250090	212.354	-0.947549	0.607525	-1.55969	0.118833	0.189495	ARHGEF17	340	NA	NA
ENSE00001062890	115.704	-0.877472	0.68385	-1.28313	0.199445	0.289938	ARHGEF17	250	NA	NA
ENSE00001062891	113.878	-0.847618	0.729472	-1.16196	0.245251	0.342133	ARHGEF17	119	NA	NA
ENSE00001155004	117.498	-0.672439	0.839029	-0.80145	0.422871	0.535383	ARHGEF17	200	NA	NA
ENSE00000739804	109.904	-0.552632	0.803123	-0.688104	0.491387	0.596431	ARHGEF17	149	NA	NA
ENSE00002259473	110.475	-0.551891	0.802324	-0.687865	0.491538	0.596431	ARHGEF17	671	NA	NA
ENSE00001062893	181.602	0.276777	0.589976	0.469132	0.638975	0.730722	ARHGEF17	214	NA	NA
ENSE00002277498	113.559	-0.225722	0.789841	-0.285782	0.775045	0.838916	ARHGEF17	283	NA	NA
ENSE00001062892	108.257	-0.182238	0.788792	-0.231035	0.817288	0.865839	ARHGEF17	51	NA	NA
ENSE00001062888	123.512	0.127653	0.692223	0.18441	0.853692	0.89458	ARHGEF17	110	NA	NA
ENSE00001062899	117.202	-0.162445	1.01863	-0.159474	0.873295	0.909181	ARHGEF17	86	NA	NA
ENSE00001155041	159.89	0.108588	0.744022	0.145947	0.883963	0.917035	ARHGEF17	177	NA	NA
ENSE00002234319	109.239	-0.0690416	0.650255	-0.106176	0.915443	0.942725	ARHGEF17	266	NA	NA
ENSE00002318464	109.107	-0.0301925	0.713134	-0.0423377	0.96623	0.973214	ARHGEF17	68	NA	NA
ENSE00000739807	28.1075	-1.99745	1.41898	-1.40766	0.159231	NA	ARHGEF17	68	NA	NA
ENSE00000739823	52.5477	0.0913388	1.10384	0.0827465	0.934053	NA	ARHGEF17	93	NA	NA
ENSE00000739824	29.9858	-0.543327	1.25645	-0.43243	0.665429	NA	ARHGEF17	117	NA	NA
ENSE00000797490	60.0176	-1.24072	0.940115	-1.31976	0.186916	NA	ARHGEF17	183	NA	NA
ENSE00001154988	45.9816	-1.44919	1.23999	-1.16872	0.242518	NA	ARHGEF17	87	NA	NA
ENSE00001155010	38.693	-0.970048	0.782626	-1.23948	0.215168	NA	ARHGEF17	74	NA	NA
ENSE00002237956	21.8944	-1.63798	1.57285	-1.04141	0.297685	NA	ARHGEF17	26	NA	NA
ENSE00002245797	61.9191	-1.16684	0.939841	-1.24153	0.21441	NA	ARHGEF17	433	NA	NA
ENSE00002249184	0.0561148	0.516792	3.1743	0.162805	0.870672	NA	ARHGEF17	282	NA	NA
ENSE00002284411	50.2295	-1.03032	1.12547	-0.915459	0.359951	NA	ARHGEF17	313	NA	NA
ENSE00003565167	50.1381	-1.04179	1.15032	-0.905651	0.36512	NA	ARHGEF17	78	NA	NA
ENSE00003634010	50.1381	-1.04179	1.15032	-0.905651	0.36512	NA	ARHGEF17	78	NA	NA
ENSE00001820744	723.613	-0.539803	0.384019	-1.40567	0.159822	0.240752	ARHGEF34P	3154	Z	Zhifu
ENSE00002447781	0	0	0	0	1	NA	ARHGEF34P	71	NA	NA
ENSE00002492554	0.133359	-0.55793	3.17201	-0.175892	0.860379	NA	ARHGEF34P	162	NA	NA
ENSE00003497954	0.166641	-0.0617136	3.17368	-0.0194454	0.984486	NA	ARHGEF34P	254	NA	NA
ENSE00003506284	0	0	0	0	1	NA	ARHGEF34P	158	NA	NA
ENSE00003562765	0.00616819	0.702945	3.1743	0.221449	0.824743	NA	ARHGEF34P	58	NA	NA
ENSE00003626508	0.0131871	0.609868	3.1743	0.192127	0.847643	NA	ARHGEF34P	65	NA	NA
ENSE00003660788	0	0	0	0	1	NA	ARHGEF34P	90	NA	NA
ENSE00002029496	914.393	-0.738188	0.255932	-2.88431	0.00392266	0.0103712	B4GALT7	727	NA	NA
ENSE00002084604	915.66	-0.734262	0.255432	-2.87459	0.00404558	0.0106522	B4GALT7	789	NA	NA
ENSE00001301765	916.026	-0.732266	0.255151	-2.86994	0.00410553	0.0107597	B4GALT7	808	NA	NA
ENSE00003489254	262.27	-0.887743	0.368704	-2.40774	0.0160518	0.0352762	B4GALT7	105	NA	NA
ENSE00003659112	262.27	-0.887743	0.368704	-2.40774	0.0160518	0.0352762	B4GALT7	105	NA	NA
ENSE00003554574	216.672	-0.793092	0.470762	-1.6847	0.092047	0.153026	B4GALT7	84	NA	NA
ENSE00003600254	216.672	-0.793092	0.470762	-1.6847	0.092047	0.153026	B4GALT7	84	NA	NA
ENSE00002087406	423.139	-0.563884	0.337688	-1.66984	0.0949518	0.157389	B4GALT7	168	NA	NA
ENSE00002074631	569.243	-0.421613	0.352095	-1.19744	0.231134	0.32629	B4GALT7	1737	EarlyState	Emma
ENSE00002033838	1198.54	-0.259983	0.219323	-1.18539	0.235862	0.331714	B4GALT7	230	NA	NA
ENSE00002047191	566.198	-0.415319	0.351996	-1.1799	0.238041	0.333525	B4GALT7	245	NA	NA
ENSE00002021209	805.911	-0.317869	0.270597	-1.1747	0.240117	0.336223	B4GALT7	1650	NA	NA
ENSE00002069697	1242.5	-0.253693	0.218507	-1.16103	0.245632	0.342239	B4GALT7	263	NA	NA
ENSE00001325209	244.655	0.450257	0.394353	1.14176	0.253553	0.351314	B4GALT7	161	NA	NA
ENSE00002046004	323.847	-0.445088	0.395741	-1.1247	0.260718	0.360352	B4GALT7	56	NA	NA
ENSE00002032372	244.492	0.449843	0.403073	1.11603	0.264408	0.365003	B4GALT7	129	NA	NA
ENSE00002021897	240.937	0.459386	0.411899	1.11529	0.264726	0.365218	B4GALT7	55	NA	NA
ENSE00001194962	558.988	-0.388726	0.350724	-1.10835	0.267709	0.368429	B4GALT7	226	NA	NA
ENSE00002061966	242.992	0.450685	0.408339	1.1037	0.269722	0.370744	B4GALT7	99	NA	NA
ENSE00002067248	231.764	0.484412	0.449591	1.07745	0.28128	0.384046	B4GALT7	31	NA	NA
ENSE00002041985	564.298	-0.359705	0.351356	-1.02376	0.305949	0.411473	B4GALT7	913	NA	NA
ENSE00002053861	296.46	-0.368026	0.446105	-0.824976	0.409385	0.521542	B4GALT7	37	NA	NA
ENSE00002073912	1714.21	-0.133745	0.202668	-0.659922	0.509304	0.612364	B4GALT7	476	NA	NA
ENSE00003598779	1709.99	-0.13372	0.202511	-0.66031	0.509055	0.612364	B4GALT7	363	NA	NA
ENSE00003624970	1709.99	-0.13372	0.202511	-0.66031	0.509055	0.612364	B4GALT7	363	NA	NA
ENSE00002019381	40.9685	0.684416	0.773935	0.884333	0.376517	NA	B4GALT7	180	NA	NA
ENSE00002078347	0.669386	-1.521	3.16043	-0.481262	0.63033	NA	B4GALT7	78	NA	NA
ENSE00001234570	0.0202739	0.911434	3.1743	0.287129	0.774014	NA	CALML3	2763	NA	NA
ENSE00001640048	45978.3	0.931195	0.186247	4.99979	5.73925e-07	8.56499e-06	CAPZA2	121	NA	NA
ENSE00001839469	45669.2	0.929314	0.185894	4.99915	5.7583e-07	8.56499e-06	CAPZA2	37	NA	NA
ENSE00001857207	45978.5	0.931185	0.186248	4.99972	5.74148e-07	8.56499e-06	CAPZA2	178	NA	NA
ENSE00001709997	45783.4	0.929165	0.186043	4.99434	5.90359e-07	8.58312e-06	CAPZA2	48	NA	NA
ENSE00001754855	45828.6	0.929866	0.186145	4.99539	5.87158e-07	8.58312e-06	CAPZA2	51	NA	NA
ENSE00001759595	45877.9	0.92979	0.186193	4.9937	5.92335e-07	8.58312e-06	CAPZA2	64	NA	NA
ENSE00001819568	45779.2	0.929152	0.186029	4.99467	5.89367e-07	8.58312e-06	CAPZA2	47	NA	NA
ENSE00001885479	77600.5	0.896233	0.187001	4.79265	1.6459e-06	1.50599e-05	CAPZA2	573	NA	NA
ENSE00003475532	77600	0.896251	0.187005	4.79265	1.64591e-06	1.50599e-05	CAPZA2	64	NA	NA
ENSE00003555296	77600	0.896251	0.187005	4.79265	1.64591e-06	1.50599e-05	CAPZA2	64	NA	NA
ENSE00003601807	77600	0.896251	0.187005	4.79265	1.64591e-06	1.50599e-05	CAPZA2	64	NA	NA
ENSE00001599889	92820.8	0.813775	0.184573	4.40895	1.03874e-05	6.28846e-05	CAPZA2	160	NA	NA
ENSE00003462236	57022.9	0.794874	0.182064	4.3659	1.26601e-05	7.40482e-05	CAPZA2	52	NA	NA
ENSE00003522005	57022.9	0.794874	0.182064	4.3659	1.26601e-05	7.40482e-05	CAPZA2	52	NA	NA
ENSE00003646588	57022.9	0.794874	0.182064	4.3659	1.26601e-05	7.40482e-05	CAPZA2	52	NA	NA
ENSE00002448633	40510	0.850036	0.194871	4.36205	1.28848e-05	7.51671e-05	CAPZA2	15	NA	NA
ENSE00003621973	101245	0.79874	0.184086	4.33896	1.43161e-05	8.28711e-05	CAPZA2	207	NA	NA
ENSE00003660876	101245	0.79874	0.184086	4.33896	1.43161e-05	8.28711e-05	CAPZA2	207	NA	NA
ENSE00001823115	101265	0.798347	0.184111	4.33621	1.44957e-05	8.34806e-05	CAPZA2	578	NA	NA
ENSE00003462292	51277.3	0.833487	0.192498	4.32985	1.49209e-05	8.52729e-05	CAPZA2	64	NA	NA
ENSE00003657652	51277.3	0.833487	0.192498	4.32985	1.49209e-05	8.52729e-05	CAPZA2	64	NA	NA
ENSE00002439782	46553.8	0.776593	0.180944	4.2919	1.77148e-05	9.94688e-05	CAPZA2	15	NA	NA
ENSE00001903963	133929	0.725014	0.180028	4.02722	5.64399e-05	0.000268568	CAPZA2	4323	NA	NA
ENSE00003645990	46771.4	0.697658	0.178876	3.90023	9.61019e-05	0.000433423	CAPZA2	79	NA	NA
ENSE00003691735	46771.4	0.697658	0.178876	3.90023	9.61019e-05	0.000433423	CAPZA2	79	NA	NA
ENSE00001779595	46842.6	0.697484	0.179119	3.89397	9.86186e-05	0.000443882	CAPZA2	99	NA	NA
ENSE00001887636	46860.7	0.697301	0.17915	3.89227	9.93103e-05	0.000446102	CAPZA2	552	NA	NA
ENSE00001646218	36911.3	0.694512	0.178954	3.88095	0.000104049	0.000462759	CAPZA2	82	NA	NA
ENSE00001849712	50443.4	0.684047	0.180261	3.79476	0.000147788	0.000631051	CAPZA2	474	NA	NA
ENSE00003618726	50441.8	0.684101	0.180275	3.79476	0.000147784	0.000631051	CAPZA2	80	NA	NA
ENSE00003649818	50441.8	0.684101	0.180275	3.79476	0.000147784	0.000631051	CAPZA2	80	NA	NA
ENSE00003611700	61611.6	0.677507	0.179873	3.76658	0.000165498	0.000689625	CAPZA2	72	NA	NA
ENSE00003621068	61611.6	0.677507	0.179873	3.76658	0.000165498	0.000689625	CAPZA2	72	NA	NA
ENSE00001788793	71816.7	0.68392	0.181903	3.75981	0.000170041	0.000707243	CAPZA2	462	NA	NA
ENSE00001779923	47492.5	0.647397	0.183583	3.52646	0.000421151	0.00151337	CAPZA2	51	NA	NA
ENSE00001827150	47850.6	0.645382	0.183262	3.52164	0.000428891	0.00153166	CAPZA2	667	NA	NA
ENSE00003468394	47850.5	0.645377	0.183262	3.5216	0.000428947	0.00153166	CAPZA2	63	NA	NA
ENSE00003621093	47850.5	0.645377	0.183262	3.5216	0.000428947	0.00153166	CAPZA2	63	NA	NA
ENSE00001871646	31526.9	0.63218	0.18446	3.42719	0.000609872	0.00204139	CAPZA2	34	NA	NA
ENSE00001733732	720.324	0.544011	0.374156	1.45397	0.145955	0.223156	CAPZA2	81	NA	NA
ENSE00001891087	0	0	0	0	1	NA	CAPZA2	160	NA	NA
ENSE00001904045	0	0	0	0	1	NA	CAPZA2	579	NA	NA
ENSE00001754478	3763.5	-0.495845	0.174144	-2.84732	0.00440884	0.0114345	CCDC174	1764	NA	NA
ENSE00003717660	3759.5	-0.493103	0.17395	-2.83474	0.00458635	0.0118674	CCDC174	1758	NA	NA
ENSE00001846080	639.616	-0.728365	0.259214	-2.8099	0.00495569	0.0126264	CCDC174	132	NA	NA
ENSE00001914102	345.094	-1.04668	0.40539	-2.5819	0.00982577	0.0230362	CCDC174	106		Doug
ENSE00003633969	345.094	-1.04668	0.40539	-2.5819	0.00982577	0.0230362	CCDC174	115		Doug
ENSE00003658639	345.094	-1.04668	0.40539	-2.5819	0.00982577	0.0230362	CCDC174	115		Doug
ENSE00003743882	345.094	-1.04668	0.40539	-2.5819	0.00982577	0.0230362	CCDC174	133	NA	NA
ENSE00003738239	390.308	-0.748609	0.362701	-2.06398	0.0390192	0.0752387	CCDC174	68	NA	NA
ENSE00003486631	523.297	-0.607224	0.300416	-2.02128	0.0432506	0.0810182	CCDC174	153	NA	NA
ENSE00003553392	523.297	-0.607224	0.300416	-2.02128	0.0432506	0.0810182	CCDC174	153	NA	NA
ENSE00003611328	420.788	-0.605309	0.318982	-1.89763	0.0577449	0.103425	CCDC174	96	NA	NA
ENSE00003650743	420.788	-0.605309	0.318982	-1.89763	0.0577449	0.103425	CCDC174	96	NA	NA
ENSE00003669246	597.452	-0.68279	0.385482	-1.77126	0.0765172	0.132097	CCDC174	105	NA	NA
ENSE00003685661	597.452	-0.68279	0.385482	-1.77126	0.0765172	0.132097	CCDC174	105	NA	NA
ENSE00001017711	273.676	-0.612137	0.449665	-1.36132	0.173414	0.257087	CCDC174	143	NA	NA
ENSE00001895176	274.863	-0.606795	0.448748	-1.35219	0.176313	0.260184	CCDC174	494	NA	NA
ENSE00003739567	230.028	-0.490466	0.374481	-1.30972	0.19029	0.278794	CCDC174	31	NA	NA
ENSE00003573611	305.696	-0.663155	0.55682	-1.19097	0.233666	0.329036	CCDC174	59	NA	NA
ENSE00003656102	305.696	-0.663155	0.55682	-1.19097	0.233666	0.329036	CCDC174	59	NA	NA
ENSE00003733931	305.696	-0.663155	0.55682	-1.19097	0.233666	0.329036	CCDC174	59	NA	NA
ENSE00001149830	366.123	-0.474143	0.437923	-1.08271	0.278938	0.381777	CCDC174	133	NA	NA
ENSE00001943897	366.24	-0.472698	0.437899	-1.07947	0.28038	0.383283	CCDC174	180	NA	NA
ENSE00003512021	570.761	-0.35256	0.333053	-1.05857	0.289796	0.393519	CCDC174	178	NA	NA
ENSE00003682004	570.761	-0.35256	0.333053	-1.05857	0.289796	0.393519	CCDC174	178	NA	NA
ENSE00001855248	573.125	-0.345906	0.333375	-1.03759	0.299462	0.404444	CCDC174	371	NA	NA
ENSE00003601964	352.255	-0.498622	0.51681	-0.964808	0.334641	0.443831	CCDC174	101	NA	NA
ENSE00003674828	352.255	-0.498622	0.51681	-0.964808	0.334641	0.443831	CCDC174	101	NA	NA
ENSE00001149831	242.533	-0.495835	0.520651	-0.952336	0.340927	0.449802	CCDC174	95	NA	NA
ENSE00003751252	263.039	-0.338781	0.39632	-0.854816	0.392653	0.504319	CCDC174	30	NA	NA
ENSE00003727258	506.411	-0.27682	0.342995	-0.807067	0.419628	0.532176	CCDC174	110	NA	NA
ENSE00003727286	275.182	-0.203801	0.386832	-0.526846	0.5983	0.693125	CCDC174	24	NA	NA
ENSE00003743916	0.0170789	0.796022	3.1743	0.250771	0.801991	NA	CCDC174	5	NA	NA
ENSE00000925532	1022.13	-0.862192	0.417967	-2.06282	0.0391294	0.0752387	CENPF	203	NA	NA
ENSE00003541779	329.226	-1.08315	0.525166	-2.0625	0.0391603	0.0752387	CENPF	162	NA	NA
ENSE00003638180	329.226	-1.08315	0.525166	-2.0625	0.0391603	0.0752387	CENPF	162	NA	NA
ENSE00000925529	992.817	-0.639296	0.318385	-2.00794	0.0446502	0.0832926	CENPF	122	NA	NA
ENSE00000960425	358.754	-0.868848	0.455015	-1.90949	0.0561986	0.100978	CENPF	163	NA	NA
ENSE00001860087	359.403	-0.868848	0.454943	-1.90979	0.0561597	0.100978	CENPF	256	NA	NA
ENSE00003519285	523.927	-0.706604	0.415733	-1.69966	0.089195	0.149168	CENPF	177	NA	NA
ENSE00003583081	523.927	-0.706604	0.415733	-1.69966	0.089195	0.149168	CENPF	177	NA	NA
ENSE00000925531	1650.16	-0.517586	0.322308	-1.60587	0.108302	0.175756	CENPF	292	NA	NA
ENSE00003523917	518.42	-0.628317	0.42075	-1.49333	0.135351	0.209222	CENPF	153	NA	NA
ENSE00003538697	518.42	-0.628317	0.42075	-1.49333	0.135351	0.209222	CENPF	153	NA	NA
ENSE00000925530	901.002	-0.539709	0.381272	-1.41555	0.156907	0.237156	CENPF	92	NA	NA
ENSE00001166892	8559.4	-0.432642	0.311273	-1.38991	0.164555	0.246394	CENPF	3404	NA	NA
ENSE00000925535	598.922	-0.620445	0.492422	-1.25998	0.207675	0.299814	CENPF	123	NA	NA
ENSE00001003434	7896.47	-0.376569	0.304101	-1.2383	0.215604	0.30962	CENPF	2844	T	Zhifu
ENSE00000960427	2301.87	-0.367626	0.352327	-1.04342	0.296753	0.401753	CENPF	179	NA	NA
ENSE00000960426	3440.49	-0.321778	0.319609	-1.00679	0.314038	0.421343	CENPF	477	NA	NA
ENSE00001933685	3440.49	-0.321778	0.319609	-1.00679	0.314038	0.421343	CENPF	478	NA	NA
ENSE00000925528	1436.79	-0.323386	0.353075	-0.915913	0.359713	0.470813	CENPF	197	NA	NA
ENSE00001849807	1437.37	-0.323386	0.353026	-0.91604	0.359646	0.470813	CENPF	359	NA	NA
ENSE00001443108	2313.17	-0.275496	0.354248	-0.777692	0.436751	0.549855	CENPF	998	NA	NA
ENSE00000925536	723.456	-0.309479	0.457286	-0.676773	0.49855	0.602337	CENPF	136	NA	NA
ENSE00000925533	674.459	-0.313201	0.480816	-0.651394	0.514792	0.616652	CENPF	126	NA	NA
ENSE00001443110	176.246	-0.394096	0.634843	-0.620777	0.534746	0.633794	CENPF	127	NA	NA
ENSE00000925534	775.486	-0.229638	0.413271	-0.555659	0.578444	0.677011	CENPF	129	NA	NA
ENSE00001954877	594.53	-0.110876	0.469531	-0.236142	0.813323	0.864107	CENPF	180	NA	NA
ENSE00003595536	629.969	-0.106476	0.4618	-0.230567	0.817652	0.865839	CENPF	203	NA	NA
ENSE00003640824	629.969	-0.106476	0.4618	-0.230567	0.817652	0.865839	CENPF	203	NA	NA
ENSE00001839529	0.319811	-0.866617	3.17016	-0.273367	0.784571	NA	CENPF	165	NA	NA
ENSE00001866414	0.341651	2.50659	3.16859	0.791073	0.428901	NA	CENPF	935	NA	NA
ENSE00003718794	0	0	0	0	1	NA	CENPF	14	NA	NA
ENSE00003727873	0.0088138	0.702945	3.1743	0.221449	0.824743	NA	CENPF	9	NA	NA
ENSE00001315089	432.134	0.902006	0.430057	2.09741	0.0359573	0.0704713	CMBL	402	Z	Zhifu
ENSE00002047708	429.489	0.904684	0.432953	2.08956	0.0366569	0.0713445	CMBL	235	NA	NA
ENSE00002058099	429.358	0.903821	0.432942	2.08762	0.0368317	0.0714987	CMBL	215	NA	NA
ENSE00002022295	508.285	0.6984	0.390976	1.7863	0.0740507	0.128729	CMBL	324	NA	NA
ENSE00002056854	510.97	0.688184	0.387057	1.77799	0.0754049	0.130377	CMBL	365	NA	NA
ENSE00003501504	504.716	0.690883	0.413315	1.67157	0.0946097	0.156938	CMBL	143	NA	NA
ENSE00003632829	504.716	0.690883	0.413315	1.67157	0.0946097	0.156938	CMBL	143	NA	NA
ENSE00001266385	757.474	0.458665	0.279378	1.64173	0.100645	0.165604	CMBL	1356	NA	NA
ENSE00002035167	318.734	0.578823	0.451558	1.28184	0.1999	0.290036	CMBL	167	NA	NA
ENSE00003510720	324.045	0.573914	0.462229	1.24162	0.214376	0.308252	CMBL	92	NA	NA
ENSE00003594248	324.045	0.573914	0.462229	1.24162	0.214376	0.308252	CMBL	92	NA	NA
ENSE00003603908	424.192	0.330357	0.422959	0.781062	0.434766	0.547664	CMBL	108	NA	NA
ENSE00003662150	424.192	0.330357	0.422959	0.781062	0.434766	0.547664	CMBL	108	NA	NA
ENSE00002071702	529.207	0.30494	0.403125	0.75644	0.449386	0.562295	CMBL	378	NA	NA
ENSE00003475769	524.96	0.304005	0.404103	0.752296	0.451873	0.564617	CMBL	234	NA	NA
ENSE00003488483	524.96	0.304005	0.404103	0.752296	0.451873	0.564617	CMBL	234	NA	NA
ENSE00002034402	11.3382	1.30149	1.58834	0.819403	0.412557	NA	CMBL	89	NA	NA
ENSE00002057500	1.24174	4.56024	3.15353	1.44607	0.148156	NA	CMBL	184	NA	NA
ENSE00002064254	9.55045	1.36173	1.71842	0.79243	0.42811	NA	CMBL	49	NA	NA
ENSE00002074766	9.11829	1.57376	1.856	0.847932	0.396476	NA	CMBL	34	NA	NA
ENSE00001810341	248.065	0.317675	0.500175	0.635128	0.525345	0.625623	COL8A1	4997		Williams
ENSE00000967257	196.602	0.131654	0.61655	0.213533	0.830911	0.876574	COL8A1	2504		Williams
ENSE00001014389	9.71848	-3.559	2.36056	-1.50769	0.131634	NA	COL8A1	62	NA	NA
ENSE00001151577	36.3752	-1.80248	1.28237	-1.40559	0.159847	NA	COL8A1	331	NA	NA
ENSE00001210506	8.56098	-2.55526	2.2128	-1.15476	0.248188	NA	COL8A1	125	NA	NA
ENSE00001228667	9.25803	0.509269	1.88657	0.269944	0.787203	NA	COL8A1	69	NA	NA
ENSE00001766299	9.25803	0.509269	1.88657	0.269944	0.787203	NA	COL8A1	190	NA	NA
ENSE00001830346	0	0	0	0	1	NA	COL8A1	312	NA	NA
ENSE00001933760	0.25958	0.423733	3.1743	0.133489	0.893807	NA	COL8A1	107	NA	NA
ENSE00001951980	7.0483	-2.10047	2.27647	-0.922688	0.35617	NA	COL8A1	91	NA	NA
ENSE00002336078	1.03773	1.13757	3.14773	0.361394	0.717805	NA	COL8A1	13	NA	NA
ENSE00003735684	9.05586	0.445738	2.04876	0.217565	0.827768	NA	COL8A1	43	NA	NA
ENSE00003753059	31.6883	0.100701	1.25322	0.0803538	0.935956	NA	COL8A1	279	NA	NA
ENSE00000889331	2.56787	-1.33358	3.1544	-0.422769	0.672464	NA	CPNE6	199	NA	NA
ENSE00001527033	2.61232	-1.40871	3.15415	-0.446621	0.655149	NA	CPNE6	213	NA	NA
ENSE00001824430	5.65207	-1.70138	2.3877	-0.712561	0.476118	NA	CPNE6	266	NA	NA
ENSE00001834729	19.4222	-0.741806	1.46275	-0.507131	0.612063	NA	CPNE6	745	NA	NA
ENSE00001848680	9.0212	-2.196	1.62813	-1.34879	0.177406	NA	CPNE6	715	NA	NA
ENSE00001947151	15.858	0.784331	1.84127	0.425973	0.670128	NA	CPNE6	1516	Z	Zhifu
ENSE00001950623	1.43999	-1.12109	3.12304	-0.358972	0.719616	NA	CPNE6	507	NA	NA
ENSE00002259873	2.61232	-1.40871	3.15415	-0.446621	0.655149	NA	CPNE6	211	NA	NA
ENSE00002536811	0.146863	0.351147	3.17427	0.110623	0.911915	NA	CPNE6	110	NA	NA
ENSE00002539927	0.109245	0.632209	3.1743	0.199165	0.842134	NA	CPNE6	92	NA	NA
ENSE00002540203	1.25625	-2.74767	3.15846	-0.86994	0.384333	NA	CPNE6	79	NA	NA
ENSE00002541522	0.652631	-1.69474	3.16401	-0.535631	0.592213	NA	CPNE6	21	NA	NA
ENSE00002541736	0.0671617	0.911438	3.1743	0.28713	0.774013	NA	CPNE6	42	NA	NA
ENSE00002542364	0.61886	0.858074	3.17205	0.270511	0.786767	NA	CPNE6	47	NA	NA
ENSE00002544005	1.72304	-2.00823	3.15139	-0.637253	0.52396	NA	CPNE6	149	NA	NA
ENSE00002544392	0.493846	-1.91401	3.16189	-0.605339	0.544954	NA	CPNE6	120	NA	NA
ENSE00002544781	5.35061	-3.19424	2.02297	-1.57899	0.114339	NA	CPNE6	282	NA	NA
ENSE00002545823	1.82515	1.97338	3.14084	0.628296	0.52981	NA	CPNE6	162	NA	NA
ENSE00002546594	0.0806373	0.818361	3.1743	0.257808	0.796555	NA	CPNE6	61	NA	NA
ENSE00002546744	62.7774	-0.279019	1.16521	-0.239457	0.810751	NA	CPNE6	934	NA	NA
ENSE00002547831	0.48997	-0.508648	3.16607	-0.160656	0.872364	NA	CPNE6	52	NA	NA
ENSE00002548035	2.27439	-3.65382	3.15477	-1.15819	0.246787	NA	CPNE6	45	NA	NA
ENSE00002551894	1.96767	-0.707935	2.73067	-0.259253	0.79544	NA	CPNE6	251	NA	NA
ENSE00002553017	0.109245	0.632209	3.1743	0.199165	0.842134	NA	CPNE6	80	NA	NA
ENSE00002555002	1.65273	-1.65362	3.15871	-0.52351	0.600619	NA	CPNE6	340	NA	NA
ENSE00002555924	0.26099	-0.0480421	3.17191	-0.0151461	0.987916	NA	CPNE6	80	NA	NA
ENSE00002556012	2.07986	-0.70728	2.57331	-0.274852	0.78343	NA	CPNE6	315	NA	NA
ENSE00002557261	3.56254	-0.334777	2.95007	-0.113481	0.909649	NA	CPNE6	216	NA	NA
ENSE00002558884	0.782236	-0.280314	3.15663	-0.0888016	0.92924	NA	CPNE6	335	NA	NA
ENSE00002562401	1.82515	1.97338	3.14084	0.628296	0.52981	NA	CPNE6	187	NA	NA
ENSE00002563673	11.1252	-0.202173	1.50257	-0.134551	0.892966	NA	CPNE6	1124	NA	NA
ENSE00002565347	2.42786	-2.66262	2.33781	-1.13894	0.25473	NA	CPNE6	191	NA	NA
ENSE00002566045	0.267995	-1.29967	3.16699	-0.410379	0.681528	NA	CPNE6	6	NA	NA
ENSE00002567191	0.116092	0.539133	3.1743	0.169843	0.865134	NA	CPNE6	102	NA	NA
ENSE00002569223	0.448712	-1.4911	3.16552	-0.471044	0.637609	NA	CPNE6	56	NA	NA
ENSE00002569794	4.71443	-2.49012	1.53426	-1.62302	0.104586	NA	CPNE6	693	NA	NA
ENSE00002571064	0.493846	-1.91401	3.16189	-0.605339	0.544954	NA	CPNE6	117	NA	NA
ENSE00002571523	4.62772	-0.149525	2.73098	-0.0547515	0.956336	NA	CPNE6	249	NA	NA
ENSE00002573189	0.299543	1.3823	3.17066	0.435967	0.662861	NA	CPNE6	24	NA	NA
ENSE00002573312	1.26794	-1.98214	3.15569	-0.628115	0.529929	NA	CPNE6	120	NA	NA
ENSE00002573977	2.08019	-2.32742	3.15082	-0.73867	0.460107	NA	CPNE6	145	NA	NA
ENSE00003459578	0.26099	-0.0480421	3.17191	-0.0151461	0.987916	NA	CPNE6	87	NA	NA
ENSE00003460477	3.08188	-0.92152	3.14556	-0.292959	0.769554	NA	CPNE6	134	NA	NA
ENSE00003468725	0.586538	0.345665	3.16095	0.109355	0.912921	NA	CPNE6	134	NA	NA
ENSE00003469691	0.266247	-1.13655	3.16819	-0.358739	0.719791	NA	CPNE6	52	NA	NA
ENSE00003490608	0.448132	-1.99157	3.1621	-0.629825	0.528809	NA	CPNE6	55	NA	NA
ENSE00003495655	0.448132	-1.99157	3.1621	-0.629825	0.528809	NA	CPNE6	55	NA	NA
ENSE00003495870	0.299543	1.3823	3.17066	0.435967	0.662861	NA	CPNE6	21	NA	NA
ENSE00003499159	0.26099	-0.0480421	3.17191	-0.0151461	0.987916	NA	CPNE6	87	NA	NA
ENSE00003499356	24.1107	-1.51829	1.54458	-0.98298	0.325617	NA	CPNE6	237	NA	NA
ENSE00003506042	0.411737	1.38231	3.17066	0.43597	0.662859	NA	CPNE6	75	NA	NA
ENSE00003512468	2.79251	-3.20681	3.157	-1.01578	0.309735	NA	CPNE6	90	NA	NA
ENSE00003516069	0.496138	-0.53758	3.16584	-0.169807	0.865162	NA	CPNE6	84	NA	NA
ENSE00003519331	0.299543	1.3823	3.17066	0.435967	0.662861	NA	CPNE6	21	NA	NA
ENSE00003527329	2.30955	-2.66419	2.50061	-1.06542	0.286688	NA	CPNE6	192	NA	NA
ENSE00003537457	2.30045	-3.67126	3.1485	-1.16604	0.2436	NA	CPNE6	75	NA	NA
ENSE00003540857	2.30045	-3.67126	3.1485	-1.16604	0.2436	NA	CPNE6	110	NA	NA
ENSE00003558954	0.496138	-0.53758	3.16584	-0.169807	0.865162	NA	CPNE6	84	NA	NA
ENSE00003560380	7.65425	0.638644	2.11265	0.302296	0.762427	NA	CPNE6	175	NA	NA
ENSE00003562913	0.50434	-1.26027	3.16552	-0.398125	0.690538	NA	CPNE6	60	NA	NA
ENSE00003573220	2.30045	-3.67126	3.1485	-1.16604	0.2436	NA	CPNE6	75	NA	NA
ENSE00003580592	24.1107	-1.51829	1.54458	-0.98298	0.325617	NA	CPNE6	237	NA	NA
ENSE00003599705	0.586538	0.345665	3.16095	0.109355	0.912921	NA	CPNE6	134	NA	NA
ENSE00003606293	0.701033	-1.86831	3.16215	-0.590836	0.55463	NA	CPNE6	115	NA	NA
ENSE00003607588	3.08188	-0.92152	3.14556	-0.292959	0.769554	NA	CPNE6	134	NA	NA
ENSE00003607623	2.30955	-2.66419	2.50061	-1.06542	0.286688	NA	CPNE6	192	NA	NA
ENSE00003616639	1.47713	-1.73446	3.16077	-0.548748	0.583178	NA	CPNE6	105	NA	NA
ENSE00003619964	0.266247	-1.13655	3.16819	-0.358739	0.719791	NA	CPNE6	52	NA	NA
ENSE00003628027	0.50434	-1.26027	3.16552	-0.398125	0.690538	NA	CPNE6	60	NA	NA
ENSE00003631929	0.701033	-1.86831	3.16215	-0.590836	0.55463	NA	CPNE6	115	NA	NA
ENSE00003639374	1.82515	1.97338	3.14084	0.628296	0.52981	NA	CPNE6	172	NA	NA
ENSE00003641298	2.30045	-3.67126	3.1485	-1.16604	0.2436	NA	CPNE6	75	NA	NA
ENSE00003643766	2.79251	-3.20681	3.157	-1.01578	0.309735	NA	CPNE6	90	NA	NA
ENSE00003650321	1.47713	-1.73446	3.16077	-0.548748	0.583178	NA	CPNE6	105	NA	NA
ENSE00003651674	1.82515	1.97338	3.14084	0.628296	0.52981	NA	CPNE6	172	NA	NA
ENSE00003656518	2.08019	-2.32742	3.15082	-0.73867	0.460107	NA	CPNE6	180	NA	NA
ENSE00003664468	2.30045	-3.67126	3.1485	-1.16604	0.2436	NA	CPNE6	110	NA	NA
ENSE00003673557	2.08019	-2.32742	3.15082	-0.73867	0.460107	NA	CPNE6	180	NA	NA
ENSE00003675514	0.411737	1.38231	3.17066	0.43597	0.662859	NA	CPNE6	75	NA	NA
ENSE00003681831	1.82515	1.97338	3.14084	0.628296	0.52981	NA	CPNE6	172	NA	NA
ENSE00003683012	7.65425	0.638644	2.11265	0.302296	0.762427	NA	CPNE6	175	NA	NA
ENSE00003688459	0.496138	-0.53758	3.16584	-0.169807	0.865162	NA	CPNE6	84	NA	NA
ENSE00003138033	145.764	0.280856	0.83491	0.336391	0.736576	0.805036	CREB3L3	1399	NA	NA
ENSE00001146947	4.75738	0.455411	2.24186	0.20314	0.839026	NA	CREB3L3	138	NA	NA
ENSE00001146956	1.18935	1.24648	3.15402	0.395204	0.692692	NA	CREB3L3	119	NA	NA
ENSE00001146965	51.4827	1.47309	1.29669	1.13604	0.255941	NA	CREB3L3	301	NA	NA
ENSE00002978686	53.3277	1.15317	1.36113	0.847217	0.396874	NA	CREB3L3	329	NA	NA
ENSE00003012393	4.75738	0.455411	2.24186	0.20314	0.839026	NA	CREB3L3	132	NA	NA
ENSE00003020218	2.59326	-1.37267	3.14004	-0.437151	0.662002	NA	CREB3L3	8	NA	NA
ENSE00003052540	0.41464	2.3324	3.1676	0.736331	0.461529	NA	CREB3L3	135	NA	NA
ENSE00003074842	4.96197	0.655476	2.23198	0.293674	0.769007	NA	CREB3L3	198	NA	NA
ENSE00003104494	51.4827	1.47309	1.29669	1.13604	0.255941	NA	CREB3L3	298	NA	NA
ENSE00003116957	52.8916	1.15131	1.36169	0.845496	0.397834	NA	CREB3L3	314	NA	NA
ENSE00003137203	55.8846	1.26813	1.28994	0.983092	0.325562	NA	CREB3L3	337	NA	NA
ENSE00003154312	0.41464	2.3324	3.1676	0.736331	0.461529	NA	CREB3L3	107	NA	NA
ENSE00003222636	0.920293	3.62685	3.15617	1.14913	0.250502	NA	CREB3L3	174	NA	NA
ENSE00003501708	2.81081	-1.6192	2.91897	-0.554714	0.57909	NA	CREB3L3	69	NA	NA
ENSE00003537558	1.80594	1.42773	3.1394	0.454777	0.64927	NA	CREB3L3	85	NA	NA
ENSE00003574467	20.5699	-0.387079	2.02634	-0.191023	0.848507	NA	CREB3L3	97	NA	NA
ENSE00003579081	3.14522	-1.36804	2.86142	-0.478098	0.632581	NA	CREB3L3	107	NA	NA
ENSE00003625213	20.5699	-0.387079	2.02634	-0.191023	0.848507	NA	CREB3L3	97	NA	NA
ENSE00003627215	2.81081	-1.6192	2.91897	-0.554714	0.57909	NA	CREB3L3	69	NA	NA
ENSE00003632068	6.11345	3.33295	2.05588	1.62118	0.104978	NA	CREB3L3	129	NA	NA
ENSE00003634627	3.14522	-1.36804	2.86142	-0.478098	0.632581	NA	CREB3L3	107	NA	NA
ENSE00003634968	2.81081	-1.6192	2.91897	-0.554714	0.57909	NA	CREB3L3	69	NA	NA
ENSE00003646203	20.5699	-0.387079	2.02634	-0.191023	0.848507	NA	CREB3L3	97	NA	NA
ENSE00003659868	1.80594	1.42773	3.1394	0.454777	0.64927	NA	CREB3L3	85	NA	NA
ENSE00003676468	1.80594	1.42773	3.1394	0.454777	0.64927	NA	CREB3L3	85	NA	NA
ENSE00001278838	172.348	0.776496	0.486295	1.59676	0.110319	0.177746	CTXN1	1074	Z	Zhifu
ENSE00001278829	18.5507	0.195989	1.05654	0.185501	0.852836	NA	CTXN1	200	NA	NA
ENSE00001252955	142.933	-1.64101	0.830873	-1.97504	0.0482632	0.0892909	CXCL14	565	NA	NA
ENSE00002068642	133.252	-1.69099	0.873188	-1.93657	0.052798	0.0960975	CXCL14	350	NA	NA
ENSE00001362860	142.752	-1.46045	0.836786	-1.74531	0.0809312	0.13844	CXCL14	1190	Z	Zhifu
ENSE00002044642	142.752	-1.46045	0.836786	-1.74531	0.0809312	0.13844	CXCL14	1186	Z	Zhifu
ENSE00001362876	69.3398	-2.01426	1.32543	-1.5197	0.128585	NA	CXCL14	106	NA	NA
ENSE00002207769	15.0251	-7.18293	1.7462	-4.11347	3.89756e-05	NA	CXCL14	114	NA	NA
ENSE00001800092	592.759	-1.28439	0.485834	-2.64368	0.00820091	0.0196492	DIO2	5762	C	Zhifu
ENSE00001800092	592.759	-1.28439	0.485834	-2.64368	0.00820091	0.0196492	DIO2	5762		Williams
ENSE00002028519	592.759	-1.28439	0.485834	-2.64368	0.00820091	0.0196492	DIO2	5759	C	Zhifu
ENSE00002028519	592.759	-1.28439	0.485834	-2.64368	0.00820091	0.0196492	DIO2	5759		Williams
ENSE00002522748	89.8191	-1.06186	0.963605	-1.10197	0.270475	0.371551	DIO2	786		Williams
ENSE00002489836	84.281	-1.02175	0.974085	-1.04894	0.294207	0.399027	DIO2	691	NA	NA
ENSE00001504110	23.4749	1.31353	1.66871	0.787154	0.431192	NA	DIO2	275	NA	NA
ENSE00002032108	35.0115	0.873513	1.34209	0.650859	0.515138	NA	DIO2	377	NA	NA
ENSE00002445617	60.4405	-1.14598	1.11187	-1.03068	0.302693	NA	DIO2	469	NA	NA
ENSE00002455355	45.1621	-1.23121	1.19313	-1.03192	0.302111	NA	DIO2	470	NA	NA
ENSE00002456440	19.9257	0.904881	1.68978	0.535503	0.592302	NA	DIO2	217	NA	NA
ENSE00002462255	0.659939	-1.31039	3.16159	-0.414471	0.678529	NA	DIO2	72	NA	NA
ENSE00002467264	0	0	0	0	1	NA	DIO2	91	NA	NA
ENSE00002474757	0.607169	-1.13979	3.16262	-0.360393	0.718553	NA	DIO2	48	NA	NA
ENSE00002477110	5.91203	0.333055	2.54677	0.130775	0.895953	NA	DIO2	64	NA	NA
ENSE00002484097	0.659939	-1.31039	3.16159	-0.414471	0.678529	NA	DIO2	71	NA	NA
ENSE00002491430	1.85926	2.44279	3.14768	0.776062	0.437713	NA	DIO2	176	NA	NA
ENSE00002500301	1.85926	2.44279	3.14768	0.776062	0.437713	NA	DIO2	179	NA	NA
ENSE00002526937	0.15673	1.24765	3.17359	0.393135	0.69422	NA	DIO2	345	NA	NA
ENSE00002530958	23.4221	1.32556	1.66954	0.793968	0.427214	NA	DIO2	250	NA	NA
ENSE00002533448	0	0	0	0	1	NA	DIO2	93	NA	NA
ENSE00003468713	2.22043	1.41851	3.14287	0.451343	0.651742	NA	DIO2	134	NA	NA
ENSE00003578388	0.466352	1.38633	3.17408	0.436767	0.66228	NA	DIO2	108	NA	NA
ENSE00003625388	2.22043	1.41851	3.14287	0.451343	0.651742	NA	DIO2	134	NA	NA
ENSE00003652508	0.466352	1.38633	3.17408	0.436767	0.66228	NA	DIO2	108	NA	NA
ENSE00003722311	23.4221	1.32556	1.66954	0.793968	0.427214	NA	DIO2	271	NA	NA
ENSE00003732196	0.466352	1.38633	3.17408	0.436767	0.66228	NA	DIO2	45	NA	NA
ENSE00003738565	0.466352	1.38633	3.17408	0.436767	0.66228	NA	DIO2	60	NA	NA
ENSE00000916023	141.989	0.538093	0.774097	0.695123	0.486978	0.594431	DSG1	2733	NA	NA
ENSE00001871136	86.0944	0.188365	0.971297	0.193932	0.846229	0.888165	DSG1	1371	NA	NA
ENSE00000916009	11.5818	2.27747	1.98527	1.14718	0.251307	NA	DSG1	260	NA	NA
ENSE00000916011	6.06997	3.60036	2.6309	1.36849	0.17116	NA	DSG1	156	NA	NA
ENSE00000916012	4.04124	0.0488152	3.13483	0.0155719	0.987576	NA	DSG1	145	NA	NA
ENSE00000916013	3.43075	-3.95802	3.15541	-1.25436	0.209711	NA	DSG1	167	NA	NA
ENSE00000916014	1.20356	0.54746	3.14468	0.174091	0.861794	NA	DSG1	135	NA	NA
ENSE00000916015	5.85503	1.81654	2.80297	0.648077	0.516935	NA	DSG1	186	NA	NA
ENSE00000916016	2.72904	1.21388	3.14559	0.3859	0.699571	NA	DSG1	260	NA	NA
ENSE00000916017	6.97075	-2.82148	2.22763	-1.26658	0.205304	NA	DSG1	140	NA	NA
ENSE00000916018	17.3593	-4.18711	2.20624	-1.89785	0.0577163	NA	DSG1	282	NA	NA
ENSE00000916019	1.4863	-3.27582	3.15681	-1.0377	0.29941	NA	DSG1	134	NA	NA
ENSE00000998589	14.628	-5.76939	2.13379	-2.70383	0.00685461	NA	DSG1	132	NA	NA
ENSE00001142994	0.526338	-0.313687	3.17298	-0.0988621	0.921248	NA	DSG1	36	NA	NA
ENSE00001913208	0.753161	1.15467	3.15599	0.365866	0.714465	NA	DSG1	207	NA	NA
ENSE00003487685	2.86261	-2.82714	2.71037	-1.04308	0.29691	NA	DSG1	209	NA	NA
ENSE00003555554	1.3809	-0.271691	3.14486	-0.086392	0.931155	NA	DSG1	70	NA	NA
ENSE00003558173	1.3809	-0.271691	3.14486	-0.086392	0.931155	NA	DSG1	70	NA	NA
ENSE00003645591	2.86261	-2.82714	2.71037	-1.04308	0.29691	NA	DSG1	209	NA	NA
ENSE00001547650	1536.28	-1.09576	0.255524	-4.28828	1.8006e-05	0.000100851	EIF2AK2	123	NA	NA
ENSE00001821475	1442.25	-1.11987	0.263615	-4.24813	2.15567e-05	0.000118089	EIF2AK2	50	NA	NA
ENSE00001520668	6310.72	-0.843613	0.205447	-4.10622	4.02185e-05	0.000204832	EIF2AK2	2253	NA	NA
ENSE00001958053	6336.07	-0.838071	0.20513	-4.08557	4.39697e-05	0.00022093	EIF2AK2	8186	NA	NA
ENSE00003474995	1643.02	-0.923752	0.259591	-3.55849	0.000372987	0.001349	EIF2AK2	54	NA	NA
ENSE00003645131	1643.02	-0.923752	0.259591	-3.55849	0.000372987	0.001349	EIF2AK2	54	NA	NA
ENSE00000747498	857.166	-0.750907	0.252293	-2.97632	0.00291726	0.007971	EIF2AK2	121	NA	NA
ENSE00001869555	856.049	-0.747869	0.252149	-2.96598	0.00301722	0.00821415	EIF2AK2	109	NA	NA
ENSE00000747412	1250.9	-0.802125	0.270741	-2.9627	0.00304952	0.00828202	EIF2AK2	129	NA	NA
ENSE00001866328	1167.79	-0.90185	0.314078	-2.87142	0.00408632	0.0107344	EIF2AK2	289	NA	NA
ENSE00000747490	1167.45	-0.90185	0.314177	-2.87051	0.00409804	0.0107526	EIF2AK2	35	NA	NA
ENSE00003545205	1844.24	-0.685078	0.23885	-2.86823	0.00412774	0.0107927	EIF2AK2	127	NA	NA
ENSE00003580723	1844.24	-0.685078	0.23885	-2.86823	0.00412774	0.0107927	EIF2AK2	127	NA	NA
ENSE00003463079	1120.85	-0.733264	0.256101	-2.86318	0.00419407	0.0109406	EIF2AK2	149	NA	NA
ENSE00003597924	1120.85	-0.733264	0.256101	-2.86318	0.00419407	0.0109406	EIF2AK2	149	NA	NA
ENSE00000397476	1828.08	-0.610203	0.215742	-2.82839	0.00467822	0.0120496	EIF2AK2	181		Doug
ENSE00003707783	1055.88	-0.765064	0.273884	-2.79338	0.005216	0.0131189	EIF2AK2	34	NA	NA
ENSE00001551058	634.921	-0.743866	0.293952	-2.53057	0.0113877	0.026179	EIF2AK2	67	NA	NA
ENSE00003667171	1335.17	-0.652325	0.260828	-2.50098	0.012385	0.0280411	EIF2AK2	94	NA	NA
ENSE00003693045	1335.17	-0.652325	0.260828	-2.50098	0.012385	0.0280411	EIF2AK2	94	NA	NA
ENSE00000747411	1134.62	-0.685802	0.277398	-2.47227	0.0134259	0.0301545	EIF2AK2	102	NA	NA
ENSE00001879111	1134.83	-0.685339	0.277339	-2.47112	0.0134689	0.0302209	EIF2AK2	307	NA	NA
ENSE00000747488	1253.08	-0.83147	0.345868	-2.40401	0.0162163	0.0353268	EIF2AK2	63	NA	NA
ENSE00000809607	658.415	-0.625046	0.295077	-2.11824	0.0341545	0.0674086	EIF2AK2	135	NA	NA
ENSE00001564308	656.615	-0.624338	0.295327	-2.11406	0.0345103	0.0679913	EIF2AK2	119	NA	NA
ENSE00000747486	1168.16	-0.574677	0.272555	-2.10848	0.0349896	0.0688752	EIF2AK2	159	NA	NA
ENSE00003590240	2206.57	-0.503813	0.240057	-2.09872	0.0358412	0.0703051	EIF2AK2	77	NA	NA
ENSE00003652835	2206.57	-0.503813	0.240057	-2.09872	0.0358412	0.0703051	EIF2AK2	77	NA	NA
ENSE00000747487	826.68	-0.725533	0.367459	-1.97446	0.0483292	0.0893394	EIF2AK2	123	NA	NA
ENSE00001719394	447.069	-0.840885	0.43064	-1.95264	0.0508626	0.093103	EIF2AK2	59	NA	NA
ENSE00001411310	498.806	-0.697416	0.396414	-1.75931	0.0785243	0.135353	EIF2AK2	167	NA	NA
ENSE00001555456	465.073	-0.741567	0.429782	-1.72545	0.0844469	0.143254	EIF2AK2	83	NA	NA
ENSE00001520686	512.493	-0.622467	0.391451	-1.59015	0.1118	0.179616	EIF2AK2	401	NA	NA
ENSE00001479941	34.3946	-0.439679	0.978047	-0.449548	0.653036	NA	EIF2AK2	140	NA	NA
ENSE00001553319	34.3946	-0.439679	0.978047	-0.449548	0.653036	NA	EIF2AK2	158	NA	NA
ENSE00001627425	34.3946	-0.439679	0.978047	-0.449548	0.653036	NA	EIF2AK2	125	NA	NA
ENSE00001194447	14.7786	-2.01843	1.56595	-1.28895	0.197417	NA	ENTPD2	160	NA	NA
ENSE00001244454	2.60739	-3.10622	3.1526	-0.98529	0.324482	NA	ENTPD2	66	NA	NA
ENSE00001244464	1.86879	-0.175337	2.98852	-0.0586702	0.953215	NA	ENTPD2	120	NA	NA
ENSE00001308239	12.409	-1.01009	1.83036	-0.551856	0.581047	NA	ENTPD2	165	NA	NA
ENSE00001310256	37.5924	-5.44796	1.2402	-4.39281	1.11892e-05	NA	ENTPD2	255	NA	NA
ENSE00001413449	1.39575	-1.89962	3.15352	-0.602382	0.54692	NA	ENTPD2	135	NA	NA
ENSE00001852229	2.12105	-1.30746	3.14482	-0.415748	0.677594	NA	ENTPD2	673	NA	NA
ENSE00001880985	35.9165	-0.907836	1.20984	-0.750376	0.453028	NA	ENTPD2	763	Z	Zhifu
ENSE00001887278	37.5742	-5.44706	1.24032	-4.39167	1.12482e-05	NA	ENTPD2	251	NA	NA
ENSE00001906020	12.2244	-0.969944	1.83184	-0.529491	0.596465	NA	ENTPD2	138	NA	NA
ENSE00001914260	11.6197	-0.936794	1.84052	-0.508984	0.610764	NA	ENTPD2	120	NA	NA
ENSE00001920407	24.1824	-0.480643	1.67774	-0.286483	0.774508	NA	ENTPD2	264	NA	NA
ENSE00001956812	35.9165	-0.907836	1.20984	-0.750376	0.453028	NA	ENTPD2	754	Z	Zhifu
ENSE00003461707	43.4313	-1.66175	1.55022	-1.07195	0.283744	NA	ENTPD2	228	NA	NA
ENSE00003566021	43.4313	-1.66175	1.55022	-1.07195	0.283744	NA	ENTPD2	228	NA	NA
ENSE00003755352	0.835615	1.93559	3.15435	0.613625	0.539463	NA	ENTPD2	118	NA	NA
ENSE00003755576	13.4585	-2.97747	2.06933	-1.43886	0.150191	NA	ENTPD2	151	NA	NA
ENSE00003758755	13.4585	-2.97747	2.06933	-1.43886	0.150191	NA	ENTPD2	151	NA	NA
ENSE00003760348	0.835615	1.93559	3.15435	0.613625	0.539463	NA	ENTPD2	118	NA	NA
ENSE00003513591	445.923	-1.58969	0.37548	-4.23377	2.29809e-05	0.000125214	EPN2	87	NA	NA
ENSE00003652155	445.923	-1.58969	0.37548	-4.23377	2.29809e-05	0.000125214	EPN2	87	NA	NA
ENSE00001822513	445.582	-1.58803	0.375472	-4.22941	2.34301e-05	0.000126197	EPN2	76	NA	NA
ENSE00002713291	442.051	-1.54179	0.375869	-4.10194	4.09702e-05	0.00020725	EPN2	535	NA	NA
ENSE00003679160	788.786	-1.23016	0.302925	-4.06094	4.88751e-05	0.00023968	EPN2	154	NA	NA
ENSE00003689720	788.786	-1.23016	0.302925	-4.06094	4.88751e-05	0.00023968	EPN2	154	NA	NA
ENSE00001839672	804.51	-1.19821	0.299349	-4.00271	6.262e-05	0.0002924	EPN2	630	NA	NA
ENSE00003529713	801.066	-1.19524	0.300299	-3.98018	6.88644e-05	0.000318906	EPN2	175	NA	NA
ENSE00003563346	801.066	-1.19524	0.300299	-3.98018	6.88644e-05	0.000318906	EPN2	175	NA	NA
ENSE00002659371	797.013	-1.19563	0.301585	-3.96448	7.35572e-05	0.000338544	EPN2	157	NA	NA
ENSE00003484246	553.84	-1.16254	0.359584	-3.23301	0.00122495	0.00369789	EPN2	177	NA	NA
ENSE00003584616	553.84	-1.16254	0.359584	-3.23301	0.00122495	0.00369789	EPN2	177	NA	NA
ENSE00003503045	750.886	-1.03583	0.332747	-3.11298	0.0018521	0.00531945	EPN2	93	NA	NA
ENSE00003577352	750.886	-1.03583	0.332747	-3.11298	0.0018521	0.00531945	EPN2	93	NA	NA
ENSE00003588019	750.886	-1.03583	0.332747	-3.11298	0.0018521	0.00531945	EPN2	93	NA	NA
ENSE00001233894	2426.75	-0.601045	0.195158	-3.07979	0.00207149	0.00589679	EPN2	2760	NA	NA
ENSE00003558876	521.461	-1.27418	0.415034	-3.07005	0.00214022	0.00606171	EPN2	113	NA	NA
ENSE00003615852	521.461	-1.27418	0.415034	-3.07005	0.00214022	0.00606171	EPN2	113	NA	NA
ENSE00003686205	521.461	-1.27418	0.415034	-3.07005	0.00214022	0.00606171	EPN2	113	NA	NA
ENSE00003527463	706.581	-0.956357	0.338655	-2.82398	0.00474309	0.0121748	EPN2	216	NA	NA
ENSE00003611167	706.581	-0.956357	0.338655	-2.82398	0.00474309	0.0121748	EPN2	216	NA	NA
ENSE00001522298	1418.57	-0.60233	0.223317	-2.6972	0.00699248	0.0170559	EPN2	1311	NA	NA
ENSE00002688839	615.363	-0.977836	0.369906	-2.64347	0.00820611	0.0196492	EPN2	121	NA	NA
ENSE00002719570	219.095	-0.918367	0.389766	-2.3562	0.0184629	0.0391944	EPN2	268	NA	NA
ENSE00002722045	323.283	-0.793961	0.350371	-2.26606	0.0234477	0.0485379	EPN2	284	NA	NA
ENSE00002711470	1415.96	-0.571024	0.255263	-2.237	0.0252863	0.0517712	EPN2	1760	EarlyState	Emma
ENSE00002730259	546.31	-0.763068	0.343307	-2.2227	0.0262361	0.0534237	EPN2	357	NA	NA
ENSE00002661813	1171.48	-0.614837	0.281429	-2.18469	0.0289113	0.0580812	EPN2	668	NA	NA
ENSE00001522282	930.203	-0.583117	0.271898	-2.14462	0.0319834	0.0637963	EPN2	1239	NA	NA
ENSE00002705185	356.477	-0.740634	0.345691	-2.14247	0.0321553	0.0638557	EPN2	289	NA	NA
ENSE00001918717	925.971	-0.575282	0.271105	-2.12199	0.0338386	0.0669027	EPN2	1219	NA	NA
ENSE00003494942	1233.92	-0.572124	0.273204	-2.09413	0.0362482	0.0707328	EPN2	765	NA	NA
ENSE00003692037	1233.92	-0.572124	0.273204	-2.09413	0.0362482	0.0707328	EPN2	765	NA	NA
ENSE00002724106	605.089	-0.671119	0.325237	-2.06348	0.0390671	0.0752387	EPN2	397	NA	NA
ENSE00001522297	1224.64	-0.561418	0.27509	-2.04085	0.0412654	0.0782128	EPN2	736	NA	NA
ENSE00002662188	457.051	-0.684765	0.347479	-1.97067	0.0487621	0.0897814	EPN2	375	NA	NA
ENSE00002732900	282.289	-0.910992	0.462289	-1.97061	0.0487682	0.0897814	EPN2	52	NA	NA
ENSE00002633927	630.764	-0.566414	0.301976	-1.87569	0.0606972	0.107768	EPN2	535	NA	NA
ENSE00002703172	718.372	-0.503458	0.290157	-1.73512	0.0827189	0.140921	EPN2	455	NA	NA
ENSE00002731598	186.01	-0.787403	0.486206	-1.61949	0.105343	0.171449	EPN2	99	NA	NA
ENSE00003759473	190.314	-0.717564	0.46373	-1.54737	0.121773	0.193196	EPN2	123	NA	NA
ENSE00002708707	167.763	-0.689749	0.446272	-1.54558	0.122206	0.193565	EPN2	236	NA	NA
ENSE00002726997	118.052	-0.796804	0.530006	-1.50339	0.13274	0.206036	EPN2	151	NA	NA
ENSE00002693397	337.474	-0.882896	0.596435	-1.48029	0.138796	0.214105	EPN2	24	NA	NA
ENSE00002710427	116.774	-0.773382	0.529691	-1.46006	0.144273	0.221336	EPN2	142	NA	NA
ENSE00002725687	157.586	-0.562001	0.445878	-1.26044	0.207512	0.299814	EPN2	231	NA	NA
ENSE00001233808	71.2927	-0.64047	0.906159	-0.706797	0.479693	0.592476	EPN2	155	NA	NA
ENSE00001522330	71.2779	-0.639984	0.919936	-0.695684	0.486627	0.594431	EPN2	136	NA	NA
ENSE00002677691	71.2608	-0.639984	0.919937	-0.695682	0.486628	0.594431	EPN2	135	NA	NA
ENSE00002634325	71.1233	-0.636928	0.920722	-0.69177	0.489082	0.595408	EPN2	116	NA	NA
ENSE00002705151	71.0721	-0.636928	0.920731	-0.691763	0.489086	0.595408	EPN2	103	NA	NA
ENSE00002708540	71.1233	-0.636928	0.920722	-0.69177	0.489082	0.595408	EPN2	113	NA	NA
ENSE00002701471	71.8705	-0.601454	0.885602	-0.679147	0.497045	0.601489	EPN2	191	NA	NA
ENSE00000695121	29.2037	1.84641	1.57454	1.17267	0.24093	NA	EPN2	171	NA	NA
ENSE00001707582	6.21319	0.296024	2.29208	0.129151	0.897238	NA	EPN2	338	NA	NA
ENSE00002687952	0.15975	-0.403957	3.17265	-0.127325	0.898683	NA	EPN2	119	NA	NA
ENSE00002687959	6.21319	0.296024	2.29208	0.129151	0.897238	NA	EPN2	268	NA	NA
ENSE00002691494	0.424201	-1.91564	3.16255	-0.605726	0.544697	NA	EPN2	156	NA	NA
ENSE00002711766	70.4246	-0.667609	0.920036	-0.725633	0.468064	NA	EPN2	35	NA	NA
ENSE00002711843	54.2444	-1.24922	0.683686	-1.82718	0.067672	NA	EPN2	56	NA	NA
ENSE00002716895	0.15975	-0.403957	3.17265	-0.127325	0.898683	NA	EPN2	123	NA	NA
ENSE00002720062	0.0170789	0	3.1743	0	1	NA	EPN2	38	NA	NA
ENSE00002724454	0.264062	-1.23681	3.16745	-0.390476	0.696185	NA	EPN2	109	NA	NA
ENSE00002725821	3.00282	-1.40363	3.13825	-0.447267	0.654682	NA	EPN2	63	NA	NA
ENSE00002731614	0.396476	2.92126	3.1652	0.922932	0.356043	NA	EPN2	142	NA	NA
ENSE00002734025	0.0170789	0	3.1743	0	1	NA	EPN2	50	NA	NA
ENSE00000659764	1425.08	-0.964491	0.262284	-3.67728	0.00023573	0.000923995	ESF1	153	NA	NA
ENSE00000659765	1223.55	-1.05373	0.295578	-3.56498	0.000363877	0.00132458	ESF1	101	NA	NA
ENSE00000659762	957.126	-1.00904	0.291839	-3.45752	0.000545168	0.00187225	ESF1	115	NA	NA
ENSE00001214762	2152.98	-0.737853	0.228611	-3.22755	0.00124854	0.00373934	ESF1	680	NA	NA
ENSE00000659761	766.229	-1.07335	0.351596	-3.0528	0.00226713	0.00641308	ESF1	148	NA	NA
ENSE00000659766	1221.02	-0.569489	0.226166	-2.51801	0.0118019	0.0268948	ESF1	114	NA	NA
ENSE00000659767	1430.2	-0.559585	0.238944	-2.34191	0.0191853	0.0404603	ESF1	398	C	Zhifu
ENSE00003730222	91.9476	-1.21167	0.543122	-2.23093	0.0256856	0.052493	ESF1	94	NA	NA
ENSE00000859132	176.394	-0.756619	0.439178	-1.72281	0.0849235	0.143953	ESF1	88	NA	NA
ENSE00003716199	159.076	-0.766272	0.468183	-1.63669	0.101695	0.166842	ESF1	24	NA	NA
ENSE00000659759	281.031	-0.76476	0.495864	-1.54228	0.123007	0.194285	ESF1	122	NA	NA
ENSE00003744756	157.654	-0.702053	0.46959	-1.49503	0.134906	0.209093	ESF1	39	NA	NA
ENSE00000990127	102.267	-0.656582	0.512041	-1.28228	0.199743	0.289996	ESF1	77	NA	NA
ENSE00000659760	374.356	-0.503607	0.506777	-0.993743	0.320348	0.428785	ESF1	162	NA	NA
ENSE00001214733	470.147	-0.348811	0.392803	-0.888005	0.374538	0.486813	ESF1	846	NA	NA
ENSE00000990128	167.23	-0.184219	0.54724	-0.336633	0.736394	0.805036	ESF1	147	NA	NA
ENSE00001359087	5.50281	-2.22179	2.09327	-1.0614	0.28851	NA	ESF1	65	NA	NA
ENSE00001117959	1077.63	-1.09077	0.366299	-2.97782	0.00290305	0.00794183	EVPL	3699		Williams
ENSE00002872193	1042.58	-1.09305	0.367727	-2.97245	0.00295429	0.0080526	EVPL	3462		Williams
ENSE00002889330	1043.82	-1.08534	0.367474	-2.95351	0.00314182	0.00845094	EVPL	3463		Williams
ENSE00003490968	96.8292	-1.75876	1.24053	-1.41775	0.156264	0.236662	EVPL	179	NA	NA
ENSE00003573785	96.8292	-1.75876	1.24053	-1.41775	0.156264	0.236662	EVPL	179	NA	NA
ENSE00003511345	131.4	-1.35658	0.991386	-1.36837	0.171198	0.254811	EVPL	151	NA	NA
ENSE00003541266	131.4	-1.35658	0.991386	-1.36837	0.171198	0.254811	EVPL	151	NA	NA
ENSE00001294715	234.259	-0.922685	0.747744	-1.23396	0.217218	0.310351	EVPL	352	NA	NA
ENSE00003508826	71.8589	-1.19296	0.975772	-1.22258	0.221487	0.315247	EVPL	126	NA	NA
ENSE00003585826	71.8589	-1.19296	0.975772	-1.22258	0.221487	0.315247	EVPL	126	NA	NA
ENSE00003516148	115.717	-1.10181	1.03463	-1.06493	0.286906	0.390303	EVPL	111	NA	NA
ENSE00003637640	115.717	-1.10181	1.03463	-1.06493	0.286906	0.390303	EVPL	111	NA	NA
ENSE00003580091	108.775	-1.17306	1.28998	-0.909359	0.363161	0.47422	EVPL	139	NA	NA
ENSE00003605447	108.775	-1.17306	1.28998	-0.909359	0.363161	0.47422	EVPL	139	NA	NA
ENSE00002921201	158.013	-0.715822	0.795096	-0.900297	0.367962	0.479654	EVPL	382	NA	NA
ENSE00002897731	118.259	-0.833231	1.02183	-0.815433	0.414824	0.527574	EVPL	286	NA	NA
ENSE00003579119	118.142	-0.836963	1.04205	-0.80319	0.421865	0.53441	EVPL	84	NA	NA
ENSE00003596847	118.142	-0.836963	1.04205	-0.80319	0.421865	0.53441	EVPL	84	NA	NA
ENSE00003493438	79.1082	0.501736	0.943349	0.531867	0.594818	0.691491	EVPL	96	NA	NA
ENSE00003517997	79.1082	0.501736	0.943349	0.531867	0.594818	0.691491	EVPL	96	NA	NA
ENSE00003581766	84.2964	0.472121	0.910765	0.518379	0.604194	0.698415	EVPL	127	NA	NA
ENSE00003582278	84.2964	0.472121	0.910765	0.518379	0.604194	0.698415	EVPL	127	NA	NA
ENSE00003483040	83.779	0.388122	0.877716	0.442196	0.658348	0.746224	EVPL	147	NA	NA
ENSE00003508371	83.779	0.388122	0.877716	0.442196	0.658348	0.746224	EVPL	147	NA	NA
ENSE00003643990	85.445	-0.451871	1.02002	-0.443	0.657766	0.746224	EVPL	155	NA	NA
ENSE00003675828	85.445	-0.451871	1.02002	-0.443	0.657766	0.746224	EVPL	155	NA	NA
ENSE00002815037	198.271	-0.247637	0.631059	-0.392415	0.694751	0.776136	EVPL	862	NA	NA
ENSE00003561789	139.304	0.396888	1.07883	0.367888	0.712957	0.787886	EVPL	194	NA	NA
ENSE00003617174	139.304	0.396888	1.07883	0.367888	0.712957	0.787886	EVPL	194	NA	NA
ENSE00003462949	88.989	-0.32136	0.947588	-0.339135	0.734508	0.804342	EVPL	126	NA	NA
ENSE00003469489	88.989	-0.32136	0.947588	-0.339135	0.734508	0.804342	EVPL	126	NA	NA
ENSE00001117967	80.3237	-0.172961	0.962214	-0.179753	0.857346	0.897716	EVPL	155	NA	NA
ENSE00003542991	92.4536	-0.076934	0.979824	-0.0785182	0.937416	0.958323	EVPL	162	NA	NA
ENSE00003615265	92.4536	-0.076934	0.979824	-0.0785182	0.937416	0.958323	EVPL	162	NA	NA
ENSE00001117961	42.312	-1.25072	0.962673	-1.29921	0.193871	NA	EVPL	173	NA	NA
ENSE00001117963	49.5843	0.605089	1.1713	0.516597	0.605437	NA	EVPL	98	NA	NA
ENSE00002925360	20.4588	0.641442	1.64123	0.39083	0.695923	NA	EVPL	148	NA	NA
ENSE00002961214	51.0083	0.585445	1.14577	0.510963	0.609377	NA	EVPL	164	NA	NA
ENSE00003471670	70.1073	0.710895	1.10202	0.645084	0.518873	NA	EVPL	131	NA	NA
ENSE00003489118	65.5241	0.589736	1.20018	0.491374	0.623162	NA	EVPL	100	NA	NA
ENSE00003509081	66.4549	-0.0288901	1.02415	-0.0282087	0.977496	NA	EVPL	108	NA	NA
ENSE00003550581	66.4549	-0.0288901	1.02415	-0.0282087	0.977496	NA	EVPL	108	NA	NA
ENSE00003553140	20.0171	0.725407	1.74792	0.415012	0.678133	NA	EVPL	93	NA	NA
ENSE00003559978	32.6149	-1.65587	1.41478	-1.17041	0.241837	NA	EVPL	39	NA	NA
[truncated: 2,838 more rows]
