# Supplementary material for: An investigation of plasma cell-free RNA for the detection of colorectal cancer: From transcriptome marker selection to targeted validation
Source: PLoS One. 2024 Aug 15;19(8):e0308711. doi: 10.1371/journal.pone.0308711 (PMC11326608; doi:10.1371/journal.pone.0308711)
Supplement: S7 File — (XLSX) [file pone.0308711.s007.xlsx]

## Sheet: Sheet1
Gene	pval	mean in group Control	mean in group Case	CNdiff	FC
AHNAK2_	0.718824	12.2948	12.2177	0.0771295	1.05492
AJUBA_	0.99523	14.9747	14.9732	0.00156789	1.00109
AQR_	0.573785	7.43034	7.31821	0.112132	1.08082
BMPR_	0.405891	6.9633	6.79195	0.171348	1.12611
CDH3_	0.245067	26.4971	24.8918	1.60536	3.04271
CFAP58__1568__	0.339048	14.4596	14.0834	0.376205	1.29792
CFAP58_1567__	0.106016	14.1022	13.4642	0.63796	1.55613
CFAP58_1569__	0.0732419	14.0374	13.3261	0.71127	1.63724
CFAP58_1571__	0.0518041	16.0013	14.9842	1.01716	2.02393
CREB3L3_	0.140868	15.6776	14.8874	0.790169	1.72928
CTXN1_	0.983176	14.3751	14.3622	0.0129156	1.00899
DIO2_	0.745167	14.3587	14.2674	0.0912315	1.06528
EPN2_	0.653336	11.9717	11.9087	0.0629148	1.04457
FAM83G_	0.885727	14.1802	14.145	0.0351059	1.02463
FAM83H_0364__	0.230725	14.9883	14.4063	0.582044	1.49697
FAM83H_4647__	0.195828	13.6893	13.0015	0.687824	1.61085
FGA_	0.0611102	16.1203	15.3793	0.740984	1.67132
FGB_5941__	0.0357411	14.81	13.6434	1.16652	2.2447
FGB_5942__	0.0251675	14.0826	12.9383	1.14428	2.21036
GOLGA6L2_	0.323421	15.0643	14.7532	0.311121	1.24067
GPR107_	0.0289511	13.0242	12.6474	0.376779	1.29844
GSDMA__7852__	0.527993	16.2256	15.4213	0.804286	1.74628
GSDMA__7853__	0.106003	14.3527	12.6059	1.74676	3.35604
GSDMA_3274__	0.0835658	14.9311	13.0795	1.85159	3.60898
GSDMA_7851__	0.0334631	16.8428	14.8688	1.97401	3.92858
GTF2IRD1_	0.847351	15.006	14.8688	0.137191	1.09976
HCAR1_	0.234007	16.4746	15.3162	1.1584	2.2321
HIST1H3H_	0.189845	3.71995	3.07057	0.649384	1.5685
HRG_	0.332769	12.8764	12.352	0.524447	1.43838
IGIP_	0.0881634	12.4749	12.0947	0.380215	1.30154
ITGB3__1470__	0.380997	7.62076	6.88997	0.730787	1.65954
ITGB3_1471__	0.448507	6.47826	5.97711	0.501155	1.41535
ITGB3_1472__	0.23375	4.0194	3.21712	0.802277	1.74385
ITGB3_1473__	0.253902	4.31479	3.55567	0.759122	1.69246
ITGB3_1474__	0.366095	5.31829	4.7219	0.596398	1.51194
ITGB3_1475__	0.229932	5.64999	4.82698	0.823012	1.7691
ITGB3_1476__	0.287188	6.70847	5.95664	0.751823	1.68392
ITGB3_1477__	0.230391	5.35324	4.51895	0.834289	1.78298
ITGB3_1478__	0.251003	5.34016	4.53122	0.808936	1.75192
ITGB3_3978__	0.244356	4.20951	3.39902	0.810486	1.7538
KCNB1_7198__	0.106656	12.8429	11.887	0.955852	1.93973
KCNB1_7199__	0.113255	9.19328	8.26647	0.92681	1.90107
KCNB1_8073__	0.100557	11.1619	10.2375	0.92437	1.89785
KIF2A__3973__	0.111619	3.97883	3.15554	0.823296	1.76944
KIF2A_3199__	0.121045	3.80373	2.99467	0.809058	1.75207
KIF2A_3969__	0.104868	4.48179	3.62571	0.856079	1.81011
KIF2A_3970__	0.0908984	4.59002	3.70471	0.885316	1.84717
KIF2A_3974__	0.139124	5.27546	4.48979	0.785672	1.7239
KIF2A_3975__	0.134442	4.30824	3.55022	0.75802	1.69117
KRT6A_	0.449936	15.1606	14.5532	0.607386	1.5235
KRT80_	0.75958	20.5407	20.9171	-0.376362	-1.29806
LINC01194_	0.369405	8.78039	8.60706	0.173328	1.12766
LOC105379192_	0.367875	7.82823	7.64973	0.178493	1.1317
MAP3K7CL_	0.0875022	0.184417	-0.592503	0.77692	1.71347
MMP7_	0.901697	21.6306	21.4174	0.213169	1.15923
MTHFD1L_	0.548846	13.3143	13.1839	0.130447	1.09463
MUC3A_	0.0616191	16.2091	14.7778	1.43138	2.69705
MYO16_	0.476004	7.97736	7.83782	0.139545	1.10156
MYO3B_8246__	0.44367	16.7419	16.062	0.679843	1.60197
MYO3B_8279__	0.189004	14.2614	13.3714	0.889997	1.85317
NEXN_	0.0791979	6.39958	5.60555	0.794026	1.73391
NFE2L3_	0.0527983	13.9297	13.4672	0.462499	1.37793
PCDH17_	0.103999	13.8289	13.4621	0.366857	1.28954
PERP_	0.973575	12.7178	12.7131	0.00477709	1.00332
RGS10_	0.111958	1.45416	0.730357	0.723806	1.65153
RPL23AP7_4782__	0.0434963	7.3301	5.15917	2.17093	4.50313
RPL23AP7_7498__	0.0314546	9.43081	8.02253	1.40828	2.6542
RPL8_1285__	0.819117	5.02309	5.05798	-0.0348916	-1.02448
RUFY_1163__	0.16108	4.16677	3.43253	0.734246	1.66353
RUFY1_1156__	0.233361	4.36267	3.79314	0.569528	1.48404
RUFY1_1157__	0.204614	6.56578	5.97312	0.592654	1.50802
RUFY1_8528__	0.140174	4.50804	3.73544	0.772597	1.70834
SLC7A5_	0.516963	8.69753	8.43691	0.260623	1.198
TGBI_	0.617873	8.87425	8.77241	0.101837	1.07314
TMBS10_0508__	0.616242	3.14704	3.22225	-0.0752074	-1.05351
TMEM165_2746__	0.165842	9.71769	9.13696	0.58073	1.49561
TMEM165_7530__	0.175297	4.57104	4.02147	0.549576	1.46366
TMEM165_7531__	0.0989631	5.23082	4.54924	0.681574	1.60389
TRIB3_	0.985769	14.685	14.6797	0.00526591	1.00366
TYMS_	0.0434151	11.3011	10.8596	0.441483	1.358
WHAMMP2_	0.337136	12.8132	12.2963	0.516901	1.43088
YPEL5_	0.133222	2.79173	2.11739	0.674344	1.59587

## Sheet: Sheet2
geneid	aov.p	II-0.diff	III-0.diff	IV-0.diff	III-II.diff	IV-II.diff	IV-III.diff	II-0.pval	III-0.pval	IV-0.pval	III-II.pval	IV-II.pval	IV-III.pval
AHNAK2_	0.702249	0.0827285	-0.0957747	-0.322915	-0.178503	-0.405644	-0.22714	0.9893	0.993136	0.739672	0.968621	0.671345	0.952019
AJUBA_	0.502857	0.290558	-0.387582	-0.186762	-0.678141	-0.477321	0.20082	0.807635	0.812069	0.963223	0.502029	0.69952	0.981092
AQR_	0.858357	-0.0374051	-0.0826062	-0.255707	-0.0452011	-0.218302	-0.173101	0.998748	0.994563	0.823477	0.999325	0.914079	0.972935
BMPR_	0.356338	-0.0113563	-0.0419635	-0.528373	-0.0306073	-0.517016	-0.486409	0.999966	0.999297	0.301005	0.999796	0.427126	0.630964
CDH3_	0.0406511	-0.0933617	0.315969	-5.50334	0.40933	-5.40998	-5.81931	0.99993	0.998895	0.0313105	0.998218	0.0758542	0.132648
CFAP58__1568__	0.313933	-0.165188	0.103808	-1.07912	0.268996	-0.91393	-1.18293	0.986653	0.998596	0.267376	0.982605	0.518286	0.453946
CFAP58_1567__	0.0292496	-0.809872	0.626895	-1.30725	1.43677	-0.497374	-1.93414	0.319551	0.753872	0.104568	0.17871	0.861249	0.0655416
CFAP58_1569__	0.0419728	-0.787625	0.361752	-1.39196	1.14938	-0.604333	-1.75371	0.353337	0.941419	0.0796353	0.369588	0.782024	0.116637
CFAP58_1571__	0.215327	-1.10825	-0.348094	-1.37093	0.760158	-0.262678	-1.02284	0.351016	0.97983	0.323225	0.867905	0.991233	0.780238
CREB3L3_	0.350263	-0.651973	-0.236132	-1.43027	0.415842	-0.778293	-1.19413	0.776555	0.994032	0.311655	0.976694	0.834949	0.707399
CTXN1_	0.280948	0.709895	0.0114191	-1.20573	-0.698476	-1.91563	-1.21715	0.753532	0.999999	0.499668	0.9123	0.207785	0.722338
DIO2_	0.101004	0.260905	0.141477	-0.837986	-0.119428	-1.09889	-0.979463	0.859814	0.988843	0.163	0.994924	0.0798684	0.276601
EPN2_	0.493431	0.0618045	-0.326514	-0.0678846	-0.388318	-0.129689	0.258629	0.984716	0.513826	0.988139	0.448763	0.946764	0.800213
FAM83G_	0.875399	-0.17275	0.00801107	0.156227	0.180761	0.328977	0.148216	0.939718	0.999997	0.972639	0.977579	0.8512	0.990299
FAM83H_0364__	0.71863	-0.602245	-0.654559	-0.494832	-0.0523142	0.107412	0.159726	0.777817	0.868933	0.914507	0.999938	0.999289	0.998657
FAM83H_4647__	0.525763	-0.727879	-0.119162	-1.04923	0.608717	-0.321354	-0.930071	0.717452	0.999235	0.585653	0.933417	0.985789	0.840175
FGA_	0.0316468	-0.43242	-0.161959	-1.67667	0.27046	-1.24425	-1.51471	0.780667	0.993563	0.017772	0.978463	0.197372	0.18806
FGB_5941__	0.0188427	-0.800389	-0.198722	-2.48735	0.601667	-1.68696	-2.28863	0.601057	0.995681	0.0110958	0.921945	0.224043	0.139306
FGB_5942__	0.0369702	-0.839733	-0.544482	-2.08902	0.295251	-1.24929	-1.54454	0.495879	0.903812	0.024497	0.986935	0.412554	0.387398
GOLGA6L2_	0.0703068	-0.6593	-0.670597	0.524278	-0.0112966	1.18358	1.19487	0.295068	0.540247	0.642002	0.999997	0.0978157	0.207912
GPR107_	0.0150977	-0.231127	-0.124954	-0.802331	0.106173	-0.571204	-0.677377	0.65477	0.966277	0.00771899	0.984071	0.160905	0.169924
GSDMA__7852__	0.166549	-2.67126	2.1694	-0.000709188	4.84066	2.67056	-2.17011	0.313798	0.721539	1	0.159711	0.576254	0.820777
GSDMA__7853__	0.15129	-2.84478	0.432506	-1.59692	3.27729	1.24786	-2.02943	0.151244	0.994922	0.746286	0.351924	0.897982	0.78217
GSDMA_3274__	0.116816	-3.04955	0.255365	-1.48513	3.30491	1.56442	-1.74049	0.101781	0.998887	0.777424	0.330567	0.811481	0.844141
GSDMA_7851__	0.176181	-2.56688	-1.42328	-1.42362	1.1436	1.14326	-0.00034002	0.140641	0.805052	0.743546	0.913341	0.889037	1
GTF2IRD1_	0.580168	0.590924	-0.594921	-0.97708	-1.18585	-1.568	-0.382159	0.908675	0.958873	0.793402	0.803891	0.560943	0.993363
HCAR1_	0.367469	-0.19022	-1.66593	-2.35104	-1.47571	-2.16082	-0.685113	0.998661	0.746232	0.389274	0.850398	0.567364	0.98599
HIST1H3H_	0.298841	-0.998516	0.25733	-0.762079	1.25585	0.236438	-1.01941	0.363454	0.989099	0.722804	0.51054	0.991612	0.731658
HRG_	0.158896	0.0652871	-0.241094	-1.69528	-0.306381	-1.76057	-1.45419	0.99961	0.992185	0.131326	0.988187	0.186362	0.503507
IGIP_	0.107863	-0.42741	0.100868	-0.664336	0.528278	-0.236926	-0.765204	0.386312	0.992191	0.173633	0.546963	0.912906	0.302211
ITGB3__1470__	0.487243	-1.25731	0.692927	-0.942964	1.95024	0.314351	-1.63589	0.616167	0.958756	0.870037	0.582872	0.995898	0.762994
ITGB3_1471__	0.375487	-0.880906	0.897587	-0.933117	1.77849	-0.0522108	-1.8307	0.695415	0.841527	0.769211	0.453956	0.99996	0.50719
ITGB3_1472__	0.264002	-1.17194	0.632553	-1.2777	1.80449	-0.10576	-1.91025	0.489568	0.940238	0.569131	0.458728	0.999688	0.487681
ITGB3_1473__	0.296501	-1.04769	0.59778	-1.30788	1.64547	-0.260199	-1.90566	0.574356	0.947288	0.540798	0.528864	0.995292	0.480143
ITGB3_1474__	0.369374	-0.944238	0.743996	-1.03645	1.68823	-0.0922161	-1.78045	0.647802	0.902418	0.707759	0.49998	0.999781	0.531408
ITGB3_1475__	0.296832	-1.15545	0.54412	-1.30814	1.69957	-0.152686	-1.85226	0.518799	0.962837	0.566134	0.527658	0.99912	0.531059
ITGB3_1476__	0.385013	-1.0729	0.551174	-1.20732	1.62408	-0.134411	-1.75849	0.607374	0.965055	0.654261	0.593145	0.999458	0.60141
ITGB3_1477__	0.329438	-1.14256	0.470047	-1.3116	1.6126	-0.169047	-1.78165	0.54183	0.976596	0.57703	0.584066	0.998864	0.576358
ITGB3_1478__	0.325341	-1.15839	0.564472	-1.27112	1.72286	-0.112732	-1.8356	0.539876	0.961863	0.610682	0.539361	0.999673	0.561428
ITGB3_3978__	0.313622	-1.13419	0.562621	-1.3143	1.69681	-0.180104	-1.87692	0.548542	0.961058	0.575963	0.543147	0.99863	0.534101
KCNB1_7198__	0.252246	-1.31148	-0.0116438	-1.08612	1.29983	0.225354	-1.07448	0.281702	0.999999	0.59926	0.626675	0.995694	0.799585
KCNB1_7199__	0.194537	-1.31604	0.221696	-1.15569	1.53774	0.160357	-1.37738	0.264415	0.995621	0.534812	0.474543	0.99835	0.63769
KCNB1_8073__	0.141907	-1.34167	0.300251	-1.16472	1.64192	0.17695	-1.46497	0.211821	0.987732	0.487877	0.374756	0.997455	0.552442
KIF2A__3973__	0.20479	-0.98909	0.142942	-1.27856	1.13203	-0.28947	-1.4215	0.408729	0.998304	0.341628	0.627798	0.986575	0.517078
KIF2A_3199__	0.214684	-1.03008	0.184773	-1.19528	1.21485	-0.165201	-1.38005	0.37912	0.996441	0.407746	0.578634	0.997483	0.548089
KIF2A_3969__	0.204273	-1.06423	0.120405	-1.25019	1.18464	-0.18596	-1.3706	0.360582	0.999039	0.378212	0.607679	0.996546	0.563364
KIF2A_3970__	0.182744	-1.08285	0.0912452	-1.29674	1.1741	-0.213894	-1.38799	0.338408	0.99957	0.33901	0.608517	0.994651	0.546516
KIF2A_3974__	0.219001	-1.00962	0.256381	-1.2033	1.266	-0.193686	-1.45968	0.409083	0.991018	0.413927	0.556213	0.996125	0.512329
KIF2A_3975__	0.197458	-0.992084	0.287097	-1.1615	1.27918	-0.16942	-1.4486	0.383879	0.98571	0.40458	0.508969	0.997015	0.479296
KRT6A_	0.165075	-1.34109	1.6673	-1.12113	3.00838	0.219953	-2.78843	0.517692	0.583773	0.771303	0.172365	0.998317	0.302252
KRT80_	0.368152	1.72676	0.497762	-1.90908	-1.22899	-3.63583	-2.40684	0.669615	0.994896	0.722537	0.947865	0.300784	0.765366
LINC01194_	0.58089	-0.100781	-0.0310945	-0.39789	0.0696866	-0.297109	-0.366796	0.974382	0.999671	0.509813	0.997276	0.794026	0.780498
LOC105379192_	0.511543	-0.0746618	-0.051213	-0.442679	0.0234488	-0.368017	-0.391466	0.989805	0.998616	0.432384	0.9999	0.679099	0.755139
MAP3K7CL_	0.23636	-0.951966	-0.0703654	-1.02239	0.8816	-0.0704219	-0.952022	0.3342	0.999706	0.431242	0.715776	0.999709	0.723987
MMP7_	0.943939	-0.707475	1.22847	-0.491154	1.93595	0.216321	-1.71963	0.988609	0.976226	0.997726	0.935324	0.999864	0.9638
MTHFD1L_	0.514153	-0.118242	0.206381	-0.402901	0.324623	-0.284659	-0.609282	0.971215	0.940452	0.597359	0.848064	0.861829	0.508369
MUC3A_	0.249248	-1.4789	-0.533945	-2.02724	0.944959	-0.548341	-1.4933	0.438133	0.977297	0.31934	0.915216	0.975831	0.784497
MYO16_	0.644272	-0.06321	-3.4541e-05	-0.368221	0.0631754	-0.305012	-0.368187	0.993645	1	0.584386	0.998039	0.787202	0.784985
MYO3B_8246__	0.776813	-1.16213	-0.277745	-0.197699	0.884386	0.964431	0.0800452	0.725373	0.997725	0.998829	0.950442	0.918782	0.999969
MYO3B_8279__	0.598247	-1.09936	-0.689595	-0.700079	0.409766	0.399282	-0.0104842	0.569552	0.930493	0.900973	0.988009	0.985388	1
NEXN_	0.306861	-0.950811	-0.349039	-0.872991	0.601773	0.0778201	-0.523952	0.334759	0.966784	0.566266	0.887426	0.999607	0.939009
NFE2L3_	0.108407	-0.634493	0.00318	-0.532267	0.637673	0.102226	-0.535447	0.134104	1	0.417859	0.448627	0.993556	0.663021
PCDH17_	0.415896	-0.311475	-0.308541	-0.500588	0.0029347	-0.189112	-0.192047	0.692565	0.850746	0.461356	1	0.960449	0.975489
PERP_	0.0388122	0.118524	0.303063	-0.436022	0.184538	-0.554546	-0.739085	0.89163	0.533957	0.139879	0.877731	0.0775449	0.0411663
RGS10_	0.195195	-0.929728	0.1669	-1.05721	1.09663	-0.127483	-1.22411	0.348376	0.996046	0.394831	0.550203	0.998249	0.533599
RPL23AP7_4782__	0.166253	-2.8589	-0.955947	-1.96421	1.90295	0.894687	-1.00826	0.142171	0.94851	0.598491	0.763548	0.957764	0.964763
RPL23AP7_7498__	0.0696325	-1.91735	-0.178513	-1.50336	1.73883	0.413989	-1.32485	0.0752259	0.998192	0.375838	0.437918	0.978846	0.719504
RPL8_1285__	0.917982	-0.0375265	0.142865	0.0715911	0.180391	0.109118	-0.0712736	0.997283	0.944756	0.989291	0.920216	0.974485	0.995698
RUFY_1163__	0.255337	-0.950786	0.283278	-1.14551	1.23406	-0.194727	-1.42879	0.462251	0.987975	0.457525	0.576994	0.996064	0.530487
RUFY1_1156__	0.207162	-0.781404	0.543067	-1.05968	1.32447	-0.278273	-1.60274	0.542141	0.899934	0.435172	0.42838	0.984797	0.3392
RUFY1_1157__	0.200409	-0.77823	0.471352	-1.0891	1.24958	-0.310868	-1.56045	0.528178	0.927613	0.39243	0.461516	0.977773	0.34449
RUFY1_8528__	0.149371	-1.02389	0.461377	-1.28972	1.48527	-0.265823	-1.7511	0.386683	0.949929	0.342594	0.408339	0.989826	0.342276
SLC7A5_	0.492592	-0.560238	0.475727	-0.326012	1.03597	0.234226	-0.80174	0.671868	0.891333	0.946287	0.500216	0.98517	0.752527
TGBI_	0.964577	-0.125262	-0.0778199	-0.081784	0.0474422	0.0434782	-0.00396408	0.960658	0.995841	0.993201	0.999289	0.999275	1
TMBS10_0508__	0.324342	-0.0314143	0.425651	-0.0143655	0.457066	0.0170488	-0.440017	0.998044	0.299579	0.99989	0.323161	0.999873	0.436409
TMEM165_2746__	0.192546	-0.889633	0.336901	-0.766984	1.22653	0.122649	-1.10388	0.304007	0.959912	0.588315	0.369719	0.997928	0.540521
TMEM165_7530__	0.192009	-0.79802	0.363813	-0.830897	1.16183	-0.0328764	-1.19471	0.373489	0.946107	0.497531	0.391888	0.999956	0.447075
TMEM165_7531__	0.170626	-0.910693	0.148035	-0.931462	1.05873	-0.0207691	-1.0795	0.278339	0.99625	0.416717	0.493544	0.99999	0.553328
TRIB3_	0.937865	-0.111628	0.242873	-0.0185314	0.354501	0.0930966	-0.261404	0.990627	0.962638	0.999974	0.919156	0.997758	0.973053
TYMS_	0.130026	-0.527324	-0.0772935	-0.575134	0.45003	-0.0478103	-0.497841	0.209149	0.996432	0.284565	0.669271	0.999158	0.661621
WHAMMP2_	0.546972	-0.7719	0.269999	-0.692703	1.0419	0.0791976	-0.962702	0.653599	0.990361	0.820455	0.718295	0.999752	0.809801
YPEL5_	0.229663	-0.986099	0.160963	-0.794221	1.14706	0.191878	-0.955183	0.281817	0.99625	0.620807	0.496626	0.993787	0.705669
