# Supplementary material for: An investigation of plasma cell-free RNA for the detection of colorectal cancer: From transcriptome marker selection to targeted validation
Source: PLoS One. 2024 Aug 15;19(8):e0308711. doi: 10.1371/journal.pone.0308711 (PMC11326608; doi:10.1371/journal.pone.0308711)
Supplement: S8 File — (XLSX) [file pone.0308711.s008.xlsx]

## Sheet: Sheet1
Gene	pval	mean in group Control	mean in group Case	CNdiff	FC
RPL8_1285__	0.0174219	-2.83342	-2.53599	-0.297435	-1.22896
TMBS10_0508__	0.0221726	-4.70947	-4.37172	-0.337751	-1.26379
RPL23AP7_7498__	0.0577337	1.57429	0.428562	1.14573	2.21258
FGB_5942__	0.0602412	6.22606	5.34432	0.881738	1.84259
GSDMA_7851__	0.0629538	8.98632	7.27485	1.71146	3.27493
RPL23AP7_4782__	0.0680203	-0.526417	-2.4348	1.90838	3.75388
FGB_5941__	0.0820304	6.95346	6.04947	0.903981	1.87122
CFAP58_1571__	0.0905577	8.1448	7.39019	0.754615	1.68718
MUC3A_	0.108306	8.35263	7.18379	1.16884	2.24831
GSDMA_3274__	0.122826	7.07457	5.48552	1.58905	3.00851
KIF2A_3970__	0.151137	-3.26649	-3.88926	0.622772	1.53983
KCNB1_7198__	0.154009	4.98636	4.29305	0.693308	1.61699
KCNB1_8073__	0.154989	3.30535	2.64353	0.661826	1.58208
NEXN_	0.156435	-1.45694	-1.98842	0.531483	1.44541
GSDMA__7853__	0.163237	6.49616	5.01194	1.48422	2.79765
PERP_	0.166805	4.86133	5.1191	-0.257767	-1.19563
CFAP58_1569__	0.168829	6.18084	5.73212	0.448726	1.36483
KIF2A_3969__	0.169608	-3.37472	-3.96826	0.593535	1.50894
KCNB1_7199__	0.170495	1.33677	0.672499	0.664266	1.58476
MAP3K7CL_	0.17103	-7.6721	-8.18647	0.514377	1.42838
EPN2_	0.177104	4.11515	4.31477	-0.199629	-1.1484
KIF2A__3973__	0.191826	-3.87768	-4.43844	0.560752	1.47504
TGBI_	0.206405	1.01773	1.17844	-0.160707	-1.11783
KIF2A_3199__	0.210528	-4.05279	-4.5993	0.546514	1.46055
TMEM165_7531__	0.213162	-2.6257	-3.04473	0.41903	1.33703
RGS10_	0.217216	-6.40235	-6.86361	0.461262	1.37675
FGA_	0.219297	8.26382	7.78538	0.478441	1.39324
TRIB3_	0.221497	6.82848	7.08576	-0.257278	-1.19522
CFAP58_1567__	0.230415	6.24568	5.87027	0.375417	1.29721
KIF2A_3975__	0.230618	-3.54828	-4.04375	0.495476	1.40979
KIF2A_3974__	0.233687	-2.58106	-3.10419	0.523128	1.43707
RUFY1_8528__	0.246429	-3.34847	-3.85853	0.510053	1.4241
NFE2L3_	0.251884	6.07322	5.87326	0.199955	1.14866
YPEL5_	0.265486	-5.06478	-5.47658	0.4118	1.33034
AJUBA_	0.2711	7.11822	7.3792	-0.260976	-1.19829
RUFY_1163__	0.276075	-3.68974	-4.16144	0.471703	1.38674
FAM83G_	0.291563	6.32364	6.55107	-0.227438	-1.17075
CREB3L3_	0.301944	7.8211	7.29347	0.527626	1.44155
MYO3B_8279__	0.30297	6.40488	5.77742	0.627453	1.54484
CDH3_	0.328419	18.6406	17.2978	1.34281	2.53645
ITGB3_1477__	0.336119	-2.50327	-3.07502	0.571745	1.48632
ITGB3_1475__	0.340311	-2.20652	-2.76699	0.560468	1.47475
TMEM165_2746__	0.341015	1.86118	1.54299	0.318186	1.24676
ITGB3_1472__	0.348723	-3.83712	-4.37685	0.539733	1.4537
HIST1H3H_	0.35201	-4.13656	-4.5234	0.38684	1.30753
TYMS_	0.355556	3.44461	3.26567	0.178939	1.13205
ITGB3_3978__	0.359872	-3.64701	-4.19495	0.547942	1.462
HCAR1_	0.364666	8.61813	7.72227	0.895855	1.86071
ITGB3_1478__	0.364865	-2.51636	-3.06275	0.546392	1.46043
FAM83H_4647__	0.378072	5.83279	5.40751	0.425281	1.34283
TMEM165_7530__	0.382291	-3.28547	-3.5725	0.287033	1.22013
ITGB3_1473__	0.383324	-3.54173	-4.0383	0.496579	1.41086
MTHFD1L_	0.401392	5.45779	5.58989	-0.132097	-1.09589
RUFY1_1157__	0.40276	-1.29074	-1.62085	0.33011	1.25711
ITGB3_1476__	0.419282	-1.14805	-1.63733	0.48928	1.40374
RUFY1_1156__	0.445897	-3.49384	-3.80083	0.306985	1.23712
AHNAK2_	0.447094	4.4383	4.62372	-0.185414	-1.13714
GPR107_	0.467725	5.16767	5.05343	0.114235	1.0824
FAM83H_0364__	0.487017	7.13181	6.81231	0.3195	1.2479
ITGB3__1470__	0.520833	-0.235758	-0.704001	0.468243	1.38342
ITGB3_1474__	0.548442	-2.53822	-2.87207	0.333855	1.26038
AQR_	0.550099	-0.426176	-0.275764	-0.150412	-1.10989
WHAMMP2_	0.571861	4.95672	4.70236	0.254357	1.1928
IGIP_	0.577957	4.61839	4.50072	0.117672	1.08498
DIO2_	0.586729	6.50215	6.67346	-0.171312	-1.12608
KRT80_	0.596393	12.6842	13.3231	-0.638905	-1.55715
MYO3B_8246__	0.604763	8.88535	8.46805	0.417299	1.33543
PCDH17_	0.605689	5.97242	5.86811	0.104313	1.07498
MYO16_	0.606016	0.12085	0.243849	-0.122999	-1.089
HRG_	0.61819	5.01993	4.75803	0.261903	1.19906
CTXN1_	0.664503	6.5186	6.76822	-0.249628	-1.1889
GSDMA__7852__	0.665826	8.36912	7.82737	0.541743	1.45573
ITGB3_1471__	0.669266	-1.37825	-1.61686	0.238612	1.17986
KRT6A_	0.674072	7.30412	6.95928	0.344843	1.27001
LINC01194_	0.701639	0.923873	1.01309	-0.0892163	-1.06379
BMPR_	0.719362	-0.893218	-0.802022	-0.0911958	-1.06525
LOC105379192_	0.725382	-0.028287	0.0557636	-0.0840507	-1.05999
CFAP58__1568__	0.755343	6.60305	6.48939	0.113661	1.08197
GTF2IRD1_	0.863819	7.1495	7.27485	-0.125353	-1.09077
GOLGA6L2_	0.892778	7.20778	7.1592	0.0485771	1.03424
MMP7_	0.977	13.7741	13.8234	-0.0493748	-1.03482
SLC7A5_	0.994994	0.841016	0.842936	-0.00192037	-1.00133
